# Supplementary material for: Cognitive and behavioral effects of whole brain conventional or high dose rate (FLASH) proton irradiation in a neonatal Sprague Dawley rat model
Source: PLoS One. 2022 Sep 16;17(9):e0274007. doi: 10.1371/journal.pone.0274007 (PMC9481014; doi:10.1371/journal.pone.0274007)
Supplement: S1 Data — (ZIP) [file pone.0274007.s001.zip]

Archive with 12 entries (12 files):
- Varian-1 CF 5+8gy.xlsx
- Varian-1 CWM 5+8gy.xlsx
- Varian-1 Loco 5+8gy.xlsx
- Varian-1 MWM ACQ Final 5+8gy.xlsx
- Varian-1 MWM Cued Final 5+8gy.xlsx
- Varian-1 MWM REV Final 5+8gy.xlsx
- Varian-1 MWM SRH Final 5+8gy.xlsx
- Varian-1 NOR 5+8gy.xlsx
- Varian-1 RWM 5+8gy.xlsx
- Varian-1 SC 5+8gy.xlsx
- Varian-1 Startle 5+8gy.xlsx
- Varian Weights 5+8.xlsx
