# Supplementary material for: Cognitive and behavioral effects of whole brain conventional or high dose rate (FLASH) proton irradiation in a neonatal Sprague Dawley rat model
Source: PLoS One. 2022 Sep 16;17(9):e0274007. doi: 10.1371/journal.pone.0274007 (PMC9481014; doi:10.1371/journal.pone.0274007)
Supplement: S1 Data — (ZIP) [file pone.0274007.s001.zip › Varian-1 CF 5+8gy.xlsx]

## Sheet: Day1
Id	RunNumber	SessionID	SessionDate	TestDefName	SubjectID	ChamberNo	GroupID	SubjectVariables	TestRep	IntervalNum	X1	X2	X3	X4	X5	X6	X7	X8	X9	X10	X11	X12	X13	X14	X15	X16	Y1	Y2	Y3	Y4	Y5	Y6	Y7	Y8	Y9	Y10	Y11	Y12	Y13	Y14	Y15	Y16	Total
1	47	Varian_Day 1_062419	2019-06-24 13:43:53	Day 1 Training	V07.FA	1	Day 1	Varian-1	1	1	0	0	0	0	0	1	4	8	8	8	8	8	4	5	4	3	0	0	1	3	5	5	7	8	8	8	8	8	8	8	5	2	145
2	47	Varian_Day 1_062419	2019-06-24 13:43:53	Day 1 Training	V07.FA	1	Day 1	Varian-1	1	2	0	0	0	0	0	0	0	2	4	4	6	6	6	5	3	5	3	2	3	4	4	5	6	6	6	6	6	5	4	3	2	1	107
3	47	Varian_Day 1_062419	2019-06-24 13:43:53	Day 1 Training	V07.FA	1	Day 1	Varian-1	1	3	0	0	0	2	4	4	4	5	5	5	8	8	8	8	4	4	6	5	7	8	5	5	5	4	3	3	3	0	0	1	0	1	125
4	47	Varian_Day 1_062419	2019-06-24 13:43:53	Day 1 Training	V07.FA	1	Day 1	Varian-1	1	4	1	2	2	8	8	7	8	8	8	8	8	7	4	7	1	0	8	7	8	8	6	1	0	0	0	5	0	0	0	0	0	0	130
5	47	Varian_Day 1_062419	2019-06-24 13:43:53	Day 1 Training	V07.FA	1	Day 1	Varian-1	1	5	3	4	3	5	5	5	7	7	7	7	7	7	7	3	7	3	7	7	7	7	3	7	3	0	2	0	0	0	0	0	0	0	130
6	47	Varian_Day 1_062419	2019-06-24 13:43:53	Day 1 Training	V07.FA	1	Day 1	Varian-1	1	6	0	0	0	2	2	3	7	7	7	7	7	7	3	0	2	1	7	6	7	7	6	7	6	5	4	1	0	0	0	0	0	0	111
7	47	Varian_Day 1_062419	2019-06-24 13:43:53	Day 1 Training	V07.FA	1	Day 1	Varian-1	1	7	0	0	0	1	3	4	5	5	5	5	5	5	2	0	0	0	5	5	5	5	5	5	5	4	3	1	0	0	0	0	0	0	83
8	47	Varian_Day 1_062419	2019-06-24 13:43:53	Day 1 Training	V07.FA	1	Day 1	Varian-1	1	8	1	5	8	7	8	8	8	8	8	8	6	5	3	1	0	0	3	7	8	8	8	8	8	7	7	6	1	0	0	0	0	0	155
9	47	Varian_Day 1_062419	2019-06-24 13:43:53	Day 1 Training	V07.FA	1	Day 1	Varian-1	1	9	0	1	2	5	5	5	5	5	5	5	5	2	0	2	2	2	3	1	5	5	5	5	5	5	5	5	5	5	4	2	0	0	111
10	47	Varian_Day 1_062419	2019-06-24 13:43:53	Day 1 Training	V07.FA	1	Day 1	Varian-1	1	10	6	5	6	8	8	8	8	8	8	4	5	3	3	2	0	3	1	5	6	7	8	8	8	8	8	8	6	8	8	3	2	1	180
11	47	Varian_Day 1_062419	2019-06-24 13:43:53	Day 1 Training	V07.FA	1	Day 1	Varian-1	1	11	0	0	1	2	2	6	9	8	7	9	5	5	4	5	5	5	6	5	6	7	9	9	8	8	9	9	9	4	3	1	0	0	166
12	47	Varian_Day 1_062419	2019-06-24 13:43:53	Day 1 Training	V07.FA	1	Day 1	Varian-1	1	12	0	0	0	0	0	0	1	2	4	4	7	8	8	8	7	7	2	0	4	3	2	3	3	5	6	7	8	8	8	8	4	7	134
13	47	Varian_Day 1_062419	2019-06-24 13:43:53	Day 1 Training	V07.FA	1	Day 1	Varian-1	1	13	0	0	0	0	0	0	0	1	1	0	1	5	5	5	5	3	0	1	1	1	0	0	0	1	1	2	4	5	5	5	4	1	57
14	47	Varian_Day 1_062419	2019-06-24 13:43:53	Day 1 Training	V07.FA	1	Day 1	Varian-1	1	14	0	0	0	0	0	0	0	0	0	0	0	1	1	1	1	0	0	0	0	0	0	0	0	0	0	0	1	1	1	1	1	0	9
15	47	Varian_Day 1_062419	2019-06-24 13:43:53	Day 1 Training	V07.FA	1	Day 1	Varian-1	1	15	0	0	0	0	0	0	2	4	4	4	4	4	4	4	2	1	0	0	0	0	0	0	0	0	0	0	4	4	4	4	2	1	52
16	47	Varian_Day 1_062419	2019-06-24 13:43:53	Day 1 Training	V07.FA	1	Day 1	Varian-1	1	16	0	0	0	0	0	0	0	2	2	4	8	8	8	8	5	5	3	4	5	5	6	7	7	7	7	7	7	5	6	6	1	1	134
17	47	Varian_Day 1_062419	2019-06-24 13:43:53	Day 1 Training	V07.FA	1	Day 1	Varian-1	1	17	0	0	0	0	0	0	0	0	0	0	3	4	4	4	2	1	0	0	1	1	1	2	4	4	4	4	3	0	0	0	0	0	42
18	47	Varian_Day 1_062419	2019-06-24 13:43:53	Day 1 Training	V07.FA	1	Day 1	Varian-1	1	18	0	0	0	0	0	0	0	0	0	0	2	2	2	2	2	0	0	1	1	1	1	1	2	2	2	2	2	0	0	0	0	0	25
19	47	Varian_Day 1_062419	2019-06-24 13:43:53	Day 1 Training	V07.FA	1	Day 1	Varian-1	1	19	0	0	0	0	0	0	0	0	0	0	3	3	3	3	2	0	1	2	2	3	3	3	3	3	3	3	3	0	0	0	0	0	43
20	47	Varian_Day 1_062419	2019-06-24 13:43:53	Day 1 Training	V07.FA	1	Day 1	Varian-1	1	20	2	2	3	4	4	4	4	5	7	7	6	8	7	7	5	2	3	5	7	8	6	8	8	7	6	5	4	1	1	1	1	0	148
21	47	Varian_Day 1_062419	2019-06-24 13:43:53	Day 1 Training	V07.FA	1	Day 1	Varian-1	1	21	1	1	5	5	7	7	7	7	6	4	4	3	1	3	3	1	5	5	6	6	6	6	5	4	6	6	3	2	2	1	0	0	128
22	47	Varian_Day 1_062419	2019-06-24 13:43:53	Day 1 Training	V07.FA	1	Day 1	Varian-1	1	22	0	0	0	3	8	8	8	8	5	2	1	1	1	2	1	1	1	1	2	7	6	8	8	8	8	7	6	8	6	6	2	2	135
23	47	Varian_Day 1_062419	2019-06-24 13:43:53	Day 1 Training	V07.FA	1	Day 1	Varian-1	1	23	3	6	6	7	7	7	7	7	2	0	0	1	1	1	0	0	1	1	4	7	4	3	7	7	7	7	7	7	7	6	5	3	138
24	47	Varian_Day 1_062419	2019-06-24 13:43:53	Day 1 Training	V07.FA	1	Day 1	Varian-1	1	24	0	0	1	1	3	1	8	9	9	9	9	8	8	8	7	4	0	1	1	1	3	1	8	9	9	9	8	9	1	0	0	0	145
25	47	Varian_Day 1_062419	2019-06-24 13:43:53	Day 1 Training	V07.FA	1	Day 1	Varian-1	1	25	1	3	2	3	2	4	6	5	6	6	7	7	7	7	7	6	0	0	0	0	1	0	4	5	6	7	7	7	5	5	5	1	132
26	47	Varian_Day 1_062419	2019-06-24 13:43:53	Day 1 Training	V07.FA	1	Day 1	Varian-1	1	26	0	0	0	0	0	0	1	1	3	8	8	8	8	8	5	4	0	0	0	0	0	1	2	3	4	6	7	8	7	7	6	7	112
27	47	Varian_Day 1_062419	2019-06-24 13:43:53	Day 1 Training	V07.FA	1	Day 1	Varian-1	1	27	0	0	0	0	0	0	0	0	0	3	7	7	7	7	5	7	0	0	1	1	2	2	0	0	0	0	0	7	7	7	5	7	82
28	47	Varian_Day 1_062419	2019-06-24 13:43:53	Day 1 Training	V07.FA	1	Day 1	Varian-1	1	28	0	0	0	0	0	0	0	0	3	4	4	4	4	4	4	3	0	0	0	0	0	0	0	0	0	0	1	4	4	4	4	4	51
29	47	Varian_Day 1_062419	2019-06-24 13:43:53	Day 1 Training	V07.FA	1	Day 1	Varian-1	1	29	0	0	0	0	0	0	3	6	6	5	5	6	6	6	4	6	0	0	0	2	1	1	0	0	0	0	3	3	6	6	4	6	85
30	47	Varian_Day 1_062419	2019-06-24 13:43:53	Day 1 Training	V07.FA	1	Day 1	Varian-1	1	30	0	0	0	0	1	2	1	0	3	4	5	6	6	6	5	4	0	0	0	0	0	0	1	1	1	3	4	4	6	6	5	6	80
31	47	Varian_Day 1_062419	2019-06-24 13:43:53	Day 1 Training	V07.FA	1	Day 1	Varian-1	1	31	1	1	2	2	3	4	5	4	4	3	6	7	6	6	1	4	6	5	7	5	3	7	6	2	5	3	2	3	3	2	1	0	119
32	47	Varian_Day 1_062419	2019-06-24 13:43:53	Day 1 Training	V07.FA	1	Day 1	Varian-1	1	32	4	5	5	5	5	8	8	8	7	4	2	2	2	3	2	4	8	8	8	8	3	1	0	0	0	0	0	0	0	0	0	0	110
33	47	Varian_Day 1_062419	2019-06-24 13:43:53	Day 1 Training	V07.FA	1	Day 1	Varian-1	1	33	0	0	0	3	3	7	7	7	6	6	4	3	4	3	0	2	7	5	7	7	1	0	1	0	0	0	0	0	0	0	0	0	83
34	47	Varian_Day 1_062419	2019-06-24 13:43:53	Day 1 Training	V07.FA	1	Day 1	Varian-1	1	34	0	0	0	3	3	3	3	3	0	0	0	0	1	1	0	0	3	3	3	1	0	0	0	0	0	0	0	0	0	0	0	0	27
35	47	Varian_Day 1_062419	2019-06-24 13:43:53	Day 1 Training	V07.FA	1	Day 1	Varian-1	1	35	0	0	0	3	3	3	3	3	0	0	0	0	0	0	0	0	3	1	3	0	0	0	0	0	0	0	0	0	0	0	0	0	22
36	47	Varian_Day 1_062419	2019-06-24 13:43:53	Day 1 Training	V07.FA	1	Day 1	Varian-1	1	36	0	0	0	5	5	5	5	5	2	1	0	0	0	0	2	0	5	4	5	2	2	2	2	1	0	0	0	0	0	0	0	0	53
37	47	Varian_Day 1_062419	2019-06-24 13:43:53	Day 1 Training	V07.FA	1	Day 1	Varian-1	1	37	0	0	1	7	7	7	7	7	4	2	2	0	0	0	5	0	6	5	6	7	7	6	7	5	3	1	2	2	2	2	0	1	111
38	47	Varian_Day 1_062419	2019-06-24 13:43:53	Day 1 Training	V07.FA	1	Day 1	Varian-1	1	38	0	0	0	0	5	6	8	7	8	8	8	7	5	1	1	0	0	0	1	1	5	5	5	3	7	8	8	9	9	9	5	6	145
39	47	Varian_Day 1_062419	2019-06-24 13:43:53	Day 1 Training	V07.FA	1	Day 1	Varian-1	1	39	0	0	0	0	0	1	1	1	1	4	4	4	4	2	0	1	0	0	0	0	0	1	1	1	1	0	0	4	4	4	2	3	44
40	47	Varian_Day 1_062419	2019-06-24 13:43:53	Day 1 Training	V07.FA	1	Day 1	Varian-1	1	40	0	0	0	1	0	1	1	1	1	7	7	7	7	6	2	1	0	0	0	1	0	1	1	1	1	2	2	7	7	7	6	7	85
41	47	Varian_Day 1_062419	2019-06-24 13:43:53	Day 1 Training	V07.FA	1	Day 1	Varian-1	1	41	0	0	0	0	0	1	0	1	5	8	8	4	4	7	3	2	0	0	0	0	0	3	1	1	0	0	0	8	8	3	5	6	78
42	47	Varian_Day 1_062419	2019-06-24 13:43:53	Day 1 Training	V07.FA	1	Day 1	Varian-1	1	42	0	0	0	1	1	1	2	4	8	8	8	5	4	6	3	2	0	0	0	1	0	0	0	2	3	3	3	7	8	5	4	7	96
43	47	Varian_Day 1_062419	2019-06-24 13:43:53	Day 1 Training	V07.FA	1	Day 1	Varian-1	1	43	0	0	0	0	0	0	0	0	0	0	7	7	7	7	6	6	2	3	6	7	6	5	6	7	7	6	6	2	5	6	6	4	124
44	47	Varian_Day 1_062419	2019-06-24 13:43:53	Day 1 Training	V07.FA	1	Day 1	Varian-1	1	44	0	0	1	1	1	1	5	5	5	6	7	6	5	7	3	0	5	6	8	7	7	6	6	5	3	1	1	1	1	2	0	0	112
45	47	Varian_Day 1_062419	2019-06-24 13:43:53	Day 1 Training	V07.FA	1	Day 1	Varian-1	1	45	0	0	0	0	0	3	7	7	7	7	6	7	5	5	4	0	3	4	7	7	7	6	6	5	4	0	0	0	0	0	0	0	107
46	47	Varian_Day 1_062419	2019-06-24 13:43:53	Day 1 Training	V07.FA	1	Day 1	Varian-1	1	46	0	1	2	1	2	6	6	6	6	6	6	6	5	5	3	2	6	4	6	6	6	1	1	2	4	1	1	0	0	0	0	0	101
47	47	Varian_Day 1_062419	2019-06-24 13:43:53	Day 1 Training	V07.FA	1	Day 1	Varian-1	1	47	0	0	0	0	0	0	0	0	2	2	2	2	2	1	0	0	2	2	2	2	1	0	1	0	0	0	0	0	0	0	0	0	21
48	47	Varian_Day 1_062419	2019-06-24 13:43:53	Day 1 Training	V07.FA	1	Day 1	Varian-1	1	48	0	0	0	0	0	1	0	0	4	4	4	4	4	0	0	0	4	2	4	4	2	2	1	0	1	1	0	0	0	0	0	0	42
49	47	Varian_Day 1_062419	2019-06-24 13:43:53	Day 1 Training	V07.FA	1	Day 1	Varian-1	1	49	0	0	0	1	0	2	3	3	4	3	2	8	7	8	6	6	1	0	3	2	5	6	5	1	4	7	8	8	8	8	6	7	132
50	47	Varian_Day 1_062419	2019-06-24 13:43:53	Day 1 Training	V07.FA	1	Day 1	Varian-1	1	50	0	0	0	0	0	0	0	0	0	0	2	7	7	7	6	5	0	0	0	0	0	1	6	7	7	7	7	7	6	6	5	3	96
51	47	Varian_Day 1_062419	2019-06-24 13:43:53	Day 1 Training	V07.FA	1	Day 1	Varian-1	1	51	0	0	0	0	1	2	3	3	3	3	3	5	5	5	4	0	0	0	0	0	0	1	2	4	4	5	5	3	3	3	3	3	73
52	47	Varian_Day 1_062419	2019-06-24 13:43:53	Day 1 Training	V07.FA	1	Day 1	Varian-1	1	52	0	0	0	0	1	5	5	7	7	7	7	7	7	7	7	0	0	1	3	3	3	3	2	3	3	7	7	7	7	7	7	7	137
53	47	Varian_Day 1_062419	2019-06-24 13:43:53	Day 1 Training	V07.FA	1	Day 1	Varian-1	1	53	0	0	0	1	3	4	7	7	7	7	7	7	7	7	4	0	0	0	0	0	0	0	0	0	0	5	7	7	7	7	4	7	112
54	47	Varian_Day 1_062419	2019-06-24 13:43:53	Day 1 Training	V07.FA	1	Day 1	Varian-1	1	54	0	0	0	0	1	2	4	7	8	8	8	8	8	8	7	0	0	0	0	0	0	0	0	0	0	8	8	8	8	8	7	8	124
55	47	Varian_Day 1_062419	2019-06-24 13:43:53	Day 1 Training	V07.FA	1	Day 1	Varian-1	1	55	2	3	4	5	5	5	7	8	8	6	5	3	2	2	3	1	0	0	0	0	0	0	1	0	1	2	2	5	8	8	8	8	112
56	47	Varian_Day 1_062419	2019-06-24 13:43:53	Day 1 Training	V07.FA	1	Day 1	Varian-1	1	56	0	0	0	0	0	0	5	5	5	5	0	0	0	0	0	0	0	0	0	0	0	0	0	0	0	0	0	0	5	5	2	5	37
57	47	Varian_Day 1_062419	2019-06-24 13:43:53	Day 1 Training	V07.FA	1	Day 1	Varian-1	1	57	0	1	1	6	6	6	7	6	3	2	2	1	1	1	1	0	1	2	4	2	4	2	2	4	5	6	6	6	3	3	3	3	100
58	47	Varian_Day 1_062419	2019-06-24 13:43:53	Day 1 Training	V07.FA	1	Day 1	Varian-1	1	58	0	0	0	7	7	7	6	7	4	3	4	2	3	3	3	0	7	6	7	6	4	2	6	6	7	7	1	0	1	5	4	3	128
59	47	Varian_Day 1_062419	2019-06-24 13:43:53	Day 1 Training	V07.FA	1	Day 1	Varian-1	1	59	6	6	6	8	8	8	8	8	6	6	6	4	2	2	2	1	0	7	8	7	8	7	8	8	8	8	2	1	2	7	6	0	174
60	47	Varian_Day 1_062419	2019-06-24 13:43:53	Day 1 Training	V07.FA	1	Day 1	Varian-1	1	60	1	1	2	2	3	3	3	5	4	5	4	3	6	4	4	2	0	3	6	6	6	5	6	6	5	5	5	4	5	4	2	3	123
61	47	Varian_Day 1_062419	2019-06-24 13:43:53	Day 1 Training	V07.FA	1	Day 1	Varian-1	1	61	0	0	0	0	0	0	0	1	1	1	2	5	8	8	5	7	0	3	2	2	2	2	2	8	4	6	4	7	7	8	5	5	105
62	47	Varian_Day 1_062419	2019-06-24 13:43:53	Day 1 Training	V07.FA	1	Day 1	Varian-1	1	62	0	0	1	2	2	2	2	3	5	7	6	6	6	5	1	1	0	0	0	1	1	1	2	4	3	3	4	4	8	7	4	7	98
63	47	Varian_Day 1_062419	2019-06-24 13:43:53	Day 1 Training	V07.FA	1	Day 1	Varian-1	1	63	2	2	4	6	6	6	6	4	3	5	3	2	2	2	2	1	0	0	0	0	0	0	0	4	3	6	6	6	6	4	0	0	91
64	47	Varian_Day 1_062419	2019-06-24 13:43:53	Day 1 Training	V07.FA	1	Day 1	Varian-1	1	64	4	6	8	8	8	6	6	5	5	3	2	1	0	0	0	0	3	2	6	7	7	8	8	7	8	6	6	5	2	3	0	2	142
65	47	Varian_Day 1_062419	2019-06-24 13:43:53	Day 1 Training	V07.FA	1	Day 1	Varian-1	1	65	1	6	4	4	4	5	6	7	7	5	5	2	3	3	2	2	5	6	7	7	6	5	3	2	2	2	3	3	2	1	1	1	122
66	47	Varian_Day 1_062419	2019-06-24 13:43:53	Day 1 Training	V07.FA	1	Day 1	Varian-1	1	66	1	1	1	0	0	0	2	3	3	3	3	0	0	0	0	0	3	3	3	3	1	1	2	0	0	0	0	0	0	0	0	0	33
67	47	Varian_Day 1_062419	2019-06-24 13:43:53	Day 1 Training	V07.FA	1	Day 1	Varian-1	1	67	0	0	1	1	1	1	2	5	6	6	6	5	2	0	0	0	6	4	6	6	2	2	2	0	1	1	0	0	0	0	0	0	66
68	47	Varian_Day 1_062419	2019-06-24 13:43:53	Day 1 Training	V07.FA	1	Day 1	Varian-1	1	68	0	0	0	0	0	1	1	2	6	6	6	6	3	0	0	0	6	6	6	6	3	1	1	0	0	0	0	0	0	0	0	0	60
69	47	Varian_Day 1_062419	2019-06-24 13:43:53	Day 1 Training	V07.FA	1	Day 1	Varian-1	1	69	0	0	0	0	2	4	3	2	4	4	4	4	4	0	0	0	4	4	4	4	4	3	4	0	0	0	0	0	0	0	0	0	58
70	47	Varian_Day 1_062419	2019-06-24 13:43:53	Day 1 Training	V07.FA	1	Day 1	Varian-1	1	70	0	0	0	0	1	4	4	5	5	5	5	5	5	0	0	0	5	5	5	5	5	4	5	4	1	0	0	0	0	0	0	0	78
71	47	Varian_Day 1_062419	2019-06-24 13:43:53	Day 1 Training	V07.FA	1	Day 1	Varian-1	1	71	0	0	0	0	0	2	3	6	6	6	6	6	6	0	0	0	6	5	6	6	6	5	5	4	2	0	0	0	0	0	0	0	86
72	47	Varian_Day 1_062419	2019-06-24 13:43:53	Day 1 Training	V07.FA	1	Day 1	Varian-1	1	72	0	0	0	0	0	0	0	1	5	6	6	6	6	1	0	0	6	5	6	6	6	6	3	4	0	0	1	0	0	0	0	0	74
73	47	Varian_Day 1_062419	2019-06-24 13:43:53	Day 1 Training	V07.FA	1	Day 1	Varian-1	1	73	3	4	4	4	4	2	2	2	2	2	2	3	5	4	3	2	0	0	0	0	1	1	3	6	5	6	5	7	6	5	5	2	100
74	47	Varian_Day 1_062419	2019-06-24 13:43:53	Day 1 Training	V07.FA	1	Day 1	Varian-1	1	74	4	4	3	3	3	2	0	0	1	1	1	1	1	1	1	1	0	0	0	0	0	0	0	2	2	2	2	2	4	4	4	2	51
75	47	Varian_Day 1_062419	2019-06-24 13:43:53	Day 1 Training	V07.FA	1	Day 1	Varian-1	1	75	2	3	7	6	4	4	4	3	4	3	3	3	4	2	0	0	2	0	3	2	1	1	1	3	4	3	4	4	2	4	4	4	94
76	47	Varian_Day 1_062419	2019-06-24 13:43:53	Day 1 Training	V07.FA	1	Day 1	Varian-1	1	76	0	0	0	1	0	1	1	1	2	1	2	3	6	6	6	6	0	0	0	0	0	0	0	0	5	6	6	6	6	6	6	6	83
77	47	Varian_Day 1_062419	2019-06-24 13:43:53	Day 1 Training	V07.FA	1	Day 1	Varian-1	1	77	0	0	0	0	0	0	0	0	0	0	0	0	1	1	1	1	0	0	0	0	0	1	1	1	1	1	1	1	1	1	1	1	15
78	47	Varian_Day 1_062419	2019-06-24 13:43:53	Day 1 Training	V07.FA	1	Day 1	Varian-1	1	78	0	0	0	0	0	0	0	0	0	0	3	3	6	6	4	6	0	0	0	0	0	2	3	2	6	6	6	6	6	6	4	6	81
79	47	Varian_Day 1_062419	2019-06-24 13:43:53	Day 1 Training	V07.FA	1	Day 1	Varian-1	1	79	0	0	0	0	0	0	0	0	0	0	0	0	1	1	1	1	0	0	0	0	0	0	0	0	1	1	1	1	1	1	1	1	12
80	47	Varian_Day 1_062419	2019-06-24 13:43:53	Day 1 Training	V07.FA	1	Day 1	Varian-1	1	80	0	0	0	0	0	0	0	0	0	2	2	5	6	6	5	3	0	0	0	0	0	1	2	2	6	6	6	6	6	6	5	6	81
81	47	Varian_Day 1_062419	2019-06-24 13:43:53	Day 1 Training	V07.FA	1	Day 1	Varian-1	1	81	0	0	0	0	0	0	0	0	0	0	0	0	4	4	4	4	0	0	0	0	0	0	2	2	2	4	4	4	4	4	4	4	50
82	47	Varian_Day 1_062419	2019-06-24 13:43:53	Day 1 Training	V07.FA	1	Day 1	Varian-1	1	82	0	0	0	0	0	0	0	0	0	0	0	0	5	5	2	5	0	0	0	0	0	0	0	0	0	0	5	5	5	5	2	5	44
83	47	Varian_Day 1_062419	2019-06-24 13:43:53	Day 1 Training	V07.FA	1	Day 1	Varian-1	1	83	1	1	1	1	1	0	1	1	1	3	4	2	6	7	5	5	1	0	2	1	3	3	4	5	4	5	5	4	2	4	2	4	89
84	47	Varian_Day 1_062419	2019-06-24 13:43:53	Day 1 Training	V07.FA	1	Day 1	Varian-1	1	84	0	0	1	4	3	7	7	7	7	6	1	2	3	4	1	3	5	4	7	7	5	5	1	0	0	0	0	0	0	0	0	0	90
85	47	Varian_Day 1_062419	2019-06-24 13:43:53	Day 1 Training	V07.FA	1	Day 1	Varian-1	1	85	0	0	4	4	4	4	4	4	4	4	0	0	0	0	0	0	4	2	4	4	2	0	0	0	0	0	0	0	0	0	0	0	48
86	47	Varian_Day 1_062419	2019-06-24 13:43:53	Day 1 Training	V07.FA	1	Day 1	Varian-1	1	86	0	0	2	3	2	4	3	5	5	5	2	2	2	2	0	0	5	4	5	5	1	0	1	0	0	0	0	0	0	0	0	0	58
87	47	Varian_Day 1_062419	2019-06-24 13:43:53	Day 1 Training	V07.FA	1	Day 1	Varian-1	1	87	0	0	0	0	0	0	0	0	1	1	4	1	5	5	3	5	1	3	5	5	5	4	3	3	3	1	0	0	0	0	0	0	58
88	47	Varian_Day 1_062419	2019-06-24 13:43:53	Day 1 Training	V07.FA	1	Day 1	Varian-1	1	88	0	0	0	0	0	1	1	2	3	3	5	6	6	6	2	5	1	1	3	3	3	3	3	3	2	2	2	2	4	4	1	3	80
89	47	Varian_Day 1_062419	2019-06-24 13:43:53	Day 1 Training	V07.FA	1	Day 1	Varian-1	1	89	0	0	0	0	0	1	0	2	3	3	3	3	3	5	4	1	0	0	0	0	0	0	0	0	0	0	0	0	5	5	4	5	47
90	47	Varian_Day 1_062419	2019-06-24 13:43:53	Day 1 Training	V07.FA	1	Day 1	Varian-1	1	90	0	0	0	0	0	0	0	0	0	0	0	0	0	6	4	6	0	0	0	0	0	0	0	0	0	0	0	5	6	6	4	6	43
91	47	Varian_Day 1_062419	2019-06-24 13:43:53	Day 1 Training	V07.FA	1	Day 1	Varian-1	1	91	1	1	1	2	3	3	4	5	4	2	2	2	1	1	1	1	4	4	4	3	0	0	0	0	0	0	1	1	1	1	0	1	54
92	47	Varian_Day 1_062419	2019-06-24 13:43:53	Day 1 Training	V07.FA	1	Day 1	Varian-1	1	92	5	6	2	4	6	7	3	4	3	1	0	0	0	0	0	0	5	6	5	6	0	1	0	0	0	0	0	0	0	0	0	0	64
93	47	Varian_Day 1_062419	2019-06-24 13:43:53	Day 1 Training	V07.FA	1	Day 1	Varian-1	1	93	1	1	1	1	1	1	0	0	0	0	0	0	0	0	0	0	1	1	1	1	0	0	0	0	0	0	0	0	0	0	0	0	10
94	47	Varian_Day 1_062419	2019-06-24 13:43:53	Day 1 Training	V07.FA	1	Day 1	Varian-1	1	94	3	1	3	3	3	3	0	0	2	0	0	0	0	0	0	0	3	1	3	3	0	0	0	0	0	0	0	0	0	0	0	0	28
95	47	Varian_Day 1_062419	2019-06-24 13:43:53	Day 1 Training	V07.FA	1	Day 1	Varian-1	1	95	1	0	1	2	1	1	0	3	5	4	4	3	0	0	0	0	5	3	5	1	0	0	0	0	0	0	0	0	0	0	0	0	39
96	47	Varian_Day 1_062419	2019-06-24 13:43:53	Day 1 Training	V07.FA	1	Day 1	Varian-1	1	96	0	0	0	0	0	0	0	0	3	3	3	3	0	0	0	0	3	2	3	0	0	0	0	0	0	0	0	0	0	0	0	0	20
97	47	Varian_Day 1_062419	2019-06-24 13:43:53	Day 1 Training	V07.FA	1	Day 1	Varian-1	1	97	0	0	0	0	0	0	0	0	0	0	0	0	0	0	0	0	0	0	0	0	0	0	0	0	0	0	0	0	0	0	0	0	0
98	47	Varian_Day 1_062419	2019-06-24 13:43:53	Day 1 Training	V07.FA	1	Day 1	Varian-1	1	98	0	0	0	0	0	0	0	2	4	5	5	5	2	3	2	2	4	5	5	1	2	0	0	0	0	0	0	0	0	0	0	0	47
99	47	Varian_Day 1_062419	2019-06-24 13:43:53	Day 1 Training	V07.FA	1	Day 1	Varian-1	1	99	1	0	1	2	2	1	2	0	1	1	1	1	1	1	0	1	1	0	1	1	0	1	1	1	0	0	0	0	0	2	0	1	25
100	47	Varian_Day 1_062419	2019-06-24 13:43:53	Day 1 Training	V07.FA	1	Day 1	Varian-1	1	100	0	0	0	0	0	0	1	2	4	4	4	4	4	4	3	4	4	5	6	6	2	4	4	1	1	0	0	0	0	0	0	0	67
101	47	Varian_Day 1_062419	2019-06-24 13:43:53	Day 1 Training	V07.FA	1	Day 1	Varian-1	1	101	0	0	0	0	0	0	0	0	0	0	0	0	2	2	2	2	0	2	2	2	2	2	2	2	2	0	0	1	0	0	0	0	25
102	47	Varian_Day 1_062419	2019-06-24 13:43:53	Day 1 Training	V07.FA	1	Day 1	Varian-1	1	102	0	0	0	0	0	0	0	0	0	0	0	0	1	1	1	1	0	1	1	1	1	1	1	1	1	0	0	1	0	0	0	0	13
103	47	Varian_Day 1_062419	2019-06-24 13:43:53	Day 1 Training	V07.FA	1	Day 1	Varian-1	1	103	0	0	0	0	0	0	0	0	0	0	0	0	3	3	1	3	0	1	3	3	3	3	3	3	3	3	3	1	0	0	0	0	39
104	47	Varian_Day 1_062419	2019-06-24 13:43:53	Day 1 Training	V07.FA	1	Day 1	Varian-1	1	104	0	0	0	0	0	0	0	0	0	0	0	0	6	6	4	6	0	4	6	6	6	6	6	6	6	3	6	5	0	0	0	0	82
105	47	Varian_Day 1_062419	2019-06-24 13:43:53	Day 1 Training	V07.FA	1	Day 1	Varian-1	1	105	0	0	0	0	0	0	0	0	0	0	0	0	2	2	1	2	0	1	2	2	2	2	2	2	2	2	2	2	0	0	0	0	28
106	47	Varian_Day 1_062419	2019-06-24 13:43:53	Day 1 Training	V07.FA	1	Day 1	Varian-1	1	106	0	0	0	0	0	0	0	0	0	0	0	0	4	4	3	4	2	3	4	4	4	4	4	4	2	1	1	1	0	0	0	0	49
107	47	Varian_Day 1_062419	2019-06-24 13:43:53	Day 1 Training	V07.FA	1	Day 1	Varian-1	1	107	0	0	0	0	0	0	0	0	0	0	0	0	4	6	3	6	3	2	3	3	3	3	4	4	1	2	2	1	0	1	1	0	52
108	47	Varian_Day 1_062419	2019-06-24 13:43:53	Day 1 Training	V07.FA	1	Day 1	Varian-1	1	108	0	0	0	0	0	0	0	0	0	0	0	0	4	5	5	5	0	0	0	0	0	1	1	1	1	5	5	5	1	0	0	0	39
109	47	Varian_Day 1_062419	2019-06-24 13:43:53	Day 1 Training	V07.FA	1	Day 1	Varian-1	1	109	0	0	0	0	0	0	0	0	0	0	1	0	7	7	6	7	0	0	0	0	0	0	0	2	2	5	7	7	5	1	0	1	58
110	47	Varian_Day 1_062419	2019-06-24 13:43:53	Day 1 Training	V07.FA	1	Day 1	Varian-1	1	110	0	0	0	0	0	6	6	5	6	6	7	7	6	7	6	0	0	0	0	0	2	0	0	0	0	2	4	4	7	7	6	7	101
111	47	Varian_Day 1_062419	2019-06-24 13:43:53	Day 1 Training	V07.FA	1	Day 1	Varian-1	1	111	0	0	0	0	0	7	7	2	6	7	7	7	7	7	7	0	0	0	0	0	0	3	1	2	5	6	1	0	7	7	7	7	110
112	47	Varian_Day 1_062419	2019-06-24 13:43:53	Day 1 Training	V07.FA	1	Day 1	Varian-1	1	112	0	0	0	0	0	5	5	2	5	7	7	7	7	7	4	0	0	0	0	0	0	1	4	4	1	0	0	0	7	7	4	7	91
113	47	Varian_Day 1_062419	2019-06-24 13:43:53	Day 1 Training	V07.FA	1	Day 1	Varian-1	1	113	0	0	0	0	0	0	1	0	0	5	5	5	5	5	4	0	0	0	0	0	0	0	0	0	0	0	0	0	5	5	4	5	49
114	47	Varian_Day 1_062419	2019-06-24 13:43:53	Day 1 Training	V07.FA	1	Day 1	Varian-1	1	114	0	0	0	0	0	0	0	0	0	0	1	0	0	2	2	2	0	0	0	0	0	0	0	0	0	0	0	0	2	2	2	2	15
115	47	Varian_Day 1_062419	2019-06-24 13:43:53	Day 1 Training	V07.FA	1	Day 1	Varian-1	1	115	0	0	0	0	0	0	0	0	0	0	0	0	0	3	2	3	0	0	0	0	0	0	0	0	0	0	1	1	3	3	2	2	20
116	47	Varian_Day 1_062419	2019-06-24 13:43:53	Day 1 Training	V07.FA	1	Day 1	Varian-1	1	116	0	1	0	0	1	1	1	3	3	6	6	6	1	1	3	2	6	4	6	6	0	0	0	0	1	2	1	0	0	0	2	0	63
117	47	Varian_Day 1_062419	2019-06-24 13:43:53	Day 1 Training	V07.FA	1	Day 1	Varian-1	1	117	0	0	0	0	0	0	3	5	5	5	6	6	0	0	0	0	6	3	6	6	0	0	0	0	0	0	0	0	0	0	0	0	51
118	47	Varian_Day 1_062419	2019-06-24 13:43:53	Day 1 Training	V07.FA	1	Day 1	Varian-1	1	118	0	0	0	0	0	3	0	0	1	1	1	2	0	5	2	4	1	3	6	2	1	5	4	1	1	4	4	0	0	0	0	0	51
119	47	Varian_Day 1_062419	2019-06-24 13:43:53	Day 1 Training	V07.FA	1	Day 1	Varian-1	1	119	0	0	0	0	0	3	0	0	0	0	0	0	0	3	3	3	0	3	3	2	2	3	3	0	0	3	3	0	0	0	0	0	34
120	47	Varian_Day 1_062419	2019-06-24 13:43:53	Day 1 Training	V07.FA	1	Day 1	Varian-1	1	120	0	0	0	0	0	0	0	0	0	0	0	0	0	3	1	3	0	1	3	3	3	3	3	0	0	3	3	0	0	0	0	0	29
121	47	Varian_Day 1_062419	2019-06-24 13:43:53	Day 1 Training	V07.FA	1	Day 1	Varian-1	1	121	0	0	0	0	0	0	7	2	1	1	2	4	3	7	6	7	0	6	7	7	7	7	7	0	0	7	4	0	0	0	0	0	92
122	47	Varian_Day 1_062419	2019-06-24 13:43:53	Day 1 Training	V07.FA	1	Day 1	Varian-1	1	122	0	0	0	0	0	0	1	2	3	2	2	2	2	4	4	4	1	4	4	4	4	4	4	0	0	4	1	0	0	0	0	0	56
123	47	Varian_Day 1_062419	2019-06-24 13:43:53	Day 1 Training	V07.FA	1	Day 1	Varian-1	1	123	0	0	0	0	0	0	0	0	0	0	0	0	0	4	4	4	3	4	4	3	4	4	1	1	1	1	0	0	0	0	0	0	38
124	47	Varian_Day 1_062419	2019-06-24 13:43:53	Day 1 Training	V07.FA	1	Day 1	Varian-1	1	124	0	0	0	0	0	0	0	1	0	0	1	1	6	7	5	6	0	2	3	3	6	5	3	4	4	3	3	4	4	1	1	1	74
125	47	Varian_Day 1_062419	2019-06-24 13:43:53	Day 1 Training	V07.FA	1	Day 1	Varian-1	1	125	0	0	0	0	0	1	2	3	2	3	1	3	3	4	5	3	3	2	2	1	6	5	3	2	1	0	0	2	1	1	0	0	59
126	47	Varian_Day 1_062419	2019-06-24 13:43:53	Day 1 Training	V07.FA	1	Day 1	Varian-1	1	126	4	3	3	3	1	2	5	6	5	2	2	2	1	1	0	1	7	4	5	2	2	0	0	0	0	0	0	0	0	0	0	0	61
127	47	Varian_Day 1_062419	2019-06-24 13:43:53	Day 1 Training	V07.FA	1	Day 1	Varian-1	1	127	3	2	0	0	0	3	0	0	0	0	0	0	0	0	0	0	3	2	3	0	0	0	0	0	0	0	0	0	0	0	0	0	16
128	47	Varian_Day 1_062419	2019-06-24 13:43:53	Day 1 Training	V07.FA	1	Day 1	Varian-1	1	128	2	1	0	0	0	2	0	0	0	0	0	0	0	0	0	0	2	1	2	0	0	0	0	0	0	0	0	0	0	0	0	0	10
129	47	Varian_Day 1_062419	2019-06-24 13:43:53	Day 1 Training	V07.FA	1	Day 1	Varian-1	1	129	6	5	4	0	2	6	0	0	0	0	0	0	0	0	0	0	6	5	6	0	0	0	0	0	0	0	0	0	0	0	0	0	40
130	47	Varian_Day 1_062419	2019-06-24 13:43:53	Day 1 Training	V07.FA	1	Day 1	Varian-1	1	130	3	3	2	0	3	3	0	0	0	0	0	0	0	0	0	0	3	3	3	0	0	0	0	0	0	0	0	0	0	0	0	0	23
131	47	Varian_Day 1_062419	2019-06-24 13:43:53	Day 1 Training	V07.FA	1	Day 1	Varian-1	1	131	7	6	7	4	7	7	4	3	3	1	0	0	0	0	0	0	7	6	7	2	1	0	0	0	0	0	0	0	0	0	0	0	72
132	47	Varian_Day 1_062419	2019-06-24 13:43:53	Day 1 Training	V07.FA	1	Day 1	Varian-1	1	132	1	1	1	1	1	1	0	1	2	1	0	0	2	5	3	3	4	3	6	1	1	2	3	2	2	1	0	0	0	0	0	0	48
133	47	Varian_Day 1_062419	2019-06-24 13:43:53	Day 1 Training	V07.FA	1	Day 1	Varian-1	1	133	0	0	0	0	0	0	0	0	0	0	0	0	3	6	5	4	0	2	0	1	2	2	4	5	5	6	5	5	4	4	2	2	67
134	47	Varian_Day 1_062419	2019-06-24 13:43:53	Day 1 Training	V07.FA	1	Day 1	Varian-1	1	134	0	0	0	0	0	0	0	0	0	0	0	0	0	3	2	0	0	0	0	0	0	0	3	3	3	3	3	3	3	3	2	0	31
135	47	Varian_Day 1_062419	2019-06-24 13:43:53	Day 1 Training	V07.FA	1	Day 1	Varian-1	1	135	0	0	0	0	0	0	0	0	0	0	0	0	0	4	2	1	0	0	0	0	0	1	4	4	4	4	4	4	4	4	2	0	42
136	47	Varian_Day 1_062419	2019-06-24 13:43:53	Day 1 Training	V07.FA	1	Day 1	Varian-1	1	136	0	0	0	0	0	0	0	0	0	0	0	0	0	3	3	3	0	0	0	1	1	2	3	3	3	3	3	3	3	3	3	2	42
137	47	Varian_Day 1_062419	2019-06-24 13:43:53	Day 1 Training	V07.FA	1	Day 1	Varian-1	1	137	0	0	0	0	0	0	0	0	0	0	0	0	0	3	2	3	0	0	3	3	0	3	3	3	3	3	3	3	3	3	2	0	43
138	47	Varian_Day 1_062419	2019-06-24 13:43:53	Day 1 Training	V07.FA	1	Day 1	Varian-1	1	138	0	0	0	0	0	0	0	0	0	0	0	0	0	1	1	1	0	0	1	0	0	1	1	1	1	1	1	1	1	1	1	0	14
139	47	Varian_Day 1_062419	2019-06-24 13:43:53	Day 1 Training	V07.FA	1	Day 1	Varian-1	1	139	0	0	0	0	0	0	0	0	0	1	1	2	5	8	3	8	0	1	3	1	2	3	3	4	4	4	6	8	8	7	2	6	90
140	47	Varian_Day 1_062419	2019-06-24 13:43:53	Day 1 Training	V07.FA	1	Day 1	Varian-1	1	140	0	1	1	0	0	0	1	0	3	2	1	2	5	5	4	4	0	0	0	0	0	0	0	0	1	0	1	2	3	5	4	5	50
141	47	Varian_Day 1_062419	2019-06-24 13:43:53	Day 1 Training	V07.FA	1	Day 1	Varian-1	1	141	0	2	3	3	3	4	4	4	5	5	5	4	6	5	5	2	4	5	5	4	1	1	2	3	4	3	3	4	3	4	3	2	111
142	47	Varian_Day 1_062419	2019-06-24 13:43:53	Day 1 Training	V07.FA	1	Day 1	Varian-1	1	142	2	3	5	5	5	5	5	5	5	5	0	0	1	1	0	0	5	3	5	0	0	0	0	0	0	0	0	0	0	0	0	0	60
143	47	Varian_Day 1_062419	2019-06-24 13:43:53	Day 1 Training	V07.FA	1	Day 1	Varian-1	1	143	0	0	0	0	0	0	0	0	0	0	0	0	0	0	0	0	0	0	0	0	0	0	0	0	0	0	0	0	0	0	0	0	0
144	47	Varian_Day 1_062419	2019-06-24 13:43:53	Day 1 Training	V07.FA	1	Day 1	Varian-1	1	144	0	1	2	2	2	2	2	2	2	2	0	0	0	0	0	0	2	1	2	0	0	0	0	0	0	0	0	0	0	0	0	0	22
1	48	Varian_Day 1_062419	2019-06-24 13:43:53	Day 1 Training	V07.FB	2	Day 1	Varian-1	1	1	0	0	0	0	0	0	6	6	6	6	6	6	6	6	5	4	0	0	0	0	3	6	6	6	6	6	6	3	0	0	0	0	99
2	48	Varian_Day 1_062419	2019-06-24 13:43:53	Day 1 Training	V07.FB	2	Day 1	Varian-1	1	2	0	0	0	0	0	0	5	5	5	5	5	2	3	1	0	0	0	0	0	0	3	5	5	5	5	4	3	3	1	1	0	0	66
3	48	Varian_Day 1_062419	2019-06-24 13:43:53	Day 1 Training	V07.FB	2	Day 1	Varian-1	1	3	0	0	0	0	0	0	0	3	3	3	3	3	1	0	0	0	0	0	0	0	0	3	3	3	3	3	3	3	3	3	2	3	48
4	48	Varian_Day 1_062419	2019-06-24 13:43:53	Day 1 Training	V07.FB	2	Day 1	Varian-1	1	4	0	0	0	0	0	0	0	5	5	5	5	4	0	0	0	0	0	0	0	0	0	5	5	5	5	5	3	2	2	4	1	1	62
5	48	Varian_Day 1_062419	2019-06-24 13:43:53	Day 1 Training	V07.FB	2	Day 1	Varian-1	1	5	0	5	5	5	5	6	6	6	6	6	6	1	1	1	0	0	0	0	2	2	4	3	2	3	3	6	6	6	6	6	2	1	111
6	48	Varian_Day 1_062419	2019-06-24 13:43:53	Day 1 Training	V07.FB	2	Day 1	Varian-1	1	6	0	0	6	7	7	7	7	6	4	4	4	2	2	1	1	0	0	0	0	2	5	5	5	6	7	7	7	7	7	6	2	0	124
7	48	Varian_Day 1_062419	2019-06-24 13:43:53	Day 1 Training	V07.FB	2	Day 1	Varian-1	1	7	0	0	0	3	9	9	9	9	6	3	2	1	1	0	0	0	7	4	7	9	9	9	9	9	9	9	9	8	8	5	1	5	169
8	48	Varian_Day 1_062419	2019-06-24 13:43:53	Day 1 Training	V07.FB	2	Day 1	Varian-1	1	8	3	6	5	5	7	7	7	7	6	0	0	0	0	0	0	0	5	5	6	5	6	7	7	7	7	4	2	2	2	3	3	4	128
9	48	Varian_Day 1_062419	2019-06-24 13:43:53	Day 1 Training	V07.FB	2	Day 1	Varian-1	1	9	0	0	0	0	2	5	5	5	5	0	0	0	0	0	0	0	0	0	0	0	2	5	5	5	5	4	0	0	0	0	0	0	48
10	48	Varian_Day 1_062419	2019-06-24 13:43:53	Day 1 Training	V07.FB	2	Day 1	Varian-1	1	10	1	2	1	3	7	8	8	8	8	6	6	5	5	5	4	4	6	7	8	8	8	5	3	3	3	3	4	4	2	2	1	1	149
11	48	Varian_Day 1_062419	2019-06-24 13:43:53	Day 1 Training	V07.FB	2	Day 1	Varian-1	1	11	0	0	1	0	2	2	2	2	2	2	2	2	2	1	0	0	2	2	2	2	2	0	0	0	0	0	0	0	0	0	0	0	30
12	48	Varian_Day 1_062419	2019-06-24 13:43:53	Day 1 Training	V07.FB	2	Day 1	Varian-1	1	12	0	0	0	0	7	7	6	8	8	8	8	8	8	3	1	0	8	6	8	8	8	7	7	6	2	1	0	0	0	0	0	0	133
13	48	Varian_Day 1_062419	2019-06-24 13:43:53	Day 1 Training	V07.FB	2	Day 1	Varian-1	1	13	0	0	0	1	5	1	0	5	5	5	5	0	0	0	0	0	0	4	5	5	5	5	5	5	5	5	5	5	3	0	0	0	84
14	48	Varian_Day 1_062419	2019-06-24 13:43:53	Day 1 Training	V07.FB	2	Day 1	Varian-1	1	14	0	0	0	0	4	0	0	4	4	4	4	0	0	0	0	0	0	4	4	4	4	4	4	4	4	4	4	4	2	0	0	0	66
15	48	Varian_Day 1_062419	2019-06-24 13:43:53	Day 1 Training	V07.FB	2	Day 1	Varian-1	1	15	0	0	0	0	3	5	8	8	8	8	8	6	4	2	1	0	5	5	5	7	8	8	8	8	8	8	1	2	1	0	0	0	135
16	48	Varian_Day 1_062419	2019-06-24 13:43:53	Day 1 Training	V07.FB	2	Day 1	Varian-1	1	16	0	0	0	0	1	1	3	4	4	4	3	2	1	1	1	1	2	2	4	4	4	4	3	2	2	1	0	0	1	2	2	0	59
17	48	Varian_Day 1_062419	2019-06-24 13:43:53	Day 1 Training	V07.FB	2	Day 1	Varian-1	1	17	0	0	0	0	0	0	0	2	2	2	2	0	0	0	0	0	0	0	2	2	2	2	1	0	0	0	0	0	0	0	0	0	17
18	48	Varian_Day 1_062419	2019-06-24 13:43:53	Day 1 Training	V07.FB	2	Day 1	Varian-1	1	18	0	0	0	0	0	0	0	2	3	4	4	6	6	6	6	3	1	1	2	1	3	6	6	6	6	6	5	5	5	5	5	4	107
19	48	Varian_Day 1_062419	2019-06-24 13:43:53	Day 1 Training	V07.FB	2	Day 1	Varian-1	1	19	0	0	0	0	0	0	0	0	0	0	0	7	7	7	4	4	0	0	0	0	0	5	7	7	7	7	4	4	4	4	3	2	83
20	48	Varian_Day 1_062419	2019-06-24 13:43:53	Day 1 Training	V07.FB	2	Day 1	Varian-1	1	20	2	2	4	4	4	4	4	5	5	5	5	4	4	4	5	3	0	0	0	0	0	3	3	2	3	5	4	5	5	5	4	2	105
21	48	Varian_Day 1_062419	2019-06-24 13:43:53	Day 1 Training	V07.FB	2	Day 1	Varian-1	1	21	5	8	7	9	9	7	6	5	4	5	6	4	1	1	1	1	1	4	5	6	6	8	7	7	6	7	6	3	3	3	3	5	159
22	48	Varian_Day 1_062419	2019-06-24 13:43:53	Day 1 Training	V07.FB	2	Day 1	Varian-1	1	22	0	0	0	2	8	7	8	8	8	8	8	6	0	0	0	0	5	7	8	8	8	8	8	8	4	1	1	1	0	0	0	0	130
23	48	Varian_Day 1_062419	2019-06-24 13:43:53	Day 1 Training	V07.FB	2	Day 1	Varian-1	1	23	0	0	0	2	1	1	1	7	7	7	7	1	0	0	0	0	1	1	5	4	5	7	7	7	7	7	7	6	5	4	3	3	113
24	48	Varian_Day 1_062419	2019-06-24 13:43:53	Day 1 Training	V07.FB	2	Day 1	Varian-1	1	24	0	0	1	2	3	5	4	5	5	3	2	0	0	0	0	0	0	0	1	1	0	1	2	2	2	2	5	5	5	5	0	1	62
25	48	Varian_Day 1_062419	2019-06-24 13:43:53	Day 1 Training	V07.FB	2	Day 1	Varian-1	1	25	0	0	0	0	0	2	2	1	2	0	0	0	0	0	0	0	0	0	0	0	0	0	0	0	0	0	2	2	2	2	0	0	15
26	48	Varian_Day 1_062419	2019-06-24 13:43:53	Day 1 Training	V07.FB	2	Day 1	Varian-1	1	26	1	2	2	3	2	6	6	5	8	7	6	6	2	4	2	2	2	4	8	6	8	7	4	5	3	2	2	1	2	1	1	0	120
27	48	Varian_Day 1_062419	2019-06-24 13:43:53	Day 1 Training	V07.FB	2	Day 1	Varian-1	1	27	0	0	0	0	0	0	0	4	6	7	7	7	1	0	0	0	0	6	7	6	7	3	0	0	0	0	0	0	0	0	0	0	61
28	48	Varian_Day 1_062419	2019-06-24 13:43:53	Day 1 Training	V07.FB	2	Day 1	Varian-1	1	28	1	1	3	2	3	3	3	4	5	4	4	3	1	0	0	0	2	3	3	3	3	2	3	2	3	3	3	3	3	3	2	1	79
29	48	Varian_Day 1_062419	2019-06-24 13:43:53	Day 1 Training	V07.FB	2	Day 1	Varian-1	1	29	4	5	5	8	8	8	8	6	5	2	2	5	1	0	0	0	0	0	3	4	4	5	3	1	5	8	8	8	8	5	3	2	134
30	48	Varian_Day 1_062419	2019-06-24 13:43:53	Day 1 Training	V07.FB	2	Day 1	Varian-1	1	30	5	2	7	7	8	8	8	8	4	3	1	1	0	0	0	0	0	0	2	3	3	4	7	8	8	8	6	4	6	1	0	0	122
31	48	Varian_Day 1_062419	2019-06-24 13:43:53	Day 1 Training	V07.FB	2	Day 1	Varian-1	1	31	0	0	3	3	3	3	3	3	3	2	0	0	0	0	0	0	0	0	2	3	3	3	3	3	3	3	1	0	0	0	0	0	47
32	48	Varian_Day 1_062419	2019-06-24 13:43:53	Day 1 Training	V07.FB	2	Day 1	Varian-1	1	32	0	0	6	6	7	7	7	7	7	7	4	2	1	0	0	0	0	0	1	2	4	7	7	7	7	6	2	0	0	0	0	0	104
33	48	Varian_Day 1_062419	2019-06-24 13:43:53	Day 1 Training	V07.FB	2	Day 1	Varian-1	1	33	2	2	1	2	3	4	4	6	6	6	5	6	6	6	6	4	0	0	0	0	0	6	5	5	6	6	4	4	2	2	0	0	109
34	48	Varian_Day 1_062419	2019-06-24 13:43:53	Day 1 Training	V07.FB	2	Day 1	Varian-1	1	34	0	0	0	0	0	1	1	2	6	5	6	6	6	6	6	3	0	0	1	1	2	4	6	6	6	6	6	6	6	6	3	1	108
35	48	Varian_Day 1_062419	2019-06-24 13:43:53	Day 1 Training	V07.FB	2	Day 1	Varian-1	1	35	0	0	0	0	0	0	1	7	8	8	7	8	8	5	5	1	0	0	0	0	1	6	6	8	8	8	8	8	8	2	0	0	121
36	48	Varian_Day 1_062419	2019-06-24 13:43:53	Day 1 Training	V07.FB	2	Day 1	Varian-1	1	36	3	3	7	7	8	8	3	3	2	3	2	1	1	0	2	2	1	1	3	3	3	7	8	7	8	5	4	3	1	1	1	0	111
37	48	Varian_Day 1_062419	2019-06-24 13:43:53	Day 1 Training	V07.FB	2	Day 1	Varian-1	1	37	0	3	7	7	7	7	4	4	3	4	4	3	1	0	0	0	2	2	3	4	4	6	8	7	5	5	2	1	1	0	0	0	104
38	48	Varian_Day 1_062419	2019-06-24 13:43:53	Day 1 Training	V07.FB	2	Day 1	Varian-1	1	38	3	0	1	5	6	4	5	6	6	6	8	7	6	6	5	5	4	4	5	5	6	8	7	4	4	4	6	3	3	2	2	2	148
39	48	Varian_Day 1_062419	2019-06-24 13:43:53	Day 1 Training	V07.FB	2	Day 1	Varian-1	1	39	0	0	0	1	1	1	1	3	6	8	9	9	8	8	6	0	0	1	1	1	1	7	5	6	7	7	8	9	9	9	6	5	143
40	48	Varian_Day 1_062419	2019-06-24 13:43:53	Day 1 Training	V07.FB	2	Day 1	Varian-1	1	40	1	1	4	5	5	4	2	4	2	2	2	3	2	1	0	0	0	0	0	0	0	4	5	5	5	5	3	4	2	2	3	2	78
41	48	Varian_Day 1_062419	2019-06-24 13:43:53	Day 1 Training	V07.FB	2	Day 1	Varian-1	1	41	0	2	5	5	4	4	3	5	5	5	4	1	1	0	0	0	0	0	0	0	5	5	6	3	1	1	1	0	1	1	1	0	69
42	48	Varian_Day 1_062419	2019-06-24 13:43:53	Day 1 Training	V07.FB	2	Day 1	Varian-1	1	42	0	0	0	0	0	0	0	1	1	1	5	4	5	4	1	0	0	1	1	2	3	1	3	4	4	5	3	0	0	1	0	0	50
43	48	Varian_Day 1_062419	2019-06-24 13:43:53	Day 1 Training	V07.FB	2	Day 1	Varian-1	1	43	0	0	0	0	0	0	0	0	0	0	2	2	1	2	0	0	0	0	0	0	0	0	2	2	2	2	2	0	0	0	0	0	17
44	48	Varian_Day 1_062419	2019-06-24 13:43:53	Day 1 Training	V07.FB	2	Day 1	Varian-1	1	44	1	1	1	3	3	6	6	5	5	3	6	6	6	4	1	0	0	0	0	0	0	0	5	5	4	5	9	5	6	4	2	2	104
45	48	Varian_Day 1_062419	2019-06-24 13:43:53	Day 1 Training	V07.FB	2	Day 1	Varian-1	1	45	1	1	0	3	7	2	7	8	8	8	8	8	8	6	3	0	0	1	1	1	1	1	1	0	2	4	3	8	8	8	6	4	127
46	48	Varian_Day 1_062419	2019-06-24 13:43:53	Day 1 Training	V07.FB	2	Day 1	Varian-1	1	46	0	0	0	0	0	0	2	6	6	6	6	6	6	0	0	0	0	0	0	0	0	0	5	6	6	6	6	6	6	6	5	6	96
47	48	Varian_Day 1_062419	2019-06-24 13:43:53	Day 1 Training	V07.FB	2	Day 1	Varian-1	1	47	0	0	0	0	1	1	1	1	4	3	6	8	8	7	3	2	2	2	4	4	4	4	8	7	7	7	5	5	4	5	3	3	119
48	48	Varian_Day 1_062419	2019-06-24 13:43:53	Day 1 Training	V07.FB	2	Day 1	Varian-1	1	48	0	0	1	5	6	7	7	7	7	7	7	7	5	8	3	1	4	4	7	7	7	6	8	3	1	1	2	2	2	1	0	1	134
49	48	Varian_Day 1_062419	2019-06-24 13:43:53	Day 1 Training	V07.FB	2	Day 1	Varian-1	1	49	5	2	3	4	7	7	7	7	7	7	4	6	3	2	1	0	2	1	7	6	7	7	4	2	1	0	0	0	0	0	0	0	109
50	48	Varian_Day 1_062419	2019-06-24 13:43:53	Day 1 Training	V07.FB	2	Day 1	Varian-1	1	50	7	4	7	7	5	2	7	7	7	6	5	7	1	0	0	0	6	4	7	7	7	7	0	0	0	0	0	0	0	0	0	0	110
51	48	Varian_Day 1_062419	2019-06-24 13:43:53	Day 1 Training	V07.FB	2	Day 1	Varian-1	1	51	0	0	0	1	2	2	3	7	7	7	7	8	5	6	0	0	0	2	8	7	8	8	3	4	2	0	0	0	0	0	0	0	97
52	48	Varian_Day 1_062419	2019-06-24 13:43:53	Day 1 Training	V07.FB	2	Day 1	Varian-1	1	52	0	0	0	1	2	1	5	7	8	8	8	8	2	3	2	0	4	2	7	7	7	8	7	7	3	2	1	1	1	0	0	0	112
53	48	Varian_Day 1_062419	2019-06-24 13:43:53	Day 1 Training	V07.FB	2	Day 1	Varian-1	1	53	0	0	0	0	0	2	6	7	8	7	4	8	7	8	3	0	0	1	8	7	8	8	8	8	0	0	0	0	0	0	0	0	108
54	48	Varian_Day 1_062419	2019-06-24 13:43:53	Day 1 Training	V07.FB	2	Day 1	Varian-1	1	54	0	0	0	0	1	2	2	2	4	3	2	5	3	5	0	0	0	0	1	2	7	7	7	7	0	0	0	0	0	0	0	0	60
55	48	Varian_Day 1_062419	2019-06-24 13:43:53	Day 1 Training	V07.FB	2	Day 1	Varian-1	1	55	0	0	0	0	0	0	3	4	4	4	4	0	0	0	0	0	0	0	0	0	3	4	4	4	0	0	0	0	0	0	0	0	34
56	48	Varian_Day 1_062419	2019-06-24 13:43:53	Day 1 Training	V07.FB	2	Day 1	Varian-1	1	56	1	1	4	3	4	3	5	6	5	6	5	1	0	0	0	0	0	0	0	1	2	7	7	7	5	3	2	1	1	0	0	0	80
57	48	Varian_Day 1_062419	2019-06-24 13:43:53	Day 1 Training	V07.FB	2	Day 1	Varian-1	1	57	0	0	0	4	4	3	8	5	5	5	5	1	1	1	0	0	0	0	0	0	0	3	5	3	4	4	5	5	5	2	0	0	78
58	48	Varian_Day 1_062419	2019-06-24 13:43:53	Day 1 Training	V07.FB	2	Day 1	Varian-1	1	58	0	0	0	0	0	0	4	4	4	4	4	0	0	0	0	0	0	0	0	0	0	0	0	0	0	0	4	4	3	3	0	0	34
59	48	Varian_Day 1_062419	2019-06-24 13:43:53	Day 1 Training	V07.FB	2	Day 1	Varian-1	1	59	0	0	0	0	1	4	5	5	5	4	2	2	3	2	1	0	0	0	0	0	0	0	0	1	1	5	5	5	5	3	0	1	60
60	48	Varian_Day 1_062419	2019-06-24 13:43:53	Day 1 Training	V07.FB	2	Day 1	Varian-1	1	60	0	0	0	0	0	1	2	4	6	6	6	6	6	6	5	5	0	0	0	0	0	0	0	0	0	6	6	6	6	6	5	5	93
61	48	Varian_Day 1_062419	2019-06-24 13:43:53	Day 1 Training	V07.FB	2	Day 1	Varian-1	1	61	0	0	0	0	0	0	0	2	5	5	5	5	3	2	1	1	0	0	0	0	0	0	1	1	3	5	5	5	4	5	3	5	66
62	48	Varian_Day 1_062419	2019-06-24 13:43:53	Day 1 Training	V07.FB	2	Day 1	Varian-1	1	62	0	0	0	0	0	3	5	6	7	7	8	8	8	8	0	0	0	0	0	0	0	1	4	7	6	8	8	8	8	8	8	8	134
63	48	Varian_Day 1_062419	2019-06-24 13:43:53	Day 1 Training	V07.FB	2	Day 1	Varian-1	1	63	0	0	0	0	0	4	6	8	7	8	9	9	9	9	3	0	0	0	0	0	0	0	3	9	7	9	9	9	9	8	6	7	148
64	48	Varian_Day 1_062419	2019-06-24 13:43:53	Day 1 Training	V07.FB	2	Day 1	Varian-1	1	64	0	0	0	1	1	4	6	6	6	5	6	6	6	6	1	0	0	0	0	0	0	0	0	3	5	6	6	6	5	6	6	5	102
65	48	Varian_Day 1_062419	2019-06-24 13:43:53	Day 1 Training	V07.FB	2	Day 1	Varian-1	1	65	0	2	5	5	5	2	5	5	4	5	5	4	0	0	1	0	0	0	0	0	0	0	1	1	1	0	5	4	4	5	3	5	77
66	48	Varian_Day 1_062419	2019-06-24 13:43:53	Day 1 Training	V07.FB	2	Day 1	Varian-1	1	66	0	2	5	6	7	7	6	7	7	6	4	6	1	1	1	0	0	0	0	0	0	0	0	1	1	1	6	7	7	6	7	4	106
67	48	Varian_Day 1_062419	2019-06-24 13:43:53	Day 1 Training	V07.FB	2	Day 1	Varian-1	1	67	4	7	8	8	8	6	4	4	4	3	3	3	3	2	0	0	3	3	5	8	7	8	8	7	5	5	7	1	4	8	1	3	150
68	48	Varian_Day 1_062419	2019-06-24 13:43:53	Day 1 Training	V07.FB	2	Day 1	Varian-1	1	68	4	7	8	8	0	0	7	8	8	7	5	8	8	8	6	8	7	7	8	8	8	8	7	6	6	4	1	0	0	0	0	0	170
69	48	Varian_Day 1_062419	2019-06-24 13:43:53	Day 1 Training	V07.FB	2	Day 1	Varian-1	1	69	0	1	1	3	4	7	3	0	1	8	8	5	8	8	6	8	5	7	7	8	8	7	3	0	1	0	0	0	0	0	0	0	117
70	48	Varian_Day 1_062419	2019-06-24 13:43:53	Day 1 Training	V07.FB	2	Day 1	Varian-1	1	70	0	0	0	0	0	8	7	0	0	8	8	0	5	8	6	8	8	6	8	8	2	0	0	0	0	0	0	0	0	0	0	0	90
71	48	Varian_Day 1_062419	2019-06-24 13:43:53	Day 1 Training	V07.FB	2	Day 1	Varian-1	1	71	0	0	0	1	3	4	4	5	7	8	7	4	4	1	0	1	5	4	3	5	7	8	4	6	5	5	5	4	2	1	0	1	114
72	48	Varian_Day 1_062419	2019-06-24 13:43:53	Day 1 Training	V07.FB	2	Day 1	Varian-1	1	72	0	0	1	0	0	2	3	7	8	8	4	1	1	2	0	0	0	1	0	1	1	8	5	7	8	7	2	2	2	2	0	0	83
73	48	Varian_Day 1_062419	2019-06-24 13:43:53	Day 1 Training	V07.FB	2	Day 1	Varian-1	1	73	0	1	0	0	0	0	1	2	6	7	7	7	7	7	4	2	0	2	4	5	6	6	6	7	7	7	7	7	7	5	3	0	130
74	48	Varian_Day 1_062419	2019-06-24 13:43:53	Day 1 Training	V07.FB	2	Day 1	Varian-1	1	74	0	0	0	2	2	4	4	3	4	5	6	7	7	7	7	2	0	1	3	5	5	7	7	7	7	7	7	7	7	7	1	1	139
75	48	Varian_Day 1_062419	2019-06-24 13:43:53	Day 1 Training	V07.FB	2	Day 1	Varian-1	1	75	0	0	3	5	6	6	6	6	5	6	7	5	5	4	0	0	5	3	5	5	5	6	6	8	7	6	4	2	2	2	2	0	132
76	48	Varian_Day 1_062419	2019-06-24 13:43:53	Day 1 Training	V07.FB	2	Day 1	Varian-1	1	76	0	0	0	1	1	1	4	2	2	4	5	7	7	7	7	2	1	2	1	2	2	4	5	5	7	8	8	8	8	7	2	4	124
77	48	Varian_Day 1_062419	2019-06-24 13:43:53	Day 1 Training	V07.FB	2	Day 1	Varian-1	1	77	0	0	0	0	0	0	0	0	0	1	3	8	8	8	4	6	1	1	4	1	6	6	6	6	6	8	8	8	8	8	0	0	115
78	48	Varian_Day 1_062419	2019-06-24 13:43:53	Day 1 Training	V07.FB	2	Day 1	Varian-1	1	78	0	0	0	0	0	0	0	0	0	2	3	4	4	4	4	4	0	0	0	1	3	4	4	4	4	4	4	4	4	4	0	0	65
79	48	Varian_Day 1_062419	2019-06-24 13:43:53	Day 1 Training	V07.FB	2	Day 1	Varian-1	1	79	0	0	0	0	0	0	0	0	1	4	4	7	7	7	5	7	0	0	3	7	4	7	7	7	7	7	7	7	7	7	0	0	119
80	48	Varian_Day 1_062419	2019-06-24 13:43:53	Day 1 Training	V07.FB	2	Day 1	Varian-1	1	80	0	0	0	0	0	0	0	1	2	2	5	5	5	5	4	5	0	0	0	0	1	1	4	5	5	5	5	5	5	5	2	0	77
81	48	Varian_Day 1_062419	2019-06-24 13:43:53	Day 1 Training	V07.FB	2	Day 1	Varian-1	1	81	0	0	0	0	0	0	0	1	1	2	6	6	6	6	6	2	0	0	0	0	1	2	3	6	5	6	6	6	6	6	4	0	87
82	48	Varian_Day 1_062419	2019-06-24 13:43:53	Day 1 Training	V07.FB	2	Day 1	Varian-1	1	82	0	0	0	0	0	0	0	0	4	2	7	7	7	7	5	7	0	0	0	0	0	0	0	1	1	1	7	7	7	7	5	7	89
83	48	Varian_Day 1_062419	2019-06-24 13:43:53	Day 1 Training	V07.FB	2	Day 1	Varian-1	1	83	5	5	6	6	6	2	2	2	3	1	3	3	3	3	3	2	1	0	1	2	3	3	2	7	6	7	7	7	7	6	6	5	125
84	48	Varian_Day 1_062419	2019-06-24 13:43:53	Day 1 Training	V07.FB	2	Day 1	Varian-1	1	84	6	4	6	6	6	4	0	0	0	0	0	0	0	0	0	0	0	0	0	0	3	3	1	6	6	6	6	6	6	6	5	6	92
85	48	Varian_Day 1_062419	2019-06-24 13:43:53	Day 1 Training	V07.FB	2	Day 1	Varian-1	1	85	8	2	8	8	8	7	0	0	0	0	0	0	0	0	0	0	0	0	0	0	7	2	0	8	8	8	8	8	8	8	6	8	120
86	48	Varian_Day 1_062419	2019-06-24 13:43:53	Day 1 Training	V07.FB	2	Day 1	Varian-1	1	86	7	1	7	7	7	7	1	0	0	0	0	0	0	0	0	0	0	0	0	0	2	2	0	7	7	7	7	7	7	7	7	7	104
87	48	Varian_Day 1_062419	2019-06-24 13:43:53	Day 1 Training	V07.FB	2	Day 1	Varian-1	1	87	4	0	4	4	4	4	4	2	0	0	0	0	0	0	0	1	0	0	0	0	0	0	0	4	4	4	4	4	4	4	3	4	62
88	48	Varian_Day 1_062419	2019-06-24 13:43:53	Day 1 Training	V07.FB	2	Day 1	Varian-1	1	88	6	0	6	6	6	5	0	6	4	0	0	0	0	0	0	0	0	0	0	0	2	5	0	6	6	6	6	6	6	6	4	5	97
89	48	Varian_Day 1_062419	2019-06-24 13:43:53	Day 1 Training	V07.FB	2	Day 1	Varian-1	1	89	6	0	6	6	6	2	0	0	6	0	0	0	0	0	2	0	0	0	0	0	3	5	0	6	6	6	6	6	6	6	6	0	90
90	48	Varian_Day 1_062419	2019-06-24 13:43:53	Day 1 Training	V07.FB	2	Day 1	Varian-1	1	90	7	2	7	7	7	0	0	0	5	7	0	0	0	0	4	0	0	0	0	0	0	0	0	3	7	7	7	7	7	7	4	0	95
91	48	Varian_Day 1_062419	2019-06-24 13:43:53	Day 1 Training	V07.FB	2	Day 1	Varian-1	1	91	1	2	1	1	1	1	3	4	4	5	2	4	5	5	3	0	3	3	3	3	2	1	1	4	3	2	1	2	2	2	2	2	78
92	48	Varian_Day 1_062419	2019-06-24 13:43:53	Day 1 Training	V07.FB	2	Day 1	Varian-1	1	92	3	4	5	6	7	7	5	4	6	3	2	1	0	0	0	0	0	0	0	0	0	0	0	0	0	0	0	3	3	7	7	7	80
93	48	Varian_Day 1_062419	2019-06-24 13:43:53	Day 1 Training	V07.FB	2	Day 1	Varian-1	1	93	0	0	6	6	6	6	6	6	6	0	0	0	0	0	0	0	0	0	0	0	0	0	0	0	0	1	2	1	5	6	4	6	67
94	48	Varian_Day 1_062419	2019-06-24 13:43:53	Day 1 Training	V07.FB	2	Day 1	Varian-1	1	94	0	2	4	4	4	4	4	4	4	0	0	0	0	0	0	0	0	0	0	0	0	0	0	0	0	0	0	0	4	4	3	4	45
95	48	Varian_Day 1_062419	2019-06-24 13:43:53	Day 1 Training	V07.FB	2	Day 1	Varian-1	1	95	0	3	6	6	6	6	6	6	6	0	0	0	0	0	0	0	0	0	0	0	0	0	0	0	0	0	0	0	6	6	3	6	66
96	48	Varian_Day 1_062419	2019-06-24 13:43:53	Day 1 Training	V07.FB	2	Day 1	Varian-1	1	96	0	2	5	5	5	5	5	5	5	1	1	0	0	0	0	0	0	0	0	0	0	0	0	0	0	0	0	0	5	5	5	5	59
97	48	Varian_Day 1_062419	2019-06-24 13:43:53	Day 1 Training	V07.FB	2	Day 1	Varian-1	1	97	0	2	5	5	5	5	5	5	5	5	0	0	0	0	0	0	0	0	0	0	0	0	0	0	0	0	4	0	5	5	2	5	63
98	48	Varian_Day 1_062419	2019-06-24 13:43:53	Day 1 Training	V07.FB	2	Day 1	Varian-1	1	98	0	1	4	4	4	4	4	4	4	4	0	0	0	0	0	0	0	0	0	0	0	0	0	0	0	0	1	0	4	4	2	4	48
99	48	Varian_Day 1_062419	2019-06-24 13:43:53	Day 1 Training	V07.FB	2	Day 1	Varian-1	1	99	0	0	1	3	3	3	3	4	4	5	4	1	0	0	0	0	0	0	1	0	0	0	0	0	1	2	3	4	4	3	3	3	55
100	48	Varian_Day 1_062419	2019-06-24 13:43:53	Day 1 Training	V07.FB	2	Day 1	Varian-1	1	100	0	0	0	0	0	0	0	1	3	3	3	3	0	0	0	0	0	0	2	0	0	0	0	0	3	3	3	3	3	0	0	0	30
101	48	Varian_Day 1_062419	2019-06-24 13:43:53	Day 1 Training	V07.FB	2	Day 1	Varian-1	1	101	0	0	0	0	0	0	3	5	6	6	6	6	1	1	1	5	0	0	2	1	0	0	0	1	6	6	6	6	5	0	0	0	73
102	48	Varian_Day 1_062419	2019-06-24 13:43:53	Day 1 Training	V07.FB	2	Day 1	Varian-1	1	102	0	0	0	0	0	2	2	2	2	2	2	2	0	0	0	2	0	0	0	1	0	0	0	0	2	2	2	2	2	0	0	0	27
103	48	Varian_Day 1_062419	2019-06-24 13:43:53	Day 1 Training	V07.FB	2	Day 1	Varian-1	1	103	0	0	0	1	2	4	7	8	8	8	8	8	5	4	4	2	0	0	0	2	0	0	0	0	8	8	8	8	8	6	1	0	118
104	48	Varian_Day 1_062419	2019-06-24 13:43:53	Day 1 Training	V07.FB	2	Day 1	Varian-1	1	104	0	0	0	0	0	5	5	5	5	5	5	5	4	0	2	0	0	0	0	0	0	0	0	0	5	5	5	5	4	5	0	0	70
105	48	Varian_Day 1_062419	2019-06-24 13:43:53	Day 1 Training	V07.FB	2	Day 1	Varian-1	1	105	0	0	0	0	0	4	4	4	4	4	4	4	4	4	2	0	0	0	0	0	0	0	0	0	4	4	4	4	4	4	0	0	62
106	48	Varian_Day 1_062419	2019-06-24 13:43:53	Day 1 Training	V07.FB	2	Day 1	Varian-1	1	106	0	0	0	0	2	5	4	6	6	6	6	6	1	1	0	0	0	0	0	2	0	0	0	0	6	6	6	6	5	2	0	0	76
107	48	Varian_Day 1_062419	2019-06-24 13:43:53	Day 1 Training	V07.FB	2	Day 1	Varian-1	1	107	0	0	1	0	2	2	3	3	2	2	4	4	2	1	0	0	1	0	0	2	1	2	2	0	2	2	2	2	2	1	0	0	45
108	48	Varian_Day 1_062419	2019-06-24 13:43:53	Day 1 Training	V07.FB	2	Day 1	Varian-1	1	108	0	0	0	0	1	4	4	3	0	0	0	0	0	1	0	2	0	0	0	0	1	1	1	1	5	2	4	0	0	0	0	0	30
109	48	Varian_Day 1_062419	2019-06-24 13:43:53	Day 1 Training	V07.FB	2	Day 1	Varian-1	1	109	0	0	0	0	0	0	0	0	0	0	0	0	0	0	0	0	0	0	0	0	0	0	0	0	0	0	0	0	0	0	0	0	0
110	48	Varian_Day 1_062419	2019-06-24 13:43:53	Day 1 Training	V07.FB	2	Day 1	Varian-1	1	110	0	0	0	0	0	0	0	0	0	0	0	0	0	0	0	0	0	0	0	0	0	0	0	0	0	0	0	0	0	0	0	0	0
111	48	Varian_Day 1_062419	2019-06-24 13:43:53	Day 1 Training	V07.FB	2	Day 1	Varian-1	1	111	0	0	0	0	0	3	3	3	3	2	1	0	0	0	0	0	0	0	0	0	0	0	0	0	3	3	3	0	0	0	0	0	24
112	48	Varian_Day 1_062419	2019-06-24 13:43:53	Day 1 Training	V07.FB	2	Day 1	Varian-1	1	112	0	0	0	0	0	1	1	1	1	1	1	0	0	0	0	0	0	0	0	0	0	0	0	0	1	1	1	0	1	0	0	0	10
113	48	Varian_Day 1_062419	2019-06-24 13:43:53	Day 1 Training	V07.FB	2	Day 1	Varian-1	1	113	0	0	0	0	0	1	1	1	1	1	1	1	0	0	0	0	0	0	0	0	0	0	0	0	1	1	1	0	1	0	0	0	11
114	48	Varian_Day 1_062419	2019-06-24 13:43:53	Day 1 Training	V07.FB	2	Day 1	Varian-1	1	114	0	0	0	0	0	2	2	2	2	2	2	2	0	0	0	0	0	0	0	0	0	0	0	0	2	2	2	0	1	0	0	0	21
115	48	Varian_Day 1_062419	2019-06-24 13:43:53	Day 1 Training	V07.FB	2	Day 1	Varian-1	1	115	0	0	0	0	0	6	6	6	6	5	5	5	6	3	2	0	0	0	0	0	0	0	0	0	6	6	6	1	1	1	0	0	71
116	48	Varian_Day 1_062419	2019-06-24 13:43:53	Day 1 Training	V07.FB	2	Day 1	Varian-1	1	116	2	0	0	1	2	2	2	3	7	0	4	0	0	0	0	0	0	0	0	0	0	0	3	1	0	4	6	2	3	3	0	0	45
117	48	Varian_Day 1_062419	2019-06-24 13:43:53	Day 1 Training	V07.FB	2	Day 1	Varian-1	1	117	0	0	0	0	0	0	0	0	2	0	2	0	0	0	0	0	0	0	0	0	0	0	1	0	0	0	2	0	0	2	0	0	9
118	48	Varian_Day 1_062419	2019-06-24 13:43:53	Day 1 Training	V07.FB	2	Day 1	Varian-1	1	118	0	0	0	0	0	0	0	0	2	0	2	0	0	0	0	0	0	0	0	0	0	0	1	0	0	0	2	0	0	2	0	0	9
119	48	Varian_Day 1_062419	2019-06-24 13:43:53	Day 1 Training	V07.FB	2	Day 1	Varian-1	1	119	0	0	0	0	0	0	0	0	3	0	3	0	0	0	0	0	0	0	0	0	0	0	1	0	0	0	3	0	0	3	0	0	13
120	48	Varian_Day 1_062419	2019-06-24 13:43:53	Day 1 Training	V07.FB	2	Day 1	Varian-1	1	120	0	0	0	0	0	0	0	0	0	0	0	0	0	0	0	0	0	0	0	0	0	0	0	0	0	0	0	0	0	0	0	0	0
121	48	Varian_Day 1_062419	2019-06-24 13:43:53	Day 1 Training	V07.FB	2	Day 1	Varian-1	1	121	0	0	0	0	0	0	0	0	0	0	0	0	0	0	0	0	0	0	0	0	0	0	0	0	0	0	0	0	0	0	0	0	0
122	48	Varian_Day 1_062419	2019-06-24 13:43:53	Day 1 Training	V07.FB	2	Day 1	Varian-1	1	122	0	0	0	0	0	0	0	0	3	0	3	0	0	0	0	0	0	0	0	0	0	0	2	0	0	0	3	0	0	3	0	0	14
123	48	Varian_Day 1_062419	2019-06-24 13:43:53	Day 1 Training	V07.FB	2	Day 1	Varian-1	1	123	0	0	0	0	0	0	0	0	1	0	1	0	0	0	0	0	0	0	0	0	0	0	1	0	0	0	1	1	1	1	0	0	7
124	48	Varian_Day 1_062419	2019-06-24 13:43:53	Day 1 Training	V07.FB	2	Day 1	Varian-1	1	124	0	0	0	0	0	1	2	2	6	2	1	0	1	1	0	1	0	0	0	0	0	0	0	0	1	6	1	3	1	3	3	0	35
125	48	Varian_Day 1_062419	2019-06-24 13:43:53	Day 1 Training	V07.FB	2	Day 1	Varian-1	1	125	0	0	0	0	0	0	0	0	2	0	0	0	0	0	0	0	0	0	0	0	0	0	0	1	0	0	0	0	0	2	0	0	5
126	48	Varian_Day 1_062419	2019-06-24 13:43:53	Day 1 Training	V07.FB	2	Day 1	Varian-1	1	126	0	0	0	0	0	0	0	0	1	0	0	0	0	0	0	0	0	0	0	0	0	0	0	0	0	0	0	0	0	1	0	0	2
127	48	Varian_Day 1_062419	2019-06-24 13:43:53	Day 1 Training	V07.FB	2	Day 1	Varian-1	1	127	0	0	0	0	0	0	0	0	0	0	0	0	0	0	0	0	0	0	0	0	0	0	0	0	0	0	0	0	0	0	0	0	0
128	48	Varian_Day 1_062419	2019-06-24 13:43:53	Day 1 Training	V07.FB	2	Day 1	Varian-1	1	128	0	0	0	0	0	0	0	0	0	0	0	0	0	0	0	0	0	0	0	0	0	0	0	0	0	0	0	0	0	0	0	0	0
129	48	Varian_Day 1_062419	2019-06-24 13:43:53	Day 1 Training	V07.FB	2	Day 1	Varian-1	1	129	0	0	0	0	0	0	0	0	0	0	0	0	0	0	0	0	0	0	0	0	0	0	0	0	0	0	0	0	0	0	0	0	0
130	48	Varian_Day 1_062419	2019-06-24 13:43:53	Day 1 Training	V07.FB	2	Day 1	Varian-1	1	130	0	0	0	0	0	0	0	0	0	0	0	0	0	0	0	0	0	0	0	0	0	0	0	0	0	0	0	0	0	0	0	0	0
131	48	Varian_Day 1_062419	2019-06-24 13:43:53	Day 1 Training	V07.FB	2	Day 1	Varian-1	1	131	0	0	0	0	0	0	1	0	3	0	1	3	3	2	2	0	0	0	0	0	0	1	2	2	1	2	2	1	1	2	0	0	29
132	48	Varian_Day 1_062419	2019-06-24 13:43:53	Day 1 Training	V07.FB	2	Day 1	Varian-1	1	132	0	0	2	3	4	4	1	1	1	2	2	3	2	2	1	0	1	0	1	1	1	0	2	5	5	2	2	3	1	2	0	2	56
133	48	Varian_Day 1_062419	2019-06-24 13:43:53	Day 1 Training	V07.FB	2	Day 1	Varian-1	1	133	0	0	2	2	3	3	4	4	3	3	3	1	0	0	0	0	0	0	0	0	0	0	0	0	0	0	0	1	0	4	1	4	38
134	48	Varian_Day 1_062419	2019-06-24 13:43:53	Day 1 Training	V07.FB	2	Day 1	Varian-1	1	134	0	0	0	0	3	3	3	3	3	3	3	3	0	0	0	0	0	0	0	0	0	0	0	0	0	0	0	0	0	3	1	3	31
135	48	Varian_Day 1_062419	2019-06-24 13:43:53	Day 1 Training	V07.FB	2	Day 1	Varian-1	1	135	0	0	0	0	3	3	3	3	3	3	3	3	0	0	0	0	0	0	0	0	0	0	0	0	0	0	0	0	0	3	2	3	32
136	48	Varian_Day 1_062419	2019-06-24 13:43:53	Day 1 Training	V07.FB	2	Day 1	Varian-1	1	136	0	0	0	0	2	2	2	2	2	2	2	2	0	0	0	0	0	0	0	0	0	0	0	0	0	0	0	0	0	2	1	2	21
137	48	Varian_Day 1_062419	2019-06-24 13:43:53	Day 1 Training	V07.FB	2	Day 1	Varian-1	1	137	1	0	0	0	4	4	4	4	4	4	4	4	0	0	0	0	0	0	0	0	0	0	0	0	0	0	0	0	0	4	1	4	42
138	48	Varian_Day 1_062419	2019-06-24 13:43:53	Day 1 Training	V07.FB	2	Day 1	Varian-1	1	138	3	0	0	1	6	6	6	6	6	6	6	6	1	0	0	0	0	0	0	0	0	0	0	0	0	0	0	2	2	6	4	6	73
139	48	Varian_Day 1_062419	2019-06-24 13:43:53	Day 1 Training	V07.FB	2	Day 1	Varian-1	1	139	0	0	0	5	8	8	8	8	8	8	8	8	0	0	0	0	0	0	0	0	0	0	0	4	0	0	0	0	0	8	4	8	93
140	48	Varian_Day 1_062419	2019-06-24 13:43:53	Day 1 Training	V07.FB	2	Day 1	Varian-1	1	140	3	2	1	3	4	4	4	2	3	2	1	2	1	0	0	0	0	0	0	1	0	0	0	1	1	2	3	2	4	5	4	3	58
141	48	Varian_Day 1_062419	2019-06-24 13:43:53	Day 1 Training	V07.FB	2	Day 1	Varian-1	1	141	8	8	8	8	8	8	8	2	1	0	0	0	0	0	0	0	0	0	0	0	0	0	1	2	5	4	8	8	8	8	8	8	119
142	48	Varian_Day 1_062419	2019-06-24 13:43:53	Day 1 Training	V07.FB	2	Day 1	Varian-1	1	142	5	3	5	5	5	5	5	1	0	0	0	0	0	0	0	0	0	0	0	0	0	0	4	5	5	5	5	5	5	5	3	5	81
143	48	Varian_Day 1_062419	2019-06-24 13:43:53	Day 1 Training	V07.FB	2	Day 1	Varian-1	1	143	1	1	1	1	1	1	1	0	0	0	0	0	0	0	0	0	0	0	0	0	0	0	0	0	0	0	1	1	1	1	1	1	13
144	48	Varian_Day 1_062419	2019-06-24 13:43:53	Day 1 Training	V07.FB	2	Day 1	Varian-1	1	144	3	1	3	3	3	3	3	0	0	0	0	0	0	0	0	0	0	0	0	0	0	0	0	0	0	0	3	3	3	3	1	3	35
1	49	Varian_Day 1_062419	2019-06-24 13:43:53	Day 1 Training	V07.FC	3	Day 1	Varian-1	1	1	0	0	0	2	3	4	7	7	7	7	7	7	6	5	1	3	7	6	7	7	6	5	4	2	0	3	1	1	0	0	0	0	115
2	49	Varian_Day 1_062419	2019-06-24 13:43:53	Day 1 Training	V07.FC	3	Day 1	Varian-1	1	2	0	1	2	3	5	6	7	7	7	7	4	3	0	1	0	0	5	5	6	6	5	2	2	1	0	0	0	0	0	0	0	0	85
3	49	Varian_Day 1_062419	2019-06-24 13:43:53	Day 1 Training	V07.FC	3	Day 1	Varian-1	1	3	3	5	6	6	6	5	1	1	1	1	2	1	0	0	0	0	2	1	6	6	6	6	6	6	6	6	6	4	5	3	2	2	111
4	49	Varian_Day 1_062419	2019-06-24 13:43:53	Day 1 Training	V07.FC	3	Day 1	Varian-1	1	4	0	5	8	8	8	8	2	0	0	0	0	0	0	0	0	0	0	0	8	4	8	8	8	1	1	1	0	0	0	1	0	0	79
5	49	Varian_Day 1_062419	2019-06-24 13:43:53	Day 1 Training	V07.FC	3	Day 1	Varian-1	1	5	0	2	8	8	8	5	4	0	0	0	0	0	0	0	0	0	0	0	5	3	8	8	7	3	1	1	1	1	1	1	0	0	75
6	49	Varian_Day 1_062419	2019-06-24 13:43:53	Day 1 Training	V07.FC	3	Day 1	Varian-1	1	6	6	7	8	8	8	8	8	7	5	2	0	0	0	0	0	0	0	1	2	2	3	3	8	8	8	8	8	7	6	4	2	1	138
7	49	Varian_Day 1_062419	2019-06-24 13:43:53	Day 1 Training	V07.FC	3	Day 1	Varian-1	1	7	2	3	6	6	6	6	0	2	0	0	0	0	0	0	0	0	0	0	1	1	1	1	5	6	6	6	6	2	2	2	0	0	70
8	49	Varian_Day 1_062419	2019-06-24 13:43:53	Day 1 Training	V07.FC	3	Day 1	Varian-1	1	8	0	1	5	5	6	8	8	6	3	1	2	1	1	1	0	1	0	0	0	0	2	4	5	5	8	8	7	8	5	3	0	0	104
9	49	Varian_Day 1_062419	2019-06-24 13:43:53	Day 1 Training	V07.FC	3	Day 1	Varian-1	1	9	0	0	2	4	8	8	8	8	8	7	5	5	4	3	0	0	2	4	6	6	7	7	8	6	4	4	4	5	4	3	0	0	140
10	49	Varian_Day 1_062419	2019-06-24 13:43:53	Day 1 Training	V07.FC	3	Day 1	Varian-1	1	10	0	0	1	1	4	3	4	7	7	7	7	7	7	7	6	4	0	1	6	7	7	7	5	5	2	1	0	0	0	0	0	0	113
11	49	Varian_Day 1_062419	2019-06-24 13:43:53	Day 1 Training	V07.FC	3	Day 1	Varian-1	1	11	0	0	0	0	0	0	0	3	4	4	4	4	2	2	1	2	1	2	4	4	4	4	0	0	0	0	0	0	0	0	0	0	45
12	49	Varian_Day 1_062419	2019-06-24 13:43:53	Day 1 Training	V07.FC	3	Day 1	Varian-1	1	12	3	3	2	2	1	3	5	5	5	6	6	5	2	2	0	0	3	4	5	6	6	6	5	3	0	0	0	0	0	0	0	0	88
13	49	Varian_Day 1_062419	2019-06-24 13:43:53	Day 1 Training	V07.FC	3	Day 1	Varian-1	1	13	0	0	1	1	1	2	2	4	8	8	8	8	2	0	0	0	4	4	5	5	8	8	8	7	7	5	5	4	4	3	2	1	125
14	49	Varian_Day 1_062419	2019-06-24 13:43:53	Day 1 Training	V07.FC	3	Day 1	Varian-1	1	14	0	0	0	0	0	0	0	0	7	7	7	7	7	6	5	4	0	0	0	0	3	7	7	7	7	7	7	7	7	7	6	5	127
15	49	Varian_Day 1_062419	2019-06-24 13:43:53	Day 1 Training	V07.FC	3	Day 1	Varian-1	1	15	0	1	2	2	2	2	3	4	6	6	5	6	2	1	1	0	0	0	0	0	5	6	6	6	6	6	6	6	6	6	5	5	112
16	49	Varian_Day 1_062419	2019-06-24 13:43:53	Day 1 Training	V07.FC	3	Day 1	Varian-1	1	16	4	7	8	8	8	8	8	7	7	1	2	3	2	3	2	0	0	0	1	1	2	4	4	4	4	7	7	8	8	8	8	6	150
17	49	Varian_Day 1_062419	2019-06-24 13:43:53	Day 1 Training	V07.FC	3	Day 1	Varian-1	1	17	2	2	5	9	9	9	8	6	5	4	3	1	1	0	0	0	3	3	4	5	5	7	7	6	7	8	8	8	7	7	6	4	159
18	49	Varian_Day 1_062419	2019-06-24 13:43:53	Day 1 Training	V07.FC	3	Day 1	Varian-1	1	18	0	0	1	3	3	3	3	2	1	0	0	0	0	0	0	0	0	1	1	2	3	3	3	2	2	1	1	1	0	0	0	0	36
19	49	Varian_Day 1_062419	2019-06-24 13:43:53	Day 1 Training	V07.FC	3	Day 1	Varian-1	1	19	2	4	5	4	5	2	2	3	3	3	1	0	1	1	0	0	0	0	0	0	2	6	7	7	7	2	1	1	1	1	0	0	71
20	49	Varian_Day 1_062419	2019-06-24 13:43:53	Day 1 Training	V07.FC	3	Day 1	Varian-1	1	20	0	0	0	0	0	1	2	4	4	4	2	1	0	0	0	0	0	0	0	0	0	1	4	4	4	3	0	0	0	0	0	0	34
21	49	Varian_Day 1_062419	2019-06-24 13:43:53	Day 1 Training	V07.FC	3	Day 1	Varian-1	1	21	1	1	0	0	0	0	7	7	7	7	7	6	7	3	2	1	0	0	0	0	0	3	7	7	7	7	6	4	4	4	2	1	108
22	49	Varian_Day 1_062419	2019-06-24 13:43:53	Day 1 Training	V07.FC	3	Day 1	Varian-1	1	22	0	0	0	1	3	5	8	7	8	8	8	8	7	6	0	0	0	0	1	1	1	4	8	8	8	8	8	8	4	2	0	0	130
23	49	Varian_Day 1_062419	2019-06-24 13:43:53	Day 1 Training	V07.FC	3	Day 1	Varian-1	1	23	0	0	0	0	2	3	4	5	5	5	7	7	7	7	0	0	1	1	1	0	0	0	5	6	7	7	7	7	5	4	2	0	105
24	49	Varian_Day 1_062419	2019-06-24 13:43:53	Day 1 Training	V07.FC	3	Day 1	Varian-1	1	24	0	0	0	0	0	0	0	0	0	1	6	6	5	5	0	0	0	2	1	1	3	2	2	2	6	6	6	6	4	0	0	0	64
25	49	Varian_Day 1_062419	2019-06-24 13:43:53	Day 1 Training	V07.FC	3	Day 1	Varian-1	1	25	0	0	0	2	2	2	4	4	5	6	6	6	5	5	5	4	1	1	1	1	2	3	2	2	4	6	6	6	5	0	0	0	96
26	49	Varian_Day 1_062419	2019-06-24 13:43:53	Day 1 Training	V07.FC	3	Day 1	Varian-1	1	26	0	0	0	0	0	3	4	4	5	6	9	9	9	9	8	8	0	0	0	1	1	6	6	6	7	9	9	9	9	7	3	2	149
27	49	Varian_Day 1_062419	2019-06-24 13:43:53	Day 1 Training	V07.FC	3	Day 1	Varian-1	1	27	2	1	3	3	4	6	8	8	8	7	8	7	5	6	3	5	0	0	1	3	6	6	7	8	8	5	6	6	3	0	0	0	143
28	49	Varian_Day 1_062419	2019-06-24 13:43:53	Day 1 Training	V07.FC	3	Day 1	Varian-1	1	28	1	3	3	4	7	8	6	6	4	2	1	0	1	2	1	0	0	0	1	1	2	6	8	8	7	3	1	0	0	0	0	0	86
29	49	Varian_Day 1_062419	2019-06-24 13:43:53	Day 1 Training	V07.FC	3	Day 1	Varian-1	1	29	4	6	6	6	5	3	3	4	3	2	1	0	0	0	0	0	0	0	1	1	1	1	6	6	6	6	2	0	0	0	0	0	73
30	49	Varian_Day 1_062419	2019-06-24 13:43:53	Day 1 Training	V07.FC	3	Day 1	Varian-1	1	30	0	6	6	5	6	6	7	7	7	7	5	4	3	3	2	2	5	7	8	8	8	7	5	6	6	5	5	2	3	1	0	0	152
31	49	Varian_Day 1_062419	2019-06-24 13:43:53	Day 1 Training	V07.FC	3	Day 1	Varian-1	1	31	0	0	0	0	0	1	4	6	6	6	6	5	4	4	4	2	3	6	6	6	6	1	1	0	0	0	0	0	0	0	0	0	77
32	49	Varian_Day 1_062419	2019-06-24 13:43:53	Day 1 Training	V07.FC	3	Day 1	Varian-1	1	32	0	0	1	0	0	1	1	4	6	7	7	6	4	1	0	0	2	4	6	7	7	4	5	4	3	3	3	2	2	0	0	0	90
33	49	Varian_Day 1_062419	2019-06-24 13:43:53	Day 1 Training	V07.FC	3	Day 1	Varian-1	1	33	0	0	0	0	0	0	1	3	3	3	3	3	3	0	0	0	0	0	0	3	3	3	3	3	3	3	3	1	0	0	0	0	44
34	49	Varian_Day 1_062419	2019-06-24 13:43:53	Day 1 Training	V07.FC	3	Day 1	Varian-1	1	34	1	1	4	4	5	6	8	7	8	8	6	6	5	4	0	0	1	1	3	7	7	6	8	8	5	4	2	2	1	0	0	0	128
35	49	Varian_Day 1_062419	2019-06-24 13:43:53	Day 1 Training	V07.FC	3	Day 1	Varian-1	1	35	4	5	6	6	6	6	5	4	4	1	0	0	0	0	0	0	2	1	3	4	3	5	4	4	5	6	6	5	5	4	3	2	109
36	49	Varian_Day 1_062419	2019-06-24 13:43:53	Day 1 Training	V07.FC	3	Day 1	Varian-1	1	36	0	3	4	5	6	6	4	3	3	3	3	3	3	1	2	2	4	2	3	3	4	2	3	4	4	4	6	4	3	3	3	1	104
37	49	Varian_Day 1_062419	2019-06-24 13:43:53	Day 1 Training	V07.FC	3	Day 1	Varian-1	1	37	0	0	0	0	0	0	3	5	5	5	5	5	4	3	2	3	0	0	0	0	0	0	0	0	0	0	3	5	5	5	4	0	62
38	49	Varian_Day 1_062419	2019-06-24 13:43:53	Day 1 Training	V07.FC	3	Day 1	Varian-1	1	38	0	0	0	0	0	0	4	4	4	4	4	4	4	4	3	2	0	0	0	0	0	0	0	0	0	0	4	4	4	4	3	0	56
39	49	Varian_Day 1_062419	2019-06-24 13:43:53	Day 1 Training	V07.FC	3	Day 1	Varian-1	1	39	0	0	0	0	0	0	4	4	4	4	4	4	3	4	3	3	0	0	0	0	0	0	0	0	0	1	1	4	3	4	3	0	53
40	49	Varian_Day 1_062419	2019-06-24 13:43:53	Day 1 Training	V07.FC	3	Day 1	Varian-1	1	40	0	0	0	0	0	0	6	6	6	6	6	1	3	3	0	0	0	0	0	0	0	0	0	0	0	0	0	6	6	6	3	1	59
41	49	Varian_Day 1_062419	2019-06-24 13:43:53	Day 1 Training	V07.FC	3	Day 1	Varian-1	1	41	0	0	0	0	0	0	8	8	8	8	8	5	4	5	5	1	0	0	0	0	0	0	0	0	0	0	0	8	8	8	7	0	91
42	49	Varian_Day 1_062419	2019-06-24 13:43:53	Day 1 Training	V07.FC	3	Day 1	Varian-1	1	42	0	0	0	0	0	0	8	8	8	8	8	7	6	5	2	0	0	0	0	0	0	0	0	0	3	5	7	7	8	8	5	3	106
43	49	Varian_Day 1_062419	2019-06-24 13:43:53	Day 1 Training	V07.FC	3	Day 1	Varian-1	1	43	1	0	0	1	0	1	6	6	6	6	7	7	8	8	5	5	0	0	1	2	2	2	2	6	7	7	8	8	7	7	5	0	131
44	49	Varian_Day 1_062419	2019-06-24 13:43:53	Day 1 Training	V07.FC	3	Day 1	Varian-1	1	44	1	1	1	1	1	2	2	3	3	3	2	7	8	8	6	4	1	3	6	7	7	8	7	7	8	8	6	6	5	6	1	0	139
45	49	Varian_Day 1_062419	2019-06-24 13:43:53	Day 1 Training	V07.FC	3	Day 1	Varian-1	1	45	7	5	9	6	2	4	6	5	4	4	2	3	4	4	1	1	5	4	4	2	6	7	4	6	5	8	3	4	2	1	0	1	129
46	49	Varian_Day 1_062419	2019-06-24 13:43:53	Day 1 Training	V07.FC	3	Day 1	Varian-1	1	46	4	4	5	5	1	1	0	0	0	0	0	0	0	0	0	0	1	0	0	0	0	5	5	5	5	5	0	0	0	0	0	0	46
47	49	Varian_Day 1_062419	2019-06-24 13:43:53	Day 1 Training	V07.FC	3	Day 1	Varian-1	1	47	6	7	7	6	6	6	5	6	3	1	1	0	0	0	0	0	1	1	2	0	1	6	6	7	6	6	6	6	6	5	3	3	119
48	49	Varian_Day 1_062419	2019-06-24 13:43:53	Day 1 Training	V07.FC	3	Day 1	Varian-1	1	48	3	2	3	1	1	3	5	5	6	4	5	3	3	2	2	2	0	0	1	1	1	2	3	3	2	2	1	2	6	6	5	6	91
49	49	Varian_Day 1_062419	2019-06-24 13:43:53	Day 1 Training	V07.FC	3	Day 1	Varian-1	1	49	0	0	0	2	1	1	1	2	3	4	4	7	7	7	6	5	0	0	0	0	2	2	3	3	5	6	6	6	6	6	7	6	108
50	49	Varian_Day 1_062419	2019-06-24 13:43:53	Day 1 Training	V07.FC	3	Day 1	Varian-1	1	50	0	0	0	0	0	0	1	4	7	8	8	6	6	6	1	0	0	1	5	8	9	9	9	9	7	7	7	5	3	6	4	2	138
51	49	Varian_Day 1_062419	2019-06-24 13:43:53	Day 1 Training	V07.FC	3	Day 1	Varian-1	1	51	0	1	2	1	1	4	4	5	4	7	4	4	4	2	0	0	0	2	4	5	4	7	6	4	5	4	5	3	0	0	0	0	92
52	49	Varian_Day 1_062419	2019-06-24 13:43:53	Day 1 Training	V07.FC	3	Day 1	Varian-1	1	52	0	0	0	1	1	1	2	2	2	2	8	8	8	8	7	0	0	1	1	2	5	7	7	8	8	8	8	7	7	7	6	7	139
53	49	Varian_Day 1_062419	2019-06-24 13:43:53	Day 1 Training	V07.FC	3	Day 1	Varian-1	1	53	0	0	0	0	0	0	0	0	0	3	7	7	7	7	4	1	0	0	0	0	1	7	7	7	7	7	7	7	7	7	5	7	112
54	49	Varian_Day 1_062419	2019-06-24 13:43:53	Day 1 Training	V07.FC	3	Day 1	Varian-1	1	54	0	0	0	0	0	0	0	0	0	0	8	9	9	9	6	8	0	0	1	1	1	3	9	9	9	9	9	5	9	8	5	7	134
55	49	Varian_Day 1_062419	2019-06-24 13:43:53	Day 1 Training	V07.FC	3	Day 1	Varian-1	1	55	0	0	0	0	0	2	4	5	6	5	6	6	6	6	1	0	0	0	0	0	6	6	6	6	6	6	6	6	3	1	0	0	99
56	49	Varian_Day 1_062419	2019-06-24 13:43:53	Day 1 Training	V07.FC	3	Day 1	Varian-1	1	56	2	2	3	3	6	6	7	7	7	5	7	6	6	4	0	0	2	2	4	5	3	2	2	7	6	7	7	4	8	8	6	6	150
57	49	Varian_Day 1_062419	2019-06-24 13:43:53	Day 1 Training	V07.FC	3	Day 1	Varian-1	1	57	0	0	1	0	0	1	4	4	4	3	0	0	0	0	0	0	0	0	0	0	0	0	0	0	0	0	4	4	4	1	0	1	31
58	49	Varian_Day 1_062419	2019-06-24 13:43:53	Day 1 Training	V07.FC	3	Day 1	Varian-1	1	58	0	0	0	2	2	2	5	3	3	3	3	3	2	2	2	2	0	1	1	2	2	2	3	3	3	2	3	3	2	2	2	1	66
59	49	Varian_Day 1_062419	2019-06-24 13:43:53	Day 1 Training	V07.FC	3	Day 1	Varian-1	1	59	0	0	0	0	0	1	3	4	5	4	9	9	6	6	5	6	5	5	6	6	6	9	9	9	9	5	4	2	2	1	1	0	137
60	49	Varian_Day 1_062419	2019-06-24 13:43:53	Day 1 Training	V07.FC	3	Day 1	Varian-1	1	60	0	0	0	0	0	0	0	0	3	4	6	6	3	3	0	0	0	0	0	0	1	3	6	6	6	4	0	0	0	0	0	0	51
61	49	Varian_Day 1_062419	2019-06-24 13:43:53	Day 1 Training	V07.FC	3	Day 1	Varian-1	1	61	0	0	0	0	2	4	2	4	4	4	5	5	5	4	0	0	0	0	1	1	2	0	3	4	5	4	4	4	4	4	0	0	75
62	49	Varian_Day 1_062419	2019-06-24 13:43:53	Day 1 Training	V07.FC	3	Day 1	Varian-1	1	62	0	0	0	0	0	1	3	6	6	8	8	8	4	3	2	3	1	2	3	3	5	7	8	8	8	8	8	3	2	0	0	0	118
63	49	Varian_Day 1_062419	2019-06-24 13:43:53	Day 1 Training	V07.FC	3	Day 1	Varian-1	1	63	3	3	4	4	2	4	4	3	6	3	5	6	2	1	0	2	3	3	4	4	3	7	6	3	2	3	4	2	2	1	0	0	99
64	49	Varian_Day 1_062419	2019-06-24 13:43:53	Day 1 Training	V07.FC	3	Day 1	Varian-1	1	64	7	7	6	8	4	6	8	6	2	1	6	4	2	2	1	0	6	7	8	8	3	8	5	3	2	1	0	0	0	0	0	0	121
65	49	Varian_Day 1_062419	2019-06-24 13:43:53	Day 1 Training	V07.FC	3	Day 1	Varian-1	1	65	4	4	7	7	7	7	6	2	2	1	1	0	2	2	1	1	7	5	7	7	6	6	6	5	5	1	0	1	1	0	0	0	111
66	49	Varian_Day 1_062419	2019-06-24 13:43:53	Day 1 Training	V07.FC	3	Day 1	Varian-1	1	66	0	0	0	0	7	7	7	7	7	6	3	2	1	0	1	0	0	0	2	5	3	2	1	6	6	5	7	7	7	7	6	4	116
67	49	Varian_Day 1_062419	2019-06-24 13:43:53	Day 1 Training	V07.FC	3	Day 1	Varian-1	1	67	0	1	0	5	7	7	8	8	8	7	6	5	5	4	2	2	2	1	2	3	3	5	5	7	8	8	8	7	5	3	2	2	146
68	49	Varian_Day 1_062419	2019-06-24 13:43:53	Day 1 Training	V07.FC	3	Day 1	Varian-1	1	68	2	6	1	3	7	6	8	8	8	0	0	0	0	0	0	0	0	0	0	0	0	1	6	5	7	8	8	7	8	6	7	0	112
69	49	Varian_Day 1_062419	2019-06-24 13:43:53	Day 1 Training	V07.FC	3	Day 1	Varian-1	1	69	5	6	3	6	8	8	7	8	4	1	0	0	0	0	0	0	0	0	1	2	5	7	8	7	8	8	7	6	5	5	5	4	134
70	49	Varian_Day 1_062419	2019-06-24 13:43:53	Day 1 Training	V07.FC	3	Day 1	Varian-1	1	70	5	4	5	5	5	2	3	2	2	1	2	0	0	0	0	0	0	0	0	1	3	2	3	5	5	5	5	5	4	3	2	3	82
71	49	Varian_Day 1_062419	2019-06-24 13:43:53	Day 1 Training	V07.FC	3	Day 1	Varian-1	1	71	5	4	5	7	7	4	2	4	4	3	2	0	0	0	0	0	0	0	0	1	4	3	4	5	6	4	4	5	6	6	5	4	104
72	49	Varian_Day 1_062419	2019-06-24 13:43:53	Day 1 Training	V07.FC	3	Day 1	Varian-1	1	72	0	2	2	2	5	5	5	8	8	8	8	7	8	8	7	6	0	0	0	0	1	1	1	1	2	4	5	4	8	8	8	8	140
73	49	Varian_Day 1_062419	2019-06-24 13:43:53	Day 1 Training	V07.FC	3	Day 1	Varian-1	1	73	0	0	0	0	0	0	2	2	2	4	4	4	4	4	4	3	0	0	0	1	2	3	4	4	3	4	4	4	4	4	2	2	74
74	49	Varian_Day 1_062419	2019-06-24 13:43:53	Day 1 Training	V07.FC	3	Day 1	Varian-1	1	74	0	0	0	0	0	0	1	1	2	3	3	3	3	3	3	1	1	1	3	3	3	3	3	2	0	1	0	0	0	0	0	0	43
75	49	Varian_Day 1_062419	2019-06-24 13:43:53	Day 1 Training	V07.FC	3	Day 1	Varian-1	1	75	1	1	1	1	1	1	0	0	1	3	4	4	4	4	2	3	0	0	0	0	0	0	5	5	5	5	5	5	5	5	1	2	74
76	49	Varian_Day 1_062419	2019-06-24 13:43:53	Day 1 Training	V07.FC	3	Day 1	Varian-1	1	76	0	0	0	0	0	0	0	0	0	0	0	0	0	0	0	0	0	0	0	0	0	0	0	0	0	0	0	0	0	0	0	0	0
77	49	Varian_Day 1_062419	2019-06-24 13:43:53	Day 1 Training	V07.FC	3	Day 1	Varian-1	1	77	0	0	0	0	0	0	0	0	1	1	1	1	1	1	0	1	0	0	0	0	0	0	1	1	1	1	1	1	1	1	0	0	15
78	49	Varian_Day 1_062419	2019-06-24 13:43:53	Day 1 Training	V07.FC	3	Day 1	Varian-1	1	78	0	0	0	0	0	0	0	0	5	5	5	5	5	5	3	5	0	0	0	0	0	0	5	5	5	5	5	5	5	5	0	0	78
79	49	Varian_Day 1_062419	2019-06-24 13:43:53	Day 1 Training	V07.FC	3	Day 1	Varian-1	1	79	0	0	0	0	0	0	0	0	2	2	2	2	2	2	1	2	0	0	0	0	0	0	2	2	2	2	2	2	2	2	0	0	31
80	49	Varian_Day 1_062419	2019-06-24 13:43:53	Day 1 Training	V07.FC	3	Day 1	Varian-1	1	80	0	0	0	0	0	0	0	0	2	2	2	2	2	2	1	2	0	0	0	0	0	0	2	2	2	2	2	2	2	2	0	0	31
81	49	Varian_Day 1_062419	2019-06-24 13:43:53	Day 1 Training	V07.FC	3	Day 1	Varian-1	1	81	0	0	0	0	0	0	0	1	2	2	2	2	2	2	2	2	0	0	0	0	0	0	2	2	2	2	2	2	2	2	0	0	33
82	49	Varian_Day 1_062419	2019-06-24 13:43:53	Day 1 Training	V07.FC	3	Day 1	Varian-1	1	82	0	0	0	0	0	0	0	1	2	2	2	3	4	4	4	4	0	0	0	1	1	1	4	4	4	4	4	4	4	4	0	0	61
83	49	Varian_Day 1_062419	2019-06-24 13:43:53	Day 1 Training	V07.FC	3	Day 1	Varian-1	1	83	0	1	2	4	4	4	4	1	1	1	1	2	2	2	2	2	1	1	1	2	2	2	2	3	2	2	2	5	5	4	3	2	72
84	49	Varian_Day 1_062419	2019-06-24 13:43:53	Day 1 Training	V07.FC	3	Day 1	Varian-1	1	84	5	4	5	5	4	5	4	4	3	1	0	0	0	0	0	0	0	0	0	0	0	1	1	1	2	5	5	5	4	5	4	4	77
85	49	Varian_Day 1_062419	2019-06-24 13:43:53	Day 1 Training	V07.FC	3	Day 1	Varian-1	1	85	7	4	7	7	7	7	1	1	1	0	0	0	0	0	0	0	0	0	0	0	0	0	6	6	7	7	7	7	7	7	4	7	107
86	49	Varian_Day 1_062419	2019-06-24 13:43:53	Day 1 Training	V07.FC	3	Day 1	Varian-1	1	86	4	2	4	4	4	4	0	0	0	0	0	0	0	0	0	0	0	0	0	0	0	0	4	4	4	4	4	4	4	4	2	4	60
87	49	Varian_Day 1_062419	2019-06-24 13:43:53	Day 1 Training	V07.FC	3	Day 1	Varian-1	1	87	4	3	4	4	4	4	3	1	0	0	0	0	0	0	0	0	0	0	0	0	0	0	1	2	3	4	4	4	4	4	3	4	60
88	49	Varian_Day 1_062419	2019-06-24 13:43:53	Day 1 Training	V07.FC	3	Day 1	Varian-1	1	88	3	1	3	3	3	3	3	3	0	0	0	0	0	0	0	0	0	0	0	0	0	0	0	0	0	3	3	3	3	3	1	3	41
89	49	Varian_Day 1_062419	2019-06-24 13:43:53	Day 1 Training	V07.FC	3	Day 1	Varian-1	1	89	3	3	3	3	3	2	2	2	0	0	0	0	0	0	0	0	0	0	0	0	0	0	0	0	1	3	3	3	3	3	3	3	43
90	49	Varian_Day 1_062419	2019-06-24 13:43:53	Day 1 Training	V07.FC	3	Day 1	Varian-1	1	90	0	0	0	0	0	0	0	0	0	0	0	0	0	0	0	0	0	0	0	0	0	0	0	0	0	0	0	0	0	0	0	0	0
91	49	Varian_Day 1_062419	2019-06-24 13:43:53	Day 1 Training	V07.FC	3	Day 1	Varian-1	1	91	3	2	3	4	3	3	3	2	2	3	3	1	1	0	0	0	3	3	3	1	2	1	1	2	2	3	2	2	3	3	1	1	66
92	49	Varian_Day 1_062419	2019-06-24 13:43:53	Day 1 Training	V07.FC	3	Day 1	Varian-1	1	92	0	0	0	0	0	0	0	0	0	6	6	6	6	5	4	4	6	5	6	5	6	5	4	5	5	3	0	0	0	0	0	0	87
93	49	Varian_Day 1_062419	2019-06-24 13:43:53	Day 1 Training	V07.FC	3	Day 1	Varian-1	1	93	0	0	0	0	0	0	0	0	0	1	1	1	1	1	1	1	1	1	1	1	1	1	1	1	1	1	0	0	0	0	0	0	17
94	49	Varian_Day 1_062419	2019-06-24 13:43:53	Day 1 Training	V07.FC	3	Day 1	Varian-1	1	94	0	0	0	0	0	0	0	0	0	1	1	1	1	1	1	1	1	1	1	1	1	1	0	1	1	1	0	0	0	0	0	0	16
95	49	Varian_Day 1_062419	2019-06-24 13:43:53	Day 1 Training	V07.FC	3	Day 1	Varian-1	1	95	0	0	0	0	0	0	0	0	0	2	2	2	2	2	1	2	2	1	2	2	2	2	0	2	2	2	0	0	0	0	0	0	30
96	49	Varian_Day 1_062419	2019-06-24 13:43:53	Day 1 Training	V07.FC	3	Day 1	Varian-1	1	96	0	0	0	0	0	0	0	0	0	1	1	1	1	1	1	1	1	1	1	1	1	1	1	1	1	0	0	0	0	0	0	0	16
97	49	Varian_Day 1_062419	2019-06-24 13:43:53	Day 1 Training	V07.FC	3	Day 1	Varian-1	1	97	0	0	0	0	0	0	0	0	0	4	4	4	4	4	4	1	4	4	4	4	4	3	3	3	3	1	0	0	0	0	0	0	58
98	49	Varian_Day 1_062419	2019-06-24 13:43:53	Day 1 Training	V07.FC	3	Day 1	Varian-1	1	98	0	0	0	0	0	0	0	0	0	4	4	4	4	4	2	0	4	2	4	4	4	0	0	0	0	0	0	0	0	0	0	0	40
99	49	Varian_Day 1_062419	2019-06-24 13:43:53	Day 1 Training	V07.FC	3	Day 1	Varian-1	1	99	0	0	0	0	0	2	1	1	3	3	4	4	3	4	3	2	1	1	2	2	2	1	1	0	1	2	1	2	2	2	1	1	52
100	49	Varian_Day 1_062419	2019-06-24 13:43:53	Day 1 Training	V07.FC	3	Day 1	Varian-1	1	100	0	0	0	0	2	0	0	0	6	6	8	8	2	2	2	2	0	0	0	0	0	0	0	0	1	2	1	1	7	8	5	8	71
101	49	Varian_Day 1_062419	2019-06-24 13:43:53	Day 1 Training	V07.FC	3	Day 1	Varian-1	1	101	0	0	0	0	2	0	0	0	2	0	2	2	2	2	1	2	0	0	0	0	0	0	0	1	2	2	0	2	2	2	0	2	28
102	49	Varian_Day 1_062419	2019-06-24 13:43:53	Day 1 Training	V07.FC	3	Day 1	Varian-1	1	102	0	0	0	2	4	0	0	0	4	0	4	4	4	4	4	4	0	0	0	0	0	0	0	2	2	2	0	4	4	4	0	4	56
103	49	Varian_Day 1_062419	2019-06-24 13:43:53	Day 1 Training	V07.FC	3	Day 1	Varian-1	1	103	0	0	0	6	4	0	0	0	7	0	7	7	6	7	4	7	0	0	0	0	0	0	0	0	0	0	0	7	6	7	0	7	82
104	49	Varian_Day 1_062419	2019-06-24 13:43:53	Day 1 Training	V07.FC	3	Day 1	Varian-1	1	104	0	0	0	4	0	0	0	0	4	0	4	4	4	4	2	4	0	0	0	0	0	0	0	0	0	0	0	4	4	4	0	4	46
105	49	Varian_Day 1_062419	2019-06-24 13:43:53	Day 1 Training	V07.FC	3	Day 1	Varian-1	1	105	0	0	2	1	0	0	0	0	2	0	2	2	2	2	2	2	0	0	0	0	0	0	0	0	0	0	0	2	2	2	0	2	25
106	49	Varian_Day 1_062419	2019-06-24 13:43:53	Day 1 Training	V07.FC	3	Day 1	Varian-1	1	106	0	0	4	0	0	0	0	0	4	2	4	4	4	4	4	4	0	0	0	0	0	0	0	3	3	1	0	4	4	4	4	4	61
107	49	Varian_Day 1_062419	2019-06-24 13:43:53	Day 1 Training	V07.FC	3	Day 1	Varian-1	1	107	0	0	2	0	1	2	1	1	4	0	3	3	2	2	2	3	0	0	0	0	0	1	1	3	3	1	2	3	3	3	2	3	51
108	49	Varian_Day 1_062419	2019-06-24 13:43:53	Day 1 Training	V07.FC	3	Day 1	Varian-1	1	108	0	0	0	1	1	2	4	5	5	5	7	4	4	3	2	2	7	4	7	7	3	1	3	2	1	1	0	0	0	0	0	0	81
109	49	Varian_Day 1_062419	2019-06-24 13:43:53	Day 1 Training	V07.FC	3	Day 1	Varian-1	1	109	0	0	0	0	0	5	7	7	7	0	7	7	7	7	5	7	7	0	2	7	7	1	2	7	7	0	0	0	0	0	0	0	106
110	49	Varian_Day 1_062419	2019-06-24 13:43:53	Day 1 Training	V07.FC	3	Day 1	Varian-1	1	110	0	0	0	0	0	0	5	5	5	0	5	5	5	5	4	5	5	1	5	5	5	4	0	5	5	0	0	0	0	0	0	0	79
111	49	Varian_Day 1_062419	2019-06-24 13:43:53	Day 1 Training	V07.FC	3	Day 1	Varian-1	1	111	0	0	0	0	0	3	5	5	5	0	5	5	5	5	4	5	5	4	5	5	5	4	0	5	5	5	0	0	0	0	0	0	90
112	49	Varian_Day 1_062419	2019-06-24 13:43:53	Day 1 Training	V07.FC	3	Day 1	Varian-1	1	112	0	0	0	0	0	0	3	5	5	0	5	5	5	5	3	5	5	3	5	5	5	5	0	5	5	5	0	0	0	0	0	0	84
113	49	Varian_Day 1_062419	2019-06-24 13:43:53	Day 1 Training	V07.FC	3	Day 1	Varian-1	1	113	0	0	0	0	0	0	2	6	6	0	6	6	6	6	5	6	6	5	6	6	6	3	0	6	6	5	0	0	0	0	0	0	98
114	49	Varian_Day 1_062419	2019-06-24 13:43:53	Day 1 Training	V07.FC	3	Day 1	Varian-1	1	114	0	0	0	0	0	0	0	5	5	0	5	5	4	5	2	5	5	2	5	4	5	3	0	5	5	5	0	0	0	0	0	0	75
115	49	Varian_Day 1_062419	2019-06-24 13:43:53	Day 1 Training	V07.FC	3	Day 1	Varian-1	1	115	0	0	0	1	0	0	1	3	3	1	3	4	3	3	2	3	3	2	3	3	4	4	1	4	3	2	0	0	0	0	0	0	56
116	49	Varian_Day 1_062419	2019-06-24 13:43:53	Day 1 Training	V07.FC	3	Day 1	Varian-1	1	116	4	7	6	7	2	1	0	1	1	0	0	0	0	0	0	0	4	1	0	0	1	2	3	4	6	8	3	3	2	1	1	0	68
117	49	Varian_Day 1_062419	2019-06-24 13:43:53	Day 1 Training	V07.FC	3	Day 1	Varian-1	1	117	7	5	7	7	6	7	0	0	3	7	0	0	0	0	0	0	0	5	0	0	0	0	1	2	0	0	7	7	7	7	5	0	90
118	49	Varian_Day 1_062419	2019-06-24 13:43:53	Day 1 Training	V07.FC	3	Day 1	Varian-1	1	118	4	3	4	4	4	4	0	0	0	0	0	0	0	0	0	0	0	3	0	0	0	0	4	4	1	1	4	4	4	4	3	0	55
119	49	Varian_Day 1_062419	2019-06-24 13:43:53	Day 1 Training	V07.FC	3	Day 1	Varian-1	1	119	5	2	5	5	5	5	0	0	0	0	0	0	0	0	0	0	0	2	0	0	0	1	5	5	5	5	5	5	5	5	2	0	72
120	49	Varian_Day 1_062419	2019-06-24 13:43:53	Day 1 Training	V07.FC	3	Day 1	Varian-1	1	120	3	2	3	3	3	3	0	0	0	0	0	0	0	0	0	0	0	2	0	0	0	3	3	3	3	3	3	3	3	3	2	0	48
121	49	Varian_Day 1_062419	2019-06-24 13:43:53	Day 1 Training	V07.FC	3	Day 1	Varian-1	1	121	5	3	5	4	5	5	0	0	0	0	0	0	0	0	0	0	0	3	0	0	3	5	5	5	5	5	5	5	4	5	3	0	80
122	49	Varian_Day 1_062419	2019-06-24 13:43:53	Day 1 Training	V07.FC	3	Day 1	Varian-1	1	122	4	2	4	4	4	4	0	0	0	0	0	0	0	0	0	0	0	2	1	0	4	4	4	4	4	4	4	4	4	4	2	0	67
123	49	Varian_Day 1_062419	2019-06-24 13:43:53	Day 1 Training	V07.FC	3	Day 1	Varian-1	1	123	5	3	5	5	5	5	0	0	0	0	0	0	0	0	0	0	0	3	5	3	5	5	0	5	5	5	5	5	5	5	3	0	87
124	49	Varian_Day 1_062419	2019-06-24 13:43:53	Day 1 Training	V07.FC	3	Day 1	Varian-1	1	124	2	2	0	1	1	3	3	3	3	0	0	0	0	0	0	0	3	1	3	0	2	0	2	3	2	2	2	1	1	0	0	0	40
125	49	Varian_Day 1_062419	2019-06-24 13:43:53	Day 1 Training	V07.FC	3	Day 1	Varian-1	1	125	2	1	2	4	3	2	2	3	7	1	0	4	4	3	2	4	7	3	7	3	4	2	0	0	0	0	0	0	0	0	0	0	70
126	49	Varian_Day 1_062419	2019-06-24 13:43:53	Day 1 Training	V07.FC	3	Day 1	Varian-1	1	126	1	1	2	2	2	0	0	0	2	0	0	2	2	2	2	2	2	2	2	2	2	2	0	0	0	0	0	0	0	0	0	0	32
127	49	Varian_Day 1_062419	2019-06-24 13:43:53	Day 1 Training	V07.FC	3	Day 1	Varian-1	1	127	5	3	5	5	5	0	0	0	5	3	0	5	5	5	3	5	5	3	5	5	5	5	0	0	0	0	0	0	0	0	0	0	82
128	49	Varian_Day 1_062419	2019-06-24 13:43:53	Day 1 Training	V07.FC	3	Day 1	Varian-1	1	128	0	0	0	0	0	0	0	0	0	0	0	0	0	0	0	0	0	0	0	0	0	0	0	0	0	0	0	0	0	0	0	0	0
129	49	Varian_Day 1_062419	2019-06-24 13:43:53	Day 1 Training	V07.FC	3	Day 1	Varian-1	1	129	5	3	5	4	5	0	0	0	5	5	0	5	4	5	3	5	5	3	5	3	5	5	0	0	0	0	0	0	0	0	0	0	80
130	49	Varian_Day 1_062419	2019-06-24 13:43:53	Day 1 Training	V07.FC	3	Day 1	Varian-1	1	130	2	2	2	2	2	2	1	2	3	3	1	2	3	3	0	1	3	2	3	0	1	1	0	0	0	0	0	0	0	0	0	0	41
131	49	Varian_Day 1_062419	2019-06-24 13:43:53	Day 1 Training	V07.FC	3	Day 1	Varian-1	1	131	3	1	0	0	0	3	3	3	3	3	0	0	3	3	0	0	3	2	3	0	0	0	0	0	0	0	0	0	0	0	0	0	33
132	49	Varian_Day 1_062419	2019-06-24 13:43:53	Day 1 Training	V07.FC	3	Day 1	Varian-1	1	132	0	0	0	0	0	1	3	4	4	3	2	3	3	2	1	1	1	2	1	0	1	0	1	1	0	0	0	0	0	3	2	3	42
133	49	Varian_Day 1_062419	2019-06-24 13:43:53	Day 1 Training	V07.FC	3	Day 1	Varian-1	1	133	2	0	0	1	0	0	4	4	1	0	3	3	0	0	0	0	0	0	0	0	0	0	0	0	0	0	0	0	1	4	1	4	28
134	49	Varian_Day 1_062419	2019-06-24 13:43:53	Day 1 Training	V07.FC	3	Day 1	Varian-1	1	134	4	0	0	4	0	0	4	4	1	0	3	4	0	0	0	0	0	0	0	0	0	0	0	0	0	0	0	0	0	4	2	4	34
135	49	Varian_Day 1_062419	2019-06-24 13:43:53	Day 1 Training	V07.FC	3	Day 1	Varian-1	1	135	1	0	0	3	0	0	3	3	3	0	3	3	3	0	0	0	0	0	0	0	0	0	0	0	0	0	0	0	0	3	2	3	30
136	49	Varian_Day 1_062419	2019-06-24 13:43:53	Day 1 Training	V07.FC	3	Day 1	Varian-1	1	136	0	0	0	4	0	0	4	4	4	2	4	4	4	2	0	0	0	0	0	0	0	0	0	0	0	0	0	0	1	4	2	4	43
137	49	Varian_Day 1_062419	2019-06-24 13:43:53	Day 1 Training	V07.FC	3	Day 1	Varian-1	1	137	0	0	0	3	0	0	3	3	3	3	3	3	3	3	0	0	0	0	0	0	0	0	0	0	0	0	0	0	3	3	2	3	38
138	49	Varian_Day 1_062419	2019-06-24 13:43:53	Day 1 Training	V07.FC	3	Day 1	Varian-1	1	138	0	0	0	2	0	0	2	2	2	2	2	1	1	2	0	0	0	0	0	0	0	0	0	0	0	0	0	0	0	2	2	2	22
139	49	Varian_Day 1_062419	2019-06-24 13:43:53	Day 1 Training	V07.FC	3	Day 1	Varian-1	1	139	0	0	0	6	0	0	6	6	6	6	6	3	1	6	0	0	0	0	0	0	0	0	0	0	0	0	0	0	0	6	5	6	63
140	49	Varian_Day 1_062419	2019-06-24 13:43:53	Day 1 Training	V07.FC	3	Day 1	Varian-1	1	140	1	0	0	3	2	0	3	3	4	3	4	1	3	4	2	2	0	0	0	0	0	0	0	0	2	1	3	3	4	5	3	6	62
141	49	Varian_Day 1_062419	2019-06-24 13:43:53	Day 1 Training	V07.FC	3	Day 1	Varian-1	1	141	0	0	0	0	0	0	0	6	7	7	7	7	7	1	4	0	0	0	0	0	0	0	0	0	7	0	0	7	7	7	4	3	81
142	49	Varian_Day 1_062419	2019-06-24 13:43:53	Day 1 Training	V07.FC	3	Day 1	Varian-1	1	142	0	0	0	0	0	0	0	3	3	3	3	3	3	0	2	0	0	0	0	0	0	0	0	0	3	0	0	3	3	3	2	0	34
143	49	Varian_Day 1_062419	2019-06-24 13:43:53	Day 1 Training	V07.FC	3	Day 1	Varian-1	1	143	0	0	0	0	0	0	5	5	5	5	5	5	5	0	3	0	0	0	0	0	0	0	0	0	5	0	0	5	5	5	3	0	61
144	49	Varian_Day 1_062419	2019-06-24 13:43:53	Day 1 Training	V07.FC	3	Day 1	Varian-1	1	144	0	0	0	0	0	0	0	0	0	0	0	0	0	0	0	0	0	0	0	0	0	0	0	0	0	0	0	0	0	0	0	0	0
1	50	Varian_Day 1_062419	2019-06-24 13:43:53	Day 1 Training	V07.FD	4	Day 1	Varian-1	1	1	0	0	0	4	4	4	4	4	3	2	0	0	0	0	0	0	4	4	4	4	4	4	4	4	4	4	4	3	1	0	0	0	73
2	50	Varian_Day 1_062419	2019-06-24 13:43:53	Day 1 Training	V07.FD	4	Day 1	Varian-1	1	2	0	1	1	5	7	7	7	7	4	2	1	0	0	0	0	0	7	7	7	7	7	7	7	7	7	6	6	3	0	0	0	0	120
3	50	Varian_Day 1_062419	2019-06-24 13:43:53	Day 1 Training	V07.FD	4	Day 1	Varian-1	1	3	1	2	3	3	3	3	3	3	3	0	0	0	0	0	0	0	3	2	3	3	3	3	3	3	1	1	0	0	0	0	0	0	49
4	50	Varian_Day 1_062419	2019-06-24 13:43:53	Day 1 Training	V07.FD	4	Day 1	Varian-1	1	4	0	0	4	6	6	6	6	6	6	0	0	0	0	0	0	0	6	3	6	6	6	6	6	6	5	5	1	0	0	0	0	0	96
5	50	Varian_Day 1_062419	2019-06-24 13:43:53	Day 1 Training	V07.FD	4	Day 1	Varian-1	1	5	0	0	0	2	2	2	2	2	2	0	0	0	0	0	0	0	2	1	2	2	2	2	2	2	2	2	2	0	0	0	0	0	33
6	50	Varian_Day 1_062419	2019-06-24 13:43:53	Day 1 Training	V07.FD	4	Day 1	Varian-1	1	6	0	0	5	5	5	5	5	5	5	0	0	0	0	0	0	0	5	3	5	5	5	5	5	5	2	1	0	0	0	0	0	0	76
7	50	Varian_Day 1_062419	2019-06-24 13:43:53	Day 1 Training	V07.FD	4	Day 1	Varian-1	1	7	0	0	1	3	3	3	3	3	3	0	0	0	0	0	0	0	3	2	3	3	3	3	3	3	0	0	0	0	0	0	0	0	42
8	50	Varian_Day 1_062419	2019-06-24 13:43:53	Day 1 Training	V07.FD	4	Day 1	Varian-1	1	8	0	0	6	7	7	7	7	7	7	0	0	0	0	0	0	0	7	6	7	7	7	7	7	6	0	0	0	0	0	0	0	0	102
9	50	Varian_Day 1_062419	2019-06-24 13:43:53	Day 1 Training	V07.FD	4	Day 1	Varian-1	1	9	1	1	3	6	7	7	7	7	7	0	0	0	0	0	0	0	7	4	7	6	7	6	7	2	0	0	0	0	0	0	0	0	92
10	50	Varian_Day 1_062419	2019-06-24 13:43:53	Day 1 Training	V07.FD	4	Day 1	Varian-1	1	10	1	0	5	2	6	6	6	6	6	0	0	0	0	0	0	0	6	6	6	6	6	4	3	1	0	0	0	0	0	0	0	0	76
11	50	Varian_Day 1_062419	2019-06-24 13:43:53	Day 1 Training	V07.FD	4	Day 1	Varian-1	1	11	0	0	1	7	8	8	8	8	6	6	5	3	3	1	0	0	8	5	8	8	8	8	8	8	5	3	2	1	1	1	0	0	138
12	50	Varian_Day 1_062419	2019-06-24 13:43:53	Day 1 Training	V07.FD	4	Day 1	Varian-1	1	12	0	0	0	0	3	6	6	8	8	8	8	8	7	7	4	6	6	4	4	2	2	8	8	8	8	8	8	8	7	6	4	5	175
13	50	Varian_Day 1_062419	2019-06-24 13:43:53	Day 1 Training	V07.FD	4	Day 1	Varian-1	1	13	0	0	1	2	0	3	6	9	9	9	9	9	7	9	6	2	0	1	1	1	2	7	9	9	9	9	5	5	3	2	0	0	144
14	50	Varian_Day 1_062419	2019-06-24 13:43:53	Day 1 Training	V07.FD	4	Day 1	Varian-1	1	14	0	0	0	1	1	1	1	2	5	7	7	7	7	5	1	3	0	1	1	3	3	4	4	6	7	7	7	7	7	7	2	3	117
15	50	Varian_Day 1_062419	2019-06-24 13:43:53	Day 1 Training	V07.FD	4	Day 1	Varian-1	1	15	1	2	6	5	7	7	8	7	7	8	8	8	7	2	2	3	0	1	2	3	4	3	1	5	2	3	8	8	7	8	4	3	150
16	50	Varian_Day 1_062419	2019-06-24 13:43:53	Day 1 Training	V07.FD	4	Day 1	Varian-1	1	16	5	2	6	7	7	7	7	7	7	7	7	7	7	1	0	1	0	0	0	0	1	1	0	0	0	0	7	7	7	7	2	6	123
17	50	Varian_Day 1_062419	2019-06-24 13:43:53	Day 1 Training	V07.FD	4	Day 1	Varian-1	1	17	0	0	0	4	4	5	8	8	8	8	3	3	2	1	4	4	0	0	1	1	1	2	1	1	1	1	3	8	8	8	7	8	113
18	50	Varian_Day 1_062419	2019-06-24 13:43:53	Day 1 Training	V07.FD	4	Day 1	Varian-1	1	18	0	0	0	0	0	0	6	6	6	6	0	0	0	0	0	1	0	0	0	0	0	0	0	0	0	0	0	6	6	6	4	6	53
19	50	Varian_Day 1_062419	2019-06-24 13:43:53	Day 1 Training	V07.FD	4	Day 1	Varian-1	1	19	0	0	0	0	0	0	6	6	6	6	0	0	0	0	0	0	0	0	0	0	0	0	0	0	0	0	0	6	5	6	3	6	50
20	50	Varian_Day 1_062419	2019-06-24 13:43:53	Day 1 Training	V07.FD	4	Day 1	Varian-1	1	20	0	1	2	2	2	2	6	6	6	6	0	0	1	1	1	3	0	0	0	0	0	0	0	0	0	1	2	6	6	6	3	6	69
21	50	Varian_Day 1_062419	2019-06-24 13:43:53	Day 1 Training	V07.FD	4	Day 1	Varian-1	1	21	0	0	6	8	8	8	8	5	5	3	1	1	1	1	1	0	0	0	0	2	4	6	6	7	8	8	8	8	8	7	4	5	137
22	50	Varian_Day 1_062419	2019-06-24 13:43:53	Day 1 Training	V07.FD	4	Day 1	Varian-1	1	22	0	0	0	6	9	9	9	9	9	9	9	7	4	2	1	0	3	3	9	8	9	9	9	9	8	9	2	2	1	2	0	0	166
23	50	Varian_Day 1_062419	2019-06-24 13:43:53	Day 1 Training	V07.FD	4	Day 1	Varian-1	1	23	0	0	0	1	8	8	8	8	7	7	2	1	0	0	0	0	3	2	8	7	7	7	8	8	8	8	1	1	0	0	2	2	122
24	50	Varian_Day 1_062419	2019-06-24 13:43:53	Day 1 Training	V07.FD	4	Day 1	Varian-1	1	24	4	5	8	8	8	8	8	8	4	4	2	2	1	0	1	0	4	5	8	8	8	8	7	3	3	4	4	4	1	0	0	0	138
25	50	Varian_Day 1_062419	2019-06-24 13:43:53	Day 1 Training	V07.FD	4	Day 1	Varian-1	1	25	3	5	6	6	6	6	6	6	5	2	0	0	0	0	0	1	1	4	6	6	6	6	6	2	1	0	0	0	0	0	0	0	90
26	50	Varian_Day 1_062419	2019-06-24 13:43:53	Day 1 Training	V07.FD	4	Day 1	Varian-1	1	26	1	4	7	7	7	7	6	6	5	2	1	0	0	0	0	0	2	2	4	4	6	7	7	7	7	7	6	6	5	4	2	3	132
27	50	Varian_Day 1_062419	2019-06-24 13:43:53	Day 1 Training	V07.FD	4	Day 1	Varian-1	1	27	3	3	7	7	7	7	6	1	0	0	0	0	0	0	0	0	1	1	3	3	6	7	7	7	7	7	7	7	7	7	3	4	125
28	50	Varian_Day 1_062419	2019-06-24 13:43:53	Day 1 Training	V07.FD	4	Day 1	Varian-1	1	28	0	0	4	4	4	4	1	0	0	0	0	0	0	0	0	0	1	0	2	2	1	2	1	4	4	4	4	3	0	0	0	0	45
29	50	Varian_Day 1_062419	2019-06-24 13:43:53	Day 1 Training	V07.FD	4	Day 1	Varian-1	1	29	1	1	5	5	5	4	3	1	0	0	0	0	0	0	0	0	0	0	1	1	1	2	2	4	5	5	5	5	3	3	2	2	66
30	50	Varian_Day 1_062419	2019-06-24 13:43:53	Day 1 Training	V07.FD	4	Day 1	Varian-1	1	30	2	0	8	8	8	8	8	8	8	7	6	5	0	0	0	0	1	0	1	1	1	3	3	2	2	2	7	4	8	8	4	8	131
31	50	Varian_Day 1_062419	2019-06-24 13:43:53	Day 1 Training	V07.FD	4	Day 1	Varian-1	1	31	1	1	5	6	7	7	8	8	8	8	6	5	5	4	3	2	0	1	0	0	0	0	1	0	1	1	4	3	8	8	6	6	123
32	50	Varian_Day 1_062419	2019-06-24 13:43:53	Day 1 Training	V07.FD	4	Day 1	Varian-1	1	32	0	1	0	0	5	6	6	6	6	6	5	5	5	5	3	1	0	0	0	0	0	0	0	0	1	1	1	1	6	6	5	6	87
33	50	Varian_Day 1_062419	2019-06-24 13:43:53	Day 1 Training	V07.FD	4	Day 1	Varian-1	1	33	6	1	3	0	0	8	8	8	8	7	0	0	0	0	0	0	0	0	0	0	0	0	0	0	0	1	6	6	8	8	6	8	92
34	50	Varian_Day 1_062419	2019-06-24 13:43:53	Day 1 Training	V07.FD	4	Day 1	Varian-1	1	34	0	0	1	1	5	5	5	6	6	6	6	6	5	6	4	5	1	1	1	1	2	4	5	5	6	5	5	6	5	6	3	6	129
35	50	Varian_Day 1_062419	2019-06-24 13:43:53	Day 1 Training	V07.FD	4	Day 1	Varian-1	1	35	0	0	0	0	0	0	1	0	0	0	0	3	4	4	4	4	2	2	2	3	3	3	3	4	4	4	4	4	2	2	0	0	62
36	50	Varian_Day 1_062419	2019-06-24 13:43:53	Day 1 Training	V07.FD	4	Day 1	Varian-1	1	36	0	0	0	0	0	0	0	0	0	0	0	0	3	3	1	3	0	0	0	0	0	0	0	3	3	3	3	3	0	0	0	0	25
37	50	Varian_Day 1_062419	2019-06-24 13:43:53	Day 1 Training	V07.FD	4	Day 1	Varian-1	1	37	0	0	0	0	0	0	0	0	1	1	1	6	7	7	7	2	0	0	0	0	0	0	2	7	7	7	7	5	0	1	1	0	69
38	50	Varian_Day 1_062419	2019-06-24 13:43:53	Day 1 Training	V07.FD	4	Day 1	Varian-1	1	38	0	0	0	0	0	0	0	2	6	5	3	8	8	8	6	8	6	6	8	8	8	8	8	8	8	8	8	8	3	7	5	7	168
39	50	Varian_Day 1_062419	2019-06-24 13:43:53	Day 1 Training	V07.FD	4	Day 1	Varian-1	1	39	0	0	0	0	0	0	0	0	0	0	0	5	6	6	6	6	1	1	2	1	5	6	6	6	6	2	2	4	3	2	0	0	76
40	50	Varian_Day 1_062419	2019-06-24 13:43:53	Day 1 Training	V07.FD	4	Day 1	Varian-1	1	40	0	0	1	1	1	2	3	6	6	7	7	7	6	7	5	7	1	3	7	7	8	8	8	8	8	3	2	2	1	1	1	1	135
41	50	Varian_Day 1_062419	2019-06-24 13:43:53	Day 1 Training	V07.FD	4	Day 1	Varian-1	1	41	0	0	0	4	8	9	9	7	8	9	9	9	9	9	0	2	0	3	9	9	9	9	7	5	2	2	2	1	0	0	0	0	150
42	50	Varian_Day 1_062419	2019-06-24 13:43:53	Day 1 Training	V07.FD	4	Day 1	Varian-1	1	42	3	1	3	4	4	6	8	8	8	7	7	5	4	4	2	4	1	4	8	8	8	8	1	0	0	0	0	0	0	0	0	0	116
43	50	Varian_Day 1_062419	2019-06-24 13:43:53	Day 1 Training	V07.FD	4	Day 1	Varian-1	1	43	2	3	3	6	8	8	8	6	4	4	3	2	1	1	0	2	3	7	8	7	8	4	0	0	0	0	0	0	0	0	0	0	98
44	50	Varian_Day 1_062419	2019-06-24 13:43:53	Day 1 Training	V07.FD	4	Day 1	Varian-1	1	44	0	0	0	5	5	5	5	5	0	0	0	0	0	0	0	0	0	3	5	5	5	4	0	0	0	0	0	0	0	0	0	0	47
45	50	Varian_Day 1_062419	2019-06-24 13:43:53	Day 1 Training	V07.FD	4	Day 1	Varian-1	1	45	0	0	2	2	4	4	5	5	5	5	4	5	3	1	0	0	5	4	5	4	4	5	4	2	1	1	0	0	0	0	0	0	80
46	50	Varian_Day 1_062419	2019-06-24 13:43:53	Day 1 Training	V07.FD	4	Day 1	Varian-1	1	46	0	0	3	4	1	0	0	4	6	6	8	9	9	9	4	2	4	8	8	7	8	9	8	9	9	9	8	4	3	2	1	1	163
47	50	Varian_Day 1_062419	2019-06-24 13:43:53	Day 1 Training	V07.FD	4	Day 1	Varian-1	1	47	0	0	1	1	1	1	2	3	3	3	6	6	6	7	5	0	0	1	0	0	0	2	6	7	7	7	7	4	3	1	2	1	93
48	50	Varian_Day 1_062419	2019-06-24 13:43:53	Day 1 Training	V07.FD	4	Day 1	Varian-1	1	48	1	0	1	1	4	5	5	5	5	2	2	1	1	1	0	3	0	0	0	0	2	2	2	3	0	3	3	5	4	5	1	2	69
49	50	Varian_Day 1_062419	2019-06-24 13:43:53	Day 1 Training	V07.FD	4	Day 1	Varian-1	1	49	0	0	0	0	6	7	8	8	5	4	4	5	6	6	4	1	0	0	0	0	0	1	1	1	3	4	6	8	7	7	3	4	109
50	50	Varian_Day 1_062419	2019-06-24 13:43:53	Day 1 Training	V07.FD	4	Day 1	Varian-1	1	50	0	0	3	3	4	5	6	6	7	7	3	3	3	2	0	1	0	0	0	0	0	0	2	2	4	3	4	4	7	6	5	6	96
51	50	Varian_Day 1_062419	2019-06-24 13:43:53	Day 1 Training	V07.FD	4	Day 1	Varian-1	1	51	0	0	1	0	1	1	1	2	6	7	7	7	4	0	0	0	0	0	0	2	2	5	6	6	7	4	3	4	2	3	3	2	86
52	50	Varian_Day 1_062419	2019-06-24 13:43:53	Day 1 Training	V07.FD	4	Day 1	Varian-1	1	52	0	0	1	3	2	5	5	6	8	8	7	5	1	2	0	1	6	2	5	6	7	6	5	5	5	2	1	1	2	2	2	0	111
53	50	Varian_Day 1_062419	2019-06-24 13:43:53	Day 1 Training	V07.FD	4	Day 1	Varian-1	1	53	0	0	2	2	2	7	8	7	7	8	2	1	0	0	0	0	6	3	8	7	7	2	2	2	1	1	1	1	0	0	0	0	87
54	50	Varian_Day 1_062419	2019-06-24 13:43:53	Day 1 Training	V07.FD	4	Day 1	Varian-1	1	54	2	2	4	4	4	2	0	0	0	1	0	0	0	0	0	0	1	0	4	4	4	4	3	1	0	0	1	0	0	0	0	0	41
55	50	Varian_Day 1_062419	2019-06-24 13:43:53	Day 1 Training	V07.FD	4	Day 1	Varian-1	1	55	0	2	6	5	6	6	0	0	0	0	0	0	0	0	0	0	0	0	6	5	6	6	1	0	0	0	0	0	0	0	0	0	49
56	50	Varian_Day 1_062419	2019-06-24 13:43:53	Day 1 Training	V07.FD	4	Day 1	Varian-1	1	56	1	4	6	5	6	6	0	0	0	0	0	0	0	0	0	0	0	0	6	5	6	6	1	0	0	0	0	0	0	0	0	0	52
57	50	Varian_Day 1_062419	2019-06-24 13:43:53	Day 1 Training	V07.FD	4	Day 1	Varian-1	1	57	0	2	4	5	6	7	7	7	6	6	6	4	4	2	1	2	4	2	7	7	7	7	7	7	7	4	3	1	0	0	0	0	132
58	50	Varian_Day 1_062419	2019-06-24 13:43:53	Day 1 Training	V07.FD	4	Day 1	Varian-1	1	58	0	0	0	0	0	0	0	3	3	3	3	1	0	0	0	0	0	0	0	0	0	0	2	3	3	3	3	1	0	0	0	0	28
59	50	Varian_Day 1_062419	2019-06-24 13:43:53	Day 1 Training	V07.FD	4	Day 1	Varian-1	1	59	3	1	4	5	5	5	6	7	7	7	7	7	6	5	3	1	5	3	7	7	3	3	3	4	4	5	3	2	0	0	0	0	128
60	50	Varian_Day 1_062419	2019-06-24 13:43:53	Day 1 Training	V07.FD	4	Day 1	Varian-1	1	60	0	0	6	7	8	8	8	8	8	7	5	0	0	0	0	0	8	6	8	7	8	8	8	5	1	0	0	0	0	0	0	0	124
61	50	Varian_Day 1_062419	2019-06-24 13:43:53	Day 1 Training	V07.FD	4	Day 1	Varian-1	1	61	0	3	7	7	7	7	1	0	2	1	0	0	0	0	0	0	0	1	2	1	7	7	7	7	7	7	7	7	7	7	3	5	117
62	50	Varian_Day 1_062419	2019-06-24 13:43:53	Day 1 Training	V07.FD	4	Day 1	Varian-1	1	62	1	3	3	3	3	3	0	0	0	0	0	0	0	0	0	0	0	0	0	2	3	3	3	3	3	3	3	3	3	3	3	3	54
63	50	Varian_Day 1_062419	2019-06-24 13:43:53	Day 1 Training	V07.FD	4	Day 1	Varian-1	1	63	5	4	7	7	7	7	0	0	0	1	0	0	0	0	0	0	0	0	0	6	7	7	7	7	7	7	7	7	7	7	4	5	123
64	50	Varian_Day 1_062419	2019-06-24 13:43:53	Day 1 Training	V07.FD	4	Day 1	Varian-1	1	64	5	2	5	4	5	5	0	0	0	0	0	0	0	0	0	0	0	0	0	1	5	5	5	5	5	5	5	4	4	4	2	4	80
65	50	Varian_Day 1_062419	2019-06-24 13:43:53	Day 1 Training	V07.FD	4	Day 1	Varian-1	1	65	5	4	7	7	7	7	2	1	1	1	1	0	0	0	0	0	1	1	1	1	6	7	7	7	7	7	7	7	7	5	3	5	122
66	50	Varian_Day 1_062419	2019-06-24 13:43:53	Day 1 Training	V07.FD	4	Day 1	Varian-1	1	66	0	0	7	6	7	7	7	7	7	3	1	0	0	0	0	0	2	1	1	2	7	7	7	7	7	7	7	7	6	6	1	1	128
67	50	Varian_Day 1_062419	2019-06-24 13:43:53	Day 1 Training	V07.FD	4	Day 1	Varian-1	1	67	0	0	6	6	6	6	6	6	6	0	0	0	0	0	0	0	0	0	0	1	6	6	6	6	6	6	6	6	6	5	3	0	105
68	50	Varian_Day 1_062419	2019-06-24 13:43:53	Day 1 Training	V07.FD	4	Day 1	Varian-1	1	68	5	4	7	7	7	7	7	7	7	5	3	2	1	0	0	0	1	0	0	0	0	0	1	3	7	7	7	7	7	0	0	0	109
69	50	Varian_Day 1_062419	2019-06-24 13:43:53	Day 1 Training	V07.FD	4	Day 1	Varian-1	1	69	0	1	2	2	2	3	6	6	6	6	6	6	6	5	3	4	0	0	0	0	0	0	0	0	2	2	6	6	6	5	3	4	98
70	50	Varian_Day 1_062419	2019-06-24 13:43:53	Day 1 Training	V07.FD	4	Day 1	Varian-1	1	70	0	0	1	0	0	0	5	5	6	5	7	8	8	8	7	6	0	0	1	2	2	2	3	5	5	5	8	8	8	8	6	2	131
71	50	Varian_Day 1_062419	2019-06-24 13:43:53	Day 1 Training	V07.FD	4	Day 1	Varian-1	1	71	0	0	0	0	0	0	0	0	1	1	1	4	4	4	4	4	2	2	3	3	4	4	4	4	4	4	4	4	4	3	3	0	75
72	50	Varian_Day 1_062419	2019-06-24 13:43:53	Day 1 Training	V07.FD	4	Day 1	Varian-1	1	72	0	0	0	0	0	0	0	0	0	1	0	4	7	7	6	7	0	1	1	3	2	4	5	7	7	7	7	2	2	0	0	0	80
73	50	Varian_Day 1_062419	2019-06-24 13:43:53	Day 1 Training	V07.FD	4	Day 1	Varian-1	1	73	0	0	0	0	0	0	0	0	1	1	2	3	4	4	4	4	0	0	0	1	2	2	2	4	4	4	4	1	0	0	0	0	47
74	50	Varian_Day 1_062419	2019-06-24 13:43:53	Day 1 Training	V07.FD	4	Day 1	Varian-1	1	74	1	1	1	1	1	1	0	0	0	2	4	2	3	3	3	3	1	1	1	1	2	4	4	4	4	4	3	0	0	0	0	0	55
75	50	Varian_Day 1_062419	2019-06-24 13:43:53	Day 1 Training	V07.FD	4	Day 1	Varian-1	1	75	0	1	0	0	0	0	1	1	1	1	4	5	7	7	5	7	0	0	0	0	0	0	0	0	5	6	6	7	7	6	5	7	89
76	50	Varian_Day 1_062419	2019-06-24 13:43:53	Day 1 Training	V07.FD	4	Day 1	Varian-1	1	76	0	0	0	0	0	0	0	0	0	0	1	2	3	3	3	3	0	0	0	0	0	0	0	0	1	1	3	3	3	3	3	3	35
77	50	Varian_Day 1_062419	2019-06-24 13:43:53	Day 1 Training	V07.FD	4	Day 1	Varian-1	1	77	0	0	0	0	0	0	1	3	5	5	6	7	8	8	6	8	0	0	0	0	0	0	0	0	0	0	2	5	8	8	6	8	94
78	50	Varian_Day 1_062419	2019-06-24 13:43:53	Day 1 Training	V07.FD	4	Day 1	Varian-1	1	78	0	0	0	0	0	0	0	3	4	4	4	4	4	4	4	4	0	0	0	0	0	0	0	0	0	0	0	2	4	4	4	4	53
79	50	Varian_Day 1_062419	2019-06-24 13:43:53	Day 1 Training	V07.FD	4	Day 1	Varian-1	1	79	0	0	0	0	0	0	0	0	5	5	5	5	5	5	3	5	0	0	0	0	0	0	0	0	0	0	0	2	5	5	3	5	58
80	50	Varian_Day 1_062419	2019-06-24 13:43:53	Day 1 Training	V07.FD	4	Day 1	Varian-1	1	80	0	0	0	0	0	0	0	0	4	4	4	4	4	4	2	4	0	0	0	0	0	0	0	0	0	0	0	0	4	4	2	4	44
81	50	Varian_Day 1_062419	2019-06-24 13:43:53	Day 1 Training	V07.FD	4	Day 1	Varian-1	1	81	0	0	0	0	0	0	0	0	3	3	3	3	3	3	1	3	0	0	0	0	0	0	0	0	0	0	0	0	3	3	1	3	32
82	50	Varian_Day 1_062419	2019-06-24 13:43:53	Day 1 Training	V07.FD	4	Day 1	Varian-1	1	82	0	0	0	0	0	0	0	4	6	6	6	6	6	6	4	6	0	0	0	0	0	0	0	0	0	0	0	0	6	6	4	6	72
83	50	Varian_Day 1_062419	2019-06-24 13:43:53	Day 1 Training	V07.FD	4	Day 1	Varian-1	1	83	1	2	2	2	3	3	3	4	4	3	3	1	4	4	4	4	1	3	3	5	5	4	2	5	5	5	4	5	3	3	3	3	106
84	50	Varian_Day 1_062419	2019-06-24 13:43:53	Day 1 Training	V07.FD	4	Day 1	Varian-1	1	84	0	0	0	0	0	1	5	5	5	5	5	5	5	5	2	1	0	0	0	0	0	0	0	0	0	0	1	2	5	5	4	5	66
85	50	Varian_Day 1_062419	2019-06-24 13:43:53	Day 1 Training	V07.FD	4	Day 1	Varian-1	1	85	0	0	0	0	0	0	7	7	7	7	7	7	6	7	3	3	0	0	0	0	0	0	0	0	0	0	0	0	6	7	4	7	85
86	50	Varian_Day 1_062419	2019-06-24 13:43:53	Day 1 Training	V07.FD	4	Day 1	Varian-1	1	86	0	0	0	0	0	0	5	5	5	5	5	5	5	5	3	1	0	0	0	0	0	0	0	0	0	0	0	5	5	5	3	5	67
87	50	Varian_Day 1_062419	2019-06-24 13:43:53	Day 1 Training	V07.FD	4	Day 1	Varian-1	1	87	0	0	0	0	0	0	4	4	4	4	4	4	4	4	3	1	0	0	0	0	0	0	0	0	0	0	0	4	4	4	3	4	55
88	50	Varian_Day 1_062419	2019-06-24 13:43:53	Day 1 Training	V07.FD	4	Day 1	Varian-1	1	88	0	0	0	0	0	0	2	2	2	2	2	2	2	2	1	0	0	0	0	0	0	0	0	0	0	0	0	2	2	2	1	2	26
89	50	Varian_Day 1_062419	2019-06-24 13:43:53	Day 1 Training	V07.FD	4	Day 1	Varian-1	1	89	0	0	0	0	0	0	4	4	4	4	4	4	4	4	1	0	0	0	0	0	0	0	0	0	0	0	0	0	4	4	2	4	47
90	50	Varian_Day 1_062419	2019-06-24 13:43:53	Day 1 Training	V07.FD	4	Day 1	Varian-1	1	90	0	0	0	0	0	0	3	4	4	4	4	3	2	2	0	1	0	0	0	0	0	0	0	0	0	0	0	0	2	4	1	4	38
91	50	Varian_Day 1_062419	2019-06-24 13:43:53	Day 1 Training	V07.FD	4	Day 1	Varian-1	1	91	0	0	0	0	1	1	2	4	6	6	6	5	6	5	1	3	2	1	3	2	2	3	2	1	3	2	1	1	4	5	4	5	87
92	50	Varian_Day 1_062419	2019-06-24 13:43:53	Day 1 Training	V07.FD	4	Day 1	Varian-1	1	92	0	0	0	0	1	5	5	6	6	6	5	3	3	3	1	1	0	0	0	0	0	0	0	0	0	0	1	2	4	7	3	7	69
93	50	Varian_Day 1_062419	2019-06-24 13:43:53	Day 1 Training	V07.FD	4	Day 1	Varian-1	1	93	0	0	0	0	0	0	3	4	4	4	5	5	5	5	4	5	0	0	0	0	0	0	0	0	0	0	0	4	5	5	4	5	67
94	50	Varian_Day 1_062419	2019-06-24 13:43:53	Day 1 Training	V07.FD	4	Day 1	Varian-1	1	94	0	0	0	0	0	0	2	2	2	2	2	2	2	2	1	2	0	0	0	0	0	0	0	0	0	0	0	2	2	2	1	2	28
95	50	Varian_Day 1_062419	2019-06-24 13:43:53	Day 1 Training	V07.FD	4	Day 1	Varian-1	1	95	0	0	0	0	0	0	4	6	6	6	6	6	6	6	4	5	0	0	0	0	0	0	0	0	0	0	0	6	6	6	4	6	83
96	50	Varian_Day 1_062419	2019-06-24 13:43:53	Day 1 Training	V07.FD	4	Day 1	Varian-1	1	96	0	0	0	0	0	0	0	1	1	1	1	1	1	1	0	0	0	0	0	0	0	0	0	0	0	0	0	1	1	1	0	1	11
97	50	Varian_Day 1_062419	2019-06-24 13:43:53	Day 1 Training	V07.FD	4	Day 1	Varian-1	1	97	0	0	0	0	0	0	0	5	5	5	5	5	3	5	2	0	0	0	0	0	0	0	0	0	0	0	0	5	3	5	2	5	55
98	50	Varian_Day 1_062419	2019-06-24 13:43:53	Day 1 Training	V07.FD	4	Day 1	Varian-1	1	98	0	0	0	0	0	0	0	6	6	6	6	6	5	6	2	0	0	0	0	0	0	0	0	0	0	0	0	6	5	6	2	6	68
99	50	Varian_Day 1_062419	2019-06-24 13:43:53	Day 1 Training	V07.FD	4	Day 1	Varian-1	1	99	0	0	1	1	1	1	1	3	4	4	4	5	5	5	2	2	0	0	0	1	1	1	0	2	2	2	3	3	5	5	3	5	72
100	50	Varian_Day 1_062419	2019-06-24 13:43:53	Day 1 Training	V07.FD	4	Day 1	Varian-1	1	100	7	3	8	6	5	8	8	7	7	7	5	1	1	0	0	0	0	0	0	0	0	1	1	1	1	2	2	4	7	9	5	9	115
101	50	Varian_Day 1_062419	2019-06-24 13:43:53	Day 1 Training	V07.FD	4	Day 1	Varian-1	1	101	5	3	5	5	0	0	0	0	5	0	0	0	0	0	1	0	0	0	0	0	0	0	0	0	0	5	5	5	5	5	3	5	57
102	50	Varian_Day 1_062419	2019-06-24 13:43:53	Day 1 Training	V07.FD	4	Day 1	Varian-1	1	102	5	2	5	5	0	0	0	0	5	0	0	0	0	4	0	0	0	0	0	0	0	0	0	0	0	5	5	5	5	5	2	5	58
103	50	Varian_Day 1_062419	2019-06-24 13:43:53	Day 1 Training	V07.FD	4	Day 1	Varian-1	1	103	5	2	5	5	4	4	3	2	1	0	1	1	0	1	0	0	0	0	0	0	0	0	0	0	0	1	4	5	5	5	2	4	60
104	50	Varian_Day 1_062419	2019-06-24 13:43:53	Day 1 Training	V07.FD	4	Day 1	Varian-1	1	104	3	1	3	3	3	3	0	0	0	0	0	0	0	0	0	0	0	0	0	0	0	0	0	0	0	0	0	3	3	3	1	1	27
105	50	Varian_Day 1_062419	2019-06-24 13:43:53	Day 1 Training	V07.FD	4	Day 1	Varian-1	1	105	4	1	4	3	4	4	0	0	0	0	0	0	0	0	0	0	0	0	0	0	0	0	0	0	0	0	0	4	3	4	1	0	32
106	50	Varian_Day 1_062419	2019-06-24 13:43:53	Day 1 Training	V07.FD	4	Day 1	Varian-1	1	106	7	4	7	5	7	7	0	0	0	0	0	0	0	0	0	0	0	0	0	0	0	1	0	0	0	0	0	7	5	7	4	0	61
107	50	Varian_Day 1_062419	2019-06-24 13:43:53	Day 1 Training	V07.FD	4	Day 1	Varian-1	1	107	5	2	5	5	5	5	2	2	1	1	0	0	0	0	0	0	0	0	0	0	0	0	0	0	0	1	3	5	5	5	2	2	56
108	50	Varian_Day 1_062419	2019-06-24 13:43:53	Day 1 Training	V07.FD	4	Day 1	Varian-1	1	108	0	0	0	0	2	1	2	3	4	5	5	6	4	4	2	1	0	0	0	0	0	0	0	1	1	3	3	3	3	7	4	8	72
109	50	Varian_Day 1_062419	2019-06-24 13:43:53	Day 1 Training	V07.FD	4	Day 1	Varian-1	1	109	0	0	0	0	0	0	0	0	0	1	4	4	6	6	3	6	0	0	0	0	0	0	0	0	0	6	6	6	6	6	3	6	69
110	50	Varian_Day 1_062419	2019-06-24 13:43:53	Day 1 Training	V07.FD	4	Day 1	Varian-1	1	110	0	0	0	0	0	0	0	0	0	0	1	0	8	8	5	8	0	0	0	0	0	0	0	0	0	8	8	8	8	8	5	8	83
111	50	Varian_Day 1_062419	2019-06-24 13:43:53	Day 1 Training	V07.FD	4	Day 1	Varian-1	1	111	0	0	0	0	0	0	0	0	0	0	0	0	4	5	2	5	0	0	0	0	0	0	0	0	0	5	5	5	4	5	2	5	47
112	50	Varian_Day 1_062419	2019-06-24 13:43:53	Day 1 Training	V07.FD	4	Day 1	Varian-1	1	112	0	0	0	0	0	0	0	0	0	0	0	0	4	4	2	4	0	0	0	0	0	0	0	0	0	4	4	4	4	4	2	4	40
113	50	Varian_Day 1_062419	2019-06-24 13:43:53	Day 1 Training	V07.FD	4	Day 1	Varian-1	1	113	0	0	0	0	0	0	0	0	0	0	0	0	8	8	4	8	0	0	0	0	0	0	0	0	0	8	8	8	8	8	4	8	80
114	50	Varian_Day 1_062419	2019-06-24 13:43:53	Day 1 Training	V07.FD	4	Day 1	Varian-1	1	114	0	0	0	0	0	0	0	0	0	0	0	0	4	4	2	4	0	0	0	0	0	0	0	0	0	4	4	4	4	4	2	4	40
115	50	Varian_Day 1_062419	2019-06-24 13:43:53	Day 1 Training	V07.FD	4	Day 1	Varian-1	1	115	0	0	0	0	0	1	1	1	1	0	1	1	1	1	1	2	0	0	0	0	0	0	0	0	0	1	2	1	2	2	1	2	22
116	50	Varian_Day 1_062419	2019-06-24 13:43:53	Day 1 Training	V07.FD	4	Day 1	Varian-1	1	116	1	2	5	4	3	2	2	3	1	1	1	1	0	0	0	1	0	0	0	1	2	4	4	4	3	1	1	0	2	2	2	2	55
117	50	Varian_Day 1_062419	2019-06-24 13:43:53	Day 1 Training	V07.FD	4	Day 1	Varian-1	1	117	9	8	9	9	0	0	0	0	0	0	0	0	0	0	0	0	0	0	0	3	9	9	9	3	0	3	1	1	0	0	1	3	77
118	50	Varian_Day 1_062419	2019-06-24 13:43:53	Day 1 Training	V07.FD	4	Day 1	Varian-1	1	118	7	6	7	7	0	0	0	0	0	0	0	0	0	0	0	0	0	0	2	5	7	7	7	4	1	0	1	0	0	0	1	0	62
119	50	Varian_Day 1_062419	2019-06-24 13:43:53	Day 1 Training	V07.FD	4	Day 1	Varian-1	1	119	6	5	6	6	1	0	0	0	0	0	0	0	0	0	0	0	0	0	2	5	6	6	6	4	0	0	0	0	0	0	0	0	53
120	50	Varian_Day 1_062419	2019-06-24 13:43:53	Day 1 Training	V07.FD	4	Day 1	Varian-1	1	120	5	4	5	5	1	0	1	0	0	0	0	0	0	0	0	0	0	0	0	4	4	4	4	4	2	1	1	1	0	0	0	0	46
121	50	Varian_Day 1_062419	2019-06-24 13:43:53	Day 1 Training	V07.FD	4	Day 1	Varian-1	1	121	8	8	8	4	3	3	2	0	0	0	0	0	0	0	0	0	0	0	0	0	0	0	0	1	7	8	8	8	4	2	3	1	78
122	50	Varian_Day 1_062419	2019-06-24 13:43:53	Day 1 Training	V07.FD	4	Day 1	Varian-1	1	122	5	7	7	4	5	0	0	0	0	0	0	0	0	0	0	0	0	0	0	1	1	5	5	4	7	4	4	3	3	1	0	0	66
123	50	Varian_Day 1_062419	2019-06-24 13:43:53	Day 1 Training	V07.FD	4	Day 1	Varian-1	1	123	6	6	7	7	0	0	0	0	0	0	0	0	0	0	0	0	0	1	6	7	7	7	5	2	2	3	2	0	2	0	0	0	70
124	50	Varian_Day 1_062419	2019-06-24 13:43:53	Day 1 Training	V07.FD	4	Day 1	Varian-1	1	124	1	0	0	0	4	4	5	4	2	4	1	2	2	4	2	2	3	4	5	4	5	3	3	2	2	2	0	1	0	1	0	0	72
125	50	Varian_Day 1_062419	2019-06-24 13:43:53	Day 1 Training	V07.FD	4	Day 1	Varian-1	1	125	0	1	2	4	8	8	6	6	4	3	1	0	2	1	0	0	7	5	8	8	5	0	0	0	0	0	0	0	0	0	0	0	79
126	50	Varian_Day 1_062419	2019-06-24 13:43:53	Day 1 Training	V07.FD	4	Day 1	Varian-1	1	126	4	4	5	8	7	6	4	3	0	0	0	3	0	0	0	0	5	4	5	8	8	4	4	0	0	0	0	0	0	0	0	0	82
127	50	Varian_Day 1_062419	2019-06-24 13:43:53	Day 1 Training	V07.FD	4	Day 1	Varian-1	1	127	6	2	6	5	3	2	1	0	1	2	0	0	0	0	0	0	0	0	3	5	5	6	6	3	3	3	3	3	3	3	3	1	78
128	50	Varian_Day 1_062419	2019-06-24 13:43:53	Day 1 Training	V07.FD	4	Day 1	Varian-1	1	128	8	5	8	4	0	0	1	2	2	1	0	0	0	0	0	0	0	0	0	0	0	1	7	8	8	8	7	7	8	8	5	8	106
129	50	Varian_Day 1_062419	2019-06-24 13:43:53	Day 1 Training	V07.FD	4	Day 1	Varian-1	1	129	8	6	8	4	0	0	0	0	0	0	0	0	0	0	0	0	0	1	2	0	1	1	8	8	8	8	8	8	7	8	5	6	105
130	50	Varian_Day 1_062419	2019-06-24 13:43:53	Day 1 Training	V07.FD	4	Day 1	Varian-1	1	130	6	3	6	4	0	0	0	0	0	0	0	0	0	0	0	0	0	0	0	0	0	4	4	5	6	6	6	6	4	4	3	3	70
131	50	Varian_Day 1_062419	2019-06-24 13:43:53	Day 1 Training	V07.FD	4	Day 1	Varian-1	1	131	3	2	5	3	2	2	2	1	1	2	2	0	0	0	0	0	0	1	2	1	0	1	2	3	3	5	5	3	2	0	0	0	53
132	50	Varian_Day 1_062419	2019-06-24 13:43:53	Day 1 Training	V07.FD	4	Day 1	Varian-1	1	132	1	2	3	4	4	3	1	2	2	3	3	3	4	4	1	2	1	0	2	2	3	4	6	4	5	7	6	3	3	3	0	1	92
133	50	Varian_Day 1_062419	2019-06-24 13:43:53	Day 1 Training	V07.FD	4	Day 1	Varian-1	1	133	0	0	0	0	0	0	0	0	0	0	0	0	6	6	3	6	2	1	6	6	6	6	6	6	6	6	6	0	0	0	0	0	78
134	50	Varian_Day 1_062419	2019-06-24 13:43:53	Day 1 Training	V07.FD	4	Day 1	Varian-1	1	134	0	0	0	0	0	0	0	0	0	0	0	0	3	3	2	3	3	2	3	3	3	3	3	3	3	3	3	0	0	0	0	0	43
135	50	Varian_Day 1_062419	2019-06-24 13:43:53	Day 1 Training	V07.FD	4	Day 1	Varian-1	1	135	0	0	0	0	0	0	0	0	0	0	0	0	4	5	2	5	5	2	5	4	5	5	5	5	5	5	5	0	0	0	0	0	67
136	50	Varian_Day 1_062419	2019-06-24 13:43:53	Day 1 Training	V07.FD	4	Day 1	Varian-1	1	136	0	0	0	0	0	0	0	0	0	0	0	0	2	2	1	2	2	1	2	2	2	2	2	2	2	2	2	0	0	0	0	0	28
137	50	Varian_Day 1_062419	2019-06-24 13:43:53	Day 1 Training	V07.FD	4	Day 1	Varian-1	1	137	0	0	0	0	0	0	0	0	0	0	0	0	5	5	3	5	2	1	5	5	5	5	5	5	5	5	5	0	0	0	0	0	66
138	50	Varian_Day 1_062419	2019-06-24 13:43:53	Day 1 Training	V07.FD	4	Day 1	Varian-1	1	138	0	0	0	0	0	0	0	0	0	0	0	0	7	7	3	7	0	0	7	7	7	7	7	7	7	7	7	1	0	0	0	0	88
139	50	Varian_Day 1_062419	2019-06-24 13:43:53	Day 1 Training	V07.FD	4	Day 1	Varian-1	1	139	0	0	0	0	0	0	0	0	0	0	0	0	8	8	4	8	0	1	3	2	7	8	8	4	3	3	3	0	0	0	0	0	70
140	50	Varian_Day 1_062419	2019-06-24 13:43:53	Day 1 Training	V07.FD	4	Day 1	Varian-1	1	140	0	0	0	0	3	4	4	3	2	1	0	1	3	4	1	4	3	2	4	3	6	4	3	1	0	0	0	0	0	0	0	0	56
141	50	Varian_Day 1_062419	2019-06-24 13:43:53	Day 1 Training	V07.FD	4	Day 1	Varian-1	1	141	3	0	1	5	2	2	2	3	2	1	1	0	1	0	0	2	0	2	2	2	3	2	1	4	4	4	0	0	0	0	0	0	49
142	50	Varian_Day 1_062419	2019-06-24 13:43:53	Day 1 Training	V07.FD	4	Day 1	Varian-1	1	142	8	7	8	5	0	0	0	0	0	0	0	0	0	0	0	0	0	0	0	0	2	3	4	7	8	6	3	5	5	6	5	5	87
143	50	Varian_Day 1_062419	2019-06-24 13:43:53	Day 1 Training	V07.FD	4	Day 1	Varian-1	1	143	5	0	6	6	4	4	5	4	4	4	4	4	3	3	1	2	0	0	0	0	0	1	0	3	4	5	5	1	4	9	1	8	100
144	50	Varian_Day 1_062419	2019-06-24 13:43:53	Day 1 Training	V07.FD	4	Day 1	Varian-1	1	144	0	0	0	0	1	2	6	6	6	6	6	6	6	6	4	4	0	0	0	0	0	0	0	0	0	0	0	4	0	6	4	6	79
1	39	Varian_Day 1_062419	2019-06-24 13:06:26	Day 1 Training	V07.MA	1	Day 1	Varian-1	1	1	0	0	0	1	1	2	2	5	7	7	7	7	7	7	5	1	5	5	7	7	7	7	6	6	6	4	4	4	3	2	1	0	133
2	39	Varian_Day 1_062419	2019-06-24 13:06:26	Day 1 Training	V07.MA	1	Day 1	Varian-1	1	2	0	0	0	0	0	1	1	1	6	6	6	6	6	6	3	4	0	0	2	6	6	6	6	6	6	6	6	6	6	6	4	4	122
3	39	Varian_Day 1_062419	2019-06-24 13:06:26	Day 1 Training	V07.MA	1	Day 1	Varian-1	1	3	5	2	6	7	7	7	7	7	7	7	7	6	7	7	2	2	1	1	2	2	6	7	4	4	7	7	7	7	7	7	3	6	171
4	39	Varian_Day 1_062419	2019-06-24 13:06:26	Day 1 Training	V07.MA	1	Day 1	Varian-1	1	4	0	0	1	0	1	4	5	5	5	5	3	0	1	1	0	0	0	0	0	0	1	0	0	0	3	5	5	5	5	2	0	3	60
5	39	Varian_Day 1_062419	2019-06-24 13:06:26	Day 1 Training	V07.MA	1	Day 1	Varian-1	1	5	0	3	7	7	7	7	7	7	7	7	7	6	5	3	0	0	0	0	0	2	4	5	7	7	7	7	7	7	7	3	0	0	143
6	39	Varian_Day 1_062419	2019-06-24 13:06:26	Day 1 Training	V07.MA	1	Day 1	Varian-1	1	6	0	1	4	5	6	7	7	7	7	7	7	6	2	0	0	0	4	4	7	7	7	7	7	7	7	7	7	7	1	1	2	2	150
7	39	Varian_Day 1_062419	2019-06-24 13:06:26	Day 1 Training	V07.MA	1	Day 1	Varian-1	1	7	0	0	0	0	0	2	7	7	7	7	7	7	6	6	4	6	5	4	7	7	7	7	7	7	7	2	2	2	0	0	0	0	130
8	39	Varian_Day 1_062419	2019-06-24 13:06:26	Day 1 Training	V07.MA	1	Day 1	Varian-1	1	8	0	0	0	0	0	0	5	5	5	5	5	5	4	2	1	0	0	0	2	2	3	4	5	5	5	2	0	0	0	0	0	0	65
9	39	Varian_Day 1_062419	2019-06-24 13:06:26	Day 1 Training	V07.MA	1	Day 1	Varian-1	1	9	4	4	4	5	5	7	8	8	8	8	8	8	4	1	0	0	4	5	5	5	5	5	6	6	7	5	4	1	0	0	0	2	142
10	39	Varian_Day 1_062419	2019-06-24 13:06:26	Day 1 Training	V07.MA	1	Day 1	Varian-1	1	10	1	2	2	3	3	5	7	7	7	7	7	4	1	2	2	2	6	5	7	7	7	3	3	1	1	2	1	0	0	0	0	0	105
11	39	Varian_Day 1_062419	2019-06-24 13:06:26	Day 1 Training	V07.MA	1	Day 1	Varian-1	1	11	0	0	8	8	8	8	8	8	8	8	4	1	1	2	2	1	8	7	8	8	8	8	8	8	8	7	7	7	3	1	1	0	172
12	39	Varian_Day 1_062419	2019-06-24 13:06:26	Day 1 Training	V07.MA	1	Day 1	Varian-1	1	12	1	3	6	6	6	6	6	6	1	1	1	1	1	1	1	0	1	1	2	6	6	6	6	6	6	6	6	6	6	5	5	4	125
13	39	Varian_Day 1_062419	2019-06-24 13:06:26	Day 1 Training	V07.MA	1	Day 1	Varian-1	1	13	0	1	2	7	8	8	8	8	7	7	6	5	4	3	3	2	1	1	1	3	4	6	8	8	8	7	8	8	8	8	8	8	174
14	39	Varian_Day 1_062419	2019-06-24 13:06:26	Day 1 Training	V07.MA	1	Day 1	Varian-1	1	14	0	0	0	2	7	7	7	7	7	7	7	7	7	7	3	3	0	0	0	0	0	0	0	0	1	1	5	7	7	7	4	6	116
15	39	Varian_Day 1_062419	2019-06-24 13:06:26	Day 1 Training	V07.MA	1	Day 1	Varian-1	1	15	0	0	0	7	8	8	8	8	8	8	8	8	8	8	6	7	0	0	0	0	0	0	0	1	4	5	8	8	8	8	6	0	148
16	39	Varian_Day 1_062419	2019-06-24 13:06:26	Day 1 Training	V07.MA	1	Day 1	Varian-1	1	16	1	0	1	5	4	4	5	5	6	6	6	6	6	6	4	2	0	1	1	1	2	2	2	3	3	4	6	6	6	6	6	2	118
17	39	Varian_Day 1_062419	2019-06-24 13:06:26	Day 1 Training	V07.MA	1	Day 1	Varian-1	1	17	0	0	0	0	1	1	2	3	5	2	5	8	8	8	7	8	4	4	8	8	8	8	8	8	8	8	8	8	8	2	0	2	158
18	39	Varian_Day 1_062419	2019-06-24 13:06:26	Day 1 Training	V07.MA	1	Day 1	Varian-1	1	18	0	1	1	2	2	3	4	5	6	6	6	6	6	6	4	5	0	4	6	6	6	6	6	6	5	6	6	2	2	1	0	1	126
19	39	Varian_Day 1_062419	2019-06-24 13:06:26	Day 1 Training	V07.MA	1	Day 1	Varian-1	1	19	2	3	5	6	6	6	6	6	6	6	6	6	6	4	0	0	0	3	6	6	6	6	6	6	2	1	0	0	0	0	0	0	116
20	39	Varian_Day 1_062419	2019-06-24 13:06:26	Day 1 Training	V07.MA	1	Day 1	Varian-1	1	20	1	2	4	5	6	9	9	9	9	9	8	7	7	4	4	4	4	8	9	9	9	9	6	6	4	4	4	2	2	0	0	0	173
21	39	Varian_Day 1_062419	2019-06-24 13:06:26	Day 1 Training	V07.MA	1	Day 1	Varian-1	1	21	0	0	0	1	2	6	6	6	7	7	7	7	6	5	2	2	5	6	7	7	7	7	7	7	6	4	3	2	0	0	0	0	132
22	39	Varian_Day 1_062419	2019-06-24 13:06:26	Day 1 Training	V07.MA	1	Day 1	Varian-1	1	22	0	0	0	0	2	2	2	2	2	4	4	4	4	1	1	1	0	0	1	1	4	4	4	4	4	3	1	1	2	0	0	0	58
23	39	Varian_Day 1_062419	2019-06-24 13:06:26	Day 1 Training	V07.MA	1	Day 1	Varian-1	1	23	0	0	0	0	0	0	0	0	1	1	1	1	1	0	0	0	0	0	0	0	1	1	1	1	1	0	0	0	0	0	0	0	10
24	39	Varian_Day 1_062419	2019-06-24 13:06:26	Day 1 Training	V07.MA	1	Day 1	Varian-1	1	24	0	0	0	0	0	0	0	0	0	0	0	0	0	0	0	0	0	0	0	0	0	0	0	0	0	0	0	0	0	0	0	0	0
25	39	Varian_Day 1_062419	2019-06-24 13:06:26	Day 1 Training	V07.MA	1	Day 1	Varian-1	1	25	1	1	1	1	2	4	4	4	5	9	8	7	7	6	3	2	1	2	5	5	5	7	8	8	7	7	6	3	0	0	0	0	129
26	39	Varian_Day 1_062419	2019-06-24 13:06:26	Day 1 Training	V07.MA	1	Day 1	Varian-1	1	26	0	0	0	0	1	7	8	8	8	8	8	8	6	6	5	4	4	3	4	7	7	6	6	8	8	8	7	6	6	7	5	4	173
27	39	Varian_Day 1_062419	2019-06-24 13:06:26	Day 1 Training	V07.MA	1	Day 1	Varian-1	1	27	0	0	0	0	0	0	1	1	1	1	1	1	1	1	1	1	0	0	0	0	0	0	0	1	1	1	1	1	1	1	1	0	18
28	39	Varian_Day 1_062419	2019-06-24 13:06:26	Day 1 Training	V07.MA	1	Day 1	Varian-1	1	28	0	0	0	0	0	0	5	6	6	6	6	4	4	4	1	2	0	0	0	0	0	0	0	3	6	6	6	6	6	3	1	1	82
29	39	Varian_Day 1_062419	2019-06-24 13:06:26	Day 1 Training	V07.MA	1	Day 1	Varian-1	1	29	2	3	6	6	6	7	8	9	9	9	9	9	4	3	0	0	2	2	2	2	1	2	3	5	6	9	9	9	6	6	6	2	162
30	39	Varian_Day 1_062419	2019-06-24 13:06:26	Day 1 Training	V07.MA	1	Day 1	Varian-1	1	30	1	1	3	6	7	7	8	8	8	8	8	8	8	6	1	1	0	1	3	0	0	0	0	1	3	8	8	8	8	8	5	7	149
31	39	Varian_Day 1_062419	2019-06-24 13:06:26	Day 1 Training	V07.MA	1	Day 1	Varian-1	1	31	0	1	0	2	2	3	1	2	2	2	4	7	7	7	6	5	1	2	5	5	5	6	6	7	7	7	7	7	7	7	6	1	137
32	39	Varian_Day 1_062419	2019-06-24 13:06:26	Day 1 Training	V07.MA	1	Day 1	Varian-1	1	32	0	0	0	0	0	0	0	0	0	0	0	3	3	3	2	3	3	2	3	3	3	3	3	3	3	3	3	3	3	3	0	0	55
33	39	Varian_Day 1_062419	2019-06-24 13:06:26	Day 1 Training	V07.MA	1	Day 1	Varian-1	1	33	1	2	2	2	3	2	3	4	4	4	4	7	7	7	7	6	3	4	6	7	6	6	6	7	7	7	7	7	5	4	0	0	147
34	39	Varian_Day 1_062419	2019-06-24 13:06:26	Day 1 Training	V07.MA	1	Day 1	Varian-1	1	34	3	3	3	3	4	3	3	4	5	5	5	5	5	3	1	1	3	3	5	5	5	5	3	1	1	1	0	0	0	0	0	0	88
35	39	Varian_Day 1_062419	2019-06-24 13:06:26	Day 1 Training	V07.MA	1	Day 1	Varian-1	1	35	1	1	4	6	9	9	9	8	7	6	2	3	1	1	0	1	6	7	7	7	6	8	7	6	5	5	5	1	1	2	0	0	141
36	39	Varian_Day 1_062419	2019-06-24 13:06:26	Day 1 Training	V07.MA	1	Day 1	Varian-1	1	36	0	3	6	7	7	7	4	4	4	4	4	5	5	4	3	3	0	2	3	2	3	6	7	7	7	6	5	5	4	4	2	2	135
37	39	Varian_Day 1_062419	2019-06-24 13:06:26	Day 1 Training	V07.MA	1	Day 1	Varian-1	1	37	0	0	0	0	0	0	1	2	2	0	0	4	4	4	4	4	2	3	4	4	4	4	4	4	4	4	4	4	4	4	2	0	80
38	39	Varian_Day 1_062419	2019-06-24 13:06:26	Day 1 Training	V07.MA	1	Day 1	Varian-1	1	38	2	1	2	2	2	3	3	3	4	3	3	5	7	6	4	6	0	0	1	2	2	3	5	5	7	7	6	5	5	5	1	2	112
39	39	Varian_Day 1_062419	2019-06-24 13:06:26	Day 1 Training	V07.MA	1	Day 1	Varian-1	1	39	1	1	1	1	1	1	1	1	1	1	1	1	1	0	0	0	0	0	0	0	0	0	0	0	1	1	1	1	1	1	1	0	20
40	39	Varian_Day 1_062419	2019-06-24 13:06:26	Day 1 Training	V07.MA	1	Day 1	Varian-1	1	40	5	4	7	8	8	8	8	8	6	7	7	7	6	2	0	1	3	4	6	7	7	7	7	8	8	8	6	7	3	1	1	0	175
41	39	Varian_Day 1_062419	2019-06-24 13:06:26	Day 1 Training	V07.MA	1	Day 1	Varian-1	1	41	2	2	2	3	4	4	4	4	4	4	4	4	1	0	0	0	0	0	3	3	3	4	4	4	4	4	4	4	2	0	0	0	81
42	39	Varian_Day 1_062419	2019-06-24 13:06:26	Day 1 Training	V07.MA	1	Day 1	Varian-1	1	42	0	1	1	0	5	5	5	5	3	1	1	1	0	0	0	0	0	0	1	1	0	5	5	5	5	5	5	4	2	1	0	0	67
43	39	Varian_Day 1_062419	2019-06-24 13:06:26	Day 1 Training	V07.MA	1	Day 1	Varian-1	1	43	2	1	2	3	4	4	8	8	8	8	8	3	3	2	1	1	2	6	8	8	8	8	3	3	1	2	1	0	1	0	0	1	118
44	39	Varian_Day 1_062419	2019-06-24 13:06:26	Day 1 Training	V07.MA	1	Day 1	Varian-1	1	44	0	0	0	0	0	0	4	4	4	4	4	0	0	0	0	0	0	2	4	4	4	4	0	0	0	0	0	0	0	0	0	0	38
45	39	Varian_Day 1_062419	2019-06-24 13:06:26	Day 1 Training	V07.MA	1	Day 1	Varian-1	1	45	0	0	0	0	0	0	1	1	1	1	0	0	0	0	0	0	0	1	1	1	1	1	0	0	0	0	0	0	0	0	0	0	9
46	39	Varian_Day 1_062419	2019-06-24 13:06:26	Day 1 Training	V07.MA	1	Day 1	Varian-1	1	46	0	1	1	2	3	6	3	3	4	5	6	8	8	8	7	6	6	5	6	8	8	8	8	8	8	7	6	6	7	7	3	3	175
47	39	Varian_Day 1_062419	2019-06-24 13:06:26	Day 1 Training	V07.MA	1	Day 1	Varian-1	1	47	0	0	0	1	3	7	7	7	7	7	4	4	3	2	1	2	1	2	4	6	7	7	7	7	7	7	7	7	7	5	1	2	139
48	39	Varian_Day 1_062419	2019-06-24 13:06:26	Day 1 Training	V07.MA	1	Day 1	Varian-1	1	48	0	0	0	1	2	6	6	6	6	6	6	5	5	6	4	5	3	3	5	5	5	6	6	6	6	4	2	2	3	4	1	1	126
49	39	Varian_Day 1_062419	2019-06-24 13:06:26	Day 1 Training	V07.MA	1	Day 1	Varian-1	1	49	0	0	0	0	0	5	5	5	5	5	3	0	0	0	0	0	0	0	0	0	1	5	5	5	5	0	0	0	0	0	0	0	49
50	39	Varian_Day 1_062419	2019-06-24 13:06:26	Day 1 Training	V07.MA	1	Day 1	Varian-1	1	50	0	1	2	0	2	4	4	4	4	4	2	0	0	0	0	0	0	0	0	0	2	4	4	4	4	1	2	2	1	1	0	0	52
51	39	Varian_Day 1_062419	2019-06-24 13:06:26	Day 1 Training	V07.MA	1	Day 1	Varian-1	1	51	1	1	1	1	1	2	2	2	2	4	4	4	4	4	1	0	1	2	2	3	4	4	4	4	4	4	4	4	4	3	3	3	87
52	39	Varian_Day 1_062419	2019-06-24 13:06:26	Day 1 Training	V07.MA	1	Day 1	Varian-1	1	52	0	0	0	0	0	0	0	0	0	6	6	6	6	6	5	6	0	0	4	6	6	6	6	6	6	5	3	6	6	6	5	6	118
53	39	Varian_Day 1_062419	2019-06-24 13:06:26	Day 1 Training	V07.MA	1	Day 1	Varian-1	1	53	4	4	6	5	5	7	6	5	7	9	8	7	8	7	5	1	0	0	4	6	6	6	6	6	8	7	7	9	9	9	8	8	193
54	39	Varian_Day 1_062419	2019-06-24 13:06:26	Day 1 Training	V07.MA	1	Day 1	Varian-1	1	54	0	0	1	1	1	4	4	3	3	3	0	0	0	0	1	0	0	0	0	1	1	1	1	2	2	2	4	4	4	3	2	0	48
55	39	Varian_Day 1_062419	2019-06-24 13:06:26	Day 1 Training	V07.MA	1	Day 1	Varian-1	1	55	1	1	6	6	6	6	6	5	5	5	5	4	4	3	2	0	1	2	4	5	5	5	6	7	7	5	5	5	3	4	4	2	135
56	39	Varian_Day 1_062419	2019-06-24 13:06:26	Day 1 Training	V07.MA	1	Day 1	Varian-1	1	56	0	0	0	1	1	2	3	3	4	7	7	6	5	5	4	2	1	2	3	5	4	5	5	5	5	7	7	7	7	5	3	2	123
57	39	Varian_Day 1_062419	2019-06-24 13:06:26	Day 1 Training	V07.MA	1	Day 1	Varian-1	1	57	0	0	0	0	0	0	2	2	2	2	2	0	0	0	0	0	0	0	0	0	0	0	0	0	2	2	2	2	1	0	0	0	19
58	39	Varian_Day 1_062419	2019-06-24 13:06:26	Day 1 Training	V07.MA	1	Day 1	Varian-1	1	58	0	1	1	2	1	4	6	6	6	5	3	2	2	2	2	1	0	0	1	1	1	1	2	2	3	3	6	6	5	4	2	0	81
59	39	Varian_Day 1_062419	2019-06-24 13:06:26	Day 1 Training	V07.MA	1	Day 1	Varian-1	1	59	1	0	1	5	5	5	5	5	5	6	5	6	5	3	3	2	0	1	1	1	1	3	6	7	7	7	5	4	2	3	3	1	114
60	39	Varian_Day 1_062419	2019-06-24 13:06:26	Day 1 Training	V07.MA	1	Day 1	Varian-1	1	60	0	0	0	2	2	2	2	2	4	5	5	5	5	2	1	0	1	1	2	2	2	2	5	4	5	5	2	2	2	2	0	0	74
61	39	Varian_Day 1_062419	2019-06-24 13:06:26	Day 1 Training	V07.MA	1	Day 1	Varian-1	1	61	0	0	5	5	4	5	5	5	2	3	5	5	5	5	5	0	0	0	0	0	0	0	0	0	2	5	5	5	5	5	0	0	86
62	39	Varian_Day 1_062419	2019-06-24 13:06:26	Day 1 Training	V07.MA	1	Day 1	Varian-1	1	62	0	0	5	6	6	5	6	6	4	4	6	6	6	6	2	0	0	0	0	0	0	0	0	0	0	6	6	6	6	6	5	0	103
63	39	Varian_Day 1_062419	2019-06-24 13:06:26	Day 1 Training	V07.MA	1	Day 1	Varian-1	1	63	2	3	5	4	5	5	5	5	5	5	5	5	5	5	1	0	0	0	0	0	0	0	0	0	0	5	5	5	5	5	4	1	95
64	39	Varian_Day 1_062419	2019-06-24 13:06:26	Day 1 Training	V07.MA	1	Day 1	Varian-1	1	64	0	0	0	2	6	6	6	6	6	6	6	3	3	3	1	1	0	0	0	3	4	4	5	5	5	6	6	6	6	6	1	0	112
65	39	Varian_Day 1_062419	2019-06-24 13:06:26	Day 1 Training	V07.MA	1	Day 1	Varian-1	1	65	0	2	3	2	4	4	4	4	4	4	4	0	0	0	0	0	0	0	0	1	3	3	4	4	4	4	4	4	4	4	0	0	74
66	39	Varian_Day 1_062419	2019-06-24 13:06:26	Day 1 Training	V07.MA	1	Day 1	Varian-1	1	66	0	0	0	3	7	7	7	7	7	7	7	0	0	0	0	0	0	0	1	7	6	6	7	7	7	7	7	7	7	7	6	0	134
67	39	Varian_Day 1_062419	2019-06-24 13:06:26	Day 1 Training	V07.MA	1	Day 1	Varian-1	1	67	0	0	0	0	0	6	6	6	6	6	3	2	1	0	0	0	0	0	0	0	0	2	6	6	6	6	6	6	6	6	5	1	92
68	39	Varian_Day 1_062419	2019-06-24 13:06:26	Day 1 Training	V07.MA	1	Day 1	Varian-1	1	68	0	0	0	0	0	1	1	1	1	1	0	0	0	0	0	0	0	0	0	0	0	1	1	1	1	1	1	1	1	1	1	0	15
69	39	Varian_Day 1_062419	2019-06-24 13:06:26	Day 1 Training	V07.MA	1	Day 1	Varian-1	1	69	0	0	0	0	0	5	5	5	5	5	1	0	0	0	0	0	0	0	2	5	5	4	5	5	5	5	5	5	5	5	5	0	87
70	39	Varian_Day 1_062419	2019-06-24 13:06:26	Day 1 Training	V07.MA	1	Day 1	Varian-1	1	70	0	0	0	0	0	3	3	3	3	3	0	0	0	0	0	0	0	0	3	3	1	3	3	3	3	3	3	3	3	3	3	0	52
71	39	Varian_Day 1_062419	2019-06-24 13:06:26	Day 1 Training	V07.MA	1	Day 1	Varian-1	1	71	0	0	0	0	0	6	6	6	6	6	0	0	0	0	0	0	0	0	6	6	2	6	6	6	6	6	6	6	6	6	3	0	101
72	39	Varian_Day 1_062419	2019-06-24 13:06:26	Day 1 Training	V07.MA	1	Day 1	Varian-1	1	72	0	0	0	0	1	7	7	7	7	7	0	0	0	0	0	0	0	0	1	6	7	5	7	7	7	7	7	7	7	7	7	0	118
73	39	Varian_Day 1_062419	2019-06-24 13:06:26	Day 1 Training	V07.MA	1	Day 1	Varian-1	1	73	0	0	0	1	4	8	8	8	8	8	5	4	1	0	0	0	0	1	2	3	7	8	8	8	8	8	8	8	8	8	7	6	153
74	39	Varian_Day 1_062419	2019-06-24 13:06:26	Day 1 Training	V07.MA	1	Day 1	Varian-1	1	74	1	3	3	4	6	7	7	7	7	7	6	5	1	0	0	0	2	3	4	4	5	5	7	7	7	6	5	4	4	4	4	4	139
75	39	Varian_Day 1_062419	2019-06-24 13:06:26	Day 1 Training	V07.MA	1	Day 1	Varian-1	1	75	0	1	0	0	0	0	2	0	1	2	2	6	7	7	6	7	4	4	6	6	6	7	7	7	7	7	6	6	6	6	1	1	128
76	39	Varian_Day 1_062419	2019-06-24 13:06:26	Day 1 Training	V07.MA	1	Day 1	Varian-1	1	76	0	0	0	0	0	1	4	5	5	5	5	5	5	5	4	5	0	2	5	5	5	5	5	5	5	5	5	3	0	0	0	0	99
77	39	Varian_Day 1_062419	2019-06-24 13:06:26	Day 1 Training	V07.MA	1	Day 1	Varian-1	1	77	0	0	0	0	0	5	6	6	6	6	6	6	6	6	5	6	3	5	6	6	6	6	6	6	6	6	6	6	0	0	0	0	132
78	39	Varian_Day 1_062419	2019-06-24 13:06:26	Day 1 Training	V07.MA	1	Day 1	Varian-1	1	78	0	0	0	0	0	2	3	4	4	4	4	4	4	4	3	4	4	3	4	4	4	4	4	4	4	4	4	4	0	0	0	0	87
79	39	Varian_Day 1_062419	2019-06-24 13:06:26	Day 1 Training	V07.MA	1	Day 1	Varian-1	1	79	0	0	0	0	0	2	3	2	8	8	8	8	8	8	6	8	1	0	7	8	8	8	8	8	8	8	8	8	0	0	0	0	149
80	39	Varian_Day 1_062419	2019-06-24 13:06:26	Day 1 Training	V07.MA	1	Day 1	Varian-1	1	80	0	0	1	5	7	7	7	7	7	7	7	7	7	7	7	4	0	1	1	2	2	3	4	6	7	7	7	7	6	4	0	0	144
81	39	Varian_Day 1_062419	2019-06-24 13:06:26	Day 1 Training	V07.MA	1	Day 1	Varian-1	1	81	1	2	3	4	5	6	6	6	6	6	6	6	6	6	0	0	0	0	0	0	0	1	1	3	5	6	6	6	6	6	5	0	114
82	39	Varian_Day 1_062419	2019-06-24 13:06:26	Day 1 Training	V07.MA	1	Day 1	Varian-1	1	82	0	2	2	2	2	6	6	6	6	6	6	6	6	6	2	0	0	0	0	0	0	0	0	0	5	6	6	6	6	6	2	0	101
83	39	Varian_Day 1_062419	2019-06-24 13:06:26	Day 1 Training	V07.MA	1	Day 1	Varian-1	1	83	2	1	3	4	5	4	5	6	7	7	8	8	4	4	4	3	2	3	6	6	7	4	3	3	3	4	3	3	3	3	1	1	130
84	39	Varian_Day 1_062419	2019-06-24 13:06:26	Day 1 Training	V07.MA	1	Day 1	Varian-1	1	84	6	6	8	8	8	8	5	3	3	2	2	1	0	2	1	0	2	6	8	8	8	7	7	7	7	6	6	6	4	1	0	0	146
85	39	Varian_Day 1_062419	2019-06-24 13:06:26	Day 1 Training	V07.MA	1	Day 1	Varian-1	1	85	5	3	5	5	5	5	2	0	0	0	0	0	0	5	0	0	0	3	5	5	5	5	5	5	5	5	5	5	5	3	0	0	96
86	39	Varian_Day 1_062419	2019-06-24 13:06:26	Day 1 Training	V07.MA	1	Day 1	Varian-1	1	86	4	3	5	5	5	5	0	0	0	0	0	0	0	5	0	0	0	3	5	5	5	5	5	5	5	5	5	5	5	5	1	0	96
87	39	Varian_Day 1_062419	2019-06-24 13:06:26	Day 1 Training	V07.MA	1	Day 1	Varian-1	1	87	3	4	7	7	7	7	0	0	0	0	0	0	0	7	0	0	0	4	7	7	7	7	7	7	7	7	6	4	4	4	0	0	120
88	39	Varian_Day 1_062419	2019-06-24 13:06:26	Day 1 Training	V07.MA	1	Day 1	Varian-1	1	88	5	4	5	5	5	5	3	5	0	0	0	0	0	5	0	0	4	4	5	5	5	5	5	5	5	5	4	0	0	0	0	0	94
89	39	Varian_Day 1_062419	2019-06-24 13:06:26	Day 1 Training	V07.MA	1	Day 1	Varian-1	1	89	1	1	1	1	1	1	1	1	1	0	0	0	0	1	0	0	1	1	1	1	1	1	1	1	1	1	0	0	0	0	0	0	20
90	39	Varian_Day 1_062419	2019-06-24 13:06:26	Day 1 Training	V07.MA	1	Day 1	Varian-1	1	90	2	1	2	2	2	2	2	2	2	0	0	0	0	2	0	0	2	1	2	2	2	2	2	2	2	2	0	0	0	0	0	0	38
91	39	Varian_Day 1_062419	2019-06-24 13:06:26	Day 1 Training	V07.MA	1	Day 1	Varian-1	1	91	0	0	1	3	3	4	5	5	5	5	5	5	5	5	4	5	0	0	0	1	1	1	1	1	4	5	5	5	5	4	2	1	96
92	39	Varian_Day 1_062419	2019-06-24 13:06:26	Day 1 Training	V07.MA	1	Day 1	Varian-1	1	92	0	0	6	6	6	6	6	6	6	6	6	6	6	4	2	1	0	0	0	0	0	0	0	0	0	6	6	6	6	6	6	3	112
93	39	Varian_Day 1_062419	2019-06-24 13:06:26	Day 1 Training	V07.MA	1	Day 1	Varian-1	1	93	0	0	3	3	3	3	3	3	3	3	3	3	3	3	2	0	0	0	0	0	0	0	0	0	0	3	3	3	3	3	2	0	55
94	39	Varian_Day 1_062419	2019-06-24 13:06:26	Day 1 Training	V07.MA	1	Day 1	Varian-1	1	94	0	0	2	2	2	2	2	2	2	2	2	2	2	0	1	0	0	0	0	0	0	0	0	0	0	2	2	2	2	2	2	0	35
95	39	Varian_Day 1_062419	2019-06-24 13:06:26	Day 1 Training	V07.MA	1	Day 1	Varian-1	1	95	0	0	4	4	4	4	4	4	4	4	4	4	4	0	0	0	0	0	0	0	0	0	0	0	0	4	4	4	4	4	2	0	66
96	39	Varian_Day 1_062419	2019-06-24 13:06:26	Day 1 Training	V07.MA	1	Day 1	Varian-1	1	96	0	0	0	0	0	0	0	0	0	0	0	0	0	0	0	0	0	0	0	0	0	0	0	0	0	0	0	0	0	0	0	0	0
97	39	Varian_Day 1_062419	2019-06-24 13:06:26	Day 1 Training	V07.MA	1	Day 1	Varian-1	1	97	0	1	4	4	4	4	4	4	4	4	4	4	4	0	0	0	0	0	0	0	0	0	0	0	0	4	4	4	4	4	3	0	68
98	39	Varian_Day 1_062419	2019-06-24 13:06:26	Day 1 Training	V07.MA	1	Day 1	Varian-1	1	98	0	2	2	2	2	2	2	2	2	2	2	2	2	1	0	0	0	0	0	0	0	0	0	0	2	2	2	2	2	2	2	2	41
99	39	Varian_Day 1_062419	2019-06-24 13:06:26	Day 1 Training	V07.MA	1	Day 1	Varian-1	1	99	1	2	2	2	3	2	3	3	3	3	3	1	1	1	0	0	1	1	2	2	1	2	3	2	3	2	2	2	2	1	1	1	58
100	39	Varian_Day 1_062419	2019-06-24 13:06:26	Day 1 Training	V07.MA	1	Day 1	Varian-1	1	100	5	5	5	5	5	0	0	0	0	0	0	0	0	0	0	0	0	1	0	5	5	5	5	5	4	4	5	5	4	3	3	4	83
101	39	Varian_Day 1_062419	2019-06-24 13:06:26	Day 1 Training	V07.MA	1	Day 1	Varian-1	1	101	4	2	4	4	4	0	0	0	0	0	0	0	0	0	0	0	0	1	0	4	4	4	4	4	4	4	4	4	4	4	2	4	69
102	39	Varian_Day 1_062419	2019-06-24 13:06:26	Day 1 Training	V07.MA	1	Day 1	Varian-1	1	102	3	3	3	3	3	0	0	0	0	0	0	1	0	0	0	0	0	0	0	3	3	3	3	3	3	3	3	3	3	2	2	2	52
103	39	Varian_Day 1_062419	2019-06-24 13:06:26	Day 1 Training	V07.MA	1	Day 1	Varian-1	1	103	3	2	3	3	3	0	0	0	0	0	0	1	0	0	0	0	1	0	0	3	3	3	3	3	3	3	3	3	3	0	0	0	46
104	39	Varian_Day 1_062419	2019-06-24 13:06:26	Day 1 Training	V07.MA	1	Day 1	Varian-1	1	104	3	2	3	3	3	0	0	0	0	0	0	3	0	0	0	0	2	0	0	3	3	3	3	3	3	3	3	3	3	0	0	0	49
105	39	Varian_Day 1_062419	2019-06-24 13:06:26	Day 1 Training	V07.MA	1	Day 1	Varian-1	1	105	2	1	2	2	2	0	0	0	0	0	0	2	0	0	0	0	0	0	0	2	2	2	2	2	2	2	2	2	2	0	0	0	31
106	39	Varian_Day 1_062419	2019-06-24 13:06:26	Day 1 Training	V07.MA	1	Day 1	Varian-1	1	106	2	1	2	2	2	0	0	0	0	0	0	2	0	0	0	0	0	0	0	2	2	2	2	2	2	2	2	2	2	0	0	1	32
107	39	Varian_Day 1_062419	2019-06-24 13:06:26	Day 1 Training	V07.MA	1	Day 1	Varian-1	1	107	3	3	4	3	3	2	2	2	1	0	0	1	1	0	0	0	1	2	3	4	4	4	3	3	2	3	3	2	1	0	0	0	60
108	39	Varian_Day 1_062419	2019-06-24 13:06:26	Day 1 Training	V07.MA	1	Day 1	Varian-1	1	108	0	2	3	3	3	3	3	1	0	0	0	0	0	0	0	0	0	0	3	3	3	3	3	3	3	2	0	0	0	0	0	0	41
109	39	Varian_Day 1_062419	2019-06-24 13:06:26	Day 1 Training	V07.MA	1	Day 1	Varian-1	1	109	0	1	1	1	1	1	1	1	0	0	0	0	0	0	0	0	0	0	1	1	1	1	1	1	1	1	0	0	0	0	0	0	15
110	39	Varian_Day 1_062419	2019-06-24 13:06:26	Day 1 Training	V07.MA	1	Day 1	Varian-1	1	110	0	3	6	6	6	6	6	6	3	0	0	0	0	0	0	0	0	0	6	6	6	6	6	6	6	6	0	0	0	0	0	0	90
111	39	Varian_Day 1_062419	2019-06-24 13:06:26	Day 1 Training	V07.MA	1	Day 1	Varian-1	1	111	0	3	3	3	3	3	3	3	3	0	0	0	0	0	0	0	2	0	3	3	3	3	3	3	3	3	0	0	0	0	0	0	50
112	39	Varian_Day 1_062419	2019-06-24 13:06:26	Day 1 Training	V07.MA	1	Day 1	Varian-1	1	112	0	0	0	0	0	0	0	0	0	0	0	0	0	0	0	0	0	0	0	0	0	0	0	0	0	0	0	0	0	0	0	0	0
113	39	Varian_Day 1_062419	2019-06-24 13:06:26	Day 1 Training	V07.MA	1	Day 1	Varian-1	1	113	0	2	4	4	4	4	4	4	4	4	0	0	0	0	0	0	4	0	4	4	4	4	4	4	4	4	0	0	0	0	0	0	70
114	39	Varian_Day 1_062419	2019-06-24 13:06:26	Day 1 Training	V07.MA	1	Day 1	Varian-1	1	114	0	2	2	2	2	2	2	2	2	2	0	0	0	0	0	0	2	1	2	2	2	2	2	2	2	2	0	0	0	0	0	0	37
115	39	Varian_Day 1_062419	2019-06-24 13:06:26	Day 1 Training	V07.MA	1	Day 1	Varian-1	1	115	0	4	7	7	7	7	7	7	6	6	0	0	0	0	0	0	6	1	7	7	7	7	7	7	7	7	1	1	1	1	0	1	126
116	39	Varian_Day 1_062419	2019-06-24 13:06:26	Day 1 Training	V07.MA	1	Day 1	Varian-1	1	116	0	0	0	1	3	1	1	3	4	2	4	4	4	6	4	0	0	2	3	2	5	5	5	5	4	2	0	2	0	0	1	0	73
117	39	Varian_Day 1_062419	2019-06-24 13:06:26	Day 1 Training	V07.MA	1	Day 1	Varian-1	1	117	0	0	2	0	3	4	1	4	7	7	7	7	5	5	3	0	0	1	4	5	7	7	7	7	7	7	0	0	0	0	0	0	107
118	39	Varian_Day 1_062419	2019-06-24 13:06:26	Day 1 Training	V07.MA	1	Day 1	Varian-1	1	118	0	0	4	0	0	4	4	4	4	4	4	4	0	0	0	0	0	0	0	2	4	4	4	4	4	4	0	0	0	0	0	0	58
119	39	Varian_Day 1_062419	2019-06-24 13:06:26	Day 1 Training	V07.MA	1	Day 1	Varian-1	1	119	0	0	0	0	0	0	0	0	0	0	0	0	0	0	0	0	0	0	0	0	0	0	0	0	0	0	0	0	0	0	0	0	0
120	39	Varian_Day 1_062419	2019-06-24 13:06:26	Day 1 Training	V07.MA	1	Day 1	Varian-1	1	120	0	0	1	0	1	3	3	3	3	3	3	3	0	0	0	0	0	0	1	3	3	3	3	3	3	0	0	0	0	0	0	0	42
121	39	Varian_Day 1_062419	2019-06-24 13:06:26	Day 1 Training	V07.MA	1	Day 1	Varian-1	1	121	0	0	0	0	6	7	4	7	7	7	7	7	0	0	0	0	2	0	5	7	7	7	7	7	7	0	0	0	0	0	0	0	101
122	39	Varian_Day 1_062419	2019-06-24 13:06:26	Day 1 Training	V07.MA	1	Day 1	Varian-1	1	122	0	0	4	1	3	4	1	4	5	5	5	5	1	0	0	0	3	1	3	4	5	5	5	5	5	0	1	1	1	1	0	0	78
123	39	Varian_Day 1_062419	2019-06-24 13:06:26	Day 1 Training	V07.MA	1	Day 1	Varian-1	1	123	0	0	0	0	0	0	0	3	4	4	4	4	4	0	4	0	0	0	0	2	4	4	4	4	4	0	0	3	0	0	0	0	52
124	39	Varian_Day 1_062419	2019-06-24 13:06:26	Day 1 Training	V07.MA	1	Day 1	Varian-1	1	124	0	0	2	4	4	5	7	8	8	8	8	1	1	2	1	1	2	0	2	6	8	8	8	8	6	0	0	0	0	0	0	0	108
125	39	Varian_Day 1_062419	2019-06-24 13:06:26	Day 1 Training	V07.MA	1	Day 1	Varian-1	1	125	0	1	0	2	4	3	5	5	5	5	5	0	0	0	0	0	2	1	0	2	5	5	5	5	5	0	0	0	0	0	0	0	65
126	39	Varian_Day 1_062419	2019-06-24 13:06:26	Day 1 Training	V07.MA	1	Day 1	Varian-1	1	126	0	0	0	2	3	3	3	3	3	3	3	0	0	0	0	0	0	2	1	0	3	3	3	3	3	0	0	0	0	0	0	0	41
127	39	Varian_Day 1_062419	2019-06-24 13:06:26	Day 1 Training	V07.MA	1	Day 1	Varian-1	1	127	0	3	0	2	2	2	8	8	8	8	8	1	4	6	5	1	4	4	2	6	8	8	8	8	8	0	0	0	0	0	0	0	122
128	39	Varian_Day 1_062419	2019-06-24 13:06:26	Day 1 Training	V07.MA	1	Day 1	Varian-1	1	128	0	2	0	0	0	2	6	6	6	6	6	0	0	6	5	0	0	1	0	6	6	6	6	6	6	0	0	0	0	0	0	0	82
129	39	Varian_Day 1_062419	2019-06-24 13:06:26	Day 1 Training	V07.MA	1	Day 1	Varian-1	1	129	0	0	0	0	3	3	3	3	3	3	3	0	0	3	2	0	0	2	0	3	3	3	3	3	3	0	0	0	0	0	0	0	46
130	39	Varian_Day 1_062419	2019-06-24 13:06:26	Day 1 Training	V07.MA	1	Day 1	Varian-1	1	130	0	0	0	5	5	5	5	5	5	5	5	0	0	3	4	0	0	4	0	3	5	5	5	5	5	0	0	0	0	0	0	0	79
131	39	Varian_Day 1_062419	2019-06-24 13:06:26	Day 1 Training	V07.MA	1	Day 1	Varian-1	1	131	0	1	0	2	4	4	6	6	6	6	6	0	0	0	0	0	0	2	1	0	6	6	6	6	6	0	0	0	0	0	0	0	74
132	39	Varian_Day 1_062419	2019-06-24 13:06:26	Day 1 Training	V07.MA	1	Day 1	Varian-1	1	132	0	0	1	1	1	2	5	5	4	4	1	0	1	0	0	0	0	0	0	1	3	3	5	5	2	1	1	0	0	0	0	0	46
133	39	Varian_Day 1_062419	2019-06-24 13:06:26	Day 1 Training	V07.MA	1	Day 1	Varian-1	1	133	0	0	0	1	2	5	6	6	6	6	2	0	0	0	0	0	0	0	0	0	6	6	6	6	5	1	0	0	0	0	0	0	64
134	39	Varian_Day 1_062419	2019-06-24 13:06:26	Day 1 Training	V07.MA	1	Day 1	Varian-1	1	134	0	0	0	1	2	3	4	5	5	7	7	3	4	3	1	0	0	0	0	3	7	7	7	7	7	3	2	2	1	0	1	0	92
135	39	Varian_Day 1_062419	2019-06-24 13:06:26	Day 1 Training	V07.MA	1	Day 1	Varian-1	1	135	2	2	3	4	4	5	4	5	5	9	8	8	6	0	0	0	0	0	0	1	2	6	6	7	7	1	4	5	5	4	3	3	119
136	39	Varian_Day 1_062419	2019-06-24 13:06:26	Day 1 Training	V07.MA	1	Day 1	Varian-1	1	136	0	4	0	4	0	0	0	4	4	4	4	4	4	0	2	0	0	0	0	0	0	0	0	0	0	0	4	4	4	4	4	0	54
137	39	Varian_Day 1_062419	2019-06-24 13:06:26	Day 1 Training	V07.MA	1	Day 1	Varian-1	1	137	0	1	0	3	0	0	0	3	3	3	3	3	3	0	2	0	0	0	0	0	0	0	0	0	0	0	3	3	3	3	2	0	38
138	39	Varian_Day 1_062419	2019-06-24 13:06:26	Day 1 Training	V07.MA	1	Day 1	Varian-1	1	138	0	0	0	1	1	0	0	1	1	1	1	1	1	0	0	0	0	0	0	0	0	0	0	0	0	0	1	1	1	1	1	0	13
139	39	Varian_Day 1_062419	2019-06-24 13:06:26	Day 1 Training	V07.MA	1	Day 1	Varian-1	1	139	0	0	0	6	6	6	1	6	6	6	6	6	6	0	0	0	0	0	0	2	0	0	0	0	0	6	6	6	6	6	5	0	92
140	39	Varian_Day 1_062419	2019-06-24 13:06:26	Day 1 Training	V07.MA	1	Day 1	Varian-1	1	140	1	1	1	4	5	6	4	4	5	5	5	5	5	3	3	1	0	0	2	3	2	3	3	1	0	3	3	3	3	3	2	0	89
141	39	Varian_Day 1_062419	2019-06-24 13:06:26	Day 1 Training	V07.MA	1	Day 1	Varian-1	1	141	0	0	3	5	5	5	5	4	5	5	5	5	4	2	1	0	0	0	5	5	5	5	5	1	1	0	0	0	0	0	0	0	81
142	39	Varian_Day 1_062419	2019-06-24 13:06:26	Day 1 Training	V07.MA	1	Day 1	Varian-1	1	142	0	0	4	4	4	4	4	4	4	4	4	4	2	0	0	0	0	0	4	4	4	4	4	4	4	3	1	0	0	0	0	0	74
143	39	Varian_Day 1_062419	2019-06-24 13:06:26	Day 1 Training	V07.MA	1	Day 1	Varian-1	1	143	0	0	0	1	1	1	1	1	1	1	1	1	0	0	0	0	0	0	1	1	1	1	1	1	1	1	1	0	0	0	0	0	18
144	39	Varian_Day 1_062419	2019-06-24 13:06:26	Day 1 Training	V07.MA	1	Day 1	Varian-1	1	144	0	0	0	0	0	0	0	0	0	0	0	0	0	0	0	0	0	0	0	0	0	0	0	0	0	0	0	0	0	0	0	0	0
1	40	Varian_Day 1_062419	2019-06-24 13:06:26	Day 1 Training	V07.MB	2	Day 1	Varian-1	1	1	3	2	3	5	5	5	5	7	7	7	5	5	2	0	0	0	0	1	5	5	4	4	5	7	7	7	7	6	6	4	1	2	132
2	40	Varian_Day 1_062419	2019-06-24 13:06:26	Day 1 Training	V07.MB	2	Day 1	Varian-1	1	2	0	1	1	1	3	7	7	7	7	7	4	3	3	2	2	2	0	1	1	1	1	2	2	6	7	7	7	6	4	4	3	2	111
3	40	Varian_Day 1_062419	2019-06-24 13:06:26	Day 1 Training	V07.MB	2	Day 1	Varian-1	1	3	0	0	0	0	4	5	5	5	5	5	5	5	5	5	3	4	1	0	2	2	2	2	2	2	5	5	5	5	5	2	0	0	96
4	40	Varian_Day 1_062419	2019-06-24 13:06:26	Day 1 Training	V07.MB	2	Day 1	Varian-1	1	4	0	0	0	1	2	3	3	3	5	7	7	7	7	7	4	3	4	4	5	7	7	7	7	7	7	7	7	7	5	1	1	0	142
5	40	Varian_Day 1_062419	2019-06-24 13:06:26	Day 1 Training	V07.MB	2	Day 1	Varian-1	1	5	1	3	2	3	4	5	6	6	6	6	6	3	2	1	0	0	1	1	4	4	6	6	6	6	2	1	0	0	0	0	1	0	92
6	40	Varian_Day 1_062419	2019-06-24 13:06:26	Day 1 Training	V07.MB	2	Day 1	Varian-1	1	6	0	0	1	2	3	5	5	5	5	5	3	3	3	3	2	2	1	3	4	4	5	5	4	3	1	1	0	1	1	1	0	1	82
7	40	Varian_Day 1_062419	2019-06-24 13:06:26	Day 1 Training	V07.MB	2	Day 1	Varian-1	1	7	0	0	0	3	3	3	3	3	3	3	3	3	3	3	3	3	1	1	3	3	3	3	2	1	0	0	0	0	0	0	0	0	56
8	40	Varian_Day 1_062419	2019-06-24 13:06:26	Day 1 Training	V07.MB	2	Day 1	Varian-1	1	8	0	0	0	1	1	1	2	3	5	6	8	8	8	8	4	1	5	5	7	8	8	8	7	7	7	7	4	4	3	2	2	2	142
9	40	Varian_Day 1_062419	2019-06-24 13:06:26	Day 1 Training	V07.MB	2	Day 1	Varian-1	1	9	0	0	0	0	0	0	0	0	0	0	5	5	5	5	4	2	0	0	0	2	5	5	5	5	5	5	5	5	5	5	3	2	83
10	40	Varian_Day 1_062419	2019-06-24 13:06:26	Day 1 Training	V07.MB	2	Day 1	Varian-1	1	10	0	0	0	0	0	0	0	2	6	8	8	8	8	8	6	0	0	0	0	0	8	8	8	8	8	8	7	7	8	7	4	5	140
11	40	Varian_Day 1_062419	2019-06-24 13:06:26	Day 1 Training	V07.MB	2	Day 1	Varian-1	1	11	0	0	0	0	0	0	0	0	0	1	3	4	4	4	4	1	0	0	0	0	4	4	4	4	4	2	2	2	2	2	0	0	51
12	40	Varian_Day 1_062419	2019-06-24 13:06:26	Day 1 Training	V07.MB	2	Day 1	Varian-1	1	12	0	0	0	2	4	7	7	8	8	8	8	8	8	8	7	1	0	0	0	1	7	7	7	7	8	8	8	8	8	8	2	1	164
13	40	Varian_Day 1_062419	2019-06-24 13:06:26	Day 1 Training	V07.MB	2	Day 1	Varian-1	1	13	4	3	6	6	7	7	7	7	7	7	7	4	1	0	0	0	1	1	3	3	4	7	7	7	7	7	7	3	1	1	0	0	132
14	40	Varian_Day 1_062419	2019-06-24 13:06:26	Day 1 Training	V07.MB	2	Day 1	Varian-1	1	14	2	3	7	7	7	7	7	7	4	1	1	1	2	1	1	0	0	0	0	6	6	7	7	7	7	7	7	7	6	5	4	3	137
15	40	Varian_Day 1_062419	2019-06-24 13:06:26	Day 1 Training	V07.MB	2	Day 1	Varian-1	1	15	0	0	0	2	3	3	3	2	0	0	0	0	0	0	0	0	0	0	0	0	0	1	3	3	3	3	3	0	0	0	0	0	29
16	40	Varian_Day 1_062419	2019-06-24 13:06:26	Day 1 Training	V07.MB	2	Day 1	Varian-1	1	16	0	1	3	6	6	6	6	6	6	6	5	5	5	5	5	2	0	0	0	0	1	2	1	1	1	6	6	6	6	6	1	0	110
17	40	Varian_Day 1_062419	2019-06-24 13:06:26	Day 1 Training	V07.MB	2	Day 1	Varian-1	1	17	0	0	0	2	3	6	7	7	8	8	8	8	8	7	4	4	0	0	1	2	3	5	7	7	8	8	8	8	8	6	0	0	151
18	40	Varian_Day 1_062419	2019-06-24 13:06:26	Day 1 Training	V07.MB	2	Day 1	Varian-1	1	18	0	0	0	3	4	6	6	7	7	7	7	7	7	6	5	0	0	0	3	3	4	6	7	7	7	7	7	2	1	0	0	0	126
19	40	Varian_Day 1_062419	2019-06-24 13:06:26	Day 1 Training	V07.MB	2	Day 1	Varian-1	1	19	1	2	3	5	5	5	5	5	5	4	4	2	0	0	0	0	1	2	3	5	5	5	5	5	5	5	3	2	1	0	0	1	94
20	40	Varian_Day 1_062419	2019-06-24 13:06:26	Day 1 Training	V07.MB	2	Day 1	Varian-1	1	20	0	0	1	3	5	6	6	6	6	6	2	3	3	3	0	0	4	1	6	6	6	6	3	1	0	0	0	1	0	0	0	1	85
21	40	Varian_Day 1_062419	2019-06-24 13:06:26	Day 1 Training	V07.MB	2	Day 1	Varian-1	1	21	0	0	2	2	4	4	5	5	5	5	4	1	0	0	0	0	0	0	2	5	5	5	5	3	2	2	2	1	1	0	0	0	70
22	40	Varian_Day 1_062419	2019-06-24 13:06:26	Day 1 Training	V07.MB	2	Day 1	Varian-1	1	22	0	0	1	5	6	6	6	6	1	1	1	0	1	0	0	0	5	4	6	5	6	3	1	1	2	0	0	0	0	0	0	0	67
23	40	Varian_Day 1_062419	2019-06-24 13:06:26	Day 1 Training	V07.MB	2	Day 1	Varian-1	1	23	0	0	0	5	5	5	5	5	4	3	1	1	0	0	0	0	2	3	3	4	5	5	4	4	4	4	4	3	3	3	1	1	87
24	40	Varian_Day 1_062419	2019-06-24 13:06:26	Day 1 Training	V07.MB	2	Day 1	Varian-1	1	24	0	1	0	0	2	4	4	5	7	7	5	5	5	1	0	0	0	1	1	2	2	4	5	5	5	7	7	7	7	4	2	0	105
25	40	Varian_Day 1_062419	2019-06-24 13:06:26	Day 1 Training	V07.MB	2	Day 1	Varian-1	1	25	0	0	0	0	0	0	0	3	3	3	3	3	2	0	0	0	0	0	2	2	3	3	3	3	3	3	3	3	2	0	0	0	47
26	40	Varian_Day 1_062419	2019-06-24 13:06:26	Day 1 Training	V07.MB	2	Day 1	Varian-1	1	26	0	0	0	0	0	0	0	4	4	4	4	4	4	0	0	0	0	0	3	3	4	4	4	4	4	4	4	4	4	0	0	0	66
27	40	Varian_Day 1_062419	2019-06-24 13:06:26	Day 1 Training	V07.MB	2	Day 1	Varian-1	1	27	0	0	0	0	0	0	2	3	4	4	4	4	4	0	0	0	0	0	0	3	4	4	4	4	4	4	4	4	4	0	0	0	64
28	40	Varian_Day 1_062419	2019-06-24 13:06:26	Day 1 Training	V07.MB	2	Day 1	Varian-1	1	28	0	0	0	0	0	0	0	4	5	5	5	5	5	0	0	0	0	0	0	4	4	5	5	5	5	5	5	5	5	0	0	0	77
29	40	Varian_Day 1_062419	2019-06-24 13:06:26	Day 1 Training	V07.MB	2	Day 1	Varian-1	1	29	0	0	0	0	0	0	1	2	7	7	7	7	6	0	0	0	0	0	0	2	3	6	7	7	7	7	7	7	6	0	0	0	96
30	40	Varian_Day 1_062419	2019-06-24 13:06:26	Day 1 Training	V07.MB	2	Day 1	Varian-1	1	30	0	0	0	0	0	0	0	6	7	7	7	7	6	0	0	0	4	3	4	6	6	7	7	7	7	7	7	7	4	0	0	0	116
31	40	Varian_Day 1_062419	2019-06-24 13:06:26	Day 1 Training	V07.MB	2	Day 1	Varian-1	1	31	2	2	4	5	5	8	7	8	9	9	9	9	7	3	0	0	0	0	0	0	5	8	9	9	9	8	6	6	0	0	0	0	147
32	40	Varian_Day 1_062419	2019-06-24 13:06:26	Day 1 Training	V07.MB	2	Day 1	Varian-1	1	32	0	0	0	3	7	7	7	7	7	1	1	0	0	0	0	0	0	0	0	6	7	7	7	7	7	7	7	7	7	7	4	5	125
33	40	Varian_Day 1_062419	2019-06-24 13:06:26	Day 1 Training	V07.MB	2	Day 1	Varian-1	1	33	2	2	4	5	5	5	5	5	5	0	0	0	0	0	0	0	0	0	0	2	5	5	5	5	5	5	5	5	5	5	4	5	99
34	40	Varian_Day 1_062419	2019-06-24 13:06:26	Day 1 Training	V07.MB	2	Day 1	Varian-1	1	34	3	3	5	5	5	5	5	5	5	0	0	0	0	0	0	0	0	0	0	0	5	5	5	5	5	5	5	5	5	5	3	3	97
35	40	Varian_Day 1_062419	2019-06-24 13:06:26	Day 1 Training	V07.MB	2	Day 1	Varian-1	1	35	0	0	0	2	2	2	2	2	2	0	0	0	0	0	0	0	0	0	0	2	2	2	2	2	2	2	2	2	2	1	0	0	33
36	40	Varian_Day 1_062419	2019-06-24 13:06:26	Day 1 Training	V07.MB	2	Day 1	Varian-1	1	36	0	0	0	0	0	0	0	0	0	0	0	0	0	0	0	0	0	0	0	0	0	0	0	0	0	0	0	0	0	0	0	0	0
37	40	Varian_Day 1_062419	2019-06-24 13:06:26	Day 1 Training	V07.MB	2	Day 1	Varian-1	1	37	0	0	0	2	2	2	2	2	2	1	0	0	0	0	0	0	0	0	0	2	2	2	2	2	2	2	2	2	2	0	0	0	33
38	40	Varian_Day 1_062419	2019-06-24 13:06:26	Day 1 Training	V07.MB	2	Day 1	Varian-1	1	38	0	0	0	1	2	2	2	2	2	0	0	0	0	0	0	0	0	0	0	2	2	2	2	2	2	2	2	2	2	0	0	0	31
39	40	Varian_Day 1_062419	2019-06-24 13:06:26	Day 1 Training	V07.MB	2	Day 1	Varian-1	1	39	0	0	0	0	2	2	2	2	2	2	0	0	0	0	0	0	0	0	0	2	2	2	2	2	2	2	2	2	2	2	1	2	37
40	40	Varian_Day 1_062419	2019-06-24 13:06:26	Day 1 Training	V07.MB	2	Day 1	Varian-1	1	40	0	0	1	1	9	9	9	9	9	8	7	7	6	6	3	3	1	0	1	1	3	3	4	9	9	9	9	9	7	9	1	3	165
41	40	Varian_Day 1_062419	2019-06-24 13:06:26	Day 1 Training	V07.MB	2	Day 1	Varian-1	1	41	0	0	0	0	6	6	6	6	6	6	6	6	6	6	3	3	0	0	0	0	0	0	0	3	3	6	6	6	6	6	2	2	106
42	40	Varian_Day 1_062419	2019-06-24 13:06:26	Day 1 Training	V07.MB	2	Day 1	Varian-1	1	42	0	0	0	0	1	3	4	6	7	7	7	7	7	0	0	0	1	1	3	5	5	5	7	7	7	7	7	7	7	6	0	0	124
43	40	Varian_Day 1_062419	2019-06-24 13:06:26	Day 1 Training	V07.MB	2	Day 1	Varian-1	1	43	0	0	0	0	0	0	2	5	6	6	6	6	4	3	2	2	6	4	6	6	6	6	6	6	6	6	5	3	2	0	0	0	110
44	40	Varian_Day 1_062419	2019-06-24 13:06:26	Day 1 Training	V07.MB	2	Day 1	Varian-1	1	44	0	0	0	0	0	0	0	5	6	6	6	6	4	4	3	3	3	2	5	4	6	6	6	6	6	5	0	0	0	0	0	0	92
45	40	Varian_Day 1_062419	2019-06-24 13:06:26	Day 1 Training	V07.MB	2	Day 1	Varian-1	1	45	0	0	1	1	2	3	3	3	5	5	5	5	4	2	0	1	0	0	2	3	3	5	5	5	5	5	3	3	1	2	0	0	82
46	40	Varian_Day 1_062419	2019-06-24 13:06:26	Day 1 Training	V07.MB	2	Day 1	Varian-1	1	46	0	0	0	0	0	7	7	7	7	7	7	7	6	0	0	0	0	0	5	6	7	7	7	7	7	7	7	7	4	1	0	0	127
47	40	Varian_Day 1_062419	2019-06-24 13:06:26	Day 1 Training	V07.MB	2	Day 1	Varian-1	1	47	0	0	0	0	0	2	7	7	7	7	7	6	7	4	2	2	1	0	0	2	3	7	7	7	7	7	7	7	7	6	2	1	129
48	40	Varian_Day 1_062419	2019-06-24 13:06:26	Day 1 Training	V07.MB	2	Day 1	Varian-1	1	48	0	0	0	1	2	5	8	8	8	8	8	8	8	6	1	1	0	0	1	1	3	6	7	8	8	8	8	8	8	3	0	0	141
49	40	Varian_Day 1_062419	2019-06-24 13:06:26	Day 1 Training	V07.MB	2	Day 1	Varian-1	1	49	1	1	0	0	4	4	5	6	7	7	7	7	6	5	0	0	0	3	4	5	5	5	5	7	7	7	7	7	4	0	0	1	127
50	40	Varian_Day 1_062419	2019-06-24 13:06:26	Day 1 Training	V07.MB	2	Day 1	Varian-1	1	50	0	0	0	0	0	1	2	1	3	4	4	4	4	4	0	0	0	0	1	2	4	4	4	4	4	2	1	1	0	0	0	0	54
51	40	Varian_Day 1_062419	2019-06-24 13:06:26	Day 1 Training	V07.MB	2	Day 1	Varian-1	1	51	2	1	3	4	4	5	4	4	5	5	4	4	4	3	0	0	1	1	1	2	5	5	5	5	5	3	0	0	0	0	0	0	85
52	40	Varian_Day 1_062419	2019-06-24 13:06:26	Day 1 Training	V07.MB	2	Day 1	Varian-1	1	52	4	6	6	7	7	7	7	7	7	3	2	0	0	0	0	0	1	2	3	3	6	7	7	7	7	5	2	2	2	1	1	1	120
53	40	Varian_Day 1_062419	2019-06-24 13:06:26	Day 1 Training	V07.MB	2	Day 1	Varian-1	1	53	0	1	1	5	5	5	5	0	0	0	0	0	0	0	0	0	0	0	0	0	0	4	5	5	5	5	4	1	1	1	0	0	53
54	40	Varian_Day 1_062419	2019-06-24 13:06:26	Day 1 Training	V07.MB	2	Day 1	Varian-1	1	54	0	0	0	1	1	1	1	0	0	0	0	0	0	0	0	0	0	0	0	0	0	0	1	1	1	1	1	0	0	0	0	0	9
55	40	Varian_Day 1_062419	2019-06-24 13:06:26	Day 1 Training	V07.MB	2	Day 1	Varian-1	1	55	0	1	2	3	3	3	3	0	0	0	0	0	0	0	0	0	0	0	0	0	0	2	3	3	3	3	1	0	0	0	0	0	30
56	40	Varian_Day 1_062419	2019-06-24 13:06:26	Day 1 Training	V07.MB	2	Day 1	Varian-1	1	56	0	0	2	4	6	7	7	7	7	6	5	5	5	5	2	1	0	0	0	1	1	2	2	2	4	7	7	6	7	4	3	1	116
57	40	Varian_Day 1_062419	2019-06-24 13:06:26	Day 1 Training	V07.MB	2	Day 1	Varian-1	1	57	0	0	0	0	0	3	3	3	3	3	1	0	0	0	0	0	0	0	0	0	0	0	0	0	3	3	3	3	1	0	0	0	29
58	40	Varian_Day 1_062419	2019-06-24 13:06:26	Day 1 Training	V07.MB	2	Day 1	Varian-1	1	58	0	2	5	6	6	9	9	8	8	8	8	4	3	4	1	1	1	0	1	1	2	5	4	5	7	7	9	9	7	7	3	5	155
59	40	Varian_Day 1_062419	2019-06-24 13:06:26	Day 1 Training	V07.MB	2	Day 1	Varian-1	1	59	1	6	6	8	8	8	8	0	0	0	0	0	0	0	0	0	2	3	5	8	8	8	8	8	8	8	8	8	8	7	0	0	142
60	40	Varian_Day 1_062419	2019-06-24 13:06:26	Day 1 Training	V07.MB	2	Day 1	Varian-1	1	60	0	0	6	6	6	6	5	3	3	0	0	0	0	0	0	0	3	3	3	3	6	6	6	6	6	4	3	3	0	0	0	0	87
61	40	Varian_Day 1_062419	2019-06-24 13:06:26	Day 1 Training	V07.MB	2	Day 1	Varian-1	1	61	0	0	3	2	3	3	3	0	0	0	0	0	0	0	0	0	0	0	0	0	3	3	3	3	3	1	0	0	0	0	0	0	30
62	40	Varian_Day 1_062419	2019-06-24 13:06:26	Day 1 Training	V07.MB	2	Day 1	Varian-1	1	62	1	1	3	8	8	8	8	8	8	8	6	6	7	5	3	4	1	2	8	8	8	8	4	1	3	3	2	1	1	1	0	0	143
63	40	Varian_Day 1_062419	2019-06-24 13:06:26	Day 1 Training	V07.MB	2	Day 1	Varian-1	1	63	0	0	0	1	3	3	3	3	3	0	0	0	0	0	0	0	0	0	3	3	3	3	1	0	0	0	0	0	0	0	0	0	29
64	40	Varian_Day 1_062419	2019-06-24 13:06:26	Day 1 Training	V07.MB	2	Day 1	Varian-1	1	64	0	0	0	3	4	4	4	4	4	2	1	2	1	1	0	0	0	0	4	4	4	4	4	1	0	0	0	0	0	0	0	0	51
65	40	Varian_Day 1_062419	2019-06-24 13:06:26	Day 1 Training	V07.MB	2	Day 1	Varian-1	1	65	0	0	0	1	1	1	1	7	7	7	7	7	5	2	0	0	0	5	7	7	7	7	7	7	7	7	7	4	2	0	0	0	120
66	40	Varian_Day 1_062419	2019-06-24 13:06:26	Day 1 Training	V07.MB	2	Day 1	Varian-1	1	66	0	0	0	0	0	0	0	7	7	7	7	7	0	0	0	0	0	4	7	7	7	7	7	4	7	7	6	6	6	0	0	0	110
67	40	Varian_Day 1_062419	2019-06-24 13:06:26	Day 1 Training	V07.MB	2	Day 1	Varian-1	1	67	0	0	0	0	0	0	2	7	7	7	7	7	0	0	0	0	0	4	7	7	7	7	7	7	7	7	7	7	2	0	0	0	113
68	40	Varian_Day 1_062419	2019-06-24 13:06:26	Day 1 Training	V07.MB	2	Day 1	Varian-1	1	68	0	0	0	0	0	0	1	4	4	4	4	4	0	0	0	0	0	3	4	4	4	4	4	4	4	4	4	4	1	0	0	0	65
69	40	Varian_Day 1_062419	2019-06-24 13:06:26	Day 1 Training	V07.MB	2	Day 1	Varian-1	1	69	0	0	0	0	0	0	0	5	6	6	6	6	3	3	2	2	1	5	6	6	6	6	6	6	6	6	6	5	2	1	0	0	107
70	40	Varian_Day 1_062419	2019-06-24 13:06:26	Day 1 Training	V07.MB	2	Day 1	Varian-1	1	70	0	0	0	0	0	0	0	0	0	0	2	2	2	2	2	0	0	0	0	2	2	2	2	2	2	2	2	2	2	2	2	1	35
71	40	Varian_Day 1_062419	2019-06-24 13:06:26	Day 1 Training	V07.MB	2	Day 1	Varian-1	1	71	0	0	0	0	0	0	0	0	0	0	6	7	7	7	5	2	0	0	0	5	7	7	7	7	7	7	7	7	7	6	1	1	110
72	40	Varian_Day 1_062419	2019-06-24 13:06:26	Day 1 Training	V07.MB	2	Day 1	Varian-1	1	72	0	0	0	0	0	0	0	0	0	0	6	6	6	6	4	0	0	0	0	6	6	6	6	6	6	6	6	6	5	5	0	0	92
73	40	Varian_Day 1_062419	2019-06-24 13:06:26	Day 1 Training	V07.MB	2	Day 1	Varian-1	1	73	0	0	0	0	0	0	0	0	1	4	5	5	5	5	4	5	0	0	4	5	5	5	5	5	5	5	5	2	2	0	0	0	82
74	40	Varian_Day 1_062419	2019-06-24 13:06:26	Day 1 Training	V07.MB	2	Day 1	Varian-1	1	74	0	0	0	0	0	0	2	5	4	3	7	8	8	8	7	8	0	0	6	8	8	8	8	5	2	4	0	0	0	0	0	0	109
75	40	Varian_Day 1_062419	2019-06-24 13:06:26	Day 1 Training	V07.MB	2	Day 1	Varian-1	1	75	2	0	2	6	6	6	6	6	6	5	5	5	5	4	3	4	5	3	5	6	6	6	5	5	2	1	1	1	1	1	0	1	120
76	40	Varian_Day 1_062419	2019-06-24 13:06:26	Day 1 Training	V07.MB	2	Day 1	Varian-1	1	76	0	0	0	4	6	6	6	6	6	6	6	6	6	6	2	2	6	2	6	6	6	6	6	6	5	4	4	0	0	0	0	0	125
77	40	Varian_Day 1_062419	2019-06-24 13:06:26	Day 1 Training	V07.MB	2	Day 1	Varian-1	1	77	0	0	0	0	1	1	1	1	1	1	1	1	1	1	0	0	1	0	1	1	1	1	1	1	1	1	1	0	0	0	0	0	20
78	40	Varian_Day 1_062419	2019-06-24 13:06:26	Day 1 Training	V07.MB	2	Day 1	Varian-1	1	78	0	0	0	2	5	5	5	5	5	5	5	5	5	5	1	0	5	3	5	5	5	5	5	2	2	2	1	0	0	0	0	0	93
79	40	Varian_Day 1_062419	2019-06-24 13:06:26	Day 1 Training	V07.MB	2	Day 1	Varian-1	1	79	0	0	0	2	3	3	3	3	3	3	3	3	3	3	0	0	3	2	3	3	3	3	3	0	0	0	0	0	0	0	0	0	52
80	40	Varian_Day 1_062419	2019-06-24 13:06:26	Day 1 Training	V07.MB	2	Day 1	Varian-1	1	80	0	0	0	1	1	1	1	1	1	1	1	1	1	1	0	0	1	1	1	1	1	1	1	0	0	0	0	0	0	0	0	0	18
81	40	Varian_Day 1_062419	2019-06-24 13:06:26	Day 1 Training	V07.MB	2	Day 1	Varian-1	1	81	0	0	0	2	2	2	2	2	2	2	2	2	2	2	0	0	2	1	2	2	2	2	2	0	0	0	0	0	0	0	0	0	35
82	40	Varian_Day 1_062419	2019-06-24 13:06:26	Day 1 Training	V07.MB	2	Day 1	Varian-1	1	82	0	0	0	2	2	2	2	2	2	2	2	2	2	2	0	0	2	1	2	2	2	2	2	0	0	0	0	0	0	0	0	0	35
83	40	Varian_Day 1_062419	2019-06-24 13:06:26	Day 1 Training	V07.MB	2	Day 1	Varian-1	1	83	0	1	0	2	5	8	8	8	8	7	7	2	2	1	1	0	5	5	6	6	6	6	6	6	6	7	7	7	7	4	3	1	148
84	40	Varian_Day 1_062419	2019-06-24 13:06:26	Day 1 Training	V07.MB	2	Day 1	Varian-1	1	84	0	0	0	0	0	0	0	0	0	0	0	0	0	0	0	0	0	0	0	0	0	0	0	0	0	0	0	0	0	0	0	0	0
85	40	Varian_Day 1_062419	2019-06-24 13:06:26	Day 1 Training	V07.MB	2	Day 1	Varian-1	1	85	0	0	0	0	0	0	1	1	1	1	1	0	0	0	0	0	0	0	0	1	1	1	1	1	1	1	1	1	1	0	0	0	15
86	40	Varian_Day 1_062419	2019-06-24 13:06:26	Day 1 Training	V07.MB	2	Day 1	Varian-1	1	86	0	0	0	0	0	0	0	0	0	0	0	0	0	0	0	0	0	0	0	0	0	0	0	0	0	0	0	0	0	0	0	0	0
87	40	Varian_Day 1_062419	2019-06-24 13:06:26	Day 1 Training	V07.MB	2	Day 1	Varian-1	1	87	0	0	0	0	0	0	0	0	0	0	0	0	0	0	0	0	0	0	0	0	0	0	0	0	0	0	0	0	0	0	0	0	0
88	40	Varian_Day 1_062419	2019-06-24 13:06:26	Day 1 Training	V07.MB	2	Day 1	Varian-1	1	88	0	0	0	0	0	0	0	0	0	0	0	0	0	0	0	0	0	0	0	0	0	0	0	0	0	0	0	0	0	0	0	0	0
89	40	Varian_Day 1_062419	2019-06-24 13:06:26	Day 1 Training	V07.MB	2	Day 1	Varian-1	1	89	0	0	0	0	0	0	2	2	2	2	2	2	0	0	0	0	0	0	0	1	2	2	2	2	2	2	2	2	2	2	0	0	33
90	40	Varian_Day 1_062419	2019-06-24 13:06:26	Day 1 Training	V07.MB	2	Day 1	Varian-1	1	90	0	0	0	0	0	0	1	1	1	1	1	1	0	0	0	0	0	0	0	1	1	1	1	1	1	1	1	1	1	1	0	0	17
91	40	Varian_Day 1_062419	2019-06-24 13:06:26	Day 1 Training	V07.MB	2	Day 1	Varian-1	1	91	0	0	0	0	0	3	4	5	5	5	4	5	2	0	0	0	1	0	3	3	4	4	4	5	4	4	4	4	3	3	0	2	81
92	40	Varian_Day 1_062419	2019-06-24 13:06:26	Day 1 Training	V07.MB	2	Day 1	Varian-1	1	92	0	0	0	0	0	0	0	0	0	0	0	0	0	0	0	0	0	0	0	0	0	0	0	0	0	0	0	0	0	0	0	0	0
93	40	Varian_Day 1_062419	2019-06-24 13:06:26	Day 1 Training	V07.MB	2	Day 1	Varian-1	1	93	0	0	0	0	0	0	0	0	0	0	0	0	0	0	0	0	0	0	0	0	0	0	0	0	0	0	0	0	0	0	0	0	0
94	40	Varian_Day 1_062419	2019-06-24 13:06:26	Day 1 Training	V07.MB	2	Day 1	Varian-1	1	94	0	0	0	0	0	0	0	0	0	0	0	0	0	0	0	0	0	0	0	0	0	0	0	0	0	0	0	0	0	0	0	0	0
95	40	Varian_Day 1_062419	2019-06-24 13:06:26	Day 1 Training	V07.MB	2	Day 1	Varian-1	1	95	0	0	0	0	0	0	0	0	0	0	0	0	0	0	0	0	0	0	0	0	0	0	0	0	0	0	0	0	0	0	0	0	0
96	40	Varian_Day 1_062419	2019-06-24 13:06:26	Day 1 Training	V07.MB	2	Day 1	Varian-1	1	96	0	0	0	0	0	0	0	0	0	0	0	0	0	0	0	0	0	0	0	0	0	0	0	0	0	0	0	0	0	0	0	0	0
97	40	Varian_Day 1_062419	2019-06-24 13:06:26	Day 1 Training	V07.MB	2	Day 1	Varian-1	1	97	0	0	0	0	0	1	1	1	1	1	1	1	0	0	0	0	0	0	0	0	1	1	1	1	1	1	1	1	1	0	0	0	16
98	40	Varian_Day 1_062419	2019-06-24 13:06:26	Day 1 Training	V07.MB	2	Day 1	Varian-1	1	98	0	0	0	0	0	0	0	0	0	0	0	0	0	0	0	0	0	0	0	0	0	0	0	0	0	0	0	0	0	0	0	0	0
99	40	Varian_Day 1_062419	2019-06-24 13:06:26	Day 1 Training	V07.MB	2	Day 1	Varian-1	1	99	1	2	1	2	1	3	4	4	5	4	4	3	1	1	1	1	3	2	3	4	3	4	3	3	5	4	3	3	4	2	1	2	87
100	40	Varian_Day 1_062419	2019-06-24 13:06:26	Day 1 Training	V07.MB	2	Day 1	Varian-1	1	100	6	4	6	6	6	6	6	6	6	6	6	1	0	0	0	0	6	4	6	6	6	6	6	6	6	5	0	0	0	0	2	0	124
101	40	Varian_Day 1_062419	2019-06-24 13:06:26	Day 1 Training	V07.MB	2	Day 1	Varian-1	1	101	4	2	4	4	4	4	4	4	4	4	4	4	0	0	0	0	4	2	4	4	4	4	4	4	4	4	0	0	0	0	2	0	86
102	40	Varian_Day 1_062419	2019-06-24 13:06:26	Day 1 Training	V07.MB	2	Day 1	Varian-1	1	102	4	3	4	4	4	4	4	4	4	4	4	4	0	0	0	0	4	3	4	4	4	4	4	4	4	4	4	0	0	2	1	0	93
103	40	Varian_Day 1_062419	2019-06-24 13:06:26	Day 1 Training	V07.MB	2	Day 1	Varian-1	1	103	3	2	3	3	3	3	3	3	3	3	3	3	0	0	0	0	3	2	3	3	3	3	3	3	3	3	3	3	2	3	0	0	75
104	40	Varian_Day 1_062419	2019-06-24 13:06:26	Day 1 Training	V07.MB	2	Day 1	Varian-1	1	104	5	4	5	5	5	5	5	5	5	5	5	5	1	0	0	0	5	4	5	5	5	5	5	5	4	5	5	5	5	4	0	0	127
105	40	Varian_Day 1_062419	2019-06-24 13:06:26	Day 1 Training	V07.MB	2	Day 1	Varian-1	1	105	6	4	6	6	6	6	6	6	6	6	1	5	0	0	0	0	6	4	6	6	6	6	6	6	0	3	3	5	2	0	0	0	123
106	40	Varian_Day 1_062419	2019-06-24 13:06:26	Day 1 Training	V07.MB	2	Day 1	Varian-1	1	106	5	2	5	4	5	5	5	5	5	5	0	0	0	0	0	0	5	2	5	4	5	5	5	5	0	0	0	0	0	0	0	0	82
107	40	Varian_Day 1_062419	2019-06-24 13:06:26	Day 1 Training	V07.MB	2	Day 1	Varian-1	1	107	2	2	2	2	3	2	4	4	4	4	3	2	2	2	2	0	2	2	2	2	2	4	4	4	3	2	2	2	1	1	2	1	76
108	40	Varian_Day 1_062419	2019-06-24 13:06:26	Day 1 Training	V07.MB	2	Day 1	Varian-1	1	108	0	0	0	0	0	0	0	4	4	4	4	2	0	0	0	0	0	0	0	0	4	4	4	4	1	0	0	0	0	0	0	0	35
109	40	Varian_Day 1_062419	2019-06-24 13:06:26	Day 1 Training	V07.MB	2	Day 1	Varian-1	1	109	0	0	0	0	0	0	0	7	7	7	7	7	0	0	0	0	0	0	0	6	7	7	7	7	7	7	7	7	6	7	4	7	121
110	40	Varian_Day 1_062419	2019-06-24 13:06:26	Day 1 Training	V07.MB	2	Day 1	Varian-1	1	110	0	0	0	0	0	0	0	0	0	0	0	0	0	0	0	0	0	0	0	0	0	0	0	0	0	0	0	0	0	0	0	0	0
111	40	Varian_Day 1_062419	2019-06-24 13:06:26	Day 1 Training	V07.MB	2	Day 1	Varian-1	1	111	0	0	0	0	0	0	0	2	2	2	2	2	0	0	0	0	0	0	0	2	2	2	2	2	2	2	2	2	2	2	1	2	35
112	40	Varian_Day 1_062419	2019-06-24 13:06:26	Day 1 Training	V07.MB	2	Day 1	Varian-1	1	112	0	0	0	0	0	0	1	6	6	6	6	6	0	0	0	0	0	0	0	6	6	6	6	6	6	6	6	6	6	6	3	6	106
113	40	Varian_Day 1_062419	2019-06-24 13:06:26	Day 1 Training	V07.MB	2	Day 1	Varian-1	1	113	0	0	0	0	0	0	1	3	3	3	3	3	0	0	0	0	0	0	0	3	3	3	3	3	3	3	3	3	3	3	1	3	53
114	40	Varian_Day 1_062419	2019-06-24 13:06:26	Day 1 Training	V07.MB	2	Day 1	Varian-1	1	114	0	0	0	0	0	0	3	3	3	3	3	3	0	0	0	0	0	0	0	3	3	3	3	3	3	3	3	3	2	1	0	1	49
115	40	Varian_Day 1_062419	2019-06-24 13:06:26	Day 1 Training	V07.MB	2	Day 1	Varian-1	1	115	0	0	0	0	0	0	0	1	1	1	1	1	1	1	0	0	0	0	0	1	1	1	1	1	1	0	0	0	0	0	0	0	13
116	40	Varian_Day 1_062419	2019-06-24 13:06:26	Day 1 Training	V07.MB	2	Day 1	Varian-1	1	116	0	0	0	0	1	3	3	3	4	1	1	1	1	0	1	0	0	0	0	1	0	2	3	4	4	4	2	0	0	0	0	0	39
117	40	Varian_Day 1_062419	2019-06-24 13:06:26	Day 1 Training	V07.MB	2	Day 1	Varian-1	1	117	2	0	0	1	2	3	4	4	4	4	4	4	4	4	4	2	1	4	4	4	4	4	4	4	4	4	0	0	0	0	0	0	83
118	40	Varian_Day 1_062419	2019-06-24 13:06:26	Day 1 Training	V07.MB	2	Day 1	Varian-1	1	118	2	0	0	0	0	2	2	2	2	2	2	2	2	2	1	0	0	1	2	2	2	2	2	2	2	2	0	0	0	0	0	0	38
119	40	Varian_Day 1_062419	2019-06-24 13:06:26	Day 1 Training	V07.MB	2	Day 1	Varian-1	1	119	7	0	0	0	2	7	7	7	7	7	7	7	7	7	4	0	0	4	7	7	7	7	7	7	7	7	5	0	0	0	0	0	141
120	40	Varian_Day 1_062419	2019-06-24 13:06:26	Day 1 Training	V07.MB	2	Day 1	Varian-1	1	120	1	0	0	0	1	1	1	1	1	1	1	1	1	1	1	0	0	1	1	1	1	1	1	1	1	1	1	0	0	0	0	0	22
121	40	Varian_Day 1_062419	2019-06-24 13:06:26	Day 1 Training	V07.MB	2	Day 1	Varian-1	1	121	4	0	0	0	4	4	4	4	4	4	4	4	4	4	2	0	0	2	4	4	4	4	4	4	4	4	4	0	0	0	0	0	84
122	40	Varian_Day 1_062419	2019-06-24 13:06:26	Day 1 Training	V07.MB	2	Day 1	Varian-1	1	122	5	2	1	3	5	5	7	7	7	7	7	7	6	7	3	0	0	1	5	7	5	7	7	7	7	7	5	0	0	0	0	0	137
123	40	Varian_Day 1_062419	2019-06-24 13:06:26	Day 1 Training	V07.MB	2	Day 1	Varian-1	1	123	0	0	0	0	0	0	6	6	6	6	6	6	4	6	3	0	0	1	0	6	0	6	6	6	6	6	0	0	0	0	0	0	86
124	40	Varian_Day 1_062419	2019-06-24 13:06:26	Day 1 Training	V07.MB	2	Day 1	Varian-1	1	124	3	3	4	4	5	4	5	5	5	5	4	1	0	0	0	0	0	0	2	4	4	5	4	5	5	3	2	1	0	0	0	0	83
125	40	Varian_Day 1_062419	2019-06-24 13:06:26	Day 1 Training	V07.MB	2	Day 1	Varian-1	1	125	0	0	0	0	0	0	0	0	0	0	0	0	0	0	0	0	0	0	0	0	0	0	0	0	0	0	0	0	0	0	0	0	0
126	40	Varian_Day 1_062419	2019-06-24 13:06:26	Day 1 Training	V07.MB	2	Day 1	Varian-1	1	126	7	4	7	7	7	7	7	7	7	7	7	7	0	0	0	0	0	0	0	7	7	7	7	7	7	0	0	0	0	0	0	0	123
127	40	Varian_Day 1_062419	2019-06-24 13:06:26	Day 1 Training	V07.MB	2	Day 1	Varian-1	1	127	3	1	3	3	3	3	3	3	3	3	3	3	0	0	0	0	0	0	0	3	3	3	3	3	3	0	0	0	0	0	0	0	52
128	40	Varian_Day 1_062419	2019-06-24 13:06:26	Day 1 Training	V07.MB	2	Day 1	Varian-1	1	128	5	3	5	5	5	5	5	5	5	5	5	5	0	0	0	0	0	0	0	5	5	5	5	5	5	0	0	0	0	0	0	0	88
129	40	Varian_Day 1_062419	2019-06-24 13:06:26	Day 1 Training	V07.MB	2	Day 1	Varian-1	1	129	7	3	7	7	7	7	7	7	7	7	7	7	0	0	0	0	0	0	0	7	7	7	7	7	7	0	0	0	0	0	0	0	122
130	40	Varian_Day 1_062419	2019-06-24 13:06:26	Day 1 Training	V07.MB	2	Day 1	Varian-1	1	130	4	3	5	5	5	5	5	5	5	5	5	5	0	0	0	0	0	0	0	5	5	5	5	5	5	2	0	0	0	0	0	0	89
131	40	Varian_Day 1_062419	2019-06-24 13:06:26	Day 1 Training	V07.MB	2	Day 1	Varian-1	1	131	0	0	0	0	0	0	0	0	0	0	0	0	0	0	0	0	0	0	0	0	0	0	0	0	0	0	0	0	0	0	0	0	0
132	40	Varian_Day 1_062419	2019-06-24 13:06:26	Day 1 Training	V07.MB	2	Day 1	Varian-1	1	132	1	1	1	1	1	2	2	3	5	5	5	5	1	0	0	0	1	3	4	4	5	5	4	4	3	3	2	3	2	0	0	0	76
133	40	Varian_Day 1_062419	2019-06-24 13:06:26	Day 1 Training	V07.MB	2	Day 1	Varian-1	1	133	0	0	0	0	0	0	0	0	3	3	3	3	3	2	0	0	0	0	0	0	3	3	3	3	3	0	0	0	0	0	0	0	32
134	40	Varian_Day 1_062419	2019-06-24 13:06:26	Day 1 Training	V07.MB	2	Day 1	Varian-1	1	134	0	0	0	0	0	0	0	0	5	5	5	5	4	0	0	0	0	0	0	0	5	5	5	5	5	5	4	4	3	3	0	0	68
135	40	Varian_Day 1_062419	2019-06-24 13:06:26	Day 1 Training	V07.MB	2	Day 1	Varian-1	1	135	0	0	0	0	0	0	0	0	0	0	0	0	0	0	0	0	0	0	0	0	0	0	0	0	0	0	0	0	0	0	0	0	0
136	40	Varian_Day 1_062419	2019-06-24 13:06:26	Day 1 Training	V07.MB	2	Day 1	Varian-1	1	136	0	0	0	0	0	0	0	0	0	0	0	0	0	0	0	0	0	0	0	0	0	0	0	0	0	0	0	0	0	0	0	0	0
137	40	Varian_Day 1_062419	2019-06-24 13:06:26	Day 1 Training	V07.MB	2	Day 1	Varian-1	1	137	0	0	0	0	0	0	0	0	0	0	0	0	0	0	0	0	0	0	0	0	0	0	0	0	0	0	0	0	0	0	0	0	0
138	40	Varian_Day 1_062419	2019-06-24 13:06:26	Day 1 Training	V07.MB	2	Day 1	Varian-1	1	138	0	0	0	0	0	0	0	0	3	3	3	3	3	2	0	0	0	0	0	0	3	3	3	3	3	3	3	3	3	1	0	0	45
139	40	Varian_Day 1_062419	2019-06-24 13:06:26	Day 1 Training	V07.MB	2	Day 1	Varian-1	1	139	0	0	0	0	0	0	0	0	0	0	0	0	0	0	0	0	0	0	0	0	0	0	0	0	0	0	0	0	0	0	0	0	0
140	40	Varian_Day 1_062419	2019-06-24 13:06:26	Day 1 Training	V07.MB	2	Day 1	Varian-1	1	140	0	0	0	1	1	1	2	2	3	5	5	5	6	5	2	2	2	2	1	1	4	4	5	6	6	3	3	3	3	1	0	0	84
141	40	Varian_Day 1_062419	2019-06-24 13:06:26	Day 1 Training	V07.MB	2	Day 1	Varian-1	1	141	0	0	0	0	0	0	0	0	3	6	8	8	8	8	1	5	0	3	4	4	1	6	8	8	8	8	4	3	3	3	1	0	111
142	40	Varian_Day 1_062419	2019-06-24 13:06:26	Day 1 Training	V07.MB	2	Day 1	Varian-1	1	142	0	0	0	0	0	0	0	0	5	5	5	5	5	5	0	5	0	0	0	5	3	5	5	5	5	5	5	5	5	5	5	0	93
143	40	Varian_Day 1_062419	2019-06-24 13:06:26	Day 1 Training	V07.MB	2	Day 1	Varian-1	1	143	0	0	0	0	0	0	0	0	7	7	7	7	7	7	0	7	0	0	7	7	4	7	7	7	7	7	7	7	7	7	6	0	136
144	40	Varian_Day 1_062419	2019-06-24 13:06:26	Day 1 Training	V07.MB	2	Day 1	Varian-1	1	144	0	0	0	0	0	0	0	0	2	2	2	2	2	2	0	2	0	0	2	2	0	2	2	2	2	2	2	2	2	2	1	0	37
1	41	Varian_Day 1_062419	2019-06-24 13:06:26	Day 1 Training	V07.MC	3	Day 1	Varian-1	1	1	4	5	7	7	7	7	7	7	7	7	7	7	0	0	0	0	3	5	7	7	7	7	4	2	2	2	2	2	0	0	0	0	129
2	41	Varian_Day 1_062419	2019-06-24 13:06:26	Day 1 Training	V07.MC	3	Day 1	Varian-1	1	2	3	2	4	4	4	4	4	4	4	4	4	4	0	0	0	0	0	0	4	4	4	4	4	4	4	3	1	1	0	0	0	0	78
3	41	Varian_Day 1_062419	2019-06-24 13:06:26	Day 1 Training	V07.MC	3	Day 1	Varian-1	1	3	1	2	6	6	6	6	6	6	6	5	4	1	0	0	0	0	0	0	4	5	6	6	6	6	6	6	6	6	6	5	4	2	129
4	41	Varian_Day 1_062419	2019-06-24 13:06:26	Day 1 Training	V07.MC	3	Day 1	Varian-1	1	4	2	1	3	3	6	6	6	6	6	0	0	0	0	0	0	0	0	0	0	0	4	6	6	6	6	5	4	3	3	3	1	0	86
5	41	Varian_Day 1_062419	2019-06-24 13:06:26	Day 1 Training	V07.MC	3	Day 1	Varian-1	1	5	0	0	0	0	1	1	1	1	1	0	0	0	0	0	0	0	0	0	0	0	1	1	1	1	1	1	0	0	0	0	0	0	11
6	41	Varian_Day 1_062419	2019-06-24 13:06:26	Day 1 Training	V07.MC	3	Day 1	Varian-1	1	6	1	1	3	4	5	6	7	7	7	6	3	3	2	2	1	2	0	0	0	1	5	5	5	6	6	6	5	5	5	4	3	2	118
7	41	Varian_Day 1_062419	2019-06-24 13:06:26	Day 1 Training	V07.MC	3	Day 1	Varian-1	1	7	0	0	0	0	0	2	2	2	2	2	1	1	1	1	1	0	0	0	0	0	0	0	0	0	0	0	2	2	2	2	2	1	26
8	41	Varian_Day 1_062419	2019-06-24 13:06:26	Day 1 Training	V07.MC	3	Day 1	Varian-1	1	8	0	0	0	2	5	5	6	6	6	6	6	6	6	3	0	0	1	2	2	2	2	3	3	4	5	5	6	6	6	6	3	4	117
9	41	Varian_Day 1_062419	2019-06-24 13:06:26	Day 1 Training	V07.MC	3	Day 1	Varian-1	1	9	0	0	0	0	0	0	0	0	4	4	4	4	4	3	2	2	3	2	3	3	3	4	4	4	4	4	4	1	0	1	0	0	67
10	41	Varian_Day 1_062419	2019-06-24 13:06:26	Day 1 Training	V07.MC	3	Day 1	Varian-1	1	10	0	0	0	0	0	0	0	0	0	0	0	0	0	0	0	0	0	0	0	0	0	0	0	0	0	0	0	0	0	0	0	0	0
11	41	Varian_Day 1_062419	2019-06-24 13:06:26	Day 1 Training	V07.MC	3	Day 1	Varian-1	1	11	0	0	0	0	0	1	1	1	6	6	6	6	6	4	2	3	6	4	6	6	6	6	6	6	6	6	6	0	0	0	0	0	106
12	41	Varian_Day 1_062419	2019-06-24 13:06:26	Day 1 Training	V07.MC	3	Day 1	Varian-1	1	12	4	5	5	5	6	6	7	7	7	7	7	3	2	0	0	0	7	6	7	7	7	2	2	2	2	2	1	0	0	0	0	0	116
13	41	Varian_Day 1_062419	2019-06-24 13:06:26	Day 1 Training	V07.MC	3	Day 1	Varian-1	1	13	1	2	3	3	3	3	5	5	5	5	5	1	0	0	0	0	5	4	5	5	5	2	2	2	1	1	1	1	0	0	0	0	75
14	41	Varian_Day 1_062419	2019-06-24 13:06:26	Day 1 Training	V07.MC	3	Day 1	Varian-1	1	14	1	5	6	6	6	6	1	0	0	0	0	0	0	0	0	0	1	1	1	6	6	6	6	6	5	5	5	4	4	5	3	2	97
15	41	Varian_Day 1_062419	2019-06-24 13:06:26	Day 1 Training	V07.MC	3	Day 1	Varian-1	1	15	1	2	2	2	2	2	1	1	0	0	0	0	0	0	0	0	0	0	0	2	2	2	2	2	2	2	2	2	2	2	0	0	35
16	41	Varian_Day 1_062419	2019-06-24 13:06:26	Day 1 Training	V07.MC	3	Day 1	Varian-1	1	16	0	0	2	3	5	5	6	6	6	7	8	8	7	6	5	6	0	0	2	2	5	6	7	7	7	8	8	8	8	7	4	0	159
17	41	Varian_Day 1_062419	2019-06-24 13:06:26	Day 1 Training	V07.MC	3	Day 1	Varian-1	1	17	0	0	0	0	0	0	0	1	1	2	4	5	5	5	5	5	0	1	2	5	5	5	5	5	5	5	5	5	2	0	0	0	83
18	41	Varian_Day 1_062419	2019-06-24 13:06:26	Day 1 Training	V07.MC	3	Day 1	Varian-1	1	18	0	0	0	4	6	7	7	7	8	8	8	8	8	8	3	1	7	7	3	8	8	3	3	2	2	2	2	2	2	0	0	0	134
19	41	Varian_Day 1_062419	2019-06-24 13:06:26	Day 1 Training	V07.MC	3	Day 1	Varian-1	1	19	0	0	0	1	3	3	3	3	6	6	6	6	5	6	0	0	6	5	4	5	6	2	1	0	0	0	0	0	0	0	0	1	78
20	41	Varian_Day 1_062419	2019-06-24 13:06:26	Day 1 Training	V07.MC	3	Day 1	Varian-1	1	20	0	1	2	6	5	6	6	6	6	6	6	6	6	6	0	0	6	4	6	6	6	0	0	0	0	0	0	0	0	0	0	0	96
21	41	Varian_Day 1_062419	2019-06-24 13:06:26	Day 1 Training	V07.MC	3	Day 1	Varian-1	1	21	0	0	0	3	5	5	5	4	4	5	5	5	5	5	0	0	5	4	5	5	5	0	0	0	0	0	0	0	0	0	0	0	75
22	41	Varian_Day 1_062419	2019-06-24 13:06:26	Day 1 Training	V07.MC	3	Day 1	Varian-1	1	22	0	0	0	0	4	5	5	5	6	6	6	6	6	6	0	0	6	5	5	6	6	2	0	0	0	0	0	0	0	0	0	0	85
23	41	Varian_Day 1_062419	2019-06-24 13:06:26	Day 1 Training	V07.MC	3	Day 1	Varian-1	1	23	0	0	0	1	3	3	3	3	3	3	3	3	3	3	0	0	3	3	2	3	3	0	0	0	0	0	0	0	0	0	0	0	45
24	41	Varian_Day 1_062419	2019-06-24 13:06:26	Day 1 Training	V07.MC	3	Day 1	Varian-1	1	24	0	0	1	3	4	3	5	6	4	7	7	7	7	7	0	0	7	6	1	7	7	2	1	1	1	1	0	0	0	0	0	0	95
25	41	Varian_Day 1_062419	2019-06-24 13:06:26	Day 1 Training	V07.MC	3	Day 1	Varian-1	1	25	0	0	0	1	6	6	6	6	6	3	1	1	1	1	0	0	2	2	6	6	6	6	6	6	6	6	6	6	5	5	3	4	119
26	41	Varian_Day 1_062419	2019-06-24 13:06:26	Day 1 Training	V07.MC	3	Day 1	Varian-1	1	26	4	4	4	5	5	6	6	6	6	0	0	0	0	0	0	0	0	0	3	4	5	5	6	6	6	6	6	6	6	6	4	3	118
27	41	Varian_Day 1_062419	2019-06-24 13:06:26	Day 1 Training	V07.MC	3	Day 1	Varian-1	1	27	1	0	1	4	9	9	9	9	8	2	2	1	0	0	0	0	0	0	0	0	0	2	2	7	9	9	9	9	7	4	2	1	116
28	41	Varian_Day 1_062419	2019-06-24 13:06:26	Day 1 Training	V07.MC	3	Day 1	Varian-1	1	28	0	0	0	1	5	7	7	7	7	7	5	4	4	3	2	0	0	0	0	0	0	1	1	2	2	2	3	7	7	7	6	3	100
29	41	Varian_Day 1_062419	2019-06-24 13:06:26	Day 1 Training	V07.MC	3	Day 1	Varian-1	1	29	0	0	0	0	0	2	2	2	2	2	0	0	0	0	0	0	0	0	0	0	0	0	0	0	0	0	0	2	2	2	1	0	17
30	41	Varian_Day 1_062419	2019-06-24 13:06:26	Day 1 Training	V07.MC	3	Day 1	Varian-1	1	30	0	0	0	0	1	1	1	1	1	1	0	1	1	0	0	0	0	0	0	0	0	0	0	0	0	0	0	1	1	1	1	1	13
31	41	Varian_Day 1_062419	2019-06-24 13:06:26	Day 1 Training	V07.MC	3	Day 1	Varian-1	1	31	0	0	0	0	6	7	7	7	7	7	7	7	7	7	1	0	0	0	0	0	5	6	6	6	6	7	7	7	7	7	5	1	140
32	41	Varian_Day 1_062419	2019-06-24 13:06:26	Day 1 Training	V07.MC	3	Day 1	Varian-1	1	32	0	0	0	0	6	6	6	6	6	6	6	6	6	6	0	0	0	0	0	0	4	5	5	6	6	6	6	6	6	6	4	0	120
33	41	Varian_Day 1_062419	2019-06-24 13:06:26	Day 1 Training	V07.MC	3	Day 1	Varian-1	1	33	0	0	1	1	3	4	5	5	6	7	7	7	7	7	2	4	1	0	2	3	5	6	6	7	7	7	7	7	7	6	3	0	140
34	41	Varian_Day 1_062419	2019-06-24 13:06:26	Day 1 Training	V07.MC	3	Day 1	Varian-1	1	34	0	0	0	0	0	0	0	0	0	3	5	5	5	5	2	2	2	1	2	4	3	3	4	5	5	5	5	4	3	0	0	0	73
35	41	Varian_Day 1_062419	2019-06-24 13:06:26	Day 1 Training	V07.MC	3	Day 1	Varian-1	1	35	4	3	5	5	6	6	6	6	7	8	8	8	7	7	1	0	4	2	5	6	6	7	7	8	7	8	7	6	3	2	0	0	165
36	41	Varian_Day 1_062419	2019-06-24 13:06:26	Day 1 Training	V07.MC	3	Day 1	Varian-1	1	36	4	6	7	7	7	7	6	7	7	6	6	1	0	3	3	1	3	2	4	7	7	7	7	7	4	4	2	2	4	1	0	0	139
37	41	Varian_Day 1_062419	2019-06-24 13:06:26	Day 1 Training	V07.MC	3	Day 1	Varian-1	1	37	1	4	5	5	5	5	3	2	1	1	0	0	0	0	0	0	0	0	0	0	5	5	5	5	5	5	5	4	4	5	3	2	85
38	41	Varian_Day 1_062419	2019-06-24 13:06:26	Day 1 Training	V07.MC	3	Day 1	Varian-1	1	38	0	0	4	4	4	4	4	4	4	4	4	4	3	0	0	0	0	0	0	0	0	0	3	4	4	3	4	4	4	4	1	4	78
39	41	Varian_Day 1_062419	2019-06-24 13:06:26	Day 1 Training	V07.MC	3	Day 1	Varian-1	1	39	1	1	0	5	5	5	5	5	5	5	5	5	5	3	2	3	0	0	0	0	0	0	1	0	0	0	2	5	5	5	3	5	86
40	41	Varian_Day 1_062419	2019-06-24 13:06:26	Day 1 Training	V07.MC	3	Day 1	Varian-1	1	40	0	0	0	7	8	8	8	8	8	8	8	8	8	8	4	3	0	0	0	0	1	1	2	2	2	3	3	8	8	8	7	7	146
41	41	Varian_Day 1_062419	2019-06-24 13:06:26	Day 1 Training	V07.MC	3	Day 1	Varian-1	1	41	0	0	0	0	0	0	1	1	5	5	5	5	5	5	2	1	0	0	0	2	5	5	5	5	5	5	5	5	5	5	0	0	87
42	41	Varian_Day 1_062419	2019-06-24 13:06:26	Day 1 Training	V07.MC	3	Day 1	Varian-1	1	42	0	0	0	0	0	0	0	0	4	4	4	4	3	3	0	0	0	0	0	0	0	3	2	3	3	4	4	4	4	4	0	0	53
43	41	Varian_Day 1_062419	2019-06-24 13:06:26	Day 1 Training	V07.MC	3	Day 1	Varian-1	1	43	0	0	0	0	0	0	0	1	6	6	6	6	5	5	1	0	0	0	1	3	5	5	5	5	5	6	6	6	6	6	0	0	95
44	41	Varian_Day 1_062419	2019-06-24 13:06:26	Day 1 Training	V07.MC	3	Day 1	Varian-1	1	44	0	0	0	0	0	0	0	0	1	4	6	6	6	5	5	3	1	1	1	4	4	4	6	6	6	6	6	5	1	0	0	0	87
45	41	Varian_Day 1_062419	2019-06-24 13:06:26	Day 1 Training	V07.MC	3	Day 1	Varian-1	1	45	0	0	0	0	0	0	0	0	0	0	5	5	4	5	2	1	0	0	0	0	0	0	5	5	5	5	5	0	0	0	0	0	47
46	41	Varian_Day 1_062419	2019-06-24 13:06:26	Day 1 Training	V07.MC	3	Day 1	Varian-1	1	46	0	0	0	0	0	0	0	0	2	1	1	3	5	5	4	5	0	0	0	1	1	5	5	5	5	5	4	0	0	0	0	0	57
47	41	Varian_Day 1_062419	2019-06-24 13:06:26	Day 1 Training	V07.MC	3	Day 1	Varian-1	1	47	2	1	4	4	4	5	5	6	6	4	4	4	5	6	2	5	0	0	0	0	3	6	7	7	7	7	7	3	3	3	1	0	121
48	41	Varian_Day 1_062419	2019-06-24 13:06:26	Day 1 Training	V07.MC	3	Day 1	Varian-1	1	48	0	5	4	5	6	7	7	8	8	7	7	5	4	4	2	1	0	0	0	0	2	1	3	6	7	7	7	8	8	7	6	5	147
49	41	Varian_Day 1_062419	2019-06-24 13:06:26	Day 1 Training	V07.MC	3	Day 1	Varian-1	1	49	0	0	0	0	0	0	0	7	7	7	7	7	4	2	1	0	0	0	0	0	0	0	0	4	2	3	7	7	7	7	4	0	83
50	41	Varian_Day 1_062419	2019-06-24 13:06:26	Day 1 Training	V07.MC	3	Day 1	Varian-1	1	50	0	0	0	0	0	0	0	8	8	8	8	8	0	0	1	0	0	0	0	0	0	0	0	0	0	0	1	8	8	8	5	4	75
51	41	Varian_Day 1_062419	2019-06-24 13:06:26	Day 1 Training	V07.MC	3	Day 1	Varian-1	1	51	0	0	0	0	0	0	0	1	1	1	1	0	0	0	0	0	0	0	0	0	0	0	0	0	0	0	0	1	1	1	1	1	9
52	41	Varian_Day 1_062419	2019-06-24 13:06:26	Day 1 Training	V07.MC	3	Day 1	Varian-1	1	52	0	0	0	0	0	0	4	6	6	6	6	0	0	0	0	0	0	0	0	0	0	0	0	0	0	0	0	6	5	6	2	6	53
53	41	Varian_Day 1_062419	2019-06-24 13:06:26	Day 1 Training	V07.MC	3	Day 1	Varian-1	1	53	0	0	0	0	0	0	4	4	4	4	4	3	3	3	2	3	0	0	0	0	0	0	0	0	0	0	3	4	4	4	3	4	56
54	41	Varian_Day 1_062419	2019-06-24 13:06:26	Day 1 Training	V07.MC	3	Day 1	Varian-1	1	54	0	0	0	0	0	0	7	7	7	7	7	7	7	7	4	1	0	0	0	0	3	5	6	6	6	6	7	7	7	7	5	7	133
55	41	Varian_Day 1_062419	2019-06-24 13:06:26	Day 1 Training	V07.MC	3	Day 1	Varian-1	1	55	0	1	1	0	0	0	2	5	5	6	8	8	8	8	3	2	4	2	4	6	8	8	8	8	8	8	8	6	6	5	3	5	154
56	41	Varian_Day 1_062419	2019-06-24 13:06:26	Day 1 Training	V07.MC	3	Day 1	Varian-1	1	56	0	1	1	3	3	3	4	5	5	5	5	4	4	2	1	0	2	5	5	5	5	5	2	2	2	2	1	0	0	0	0	0	82
57	41	Varian_Day 1_062419	2019-06-24 13:06:26	Day 1 Training	V07.MC	3	Day 1	Varian-1	1	57	0	0	4	5	5	5	7	7	7	7	6	4	0	0	0	0	2	4	7	6	7	7	4	3	2	2	2	2	2	1	0	0	108
58	41	Varian_Day 1_062419	2019-06-24 13:06:26	Day 1 Training	V07.MC	3	Day 1	Varian-1	1	58	0	1	6	6	6	6	4	1	0	0	0	0	1	0	0	0	1	1	1	1	6	6	6	6	6	6	2	1	1	2	0	0	77
59	41	Varian_Day 1_062419	2019-06-24 13:06:26	Day 1 Training	V07.MC	3	Day 1	Varian-1	1	59	0	1	3	4	5	5	6	4	4	4	4	3	2	2	0	0	1	1	0	1	3	3	3	3	4	6	5	5	5	5	3	1	96
60	41	Varian_Day 1_062419	2019-06-24 13:06:26	Day 1 Training	V07.MC	3	Day 1	Varian-1	1	60	0	0	0	0	0	0	0	6	6	6	6	6	5	6	3	0	0	0	0	0	5	5	6	6	6	6	6	6	5	6	3	3	107
61	41	Varian_Day 1_062419	2019-06-24 13:06:26	Day 1 Training	V07.MC	3	Day 1	Varian-1	1	61	0	0	0	0	0	0	0	5	6	6	6	6	5	2	1	0	0	0	0	0	0	3	3	5	4	4	4	5	5	6	4	6	86
62	41	Varian_Day 1_062419	2019-06-24 13:06:26	Day 1 Training	V07.MC	3	Day 1	Varian-1	1	62	0	0	0	0	0	0	0	7	7	7	7	7	5	4	1	0	0	0	0	0	0	0	0	3	5	5	5	7	7	7	2	6	92
63	41	Varian_Day 1_062419	2019-06-24 13:06:26	Day 1 Training	V07.MC	3	Day 1	Varian-1	1	63	0	0	0	0	0	0	0	8	8	8	8	8	6	5	5	1	0	0	0	0	0	0	0	0	2	5	5	8	8	8	5	7	105
64	41	Varian_Day 1_062419	2019-06-24 13:06:26	Day 1 Training	V07.MC	3	Day 1	Varian-1	1	64	0	0	0	0	0	0	0	9	9	9	9	9	5	9	6	2	0	0	0	0	0	0	0	0	0	2	7	9	9	9	6	9	118
65	41	Varian_Day 1_062419	2019-06-24 13:06:26	Day 1 Training	V07.MC	3	Day 1	Varian-1	1	65	0	0	0	0	0	0	0	8	8	8	8	8	7	7	3	0	0	0	0	0	0	0	0	0	1	5	7	8	8	8	5	8	107
66	41	Varian_Day 1_062419	2019-06-24 13:06:26	Day 1 Training	V07.MC	3	Day 1	Varian-1	1	66	0	0	0	0	0	0	0	6	6	6	6	6	5	0	0	0	0	0	0	0	0	0	0	0	4	5	2	6	6	6	4	6	74
67	41	Varian_Day 1_062419	2019-06-24 13:06:26	Day 1 Training	V07.MC	3	Day 1	Varian-1	1	67	0	0	0	0	0	0	0	7	7	7	7	7	2	0	0	0	0	0	0	0	0	0	0	0	2	2	4	7	7	7	3	7	76
68	41	Varian_Day 1_062419	2019-06-24 13:06:26	Day 1 Training	V07.MC	3	Day 1	Varian-1	1	68	0	0	0	0	0	0	0	9	9	9	9	9	2	0	0	0	0	0	0	0	0	0	0	6	8	8	3	9	9	9	7	9	115
69	41	Varian_Day 1_062419	2019-06-24 13:06:26	Day 1 Training	V07.MC	3	Day 1	Varian-1	1	69	0	0	0	0	0	0	0	7	7	7	7	7	7	5	1	0	0	0	0	0	0	0	0	1	7	7	4	7	7	7	3	7	98
70	41	Varian_Day 1_062419	2019-06-24 13:06:26	Day 1 Training	V07.MC	3	Day 1	Varian-1	1	70	0	0	0	1	2	3	4	8	8	8	8	7	3	0	0	0	3	2	3	5	5	7	7	8	8	8	7	7	6	5	4	4	141
71	41	Varian_Day 1_062419	2019-06-24 13:06:26	Day 1 Training	V07.MC	3	Day 1	Varian-1	1	71	1	2	2	4	5	5	5	5	5	5	5	5	0	0	0	0	5	2	5	4	5	5	5	5	5	5	0	0	0	0	0	0	95
72	41	Varian_Day 1_062419	2019-06-24 13:06:26	Day 1 Training	V07.MC	3	Day 1	Varian-1	1	72	1	0	1	2	3	3	3	4	7	7	7	7	5	0	0	0	2	1	4	4	7	7	7	7	6	6	2	2	1	1	1	1	109
73	41	Varian_Day 1_062419	2019-06-24 13:06:26	Day 1 Training	V07.MC	3	Day 1	Varian-1	1	73	2	1	4	5	6	6	6	7	8	8	8	8	8	5	3	5	4	3	8	8	8	8	8	8	5	4	1	1	1	2	0	0	159
74	41	Varian_Day 1_062419	2019-06-24 13:06:26	Day 1 Training	V07.MC	3	Day 1	Varian-1	1	74	1	0	1	2	3	3	8	8	8	8	8	8	7	7	3	1	0	0	1	7	8	8	8	8	8	7	7	7	6	5	1	1	158
75	41	Varian_Day 1_062419	2019-06-24 13:06:26	Day 1 Training	V07.MC	3	Day 1	Varian-1	1	75	3	2	3	4	6	7	7	8	8	8	8	8	7	7	3	1	7	4	8	8	8	8	8	8	7	7	7	7	6	0	0	0	183
76	41	Varian_Day 1_062419	2019-06-24 13:06:26	Day 1 Training	V07.MC	3	Day 1	Varian-1	1	76	0	0	1	3	2	1	4	4	4	4	4	4	4	4	3	0	2	3	4	4	4	4	4	4	4	4	4	4	4	0	0	0	91
77	41	Varian_Day 1_062419	2019-06-24 13:06:26	Day 1 Training	V07.MC	3	Day 1	Varian-1	1	77	0	0	0	0	0	0	5	5	5	5	5	5	5	5	4	1	0	4	5	5	5	5	5	5	5	5	5	5	3	0	0	0	102
78	41	Varian_Day 1_062419	2019-06-24 13:06:26	Day 1 Training	V07.MC	3	Day 1	Varian-1	1	78	0	0	0	0	0	0	5	5	5	5	5	5	5	5	3	2	0	4	5	5	5	5	5	5	5	5	3	2	2	0	0	0	96
79	41	Varian_Day 1_062419	2019-06-24 13:06:26	Day 1 Training	V07.MC	3	Day 1	Varian-1	1	79	0	0	0	0	0	0	2	2	2	2	2	2	2	2	1	0	0	1	2	2	2	2	2	2	2	2	2	2	2	0	0	0	40
80	41	Varian_Day 1_062419	2019-06-24 13:06:26	Day 1 Training	V07.MC	3	Day 1	Varian-1	1	80	0	0	0	0	0	0	5	5	5	5	5	5	5	5	2	2	0	3	5	5	5	5	5	5	5	5	3	2	1	0	0	0	93
81	41	Varian_Day 1_062419	2019-06-24 13:06:26	Day 1 Training	V07.MC	3	Day 1	Varian-1	1	81	0	0	0	0	0	0	5	8	8	8	7	8	7	8	1	1	0	4	8	7	8	7	8	8	8	8	4	3	2	1	1	0	138
82	41	Varian_Day 1_062419	2019-06-24 13:06:26	Day 1 Training	V07.MC	3	Day 1	Varian-1	1	82	0	0	0	0	0	0	0	5	5	5	5	5	5	5	0	0	0	4	5	5	5	5	5	5	5	5	5	5	4	4	1	0	98
83	41	Varian_Day 1_062419	2019-06-24 13:06:26	Day 1 Training	V07.MC	3	Day 1	Varian-1	1	83	0	4	4	5	4	5	3	4	5	5	5	4	3	3	3	2	6	5	5	6	7	7	6	5	2	2	2	1	1	1	1	0	116
84	41	Varian_Day 1_062419	2019-06-24 13:06:26	Day 1 Training	V07.MC	3	Day 1	Varian-1	1	84	0	0	6	6	6	6	6	6	6	6	6	6	6	5	2	1	2	3	6	6	6	6	5	4	0	0	0	0	0	0	0	0	112
85	41	Varian_Day 1_062419	2019-06-24 13:06:26	Day 1 Training	V07.MC	3	Day 1	Varian-1	1	85	0	1	7	6	7	7	7	7	7	7	7	7	5	4	2	0	2	4	7	6	7	7	7	6	0	0	0	0	0	0	0	0	127
86	41	Varian_Day 1_062419	2019-06-24 13:06:26	Day 1 Training	V07.MC	3	Day 1	Varian-1	1	86	0	1	2	4	5	6	6	6	6	6	6	5	4	0	0	0	2	5	6	6	6	6	6	6	6	6	2	0	0	0	0	0	114
87	41	Varian_Day 1_062419	2019-06-24 13:06:26	Day 1 Training	V07.MC	3	Day 1	Varian-1	1	87	0	1	1	1	5	5	5	5	5	5	5	5	5	0	0	0	2	3	5	5	5	5	5	5	5	5	0	0	0	0	0	0	93
88	41	Varian_Day 1_062419	2019-06-24 13:06:26	Day 1 Training	V07.MC	3	Day 1	Varian-1	1	88	0	2	1	1	3	6	6	6	6	6	6	6	1	0	0	0	3	5	6	6	6	6	6	6	6	6	2	1	1	0	0	0	110
89	41	Varian_Day 1_062419	2019-06-24 13:06:26	Day 1 Training	V07.MC	3	Day 1	Varian-1	1	89	1	1	5	4	6	6	6	6	6	6	6	6	1	1	0	0	0	3	4	5	6	6	6	6	6	6	3	1	0	0	0	0	113
90	41	Varian_Day 1_062419	2019-06-24 13:06:26	Day 1 Training	V07.MC	3	Day 1	Varian-1	1	90	0	4	6	6	6	6	6	6	6	6	6	6	6	6	1	0	0	3	6	6	6	6	6	6	6	6	6	0	0	0	0	0	134
91	41	Varian_Day 1_062419	2019-06-24 13:06:26	Day 1 Training	V07.MC	3	Day 1	Varian-1	1	91	2	3	5	6	6	6	6	6	5	1	0	1	0	1	1	0	1	0	1	1	1	2	6	6	6	6	6	3	2	0	0	0	90
92	41	Varian_Day 1_062419	2019-06-24 13:06:26	Day 1 Training	V07.MC	3	Day 1	Varian-1	1	92	0	0	0	0	0	5	6	6	6	6	6	5	3	4	3	0	0	0	0	0	0	0	5	6	6	6	6	5	4	1	1	1	91
93	41	Varian_Day 1_062419	2019-06-24 13:06:26	Day 1 Training	V07.MC	3	Day 1	Varian-1	1	93	2	3	1	1	1	3	4	7	6	7	7	6	4	1	0	0	0	0	3	0	0	1	5	5	5	5	5	6	5	5	3	4	105
94	41	Varian_Day 1_062419	2019-06-24 13:06:26	Day 1 Training	V07.MC	3	Day 1	Varian-1	1	94	4	3	6	7	7	7	7	7	7	7	7	7	7	6	0	0	0	0	0	0	0	0	1	0	0	0	0	7	7	7	4	7	122
95	41	Varian_Day 1_062419	2019-06-24 13:06:26	Day 1 Training	V07.MC	3	Day 1	Varian-1	1	95	5	4	6	7	8	8	8	8	8	8	8	8	8	8	1	0	0	0	0	0	0	0	0	1	2	2	3	8	8	8	5	8	148
96	41	Varian_Day 1_062419	2019-06-24 13:06:26	Day 1 Training	V07.MC	3	Day 1	Varian-1	1	96	0	0	0	0	0	7	7	7	7	7	7	7	7	7	6	4	0	0	0	0	0	1	2	3	7	7	7	7	7	7	6	7	134
97	41	Varian_Day 1_062419	2019-06-24 13:06:26	Day 1 Training	V07.MC	3	Day 1	Varian-1	1	97	0	0	0	0	0	3	3	3	3	3	3	3	3	3	2	3	0	0	0	0	0	0	0	3	3	3	3	3	3	3	2	3	58
98	41	Varian_Day 1_062419	2019-06-24 13:06:26	Day 1 Training	V07.MC	3	Day 1	Varian-1	1	98	0	0	0	0	0	3	5	4	5	5	5	5	5	5	2	3	0	0	0	0	0	0	0	1	2	3	5	5	5	5	3	5	81
99	41	Varian_Day 1_062419	2019-06-24 13:06:26	Day 1 Training	V07.MC	3	Day 1	Varian-1	1	99	0	0	1	0	1	3	4	3	4	5	4	5	3	2	0	1	0	1	0	1	1	1	3	3	3	4	5	3	2	4	3	4	74
100	41	Varian_Day 1_062419	2019-06-24 13:06:26	Day 1 Training	V07.MC	3	Day 1	Varian-1	1	100	0	1	1	1	5	8	8	8	7	6	6	4	4	4	2	1	1	2	3	3	6	5	8	8	8	8	6	4	2	1	1	1	133
101	41	Varian_Day 1_062419	2019-06-24 13:06:26	Day 1 Training	V07.MC	3	Day 1	Varian-1	1	101	1	1	2	3	5	7	7	7	7	7	6	6	6	3	0	0	6	5	7	7	2	3	3	2	2	2	1	0	0	0	0	0	108
102	41	Varian_Day 1_062419	2019-06-24 13:06:26	Day 1 Training	V07.MC	3	Day 1	Varian-1	1	102	0	0	0	4	7	7	7	7	7	7	7	7	7	5	0	0	7	4	7	7	0	0	0	0	0	0	0	0	0	0	0	0	97
103	41	Varian_Day 1_062419	2019-06-24 13:06:26	Day 1 Training	V07.MC	3	Day 1	Varian-1	1	103	0	0	0	2	2	2	2	2	2	2	2	2	2	2	0	0	2	1	2	2	0	0	0	0	0	0	0	0	0	0	0	0	29
104	41	Varian_Day 1_062419	2019-06-24 13:06:26	Day 1 Training	V07.MC	3	Day 1	Varian-1	1	104	2	4	3	6	8	8	8	8	8	8	8	8	8	3	0	0	8	7	8	8	3	0	0	0	0	0	0	1	0	0	0	0	125
105	41	Varian_Day 1_062419	2019-06-24 13:06:26	Day 1 Training	V07.MC	3	Day 1	Varian-1	1	105	4	3	0	7	8	8	8	8	8	8	8	8	8	2	0	0	8	5	8	8	1	0	0	0	0	0	0	1	0	0	0	0	119
106	41	Varian_Day 1_062419	2019-06-24 13:06:26	Day 1 Training	V07.MC	3	Day 1	Varian-1	1	106	0	0	0	0	5	5	5	5	5	5	5	5	5	5	0	0	5	3	5	5	5	0	0	0	0	0	0	0	0	0	0	0	73
107	41	Varian_Day 1_062419	2019-06-24 13:06:26	Day 1 Training	V07.MC	3	Day 1	Varian-1	1	107	0	0	0	1	5	5	5	5	4	3	3	3	3	3	0	1	3	1	0	4	4	3	3	1	1	0	0	0	0	0	0	0	61
108	41	Varian_Day 1_062419	2019-06-24 13:06:26	Day 1 Training	V07.MC	3	Day 1	Varian-1	1	108	0	1	0	0	1	2	4	6	8	8	7	7	2	2	1	3	0	0	0	0	1	1	3	6	8	8	8	8	3	3	0	1	102
109	41	Varian_Day 1_062419	2019-06-24 13:06:26	Day 1 Training	V07.MC	3	Day 1	Varian-1	1	109	0	0	0	0	0	4	4	4	4	4	0	4	4	4	2	4	0	0	0	0	0	0	0	0	4	4	4	4	4	0	0	0	58
110	41	Varian_Day 1_062419	2019-06-24 13:06:26	Day 1 Training	V07.MC	3	Day 1	Varian-1	1	110	0	0	0	0	0	5	5	5	6	6	8	8	9	9	8	6	0	0	5	2	2	3	6	6	8	9	9	8	7	2	1	0	143
111	41	Varian_Day 1_062419	2019-06-24 13:06:26	Day 1 Training	V07.MC	3	Day 1	Varian-1	1	111	0	1	0	0	0	0	0	0	0	0	5	5	5	5	3	5	0	3	5	5	5	5	5	5	5	5	5	5	5	5	3	0	95
112	41	Varian_Day 1_062419	2019-06-24 13:06:26	Day 1 Training	V07.MC	3	Day 1	Varian-1	1	112	0	0	0	0	0	0	0	0	0	0	5	5	5	5	4	5	0	1	4	3	3	4	5	5	5	5	5	5	5	5	5	0	89
113	41	Varian_Day 1_062419	2019-06-24 13:06:26	Day 1 Training	V07.MC	3	Day 1	Varian-1	1	113	0	0	0	0	0	0	0	0	0	0	3	3	3	3	1	3	0	0	1	3	1	3	3	3	3	3	3	3	3	3	1	3	52
114	41	Varian_Day 1_062419	2019-06-24 13:06:26	Day 1 Training	V07.MC	3	Day 1	Varian-1	1	114	0	0	2	0	0	0	0	0	0	0	3	3	3	3	2	3	0	0	0	2	1	3	3	3	3	3	3	3	3	3	2	3	54
115	41	Varian_Day 1_062419	2019-06-24 13:06:26	Day 1 Training	V07.MC	3	Day 1	Varian-1	1	115	0	0	4	0	0	0	0	0	0	4	5	5	5	5	2	4	0	0	0	4	5	5	5	5	5	5	5	5	5	5	2	5	95
116	41	Varian_Day 1_062419	2019-06-24 13:06:26	Day 1 Training	V07.MC	3	Day 1	Varian-1	1	116	0	0	0	0	0	0	0	0	0	0	1	7	7	7	5	6	0	0	0	0	0	1	3	3	3	7	7	6	3	5	4	7	82
117	41	Varian_Day 1_062419	2019-06-24 13:06:26	Day 1 Training	V07.MC	3	Day 1	Varian-1	1	117	0	0	0	0	0	0	0	0	0	0	0	7	7	7	4	7	0	0	0	0	0	0	0	4	7	6	3	7	5	7	4	7	82
118	41	Varian_Day 1_062419	2019-06-24 13:06:26	Day 1 Training	V07.MC	3	Day 1	Varian-1	1	118	0	0	0	0	0	0	0	0	0	0	0	6	6	6	4	6	0	0	0	0	0	0	0	6	6	5	6	6	6	6	4	6	79
119	41	Varian_Day 1_062419	2019-06-24 13:06:26	Day 1 Training	V07.MC	3	Day 1	Varian-1	1	119	0	0	0	0	0	0	0	0	0	0	0	6	6	6	4	6	0	0	0	0	0	0	0	6	6	5	6	6	6	6	4	6	79
120	41	Varian_Day 1_062419	2019-06-24 13:06:26	Day 1 Training	V07.MC	3	Day 1	Varian-1	1	120	0	0	0	0	0	0	0	0	0	0	0	4	4	4	3	4	0	0	0	0	0	0	0	4	4	1	4	4	4	4	3	4	51
121	41	Varian_Day 1_062419	2019-06-24 13:06:26	Day 1 Training	V07.MC	3	Day 1	Varian-1	1	121	0	0	0	0	0	0	0	0	0	0	0	6	6	6	4	6	0	0	0	0	0	0	0	6	6	3	6	6	6	6	4	6	77
122	41	Varian_Day 1_062419	2019-06-24 13:06:26	Day 1 Training	V07.MC	3	Day 1	Varian-1	1	122	0	0	0	0	0	0	0	0	0	0	0	4	4	4	3	4	0	0	0	0	0	0	0	1	1	0	3	4	4	4	3	4	43
123	41	Varian_Day 1_062419	2019-06-24 13:06:26	Day 1 Training	V07.MC	3	Day 1	Varian-1	1	123	0	0	0	0	0	0	0	0	0	0	0	3	3	3	1	3	0	0	0	0	0	0	0	0	0	0	3	3	3	3	1	3	29
124	41	Varian_Day 1_062419	2019-06-24 13:06:26	Day 1 Training	V07.MC	3	Day 1	Varian-1	1	124	0	0	0	0	0	0	0	0	0	0	4	5	5	6	5	6	0	1	1	0	1	1	1	2	3	3	6	4	2	3	4	5	68
125	41	Varian_Day 1_062419	2019-06-24 13:06:26	Day 1 Training	V07.MC	3	Day 1	Varian-1	1	125	0	0	0	0	0	0	0	0	0	0	5	5	5	5	4	5	0	0	0	0	0	0	0	0	5	5	2	3	5	5	4	5	63
126	41	Varian_Day 1_062419	2019-06-24 13:06:26	Day 1 Training	V07.MC	3	Day 1	Varian-1	1	126	0	0	0	0	0	0	0	0	0	0	5	8	6	8	3	7	0	0	0	0	0	0	0	0	3	4	4	7	6	8	3	8	80
127	41	Varian_Day 1_062419	2019-06-24 13:06:26	Day 1 Training	V07.MC	3	Day 1	Varian-1	1	127	0	0	0	0	0	0	0	0	0	0	0	3	3	3	2	3	0	0	0	0	0	0	0	0	0	0	3	3	3	3	2	3	31
128	41	Varian_Day 1_062419	2019-06-24 13:06:26	Day 1 Training	V07.MC	3	Day 1	Varian-1	1	128	0	0	0	0	0	0	0	0	0	0	0	3	3	3	1	3	0	0	0	0	0	0	0	0	0	0	3	0	3	3	1	3	26
129	41	Varian_Day 1_062419	2019-06-24 13:06:26	Day 1 Training	V07.MC	3	Day 1	Varian-1	1	129	0	0	0	0	0	0	0	0	0	0	2	8	8	8	5	5	0	0	0	0	0	0	0	0	1	2	8	4	7	8	5	8	79
130	41	Varian_Day 1_062419	2019-06-24 13:06:26	Day 1 Training	V07.MC	3	Day 1	Varian-1	1	130	0	0	0	0	0	0	0	0	0	0	5	5	5	5	3	0	0	0	0	0	0	0	0	0	1	4	5	5	5	5	3	5	56
131	41	Varian_Day 1_062419	2019-06-24 13:06:26	Day 1 Training	V07.MC	3	Day 1	Varian-1	1	131	0	0	0	0	0	0	0	0	0	0	3	5	5	5	5	1	0	0	0	0	0	0	0	0	0	1	5	3	4	5	5	5	52
132	41	Varian_Day 1_062419	2019-06-24 13:06:26	Day 1 Training	V07.MC	3	Day 1	Varian-1	1	132	0	0	3	2	2	3	4	5	5	5	7	4	3	4	2	3	4	2	4	4	4	1	0	1	2	2	3	4	3	3	2	3	94
133	41	Varian_Day 1_062419	2019-06-24 13:06:26	Day 1 Training	V07.MC	3	Day 1	Varian-1	1	133	4	2	5	5	5	5	6	6	6	6	1	0	0	0	0	0	6	4	6	6	6	3	4	3	2	0	0	0	0	0	0	0	91
134	41	Varian_Day 1_062419	2019-06-24 13:06:26	Day 1 Training	V07.MC	3	Day 1	Varian-1	1	134	5	3	5	5	5	5	5	5	5	2	0	0	0	0	0	0	5	3	5	5	5	5	3	3	2	0	0	0	0	0	0	0	81
135	41	Varian_Day 1_062419	2019-06-24 13:06:26	Day 1 Training	V07.MC	3	Day 1	Varian-1	1	135	4	2	4	4	4	4	4	4	4	2	0	0	0	0	0	0	4	2	4	4	4	3	0	2	0	0	0	0	0	0	0	0	59
136	41	Varian_Day 1_062419	2019-06-24 13:06:26	Day 1 Training	V07.MC	3	Day 1	Varian-1	1	136	3	2	3	3	3	3	3	3	3	3	0	0	0	0	0	0	3	1	3	3	3	3	1	1	1	0	0	0	0	0	0	0	48
137	41	Varian_Day 1_062419	2019-06-24 13:06:26	Day 1 Training	V07.MC	3	Day 1	Varian-1	1	137	3	1	3	3	3	3	3	3	3	3	0	0	0	0	0	0	3	0	3	3	3	3	0	3	0	0	0	0	0	0	0	0	46
138	41	Varian_Day 1_062419	2019-06-24 13:06:26	Day 1 Training	V07.MC	3	Day 1	Varian-1	1	138	3	3	3	3	3	3	3	3	3	3	0	0	0	0	0	0	3	2	3	3	3	2	0	1	0	0	0	0	0	0	0	0	47
139	41	Varian_Day 1_062419	2019-06-24 13:06:26	Day 1 Training	V07.MC	3	Day 1	Varian-1	1	139	9	7	9	9	7	7	6	4	4	4	3	1	1	0	0	0	1	1	3	3	5	6	7	8	8	9	9	9	7	6	5	6	164
140	41	Varian_Day 1_062419	2019-06-24 13:06:26	Day 1 Training	V07.MC	3	Day 1	Varian-1	1	140	2	2	6	6	6	3	4	5	5	5	3	3	2	2	0	0	1	0	1	2	2	2	3	2	2	1	3	5	5	6	1	5	95
141	41	Varian_Day 1_062419	2019-06-24 13:06:26	Day 1 Training	V07.MC	3	Day 1	Varian-1	1	141	2	2	2	1	7	7	6	7	5	6	7	7	6	5	4	2	0	0	0	1	1	1	2	2	1	0	7	7	7	7	4	0	116
142	41	Varian_Day 1_062419	2019-06-24 13:06:26	Day 1 Training	V07.MC	3	Day 1	Varian-1	1	142	0	0	0	3	8	8	8	8	8	2	8	8	1	1	1	1	0	0	0	0	0	0	0	0	0	0	8	8	6	7	5	0	99
143	41	Varian_Day 1_062419	2019-06-24 13:06:26	Day 1 Training	V07.MC	3	Day 1	Varian-1	1	143	0	0	0	4	4	5	5	5	6	3	6	7	4	4	2	1	0	0	0	0	1	0	0	1	1	6	8	7	8	4	3	0	95
144	41	Varian_Day 1_062419	2019-06-24 13:06:26	Day 1 Training	V07.MC	3	Day 1	Varian-1	1	144	0	0	0	0	0	0	1	1	1	2	6	6	6	6	3	1	1	1	0	3	4	1	2	1	4	6	6	6	6	6	1	0	81
1	42	Varian_Day 1_062419	2019-06-24 13:06:26	Day 1 Training	V07.MD	4	Day 1	Varian-1	1	1	0	0	0	0	7	7	7	7	7	5	5	3	0	0	0	0	4	4	7	7	7	7	7	7	7	5	6	2	2	0	0	0	120
2	42	Varian_Day 1_062419	2019-06-24 13:06:26	Day 1 Training	V07.MD	4	Day 1	Varian-1	1	2	0	0	0	0	4	4	4	4	4	4	0	0	0	0	0	0	4	4	4	4	4	4	4	4	4	4	4	3	2	2	1	0	76
3	42	Varian_Day 1_062419	2019-06-24 13:06:26	Day 1 Training	V07.MD	4	Day 1	Varian-1	1	3	1	2	2	2	5	5	5	5	5	3	0	0	0	0	0	0	5	5	5	5	5	5	5	5	5	5	5	5	1	0	0	0	96
4	42	Varian_Day 1_062419	2019-06-24 13:06:26	Day 1 Training	V07.MD	4	Day 1	Varian-1	1	4	3	4	4	6	8	8	8	8	8	3	2	1	0	0	0	1	7	4	6	8	8	8	8	8	8	7	7	7	2	1	0	0	153
5	42	Varian_Day 1_062419	2019-06-24 13:06:26	Day 1 Training	V07.MD	4	Day 1	Varian-1	1	5	0	7	9	9	9	9	9	9	8	9	8	5	5	4	0	0	6	6	9	9	9	9	9	9	9	9	9	9	8	6	5	5	226
6	42	Varian_Day 1_062419	2019-06-24 13:06:26	Day 1 Training	V07.MD	4	Day 1	Varian-1	1	6	0	1	3	3	3	3	3	3	3	1	0	0	0	0	0	0	3	1	3	3	3	3	3	3	3	3	3	3	3	0	0	0	60
7	42	Varian_Day 1_062419	2019-06-24 13:06:26	Day 1 Training	V07.MD	4	Day 1	Varian-1	1	7	3	3	5	4	5	5	1	0	0	0	0	0	0	0	0	0	4	3	5	4	5	5	5	5	5	5	5	5	4	4	0	0	90
8	42	Varian_Day 1_062419	2019-06-24 13:06:26	Day 1 Training	V07.MD	4	Day 1	Varian-1	1	8	5	4	7	7	7	7	1	1	0	0	0	0	0	0	0	0	2	2	7	7	7	7	7	7	7	7	7	7	7	4	0	0	124
9	42	Varian_Day 1_062419	2019-06-24 13:06:26	Day 1 Training	V07.MD	4	Day 1	Varian-1	1	9	0	6	7	7	7	7	7	4	3	2	2	0	0	0	0	0	1	3	7	7	7	7	7	7	7	7	7	7	7	2	0	0	135
10	42	Varian_Day 1_062419	2019-06-24 13:06:26	Day 1 Training	V07.MD	4	Day 1	Varian-1	1	10	0	6	7	7	7	7	7	7	7	6	7	5	1	1	0	0	3	3	7	7	7	7	7	7	7	7	7	7	7	0	0	0	158
11	42	Varian_Day 1_062419	2019-06-24 13:06:26	Day 1 Training	V07.MD	4	Day 1	Varian-1	1	11	2	4	7	6	7	7	7	7	7	6	3	3	2	3	0	0	3	2	7	6	7	7	7	7	7	7	7	7	3	0	0	0	148
12	42	Varian_Day 1_062419	2019-06-24 13:06:26	Day 1 Training	V07.MD	4	Day 1	Varian-1	1	12	6	5	6	6	6	6	6	5	2	0	0	0	0	0	0	0	3	2	4	6	6	6	6	6	6	6	6	6	2	1	1	1	116
13	42	Varian_Day 1_062419	2019-06-24 13:06:26	Day 1 Training	V07.MD	4	Day 1	Varian-1	1	13	5	3	5	4	5	5	5	5	3	5	4	1	0	0	0	0	0	0	5	4	5	5	5	5	5	5	5	5	0	0	0	0	99
14	42	Varian_Day 1_062419	2019-06-24 13:06:26	Day 1 Training	V07.MD	4	Day 1	Varian-1	1	14	6	2	6	6	6	6	6	6	5	5	4	4	2	1	0	0	0	0	3	5	6	6	6	6	6	4	4	4	0	0	0	0	115
15	42	Varian_Day 1_062419	2019-06-24 13:06:26	Day 1 Training	V07.MD	4	Day 1	Varian-1	1	15	4	3	7	7	7	7	7	7	7	7	7	7	7	6	4	6	1	3	7	7	7	7	7	6	5	0	2	2	2	1	0	0	157
16	42	Varian_Day 1_062419	2019-06-24 13:06:26	Day 1 Training	V07.MD	4	Day 1	Varian-1	1	16	4	3	6	6	6	6	6	6	5	3	3	1	0	0	0	0	0	0	3	5	6	6	6	6	2	1	1	1	2	1	0	0	95
17	42	Varian_Day 1_062419	2019-06-24 13:06:26	Day 1 Training	V07.MD	4	Day 1	Varian-1	1	17	2	6	8	8	8	8	8	8	8	0	0	0	0	0	0	0	0	0	6	8	8	8	8	8	8	8	8	8	7	5	2	2	158
18	42	Varian_Day 1_062419	2019-06-24 13:06:26	Day 1 Training	V07.MD	4	Day 1	Varian-1	1	18	0	5	6	6	6	6	6	6	6	3	2	1	0	0	0	0	0	0	6	6	6	6	6	6	6	6	6	4	1	0	0	0	112
19	42	Varian_Day 1_062419	2019-06-24 13:06:26	Day 1 Training	V07.MD	4	Day 1	Varian-1	1	19	3	5	7	7	7	7	7	7	6	7	2	0	0	0	0	0	0	0	7	7	7	7	7	7	7	3	2	2	0	0	0	0	121
20	42	Varian_Day 1_062419	2019-06-24 13:06:26	Day 1 Training	V07.MD	4	Day 1	Varian-1	1	20	1	0	1	1	1	1	1	1	1	0	0	0	0	0	0	0	0	0	1	1	1	1	1	1	1	0	0	0	0	0	0	0	15
21	42	Varian_Day 1_062419	2019-06-24 13:06:26	Day 1 Training	V07.MD	4	Day 1	Varian-1	1	21	6	2	6	6	6	6	6	6	5	4	0	0	0	0	0	0	0	0	6	6	6	6	6	6	3	0	0	0	0	0	0	0	92
22	42	Varian_Day 1_062419	2019-06-24 13:06:26	Day 1 Training	V07.MD	4	Day 1	Varian-1	1	22	8	3	8	7	8	8	8	8	4	2	0	0	0	0	0	0	0	0	8	7	8	8	8	8	7	5	0	0	0	0	0	0	123
23	42	Varian_Day 1_062419	2019-06-24 13:06:26	Day 1 Training	V07.MD	4	Day 1	Varian-1	1	23	8	7	8	8	8	6	4	5	5	3	1	1	1	1	0	0	2	2	7	8	8	8	8	5	1	0	0	0	0	0	0	0	115
24	42	Varian_Day 1_062419	2019-06-24 13:06:26	Day 1 Training	V07.MD	4	Day 1	Varian-1	1	24	6	2	7	7	7	7	7	7	7	7	6	6	7	7	0	3	1	1	5	7	7	7	7	0	0	0	0	0	0	0	0	0	128
25	42	Varian_Day 1_062419	2019-06-24 13:06:26	Day 1 Training	V07.MD	4	Day 1	Varian-1	1	25	8	3	8	8	8	8	8	8	8	7	3	3	2	1	0	0	0	0	3	8	8	8	8	4	1	1	1	2	0	1	1	0	129
26	42	Varian_Day 1_062419	2019-06-24 13:06:26	Day 1 Training	V07.MD	4	Day 1	Varian-1	1	26	7	6	7	7	7	7	7	7	7	4	3	0	0	0	0	0	2	2	4	7	7	7	7	6	0	0	0	0	0	3	4	0	118
27	42	Varian_Day 1_062419	2019-06-24 13:06:26	Day 1 Training	V07.MD	4	Day 1	Varian-1	1	27	4	4	5	6	6	6	6	6	6	6	6	0	0	0	0	0	3	2	5	6	6	6	5	5	1	0	0	1	1	2	1	1	106
28	42	Varian_Day 1_062419	2019-06-24 13:06:26	Day 1 Training	V07.MD	4	Day 1	Varian-1	1	28	1	0	2	3	8	7	8	8	8	8	7	8	0	0	0	0	4	4	8	6	8	7	8	8	8	8	1	0	0	1	0	1	140
29	42	Varian_Day 1_062419	2019-06-24 13:06:26	Day 1 Training	V07.MD	4	Day 1	Varian-1	1	29	2	4	5	5	8	8	8	8	8	8	8	6	0	0	1	0	3	2	7	7	8	8	8	8	8	8	4	1	0	0	0	0	151
30	42	Varian_Day 1_062419	2019-06-24 13:06:26	Day 1 Training	V07.MD	4	Day 1	Varian-1	1	30	1	5	8	8	8	8	8	8	8	8	0	0	0	0	0	0	0	5	8	8	8	8	8	8	1	1	0	0	0	0	0	0	125
31	42	Varian_Day 1_062419	2019-06-24 13:06:26	Day 1 Training	V07.MD	4	Day 1	Varian-1	1	31	0	0	3	2	3	3	3	3	3	3	0	0	0	0	0	0	0	0	3	2	3	3	3	3	1	1	0	0	0	0	0	0	42
32	42	Varian_Day 1_062419	2019-06-24 13:06:26	Day 1 Training	V07.MD	4	Day 1	Varian-1	1	32	7	3	7	7	7	7	7	7	7	7	4	0	0	0	0	0	1	3	7	7	7	7	7	6	1	1	0	0	0	0	0	0	117
33	42	Varian_Day 1_062419	2019-06-24 13:06:26	Day 1 Training	V07.MD	4	Day 1	Varian-1	1	33	8	6	9	9	9	9	9	9	9	9	9	7	2	3	3	1	7	5	9	9	9	9	4	0	0	1	0	0	0	0	0	0	164
34	42	Varian_Day 1_062419	2019-06-24 13:06:26	Day 1 Training	V07.MD	4	Day 1	Varian-1	1	34	4	6	7	7	7	7	6	5	2	2	3	3	2	0	0	0	0	3	7	7	7	7	7	7	7	7	6	6	3	3	2	1	141
35	42	Varian_Day 1_062419	2019-06-24 13:06:26	Day 1 Training	V07.MD	4	Day 1	Varian-1	1	35	5	3	5	5	5	5	0	0	0	0	0	0	0	0	0	0	0	3	5	5	5	5	5	5	5	5	5	5	5	5	3	5	99
36	42	Varian_Day 1_062419	2019-06-24 13:06:26	Day 1 Training	V07.MD	4	Day 1	Varian-1	1	36	6	5	8	8	8	8	5	4	1	1	1	0	0	0	0	0	1	1	6	8	8	8	8	8	8	8	8	8	7	5	3	3	153
37	42	Varian_Day 1_062419	2019-06-24 13:06:26	Day 1 Training	V07.MD	4	Day 1	Varian-1	1	37	7	8	9	9	9	9	9	8	7	6	6	4	0	0	0	0	1	1	4	9	9	9	9	9	9	6	4	4	2	1	1	1	170
38	42	Varian_Day 1_062419	2019-06-24 13:06:26	Day 1 Training	V07.MD	4	Day 1	Varian-1	1	38	1	3	7	7	7	7	7	7	7	7	7	6	5	4	2	2	5	2	6	7	7	7	7	7	7	4	0	0	0	0	0	0	145
39	42	Varian_Day 1_062419	2019-06-24 13:06:26	Day 1 Training	V07.MD	4	Day 1	Varian-1	1	39	0	4	5	6	6	6	6	6	5	5	5	4	4	4	2	2	3	4	5	6	6	6	6	6	6	3	1	1	0	0	0	0	123
40	42	Varian_Day 1_062419	2019-06-24 13:06:26	Day 1 Training	V07.MD	4	Day 1	Varian-1	1	40	5	7	8	8	8	6	6	5	3	3	2	3	1	0	0	0	6	5	8	8	8	8	8	6	3	2	1	2	2	0	0	0	132
41	42	Varian_Day 1_062419	2019-06-24 13:06:26	Day 1 Training	V07.MD	4	Day 1	Varian-1	1	41	1	1	2	2	0	0	0	0	0	0	0	0	0	0	0	0	2	1	2	2	2	1	0	0	0	0	0	0	0	0	0	0	16
42	42	Varian_Day 1_062419	2019-06-24 13:06:26	Day 1 Training	V07.MD	4	Day 1	Varian-1	1	42	3	3	4	4	3	2	2	2	1	0	0	0	0	0	0	0	4	3	4	4	4	3	3	3	1	0	0	0	0	0	0	0	53
43	42	Varian_Day 1_062419	2019-06-24 13:06:26	Day 1 Training	V07.MD	4	Day 1	Varian-1	1	43	5	4	6	6	2	2	2	2	1	1	1	1	0	0	0	0	6	4	6	6	6	6	0	0	0	0	0	0	0	0	0	0	67
44	42	Varian_Day 1_062419	2019-06-24 13:06:26	Day 1 Training	V07.MD	4	Day 1	Varian-1	1	44	3	4	5	5	5	5	2	2	1	1	0	0	0	0	0	0	5	4	5	5	5	5	4	4	4	3	3	3	2	2	1	0	88
45	42	Varian_Day 1_062419	2019-06-24 13:06:26	Day 1 Training	V07.MD	4	Day 1	Varian-1	1	45	5	2	6	5	6	3	0	0	0	0	0	0	0	0	0	0	6	1	6	5	6	6	6	6	6	6	6	6	5	6	2	5	111
46	42	Varian_Day 1_062419	2019-06-24 13:06:26	Day 1 Training	V07.MD	4	Day 1	Varian-1	1	46	4	4	7	7	6	5	3	1	0	0	0	0	0	2	0	0	7	4	7	7	7	6	6	5	6	4	3	1	1	0	0	0	103
47	42	Varian_Day 1_062419	2019-06-24 13:06:26	Day 1 Training	V07.MD	4	Day 1	Varian-1	1	47	6	4	6	5	6	6	5	3	0	0	0	0	0	0	0	0	6	4	6	5	6	6	6	3	2	2	1	0	0	0	0	0	88
48	42	Varian_Day 1_062419	2019-06-24 13:06:26	Day 1 Training	V07.MD	4	Day 1	Varian-1	1	48	1	5	7	7	8	8	7	5	5	5	5	4	4	2	1	2	6	6	6	5	6	8	7	8	8	5	6	5	4	3	1	0	160
49	42	Varian_Day 1_062419	2019-06-24 13:06:26	Day 1 Training	V07.MD	4	Day 1	Varian-1	1	49	2	2	0	0	7	7	7	7	7	7	7	7	7	7	6	7	0	1	3	2	2	1	0	7	7	7	7	7	7	7	6	5	156
50	42	Varian_Day 1_062419	2019-06-24 13:06:26	Day 1 Training	V07.MD	4	Day 1	Varian-1	1	50	0	0	0	0	5	5	5	5	5	3	2	1	1	3	0	0	0	0	0	0	0	0	0	5	5	5	5	5	4	1	2	0	67
51	42	Varian_Day 1_062419	2019-06-24 13:06:26	Day 1 Training	V07.MD	4	Day 1	Varian-1	1	51	0	0	0	0	3	3	3	3	3	0	0	0	0	0	0	0	0	0	0	0	1	1	1	1	3	3	3	3	3	0	0	0	34
52	42	Varian_Day 1_062419	2019-06-24 13:06:26	Day 1 Training	V07.MD	4	Day 1	Varian-1	1	52	1	1	0	1	3	3	3	3	3	0	0	0	0	0	0	0	0	0	0	0	1	1	1	3	3	3	3	3	1	0	0	0	37
53	42	Varian_Day 1_062419	2019-06-24 13:06:26	Day 1 Training	V07.MD	4	Day 1	Varian-1	1	53	0	0	1	5	6	7	7	6	7	8	8	8	8	8	5	7	3	3	4	4	4	5	5	7	8	8	8	8	8	2	2	0	170
54	42	Varian_Day 1_062419	2019-06-24 13:06:26	Day 1 Training	V07.MD	4	Day 1	Varian-1	1	54	0	0	2	4	3	2	2	3	7	7	7	7	6	7	3	1	1	2	4	6	7	7	7	6	6	6	7	6	5	2	1	1	135
55	42	Varian_Day 1_062419	2019-06-24 13:06:26	Day 1 Training	V07.MD	4	Day 1	Varian-1	1	55	4	4	7	7	7	7	7	7	7	7	7	7	7	7	5	0	5	5	7	7	7	7	7	0	0	0	0	0	0	0	0	0	142
56	42	Varian_Day 1_062419	2019-06-24 13:06:26	Day 1 Training	V07.MD	4	Day 1	Varian-1	1	56	0	0	1	4	5	5	5	5	5	5	5	5	5	5	4	0	1	4	5	5	5	5	3	2	0	0	0	0	0	0	0	0	89
57	42	Varian_Day 1_062419	2019-06-24 13:06:26	Day 1 Training	V07.MD	4	Day 1	Varian-1	1	57	0	0	0	0	7	7	7	7	7	3	2	2	1	1	1	1	7	4	7	7	7	7	7	6	6	5	3	3	0	0	0	0	115
58	42	Varian_Day 1_062419	2019-06-24 13:06:26	Day 1 Training	V07.MD	4	Day 1	Varian-1	1	58	0	0	0	0	5	5	5	5	5	0	0	0	0	0	0	0	5	4	5	5	5	5	5	3	4	3	0	0	0	0	0	0	69
59	42	Varian_Day 1_062419	2019-06-24 13:06:26	Day 1 Training	V07.MD	4	Day 1	Varian-1	1	59	0	0	0	0	4	4	4	4	4	0	0	0	0	0	0	0	4	2	4	4	4	4	4	4	4	4	1	0	0	0	0	0	59
60	42	Varian_Day 1_062419	2019-06-24 13:06:26	Day 1 Training	V07.MD	4	Day 1	Varian-1	1	60	0	0	0	0	4	4	4	4	4	0	0	0	0	0	0	0	4	3	4	4	4	4	4	4	4	4	2	0	0	0	0	0	61
61	42	Varian_Day 1_062419	2019-06-24 13:06:26	Day 1 Training	V07.MD	4	Day 1	Varian-1	1	61	0	0	0	0	8	8	8	8	8	3	3	2	0	0	0	0	8	5	8	8	8	8	8	8	7	6	4	3	2	2	0	0	133
62	42	Varian_Day 1_062419	2019-06-24 13:06:26	Day 1 Training	V07.MD	4	Day 1	Varian-1	1	62	0	0	0	0	4	7	7	7	7	3	0	0	0	0	0	0	7	5	7	7	7	7	7	7	7	7	7	7	7	7	3	3	137
63	42	Varian_Day 1_062419	2019-06-24 13:06:26	Day 1 Training	V07.MD	4	Day 1	Varian-1	1	63	0	0	0	0	6	7	7	7	7	5	5	4	2	0	0	1	7	3	7	7	7	7	7	7	6	7	7	6	6	4	1	3	143
64	42	Varian_Day 1_062419	2019-06-24 13:06:26	Day 1 Training	V07.MD	4	Day 1	Varian-1	1	64	0	0	1	1	1	5	5	5	5	3	0	0	0	0	0	0	5	4	5	5	5	2	1	1	1	1	1	1	0	0	0	0	58
65	42	Varian_Day 1_062419	2019-06-24 13:06:26	Day 1 Training	V07.MD	4	Day 1	Varian-1	1	65	3	3	7	8	9	7	7	7	6	5	2	1	1	3	1	2	6	4	7	8	9	9	9	9	4	5	4	4	2	2	0	2	156
66	42	Varian_Day 1_062419	2019-06-24 13:06:26	Day 1 Training	V07.MD	4	Day 1	Varian-1	1	66	7	4	7	7	7	5	4	2	4	3	1	2	2	0	0	0	0	0	0	7	7	7	7	7	1	0	0	0	0	0	0	0	91
67	42	Varian_Day 1_062419	2019-06-24 13:06:26	Day 1 Training	V07.MD	4	Day 1	Varian-1	1	67	2	2	3	4	7	6	6	6	4	5	1	2	0	0	0	0	0	0	2	6	7	7	7	7	0	0	0	0	0	0	0	0	84
68	42	Varian_Day 1_062419	2019-06-24 13:06:26	Day 1 Training	V07.MD	4	Day 1	Varian-1	1	68	0	0	0	0	3	5	6	6	6	5	0	0	0	0	0	0	0	0	0	6	6	6	6	0	0	0	0	0	0	0	0	0	55
69	42	Varian_Day 1_062419	2019-06-24 13:06:26	Day 1 Training	V07.MD	4	Day 1	Varian-1	1	69	1	2	1	2	3	5	4	4	5	5	3	3	2	0	0	0	0	0	4	5	5	5	5	2	2	1	2	0	0	0	0	0	71
70	42	Varian_Day 1_062419	2019-06-24 13:06:26	Day 1 Training	V07.MD	4	Day 1	Varian-1	1	70	0	0	2	1	2	4	5	6	6	6	5	4	3	1	0	0	2	1	1	2	3	3	2	3	6	5	6	5	5	1	0	0	90
71	42	Varian_Day 1_062419	2019-06-24 13:06:26	Day 1 Training	V07.MD	4	Day 1	Varian-1	1	71	0	0	0	0	0	0	0	0	0	0	0	0	0	0	0	0	0	0	0	0	0	0	0	0	0	0	0	0	0	0	0	0	0
72	42	Varian_Day 1_062419	2019-06-24 13:06:26	Day 1 Training	V07.MD	4	Day 1	Varian-1	1	72	0	0	0	0	0	0	0	0	0	0	0	0	0	0	0	0	0	0	0	0	0	0	0	0	0	0	0	0	0	0	0	0	0
73	42	Varian_Day 1_062419	2019-06-24 13:06:26	Day 1 Training	V07.MD	4	Day 1	Varian-1	1	73	3	3	5	5	5	5	3	2	1	2	2	2	0	0	0	0	0	2	4	4	4	5	5	5	5	5	5	5	5	5	2	1	100
74	42	Varian_Day 1_062419	2019-06-24 13:06:26	Day 1 Training	V07.MD	4	Day 1	Varian-1	1	74	7	5	7	6	7	7	5	2	1	0	0	0	0	0	0	0	0	0	2	4	6	7	7	7	7	7	7	7	6	7	5	0	126
75	42	Varian_Day 1_062419	2019-06-24 13:06:26	Day 1 Training	V07.MD	4	Day 1	Varian-1	1	75	1	7	6	7	7	5	5	4	1	3	3	3	3	3	0	0	7	7	8	8	8	8	7	7	7	5	5	1	0	1	0	0	137
76	42	Varian_Day 1_062419	2019-06-24 13:06:26	Day 1 Training	V07.MD	4	Day 1	Varian-1	1	76	4	5	6	6	7	7	6	6	5	4	5	4	4	2	1	0	4	2	4	5	5	7	6	7	6	5	5	5	4	4	2	3	146
77	42	Varian_Day 1_062419	2019-06-24 13:06:26	Day 1 Training	V07.MD	4	Day 1	Varian-1	1	77	0	0	0	0	0	0	0	0	1	4	5	6	6	6	6	2	0	0	0	1	2	2	3	5	5	6	6	6	6	6	6	6	96
78	42	Varian_Day 1_062419	2019-06-24 13:06:26	Day 1 Training	V07.MD	4	Day 1	Varian-1	1	78	0	0	0	0	0	0	0	0	0	2	3	3	3	3	3	0	0	0	0	0	0	0	0	2	2	3	3	3	3	3	3	3	42
79	42	Varian_Day 1_062419	2019-06-24 13:06:26	Day 1 Training	V07.MD	4	Day 1	Varian-1	1	79	0	0	0	0	0	0	0	0	0	0	0	4	6	6	5	1	0	0	0	0	0	0	2	4	2	3	5	6	6	6	5	5	66
80	42	Varian_Day 1_062419	2019-06-24 13:06:26	Day 1 Training	V07.MD	4	Day 1	Varian-1	1	80	0	0	0	0	0	0	0	0	0	0	1	2	2	2	2	0	0	0	0	0	0	0	2	2	2	2	2	2	2	2	2	2	29
81	42	Varian_Day 1_062419	2019-06-24 13:06:26	Day 1 Training	V07.MD	4	Day 1	Varian-1	1	81	0	0	0	0	0	0	0	0	0	0	2	3	3	3	2	1	0	0	0	0	0	0	3	3	3	3	3	3	3	3	2	3	43
82	42	Varian_Day 1_062419	2019-06-24 13:06:26	Day 1 Training	V07.MD	4	Day 1	Varian-1	1	82	0	0	0	0	0	0	0	0	0	0	0	3	5	5	4	4	0	1	1	1	2	3	4	5	5	5	5	5	5	5	5	5	78
83	42	Varian_Day 1_062419	2019-06-24 13:06:26	Day 1 Training	V07.MD	4	Day 1	Varian-1	1	83	3	1	3	3	5	5	5	3	4	3	3	3	3	3	1	1	4	5	5	5	5	5	5	6	6	5	3	3	2	2	0	1	111
84	42	Varian_Day 1_062419	2019-06-24 13:06:26	Day 1 Training	V07.MD	4	Day 1	Varian-1	1	84	0	0	4	4	4	4	4	0	0	0	0	0	0	0	0	0	4	2	4	4	4	4	4	4	4	4	4	0	0	0	0	0	62
85	42	Varian_Day 1_062419	2019-06-24 13:06:26	Day 1 Training	V07.MD	4	Day 1	Varian-1	1	85	2	2	8	7	8	7	1	1	0	0	0	0	0	0	0	0	7	4	7	6	7	7	7	8	8	8	5	2	2	2	2	2	120
86	42	Varian_Day 1_062419	2019-06-24 13:06:26	Day 1 Training	V07.MD	4	Day 1	Varian-1	1	86	2	1	7	7	7	7	7	7	7	7	7	7	6	1	1	0	0	0	0	0	1	1	1	1	1	2	3	4	7	7	5	7	121
87	42	Varian_Day 1_062419	2019-06-24 13:06:26	Day 1 Training	V07.MD	4	Day 1	Varian-1	1	87	0	0	1	1	1	1	1	1	1	1	1	1	1	0	0	0	0	0	0	0	0	0	0	0	0	0	0	0	1	1	1	1	15
88	42	Varian_Day 1_062419	2019-06-24 13:06:26	Day 1 Training	V07.MD	4	Day 1	Varian-1	1	88	0	0	7	7	7	7	7	7	7	7	7	7	7	0	0	0	0	0	0	0	0	1	0	0	0	0	0	0	7	7	4	7	103
89	42	Varian_Day 1_062419	2019-06-24 13:06:26	Day 1 Training	V07.MD	4	Day 1	Varian-1	1	89	0	0	6	6	6	6	6	6	6	6	6	6	6	0	0	1	0	0	0	0	0	0	0	0	0	0	0	0	6	6	4	6	89
90	42	Varian_Day 1_062419	2019-06-24 13:06:26	Day 1 Training	V07.MD	4	Day 1	Varian-1	1	90	0	0	0	0	0	0	0	0	1	1	1	1	5	5	3	2	0	0	0	0	0	0	2	0	2	2	3	5	5	5	3	5	51
91	42	Varian_Day 1_062419	2019-06-24 13:06:26	Day 1 Training	V07.MD	4	Day 1	Varian-1	1	91	3	5	5	3	3	2	2	2	3	0	0	2	2	2	1	0	2	1	2	4	5	6	7	6	7	5	4	5	4	3	2	2	100
92	42	Varian_Day 1_062419	2019-06-24 13:06:26	Day 1 Training	V07.MD	4	Day 1	Varian-1	1	92	4	2	4	3	3	2	2	2	2	2	2	2	1	0	0	0	1	1	1	1	2	2	2	2	3	3	1	3	3	3	3	3	65
93	42	Varian_Day 1_062419	2019-06-24 13:06:26	Day 1 Training	V07.MD	4	Day 1	Varian-1	1	93	1	0	3	6	6	6	6	6	6	6	6	6	6	6	2	3	0	0	0	0	0	1	1	0	0	0	0	2	6	6	4	6	101
94	42	Varian_Day 1_062419	2019-06-24 13:06:26	Day 1 Training	V07.MD	4	Day 1	Varian-1	1	94	0	0	6	5	6	6	6	6	6	6	6	6	5	6	0	0	0	0	0	0	0	0	0	0	4	0	0	0	5	6	3	6	94
95	42	Varian_Day 1_062419	2019-06-24 13:06:26	Day 1 Training	V07.MD	4	Day 1	Varian-1	1	95	0	0	4	4	4	4	4	4	4	4	4	4	4	4	0	0	0	0	0	0	0	1	0	0	4	0	0	0	4	4	3	4	68
96	42	Varian_Day 1_062419	2019-06-24 13:06:26	Day 1 Training	V07.MD	4	Day 1	Varian-1	1	96	0	0	4	4	4	4	4	4	4	4	4	4	4	4	0	0	0	0	0	0	0	0	0	0	4	0	0	0	4	4	2	4	66
97	42	Varian_Day 1_062419	2019-06-24 13:06:26	Day 1 Training	V07.MD	4	Day 1	Varian-1	1	97	0	0	5	5	5	5	5	5	5	5	5	5	5	5	3	3	0	0	0	0	0	0	0	0	5	0	0	1	5	5	3	5	90
98	42	Varian_Day 1_062419	2019-06-24 13:06:26	Day 1 Training	V07.MD	4	Day 1	Varian-1	1	98	0	0	2	2	4	4	4	4	5	6	6	7	7	8	5	6	0	0	0	0	1	1	2	4	6	6	6	6	7	8	5	8	130
99	42	Varian_Day 1_062419	2019-06-24 13:06:26	Day 1 Training	V07.MD	4	Day 1	Varian-1	1	99	0	0	1	1	2	1	1	2	2	1	3	4	3	3	2	4	2	1	2	2	4	3	4	5	4	3	3	3	2	3	1	3	75
100	42	Varian_Day 1_062419	2019-06-24 13:06:26	Day 1 Training	V07.MD	4	Day 1	Varian-1	1	100	0	0	0	2	4	7	8	8	8	8	0	0	0	0	0	0	0	0	0	0	0	0	0	0	0	1	2	0	8	8	4	8	76
101	42	Varian_Day 1_062419	2019-06-24 13:06:26	Day 1 Training	V07.MD	4	Day 1	Varian-1	1	101	0	0	0	5	8	8	8	8	8	6	5	5	5	5	3	5	0	0	0	0	0	0	0	0	0	1	2	4	8	8	6	8	116
102	42	Varian_Day 1_062419	2019-06-24 13:06:26	Day 1 Training	V07.MD	4	Day 1	Varian-1	1	102	0	0	0	3	5	5	5	5	5	5	5	5	4	5	2	5	0	0	0	0	0	0	0	0	0	2	3	4	4	5	2	5	84
103	42	Varian_Day 1_062419	2019-06-24 13:06:26	Day 1 Training	V07.MD	4	Day 1	Varian-1	1	103	0	0	0	3	3	3	3	3	3	3	3	3	3	3	2	3	0	0	0	0	0	0	0	0	0	0	0	0	3	3	2	3	49
104	42	Varian_Day 1_062419	2019-06-24 13:06:26	Day 1 Training	V07.MD	4	Day 1	Varian-1	1	104	0	0	0	2	2	2	2	2	2	2	2	2	2	2	1	2	0	0	0	0	0	0	0	0	0	0	0	0	2	2	1	2	32
105	42	Varian_Day 1_062419	2019-06-24 13:06:26	Day 1 Training	V07.MD	4	Day 1	Varian-1	1	105	0	0	6	6	6	6	6	6	6	6	6	6	6	6	1	3	0	0	0	0	0	0	0	0	0	0	0	0	6	6	4	6	98
106	42	Varian_Day 1_062419	2019-06-24 13:06:26	Day 1 Training	V07.MD	4	Day 1	Varian-1	1	106	0	0	4	4	4	4	4	4	4	4	4	4	4	4	0	0	0	0	0	0	0	0	0	0	0	0	0	0	4	4	2	4	62
107	42	Varian_Day 1_062419	2019-06-24 13:06:26	Day 1 Training	V07.MD	4	Day 1	Varian-1	1	107	0	1	5	4	6	6	6	5	5	5	4	4	3	4	1	1	0	0	0	0	0	2	2	2	2	2	0	2	4	5	1	4	86
108	42	Varian_Day 1_062419	2019-06-24 13:06:26	Day 1 Training	V07.MD	4	Day 1	Varian-1	1	108	0	0	8	8	8	8	5	2	2	1	1	3	1	0	0	0	1	2	6	5	8	8	8	8	8	1	0	0	0	0	0	0	102
109	42	Varian_Day 1_062419	2019-06-24 13:06:26	Day 1 Training	V07.MD	4	Day 1	Varian-1	1	109	1	0	1	1	7	7	7	7	6	4	0	0	1	1	0	0	1	0	1	2	2	7	7	7	7	2	0	0	0	0	0	0	79
110	42	Varian_Day 1_062419	2019-06-24 13:06:26	Day 1 Training	V07.MD	4	Day 1	Varian-1	1	110	0	1	1	1	8	8	7	7	7	5	4	1	1	2	0	0	2	0	0	0	5	8	8	8	8	1	1	1	1	0	0	1	97
111	42	Varian_Day 1_062419	2019-06-24 13:06:26	Day 1 Training	V07.MD	4	Day 1	Varian-1	1	111	7	5	7	7	5	7	4	0	0	0	0	0	0	0	0	0	1	1	3	4	6	7	7	7	7	7	6	4	4	0	0	0	106
112	42	Varian_Day 1_062419	2019-06-24 13:06:26	Day 1 Training	V07.MD	4	Day 1	Varian-1	1	112	6	4	6	5	4	2	2	0	0	0	0	0	0	0	0	0	2	0	0	0	0	5	6	6	6	6	4	3	2	3	0	0	72
113	42	Varian_Day 1_062419	2019-06-24 13:06:26	Day 1 Training	V07.MD	4	Day 1	Varian-1	1	113	5	2	5	5	5	5	5	0	0	0	0	0	0	0	0	0	3	0	0	0	1	5	5	5	5	5	5	5	5	5	0	0	81
114	42	Varian_Day 1_062419	2019-06-24 13:06:26	Day 1 Training	V07.MD	4	Day 1	Varian-1	1	114	7	5	7	7	0	0	0	0	0	0	0	0	0	0	0	0	3	0	0	0	7	7	7	7	7	5	0	2	2	1	0	0	74
115	42	Varian_Day 1_062419	2019-06-24 13:06:26	Day 1 Training	V07.MD	4	Day 1	Varian-1	1	115	4	4	4	5	3	3	5	3	2	0	0	1	2	1	1	1	0	0	0	0	1	3	3	3	5	5	5	2	2	4	1	2	75
116	42	Varian_Day 1_062419	2019-06-24 13:06:26	Day 1 Training	V07.MD	4	Day 1	Varian-1	1	116	0	0	0	0	1	0	0	2	4	5	5	7	7	7	5	2	0	0	1	1	1	2	2	4	6	7	6	6	6	7	5	6	105
117	42	Varian_Day 1_062419	2019-06-24 13:06:26	Day 1 Training	V07.MD	4	Day 1	Varian-1	1	117	0	0	0	0	0	0	0	0	3	6	8	8	8	8	6	0	0	0	0	0	0	7	5	4	7	8	8	5	6	8	6	8	119
118	42	Varian_Day 1_062419	2019-06-24 13:06:26	Day 1 Training	V07.MD	4	Day 1	Varian-1	1	118	0	0	0	0	0	0	0	0	0	4	4	4	4	4	2	0	0	0	0	0	0	4	4	4	4	4	4	4	4	4	2	4	64
119	42	Varian_Day 1_062419	2019-06-24 13:06:26	Day 1 Training	V07.MD	4	Day 1	Varian-1	1	119	0	0	0	0	0	0	0	0	0	3	3	3	3	3	3	0	0	0	0	0	0	3	3	1	3	3	3	3	3	3	3	3	49
120	42	Varian_Day 1_062419	2019-06-24 13:06:26	Day 1 Training	V07.MD	4	Day 1	Varian-1	1	120	0	0	0	0	0	0	0	0	0	4	4	4	4	4	2	0	0	0	0	0	0	0	0	0	0	4	4	4	4	4	2	4	48
121	42	Varian_Day 1_062419	2019-06-24 13:06:26	Day 1 Training	V07.MD	4	Day 1	Varian-1	1	121	0	0	0	0	0	0	0	0	0	2	2	2	2	2	1	0	0	0	0	0	0	0	0	0	0	2	2	2	2	2	1	2	24
122	42	Varian_Day 1_062419	2019-06-24 13:06:26	Day 1 Training	V07.MD	4	Day 1	Varian-1	1	122	0	0	0	0	0	0	0	0	0	2	3	5	4	5	3	0	0	0	0	0	0	0	0	0	0	3	5	2	2	3	3	5	45
123	42	Varian_Day 1_062419	2019-06-24 13:06:26	Day 1 Training	V07.MD	4	Day 1	Varian-1	1	123	0	0	0	0	0	0	0	0	0	0	0	5	5	5	3	0	0	0	0	0	0	0	0	0	0	5	5	0	0	0	3	5	36
124	42	Varian_Day 1_062419	2019-06-24 13:06:26	Day 1 Training	V07.MD	4	Day 1	Varian-1	1	124	1	4	5	6	6	6	7	4	2	0	4	2	0	0	0	0	6	5	6	5	4	6	7	7	5	5	2	2	0	0	0	0	107
125	42	Varian_Day 1_062419	2019-06-24 13:06:26	Day 1 Training	V07.MD	4	Day 1	Varian-1	1	125	1	4	6	6	6	6	6	0	0	0	6	0	0	0	0	0	6	4	6	6	6	6	6	6	6	6	6	5	0	0	0	0	110
126	42	Varian_Day 1_062419	2019-06-24 13:06:26	Day 1 Training	V07.MD	4	Day 1	Varian-1	1	126	3	2	3	3	3	3	3	0	0	3	2	0	0	0	0	0	3	2	3	3	3	3	3	3	3	3	3	3	0	0	0	0	60
127	42	Varian_Day 1_062419	2019-06-24 13:06:26	Day 1 Training	V07.MD	4	Day 1	Varian-1	1	127	4	3	4	4	4	4	4	1	2	4	0	0	0	0	0	0	4	3	4	4	4	4	4	4	4	4	4	4	0	0	0	0	81
128	42	Varian_Day 1_062419	2019-06-24 13:06:26	Day 1 Training	V07.MD	4	Day 1	Varian-1	1	128	4	3	4	4	4	4	4	4	1	0	0	0	0	0	0	0	4	3	4	4	4	4	4	4	4	4	4	4	0	0	0	0	79
129	42	Varian_Day 1_062419	2019-06-24 13:06:26	Day 1 Training	V07.MD	4	Day 1	Varian-1	1	129	2	1	2	2	2	2	2	0	0	0	0	0	0	0	0	0	2	1	2	2	2	2	2	2	2	2	2	2	0	0	0	0	36
130	42	Varian_Day 1_062419	2019-06-24 13:06:26	Day 1 Training	V07.MD	4	Day 1	Varian-1	1	130	5	4	5	5	5	3	3	0	0	0	0	0	0	0	0	0	5	4	5	5	5	5	5	5	5	5	4	3	0	0	0	0	86
131	42	Varian_Day 1_062419	2019-06-24 13:06:26	Day 1 Training	V07.MD	4	Day 1	Varian-1	1	131	3	2	3	3	3	0	0	0	0	0	0	0	0	0	0	0	3	2	3	3	3	3	3	3	3	3	2	0	0	0	0	0	45
132	42	Varian_Day 1_062419	2019-06-24 13:06:26	Day 1 Training	V07.MD	4	Day 1	Varian-1	1	132	5	4	6	6	5	1	0	0	0	0	0	0	0	0	0	0	6	4	4	3	3	5	5	4	5	2	0	0	1	0	0	0	69
133	42	Varian_Day 1_062419	2019-06-24 13:06:26	Day 1 Training	V07.MD	4	Day 1	Varian-1	1	133	0	0	0	0	0	0	0	0	0	0	0	0	0	0	0	0	0	0	0	0	0	0	0	0	0	0	0	0	0	0	0	0	0
134	42	Varian_Day 1_062419	2019-06-24 13:06:26	Day 1 Training	V07.MD	4	Day 1	Varian-1	1	134	4	2	4	4	4	0	0	0	0	0	0	0	0	0	0	0	4	2	4	4	4	4	4	4	4	4	0	0	0	0	0	0	56
135	42	Varian_Day 1_062419	2019-06-24 13:06:26	Day 1 Training	V07.MD	4	Day 1	Varian-1	1	135	2	1	2	2	2	0	0	0	0	0	0	0	0	0	0	0	2	1	2	2	2	2	2	2	2	2	0	0	0	0	0	0	28
136	42	Varian_Day 1_062419	2019-06-24 13:06:26	Day 1 Training	V07.MD	4	Day 1	Varian-1	1	136	1	1	1	1	1	0	0	0	0	0	0	0	0	0	0	0	1	1	1	1	1	1	1	1	1	1	1	0	0	0	0	0	16
137	42	Varian_Day 1_062419	2019-06-24 13:06:26	Day 1 Training	V07.MD	4	Day 1	Varian-1	1	137	2	1	2	2	2	0	0	0	0	0	0	0	0	0	0	0	2	1	2	2	2	2	2	2	2	2	2	0	0	0	0	0	30
138	42	Varian_Day 1_062419	2019-06-24 13:06:26	Day 1 Training	V07.MD	4	Day 1	Varian-1	1	138	4	2	4	4	4	0	0	0	0	0	0	0	0	0	0	0	4	2	4	4	4	4	4	4	4	4	4	0	0	0	0	0	60
139	42	Varian_Day 1_062419	2019-06-24 13:06:26	Day 1 Training	V07.MD	4	Day 1	Varian-1	1	139	7	6	7	7	1	0	0	0	0	0	0	0	0	0	0	0	7	6	7	1	3	7	5	1	1	1	2	0	0	0	0	0	69
140	42	Varian_Day 1_062419	2019-06-24 13:06:26	Day 1 Training	V07.MD	4	Day 1	Varian-1	1	140	4	3	5	6	3	3	3	2	3	3	3	1	1	2	1	0	3	1	0	0	2	2	2	0	1	0	3	2	4	3	4	3	73
141	42	Varian_Day 1_062419	2019-06-24 13:06:26	Day 1 Training	V07.MD	4	Day 1	Varian-1	1	141	3	2	3	3	3	3	3	3	3	3	1	0	0	0	0	0	0	0	0	0	0	0	0	0	0	0	0	0	3	3	2	3	41
142	42	Varian_Day 1_062419	2019-06-24 13:06:26	Day 1 Training	V07.MD	4	Day 1	Varian-1	1	142	4	2	4	4	4	4	4	4	4	4	4	0	0	0	0	0	0	0	0	0	0	0	0	0	0	0	0	0	4	4	2	4	56
143	42	Varian_Day 1_062419	2019-06-24 13:06:26	Day 1 Training	V07.MD	4	Day 1	Varian-1	1	143	3	1	3	2	3	3	3	3	3	3	3	0	0	0	0	0	0	0	0	0	0	0	0	0	0	0	0	0	2	3	1	3	39
144	42	Varian_Day 1_062419	2019-06-24 13:06:26	Day 1 Training	V07.MD	4	Day 1	Varian-1	1	144	1	0	1	1	1	1	1	1	1	1	1	0	0	0	0	0	0	0	0	0	0	0	0	0	0	0	0	0	1	1	0	1	13
1	43	Varian_Day 1_062419	2019-06-24 13:26:59	Day 1 Training	V07.ME	1	Day 1	Varian-1	1	1	0	0	0	0	2	2	2	2	2	0	0	0	0	0	0	0	0	0	0	0	0	0	0	0	0	0	0	0	2	2	1	2	17
2	43	Varian_Day 1_062419	2019-06-24 13:26:59	Day 1 Training	V07.ME	1	Day 1	Varian-1	1	2	3	4	4	4	5	5	5	5	5	0	0	0	0	0	0	0	0	0	0	0	1	1	2	3	3	4	4	5	5	5	5	5	83
3	43	Varian_Day 1_062419	2019-06-24 13:26:59	Day 1 Training	V07.ME	1	Day 1	Varian-1	1	3	1	3	7	7	7	7	7	7	7	0	0	0	0	0	0	0	0	0	3	5	6	5	7	7	7	7	7	7	7	7	5	7	140
4	43	Varian_Day 1_062419	2019-06-24 13:26:59	Day 1 Training	V07.ME	1	Day 1	Varian-1	1	4	2	1	8	8	8	8	8	8	6	0	0	0	0	0	0	0	2	2	4	5	7	6	8	8	8	8	8	8	8	8	4	8	159
5	43	Varian_Day 1_062419	2019-06-24 13:26:59	Day 1 Training	V07.ME	1	Day 1	Varian-1	1	5	4	4	4	4	4	4	4	4	2	1	0	0	0	0	0	0	0	0	0	0	1	2	2	2	3	4	4	4	4	4	4	4	73
6	43	Varian_Day 1_062419	2019-06-24 13:26:59	Day 1 Training	V07.ME	1	Day 1	Varian-1	1	6	0	2	1	2	2	2	4	4	4	4	0	0	0	0	0	0	0	0	0	0	0	0	0	0	0	2	4	4	4	4	1	0	44
7	43	Varian_Day 1_062419	2019-06-24 13:26:59	Day 1 Training	V07.ME	1	Day 1	Varian-1	1	7	2	1	2	2	2	2	5	5	5	5	2	0	0	0	0	0	0	0	0	0	0	0	0	0	0	0	5	5	5	5	2	1	56
8	43	Varian_Day 1_062419	2019-06-24 13:26:59	Day 1 Training	V07.ME	1	Day 1	Varian-1	1	8	0	0	2	2	1	5	7	7	7	7	7	1	0	0	0	0	0	0	0	0	0	0	0	0	0	0	4	7	7	7	5	3	79
9	43	Varian_Day 1_062419	2019-06-24 13:26:59	Day 1 Training	V07.ME	1	Day 1	Varian-1	1	9	2	4	5	6	7	7	7	7	7	7	7	2	0	0	0	0	0	0	0	3	5	6	6	6	7	7	6	7	7	7	7	5	147
10	43	Varian_Day 1_062419	2019-06-24 13:26:59	Day 1 Training	V07.ME	1	Day 1	Varian-1	1	10	1	7	7	7	7	7	6	4	5	4	4	0	0	0	0	0	0	0	4	5	6	7	7	7	7	7	7	7	7	7	7	2	146
11	43	Varian_Day 1_062419	2019-06-24 13:26:59	Day 1 Training	V07.ME	1	Day 1	Varian-1	1	11	0	8	9	9	9	9	9	4	0	0	0	0	0	0	0	0	0	2	4	7	9	9	9	9	9	9	9	9	9	9	7	0	167
12	43	Varian_Day 1_062419	2019-06-24 13:26:59	Day 1 Training	V07.ME	1	Day 1	Varian-1	1	12	4	5	8	8	8	8	8	8	8	1	0	0	0	0	0	0	0	0	0	0	3	6	7	8	8	8	8	8	8	7	2	0	139
13	43	Varian_Day 1_062419	2019-06-24 13:26:59	Day 1 Training	V07.ME	1	Day 1	Varian-1	1	13	5	5	5	5	5	5	5	5	4	4	2	0	0	0	0	0	0	0	0	0	0	5	5	5	5	5	4	2	1	0	0	0	82
14	43	Varian_Day 1_062419	2019-06-24 13:26:59	Day 1 Training	V07.ME	1	Day 1	Varian-1	1	14	3	5	5	5	7	8	8	8	8	8	8	8	7	7	4	1	0	0	0	0	0	6	8	8	8	7	4	5	3	3	0	1	153
15	43	Varian_Day 1_062419	2019-06-24 13:26:59	Day 1 Training	V07.ME	1	Day 1	Varian-1	1	15	0	2	6	6	7	8	9	9	9	9	9	4	0	0	0	0	2	2	7	4	9	9	9	9	9	9	9	9	5	5	2	1	178
16	43	Varian_Day 1_062419	2019-06-24 13:26:59	Day 1 Training	V07.ME	1	Day 1	Varian-1	1	16	1	2	6	7	7	7	7	7	7	6	5	3	1	0	0	0	4	2	3	4	2	3	7	7	7	7	7	7	7	7	6	5	151
17	43	Varian_Day 1_062419	2019-06-24 13:26:59	Day 1 Training	V07.ME	1	Day 1	Varian-1	1	17	0	0	7	7	7	7	7	7	7	7	7	6	4	0	0	0	4	4	7	7	7	7	7	7	7	7	7	7	7	7	5	7	177
18	43	Varian_Day 1_062419	2019-06-24 13:26:59	Day 1 Training	V07.ME	1	Day 1	Varian-1	1	18	0	0	6	6	6	6	6	3	1	0	1	0	0	0	0	0	1	1	1	1	1	4	6	6	6	6	4	1	1	1	1	1	77
19	43	Varian_Day 1_062419	2019-06-24 13:26:59	Day 1 Training	V07.ME	1	Day 1	Varian-1	1	19	1	1	3	7	7	7	7	7	6	4	3	3	3	3	2	1	0	0	0	1	2	4	4	4	6	7	6	5	5	5	4	4	122
20	43	Varian_Day 1_062419	2019-06-24 13:26:59	Day 1 Training	V07.ME	1	Day 1	Varian-1	1	20	5	2	7	8	7	7	8	9	9	9	9	8	9	7	5	4	0	0	0	0	1	1	3	4	6	6	8	9	9	9	5	9	183
21	43	Varian_Day 1_062419	2019-06-24 13:26:59	Day 1 Training	V07.ME	1	Day 1	Varian-1	1	21	2	1	0	0	0	1	3	5	6	6	6	6	3	0	0	0	0	1	3	3	4	5	6	6	6	6	6	6	6	6	4	4	111
22	43	Varian_Day 1_062419	2019-06-24 13:26:59	Day 1 Training	V07.ME	1	Day 1	Varian-1	1	22	0	0	0	0	0	2	3	4	5	5	5	5	2	2	1	1	1	3	5	5	5	5	5	5	5	5	5	5	4	2	0	0	95
23	43	Varian_Day 1_062419	2019-06-24 13:26:59	Day 1 Training	V07.ME	1	Day 1	Varian-1	1	23	0	0	0	0	1	2	2	2	4	4	4	4	4	4	4	4	3	4	4	4	4	4	4	4	4	4	4	4	4	3	2	2	97
24	43	Varian_Day 1_062419	2019-06-24 13:26:59	Day 1 Training	V07.ME	1	Day 1	Varian-1	1	24	0	0	0	0	0	0	0	0	8	8	8	8	8	2	1	1	0	0	2	1	1	1	1	3	8	8	8	8	8	2	0	0	95
25	43	Varian_Day 1_062419	2019-06-24 13:26:59	Day 1 Training	V07.ME	1	Day 1	Varian-1	1	25	3	2	4	4	5	5	5	6	8	8	8	6	6	0	0	0	3	3	4	6	6	6	6	7	8	8	6	6	5	3	0	1	148
26	43	Varian_Day 1_062419	2019-06-24 13:26:59	Day 1 Training	V07.ME	1	Day 1	Varian-1	1	26	0	1	2	1	2	7	7	7	7	7	7	2	1	0	0	0	0	1	1	1	4	7	7	7	7	7	1	1	0	1	1	0	97
27	43	Varian_Day 1_062419	2019-06-24 13:26:59	Day 1 Training	V07.ME	1	Day 1	Varian-1	1	27	1	6	7	7	7	8	8	8	8	7	4	2	1	0	0	0	0	0	0	0	7	8	8	8	8	8	7	6	5	2	1	0	142
28	43	Varian_Day 1_062419	2019-06-24 13:26:59	Day 1 Training	V07.ME	1	Day 1	Varian-1	1	28	5	4	8	8	8	8	8	8	8	2	0	0	0	0	0	0	0	0	0	4	8	8	8	8	8	8	8	8	8	2	1	0	146
29	43	Varian_Day 1_062419	2019-06-24 13:26:59	Day 1 Training	V07.ME	1	Day 1	Varian-1	1	29	1	2	5	4	4	6	9	9	9	9	9	3	4	5	0	0	0	1	2	7	9	9	9	9	9	2	1	2	0	0	0	0	139
30	43	Varian_Day 1_062419	2019-06-24 13:26:59	Day 1 Training	V07.ME	1	Day 1	Varian-1	1	30	0	0	5	5	5	5	5	5	3	2	3	1	0	0	0	0	0	0	0	3	5	5	5	5	5	5	5	5	5	2	0	0	89
31	43	Varian_Day 1_062419	2019-06-24 13:26:59	Day 1 Training	V07.ME	1	Day 1	Varian-1	1	31	0	1	3	3	3	3	3	3	3	1	0	0	0	0	0	0	0	0	0	3	3	3	3	3	3	3	3	3	3	0	0	0	53
32	43	Varian_Day 1_062419	2019-06-24 13:26:59	Day 1 Training	V07.ME	1	Day 1	Varian-1	1	32	0	0	2	2	2	2	2	2	2	2	2	1	0	0	0	0	0	0	0	2	2	2	2	2	2	2	2	2	2	0	0	0	39
33	43	Varian_Day 1_062419	2019-06-24 13:26:59	Day 1 Training	V07.ME	1	Day 1	Varian-1	1	33	0	0	4	8	8	8	8	8	8	7	7	6	4	1	0	0	0	1	1	4	4	4	5	5	8	8	8	8	8	8	4	5	158
34	43	Varian_Day 1_062419	2019-06-24 13:26:59	Day 1 Training	V07.ME	1	Day 1	Varian-1	1	34	1	3	5	8	8	8	8	8	5	3	3	3	3	3	3	1	0	0	0	2	6	4	4	1	6	8	8	8	8	3	0	0	131
35	43	Varian_Day 1_062419	2019-06-24 13:26:59	Day 1 Training	V07.ME	1	Day 1	Varian-1	1	35	2	4	4	5	5	5	6	8	8	8	8	8	8	8	8	5	0	0	2	1	1	2	5	5	7	8	8	8	8	8	8	7	178
36	43	Varian_Day 1_062419	2019-06-24 13:26:59	Day 1 Training	V07.ME	1	Day 1	Varian-1	1	36	0	3	2	1	1	1	2	7	7	7	8	8	8	8	6	4	1	1	1	2	2	4	5	8	8	8	8	8	7	8	7	8	159
37	43	Varian_Day 1_062419	2019-06-24 13:26:59	Day 1 Training	V07.ME	1	Day 1	Varian-1	1	37	1	3	3	3	3	4	5	5	6	6	6	7	7	7	4	4	4	4	6	7	7	7	7	7	4	6	7	4	4	3	0	0	151
38	43	Varian_Day 1_062419	2019-06-24 13:26:59	Day 1 Training	V07.ME	1	Day 1	Varian-1	1	38	4	4	5	5	5	5	6	6	6	6	6	6	2	1	0	0	5	5	6	6	6	6	6	3	1	1	1	1	0	0	0	0	114
39	43	Varian_Day 1_062419	2019-06-24 13:26:59	Day 1 Training	V07.ME	1	Day 1	Varian-1	1	39	0	0	1	6	6	6	7	8	6	3	3	3	1	1	0	1	0	4	8	8	8	8	8	6	6	6	6	5	4	1	0	0	130
40	43	Varian_Day 1_062419	2019-06-24 13:26:59	Day 1 Training	V07.ME	1	Day 1	Varian-1	1	40	0	0	0	6	6	6	6	6	0	0	0	0	0	0	0	0	0	5	6	6	6	6	6	6	6	6	6	6	5	4	1	0	105
41	43	Varian_Day 1_062419	2019-06-24 13:26:59	Day 1 Training	V07.ME	1	Day 1	Varian-1	1	41	3	3	6	6	6	6	6	5	5	2	2	2	1	0	0	0	0	3	3	6	6	6	6	6	6	6	6	6	6	4	2	3	128
42	43	Varian_Day 1_062419	2019-06-24 13:26:59	Day 1 Training	V07.ME	1	Day 1	Varian-1	1	42	2	2	3	7	7	7	7	4	2	1	1	1	1	0	0	0	1	0	1	5	7	7	7	7	7	4	4	4	3	4	1	1	108
43	43	Varian_Day 1_062419	2019-06-24 13:26:59	Day 1 Training	V07.ME	1	Day 1	Varian-1	1	43	1	4	3	3	3	5	5	8	8	8	8	8	8	3	2	0	1	0	5	6	6	6	6	8	8	8	8	7	2	0	0	0	148
44	43	Varian_Day 1_062419	2019-06-24 13:26:59	Day 1 Training	V07.ME	1	Day 1	Varian-1	1	44	0	0	0	0	0	2	4	5	6	8	8	8	8	5	0	0	0	2	7	8	8	8	8	8	8	8	8	8	4	0	0	0	139
45	43	Varian_Day 1_062419	2019-06-24 13:26:59	Day 1 Training	V07.ME	1	Day 1	Varian-1	1	45	0	0	0	0	0	0	0	0	0	2	2	2	2	2	0	0	0	0	2	2	2	2	1	2	2	2	2	2	2	0	0	0	31
46	43	Varian_Day 1_062419	2019-06-24 13:26:59	Day 1 Training	V07.ME	1	Day 1	Varian-1	1	46	0	0	0	0	0	0	0	0	0	6	6	6	6	6	1	1	0	2	6	6	6	6	5	6	6	6	6	6	6	1	0	0	100
47	43	Varian_Day 1_062419	2019-06-24 13:26:59	Day 1 Training	V07.ME	1	Day 1	Varian-1	1	47	0	0	0	0	0	0	0	0	0	5	7	7	7	7	7	7	0	1	7	7	7	7	4	7	7	7	7	7	2	7	0	0	124
48	43	Varian_Day 1_062419	2019-06-24 13:26:59	Day 1 Training	V07.ME	1	Day 1	Varian-1	1	48	0	0	1	2	1	2	3	3	6	9	9	9	9	9	8	4	0	0	1	4	9	9	9	9	9	8	8	8	6	7	4	6	172
49	43	Varian_Day 1_062419	2019-06-24 13:26:59	Day 1 Training	V07.ME	1	Day 1	Varian-1	1	49	0	0	0	0	0	0	0	0	3	6	6	6	6	6	3	6	0	0	0	5	6	6	6	6	6	6	6	6	6	6	3	3	113
50	43	Varian_Day 1_062419	2019-06-24 13:26:59	Day 1 Training	V07.ME	1	Day 1	Varian-1	1	50	0	1	0	0	0	0	0	1	2	6	6	6	6	5	4	4	0	0	1	5	6	6	6	6	6	4	4	4	4	3	3	1	100
51	43	Varian_Day 1_062419	2019-06-24 13:26:59	Day 1 Training	V07.ME	1	Day 1	Varian-1	1	51	0	0	0	0	0	0	0	0	2	2	2	2	1	0	0	0	0	0	0	2	2	2	2	2	0	0	0	0	0	0	0	0	19
52	43	Varian_Day 1_062419	2019-06-24 13:26:59	Day 1 Training	V07.ME	1	Day 1	Varian-1	1	52	0	0	0	0	1	1	2	2	5	5	5	5	5	3	1	0	2	2	4	5	5	5	5	4	3	3	3	2	2	2	1	1	84
53	43	Varian_Day 1_062419	2019-06-24 13:26:59	Day 1 Training	V07.ME	1	Day 1	Varian-1	1	53	2	5	6	8	8	8	8	8	8	7	6	3	4	3	1	2	0	0	1	3	2	4	3	4	4	6	8	8	8	8	7	6	159
54	43	Varian_Day 1_062419	2019-06-24 13:26:59	Day 1 Training	V07.ME	1	Day 1	Varian-1	1	54	0	1	8	8	8	8	5	6	5	3	3	2	1	2	1	1	1	2	5	5	5	5	5	8	5	4	5	5	1	1	1	2	122
55	43	Varian_Day 1_062419	2019-06-24 13:26:59	Day 1 Training	V07.ME	1	Day 1	Varian-1	1	55	0	1	1	1	1	1	2	6	6	6	6	6	2	2	1	0	5	6	6	6	6	6	6	4	4	2	0	0	0	0	0	0	93
56	43	Varian_Day 1_062419	2019-06-24 13:26:59	Day 1 Training	V07.ME	1	Day 1	Varian-1	1	56	0	0	0	0	0	0	0	3	3	3	3	3	3	0	0	0	3	2	3	3	3	3	3	3	2	0	0	0	0	0	0	0	43
57	43	Varian_Day 1_062419	2019-06-24 13:26:59	Day 1 Training	V07.ME	1	Day 1	Varian-1	1	57	0	0	0	0	0	0	0	6	6	6	6	6	4	2	1	0	6	5	6	6	6	6	6	4	3	1	0	0	0	0	0	0	86
58	43	Varian_Day 1_062419	2019-06-24 13:26:59	Day 1 Training	V07.ME	1	Day 1	Varian-1	1	58	0	0	0	0	0	0	0	8	8	8	8	8	7	5	0	0	8	8	8	8	8	8	8	0	0	0	0	0	0	0	0	0	108
59	43	Varian_Day 1_062419	2019-06-24 13:26:59	Day 1 Training	V07.ME	1	Day 1	Varian-1	1	59	0	0	0	0	0	0	2	7	7	7	7	7	3	0	0	0	7	7	7	7	7	7	7	7	6	4	4	3	2	1	0	0	116
60	43	Varian_Day 1_062419	2019-06-24 13:26:59	Day 1 Training	V07.ME	1	Day 1	Varian-1	1	60	0	0	0	0	1	0	2	4	6	5	6	7	5	5	4	5	3	2	5	6	7	7	7	6	7	7	7	7	5	5	2	2	135
61	43	Varian_Day 1_062419	2019-06-24 13:26:59	Day 1 Training	V07.ME	1	Day 1	Varian-1	1	61	0	0	1	2	3	4	5	4	6	5	7	6	6	6	5	2	1	3	3	3	4	5	6	6	6	3	5	5	5	3	1	0	121
62	43	Varian_Day 1_062419	2019-06-24 13:26:59	Day 1 Training	V07.ME	1	Day 1	Varian-1	1	62	0	0	0	0	1	2	4	4	4	4	3	0	0	0	0	0	0	0	0	0	0	0	0	0	0	0	4	4	4	4	2	0	40
63	43	Varian_Day 1_062419	2019-06-24 13:26:59	Day 1 Training	V07.ME	1	Day 1	Varian-1	1	63	0	0	4	6	7	7	7	6	6	2	1	1	0	0	0	0	1	0	3	4	4	4	5	4	4	3	7	7	7	6	3	1	110
64	43	Varian_Day 1_062419	2019-06-24 13:26:59	Day 1 Training	V07.ME	1	Day 1	Varian-1	1	64	0	1	4	4	4	4	0	0	0	0	0	0	0	0	0	0	0	0	1	0	0	1	3	4	4	4	4	2	1	0	0	0	41
65	43	Varian_Day 1_062419	2019-06-24 13:26:59	Day 1 Training	V07.ME	1	Day 1	Varian-1	1	65	0	2	7	6	7	7	6	6	6	7	6	6	6	6	2	4	2	4	5	6	6	7	7	7	3	2	3	2	1	1	0	0	140
66	43	Varian_Day 1_062419	2019-06-24 13:26:59	Day 1 Training	V07.ME	1	Day 1	Varian-1	1	66	0	0	1	1	5	5	5	5	5	2	0	0	0	1	1	0	0	0	3	5	5	5	5	2	0	0	0	0	0	0	0	0	56
67	43	Varian_Day 1_062419	2019-06-24 13:26:59	Day 1 Training	V07.ME	1	Day 1	Varian-1	1	67	0	1	2	4	3	4	3	4	7	7	7	7	5	5	0	0	3	2	4	7	7	7	7	7	6	6	7	6	6	6	4	6	150
68	43	Varian_Day 1_062419	2019-06-24 13:26:59	Day 1 Training	V07.ME	1	Day 1	Varian-1	1	68	0	0	0	0	0	0	0	0	1	1	1	1	1	0	0	0	0	0	0	1	1	1	1	1	1	1	1	1	1	1	1	0	17
69	43	Varian_Day 1_062419	2019-06-24 13:26:59	Day 1 Training	V07.ME	1	Day 1	Varian-1	1	69	0	0	0	0	1	1	1	2	5	5	5	5	5	3	2	2	0	1	2	5	5	5	5	5	5	5	5	5	5	5	3	2	100
70	43	Varian_Day 1_062419	2019-06-24 13:26:59	Day 1 Training	V07.ME	1	Day 1	Varian-1	1	70	0	0	1	5	7	5	7	8	7	7	2	2	8	8	5	8	0	0	1	1	3	3	4	5	8	8	8	8	6	2	0	0	137
71	43	Varian_Day 1_062419	2019-06-24 13:26:59	Day 1 Training	V07.ME	1	Day 1	Varian-1	1	71	0	0	1	2	1	2	2	6	7	8	8	5	9	9	8	6	0	0	0	3	7	8	9	9	9	8	5	9	9	7	2	1	160
72	43	Varian_Day 1_062419	2019-06-24 13:26:59	Day 1 Training	V07.ME	1	Day 1	Varian-1	1	72	0	0	0	0	0	1	5	8	8	8	8	8	7	8	6	2	1	5	8	8	8	6	3	8	3	7	8	8	8	8	0	1	159
73	43	Varian_Day 1_062419	2019-06-24 13:26:59	Day 1 Training	V07.ME	1	Day 1	Varian-1	1	73	0	0	0	0	0	1	3	6	7	7	7	7	7	7	5	3	2	4	4	5	7	6	7	6	7	6	3	2	1	0	0	1	121
74	43	Varian_Day 1_062419	2019-06-24 13:26:59	Day 1 Training	V07.ME	1	Day 1	Varian-1	1	74	1	1	1	1	1	1	1	0	3	3	3	3	3	3	1	0	3	3	3	3	4	4	4	4	4	3	2	2	1	1	1	1	69
75	43	Varian_Day 1_062419	2019-06-24 13:26:59	Day 1 Training	V07.ME	1	Day 1	Varian-1	1	75	2	4	5	5	5	5	5	5	4	4	4	4	3	3	1	0	0	0	0	0	0	0	0	0	2	5	5	5	5	5	4	1	91
76	43	Varian_Day 1_062419	2019-06-24 13:26:59	Day 1 Training	V07.ME	1	Day 1	Varian-1	1	76	0	3	5	5	5	5	5	5	5	5	5	4	1	1	0	0	0	0	0	0	0	0	0	0	0	2	5	5	5	5	4	1	81
77	43	Varian_Day 1_062419	2019-06-24 13:26:59	Day 1 Training	V07.ME	1	Day 1	Varian-1	1	77	0	2	2	2	2	2	2	2	2	2	2	2	1	1	0	0	0	0	0	0	0	0	0	0	0	1	2	2	2	2	2	0	35
78	43	Varian_Day 1_062419	2019-06-24 13:26:59	Day 1 Training	V07.ME	1	Day 1	Varian-1	1	78	0	1	1	1	1	1	1	1	1	1	1	1	1	0	0	0	0	0	0	0	0	0	0	0	1	1	1	1	1	1	1	0	19
79	43	Varian_Day 1_062419	2019-06-24 13:26:59	Day 1 Training	V07.ME	1	Day 1	Varian-1	1	79	0	3	4	4	4	4	4	4	4	4	4	4	4	2	0	0	0	0	0	0	0	0	0	0	2	4	4	4	4	4	3	1	75
80	43	Varian_Day 1_062419	2019-06-24 13:26:59	Day 1 Training	V07.ME	1	Day 1	Varian-1	1	80	0	4	7	7	7	7	7	7	7	7	7	7	6	0	0	0	0	0	0	0	0	0	0	3	7	7	7	7	7	7	4	4	133
81	43	Varian_Day 1_062419	2019-06-24 13:26:59	Day 1 Training	V07.ME	1	Day 1	Varian-1	1	81	0	4	4	5	4	4	5	5	5	6	6	5	5	4	4	3	0	0	0	0	0	0	0	4	5	5	7	7	7	7	7	6	124
82	43	Varian_Day 1_062419	2019-06-24 13:26:59	Day 1 Training	V07.ME	1	Day 1	Varian-1	1	82	0	0	0	0	0	0	0	0	0	5	3	5	5	5	5	5	0	0	0	0	2	4	5	5	5	5	5	5	5	5	5	5	89
83	43	Varian_Day 1_062419	2019-06-24 13:26:59	Day 1 Training	V07.ME	1	Day 1	Varian-1	1	83	1	1	2	2	3	4	5	5	7	6	5	4	3	3	3	3	0	0	0	1	3	3	4	5	6	8	7	8	8	8	4	2	124
84	43	Varian_Day 1_062419	2019-06-24 13:26:59	Day 1 Training	V07.ME	1	Day 1	Varian-1	1	84	0	0	0	1	0	0	0	0	0	0	3	5	5	5	4	5	0	0	0	4	5	5	5	5	5	5	5	5	5	5	4	5	91
85	43	Varian_Day 1_062419	2019-06-24 13:26:59	Day 1 Training	V07.ME	1	Day 1	Varian-1	1	85	0	0	0	1	0	0	0	2	3	4	4	4	4	4	3	4	0	0	0	2	4	4	4	4	4	4	4	4	4	4	3	4	82
86	43	Varian_Day 1_062419	2019-06-24 13:26:59	Day 1 Training	V07.ME	1	Day 1	Varian-1	1	86	0	0	0	2	2	2	4	4	5	2	7	7	7	7	6	7	0	0	0	7	7	7	7	7	7	7	7	7	7	7	6	7	152
87	43	Varian_Day 1_062419	2019-06-24 13:26:59	Day 1 Training	V07.ME	1	Day 1	Varian-1	1	87	0	0	0	0	0	0	0	0	0	0	0	5	5	5	3	5	0	0	0	5	5	5	5	5	5	5	5	5	5	5	3	5	86
88	43	Varian_Day 1_062419	2019-06-24 13:26:59	Day 1 Training	V07.ME	1	Day 1	Varian-1	1	88	0	0	0	0	0	0	0	0	0	0	0	3	3	3	1	3	0	0	0	3	3	3	3	3	3	3	3	3	3	3	1	3	50
89	43	Varian_Day 1_062419	2019-06-24 13:26:59	Day 1 Training	V07.ME	1	Day 1	Varian-1	1	89	0	0	0	0	0	0	0	0	2	2	2	7	7	7	5	7	0	0	0	4	5	5	6	7	7	7	7	7	7	7	4	7	119
90	43	Varian_Day 1_062419	2019-06-24 13:26:59	Day 1 Training	V07.ME	1	Day 1	Varian-1	1	90	0	0	0	0	0	0	0	0	3	5	6	6	6	6	6	6	0	0	0	4	6	6	6	6	6	6	6	6	6	6	2	6	116
91	43	Varian_Day 1_062419	2019-06-24 13:26:59	Day 1 Training	V07.ME	1	Day 1	Varian-1	1	91	1	0	1	1	1	2	4	2	3	4	4	4	4	2	1	1	1	1	1	2	2	1	0	1	2	3	2	4	4	3	2	2	66
92	43	Varian_Day 1_062419	2019-06-24 13:26:59	Day 1 Training	V07.ME	1	Day 1	Varian-1	1	92	0	0	0	0	0	2	4	5	5	5	5	3	3	3	2	1	0	0	0	0	0	0	0	0	3	5	5	5	5	5	2	2	70
93	43	Varian_Day 1_062419	2019-06-24 13:26:59	Day 1 Training	V07.ME	1	Day 1	Varian-1	1	93	3	0	0	0	0	0	2	3	4	6	9	9	9	9	6	9	0	0	0	0	0	0	1	1	9	9	9	9	9	9	3	7	135
94	43	Varian_Day 1_062419	2019-06-24 13:26:59	Day 1 Training	V07.ME	1	Day 1	Varian-1	1	94	0	0	1	3	3	4	4	4	4	4	4	4	4	4	3	4	0	0	0	0	0	0	0	0	4	4	4	4	4	4	3	4	81
95	43	Varian_Day 1_062419	2019-06-24 13:26:59	Day 1 Training	V07.ME	1	Day 1	Varian-1	1	95	0	0	0	1	4	4	4	4	4	4	4	4	4	4	3	4	0	0	0	0	0	0	0	0	4	4	4	4	4	4	3	4	79
96	43	Varian_Day 1_062419	2019-06-24 13:26:59	Day 1 Training	V07.ME	1	Day 1	Varian-1	1	96	0	0	0	0	0	1	0	3	5	5	5	5	5	5	4	5	0	0	0	0	0	0	0	0	5	5	5	5	5	5	4	5	82
97	43	Varian_Day 1_062419	2019-06-24 13:26:59	Day 1 Training	V07.ME	1	Day 1	Varian-1	1	97	0	0	0	0	0	0	0	0	1	2	2	2	2	2	2	2	0	0	0	0	0	0	0	0	2	2	2	2	2	2	0	2	29
98	43	Varian_Day 1_062419	2019-06-24 13:26:59	Day 1 Training	V07.ME	1	Day 1	Varian-1	1	98	0	0	0	0	0	0	0	0	0	2	2	2	2	2	1	0	0	0	0	0	0	0	0	0	0	0	0	2	2	2	1	2	20
99	43	Varian_Day 1_062419	2019-06-24 13:26:59	Day 1 Training	V07.ME	1	Day 1	Varian-1	1	99	0	0	1	3	1	0	1	2	3	4	4	5	3	3	0	0	0	0	2	1	2	3	3	4	3	1	0	2	3	2	1	2	59
100	43	Varian_Day 1_062419	2019-06-24 13:26:59	Day 1 Training	V07.ME	1	Day 1	Varian-1	1	100	0	0	4	0	0	0	6	6	6	6	2	1	0	0	0	0	0	0	0	0	6	6	6	6	6	0	0	0	0	1	0	1	63
101	43	Varian_Day 1_062419	2019-06-24 13:26:59	Day 1 Training	V07.ME	1	Day 1	Varian-1	1	101	0	0	1	0	0	0	1	1	1	1	1	1	1	0	0	0	0	0	0	0	1	1	1	1	1	0	0	0	0	0	0	0	13
102	43	Varian_Day 1_062419	2019-06-24 13:26:59	Day 1 Training	V07.ME	1	Day 1	Varian-1	1	102	0	0	2	0	0	0	2	2	2	2	2	2	2	2	0	0	0	0	0	0	2	2	2	2	2	0	0	0	1	0	0	0	29
103	43	Varian_Day 1_062419	2019-06-24 13:26:59	Day 1 Training	V07.ME	1	Day 1	Varian-1	1	103	3	1	5	3	2	2	5	5	5	5	5	3	3	2	4	1	0	2	1	3	5	5	5	5	5	0	0	0	1	1	0	0	87
104	43	Varian_Day 1_062419	2019-06-24 13:26:59	Day 1 Training	V07.ME	1	Day 1	Varian-1	1	104	5	0	5	5	5	5	5	5	5	5	5	3	4	2	1	0	0	4	0	5	5	5	5	5	5	0	0	0	0	1	0	0	95
105	43	Varian_Day 1_062419	2019-06-24 13:26:59	Day 1 Training	V07.ME	1	Day 1	Varian-1	1	105	3	0	6	6	6	6	6	6	6	6	6	6	6	6	4	4	0	5	0	6	6	6	6	6	6	6	0	0	1	6	0	0	137
106	43	Varian_Day 1_062419	2019-06-24 13:26:59	Day 1 Training	V07.ME	1	Day 1	Varian-1	1	106	0	0	4	4	4	4	4	4	4	4	4	4	4	4	4	4	0	1	0	4	4	4	4	4	4	4	2	3	4	3	0	0	97
107	43	Varian_Day 1_062419	2019-06-24 13:26:59	Day 1 Training	V07.ME	1	Day 1	Varian-1	1	107	0	0	1	0	0	0	0	0	2	1	2	1	0	0	0	1	0	0	0	0	1	2	3	3	1	1	0	0	0	0	0	0	19
108	43	Varian_Day 1_062419	2019-06-24 13:26:59	Day 1 Training	V07.ME	1	Day 1	Varian-1	1	108	0	0	0	0	0	0	0	1	1	1	1	0	0	0	0	0	0	0	0	0	0	0	1	1	1	0	1	1	1	1	1	1	13
109	43	Varian_Day 1_062419	2019-06-24 13:26:59	Day 1 Training	V07.ME	1	Day 1	Varian-1	1	109	0	0	0	0	0	0	1	3	3	3	3	0	0	0	0	0	0	0	0	0	0	0	3	3	3	0	3	3	3	3	2	3	39
110	43	Varian_Day 1_062419	2019-06-24 13:26:59	Day 1 Training	V07.ME	1	Day 1	Varian-1	1	110	0	0	0	0	0	0	6	6	6	6	6	0	0	0	0	0	0	0	0	0	1	6	6	6	6	0	6	6	6	6	4	6	89
111	43	Varian_Day 1_062419	2019-06-24 13:26:59	Day 1 Training	V07.ME	1	Day 1	Varian-1	1	111	0	0	0	0	0	0	1	1	1	1	1	0	0	0	0	0	0	0	0	0	1	1	1	1	1	1	1	1	1	1	1	1	17
112	43	Varian_Day 1_062419	2019-06-24 13:26:59	Day 1 Training	V07.ME	1	Day 1	Varian-1	1	112	0	0	0	0	0	0	2	2	2	2	2	0	0	0	0	0	0	0	0	0	2	2	2	2	2	2	2	2	2	2	1	2	33
113	43	Varian_Day 1_062419	2019-06-24 13:26:59	Day 1 Training	V07.ME	1	Day 1	Varian-1	1	113	0	0	0	0	0	0	0	0	0	0	0	0	0	0	0	0	0	0	0	0	0	0	0	0	0	0	0	0	0	0	0	0	0
114	43	Varian_Day 1_062419	2019-06-24 13:26:59	Day 1 Training	V07.ME	1	Day 1	Varian-1	1	114	0	0	0	0	0	0	0	0	0	0	0	0	0	0	0	0	0	0	0	0	0	0	0	0	0	0	0	0	0	0	0	0	0
115	43	Varian_Day 1_062419	2019-06-24 13:26:59	Day 1 Training	V07.ME	1	Day 1	Varian-1	1	115	0	0	0	0	0	0	3	2	2	3	3	1	0	1	0	0	0	0	0	0	2	2	2	3	3	2	2	3	3	3	2	3	45
116	43	Varian_Day 1_062419	2019-06-24 13:26:59	Day 1 Training	V07.ME	1	Day 1	Varian-1	1	116	2	2	4	3	1	1	5	7	5	3	1	1	0	0	1	0	2	0	2	3	6	5	6	3	2	1	0	0	0	0	1	0	67
117	43	Varian_Day 1_062419	2019-06-24 13:26:59	Day 1 Training	V07.ME	1	Day 1	Varian-1	1	117	5	3	5	5	5	0	5	5	4	0	0	0	0	0	0	0	0	0	3	3	5	5	5	5	5	0	0	1	0	1	0	0	70
118	43	Varian_Day 1_062419	2019-06-24 13:26:59	Day 1 Training	V07.ME	1	Day 1	Varian-1	1	118	4	4	4	4	4	1	4	4	4	4	0	0	0	0	0	2	0	0	4	4	4	4	4	4	4	0	1	0	0	0	0	0	68
119	43	Varian_Day 1_062419	2019-06-24 13:26:59	Day 1 Training	V07.ME	1	Day 1	Varian-1	1	119	6	5	6	6	6	4	6	6	6	6	0	0	0	0	0	6	0	0	6	6	6	6	6	6	6	1	0	0	0	0	0	0	106
120	43	Varian_Day 1_062419	2019-06-24 13:26:59	Day 1 Training	V07.ME	1	Day 1	Varian-1	1	120	2	2	2	2	2	2	2	2	2	2	0	0	0	0	0	0	0	0	2	2	2	2	2	2	2	1	0	0	0	0	0	0	35
121	43	Varian_Day 1_062419	2019-06-24 13:26:59	Day 1 Training	V07.ME	1	Day 1	Varian-1	1	121	4	5	5	5	5	5	5	5	5	5	1	2	5	4	2	3	0	0	5	5	5	5	5	4	4	0	0	0	0	0	0	0	99
122	43	Varian_Day 1_062419	2019-06-24 13:26:59	Day 1 Training	V07.ME	1	Day 1	Varian-1	1	122	1	3	6	6	5	6	6	6	6	6	6	6	5	2	1	2	0	0	6	6	6	6	6	1	0	0	0	0	0	0	0	0	104
123	43	Varian_Day 1_062419	2019-06-24 13:26:59	Day 1 Training	V07.ME	1	Day 1	Varian-1	1	123	2	0	2	2	2	2	2	2	2	2	2	2	2	2	2	1	0	0	2	2	2	2	2	0	0	0	0	0	0	0	0	0	39
124	43	Varian_Day 1_062419	2019-06-24 13:26:59	Day 1 Training	V07.ME	1	Day 1	Varian-1	1	124	1	0	3	6	5	6	5	5	7	5	5	3	1	1	1	0	0	0	1	1	1	4	6	5	6	5	6	6	6	5	4	5	115
125	43	Varian_Day 1_062419	2019-06-24 13:26:59	Day 1 Training	V07.ME	1	Day 1	Varian-1	1	125	0	0	0	4	4	4	4	4	4	4	4	4	0	0	0	1	0	2	0	0	0	4	4	4	4	4	4	4	4	4	3	4	82
126	43	Varian_Day 1_062419	2019-06-24 13:26:59	Day 1 Training	V07.ME	1	Day 1	Varian-1	1	126	0	0	0	0	0	0	0	0	0	0	0	0	0	0	0	0	0	0	0	0	0	0	0	0	0	0	0	0	0	0	0	0	0
127	43	Varian_Day 1_062419	2019-06-24 13:26:59	Day 1 Training	V07.ME	1	Day 1	Varian-1	1	127	0	0	0	1	1	1	1	1	1	1	1	1	1	0	0	1	0	1	0	1	1	1	1	1	1	1	1	1	1	1	1	1	25
128	43	Varian_Day 1_062419	2019-06-24 13:26:59	Day 1 Training	V07.ME	1	Day 1	Varian-1	1	128	0	0	0	2	5	5	5	5	5	5	5	5	4	0	0	5	0	3	0	4	5	5	5	5	5	5	5	5	4	5	3	5	115
129	43	Varian_Day 1_062419	2019-06-24 13:26:59	Day 1 Training	V07.ME	1	Day 1	Varian-1	1	129	0	0	0	0	2	2	2	2	2	2	2	2	2	1	2	2	0	2	1	2	2	2	2	2	2	2	2	2	2	2	2	2	52
130	43	Varian_Day 1_062419	2019-06-24 13:26:59	Day 1 Training	V07.ME	1	Day 1	Varian-1	1	130	0	0	0	2	4	4	4	4	4	4	4	4	4	3	3	4	0	3	3	4	4	4	4	4	4	4	4	4	4	4	1	3	102
131	43	Varian_Day 1_062419	2019-06-24 13:26:59	Day 1 Training	V07.ME	1	Day 1	Varian-1	1	131	0	0	0	0	0	0	0	0	0	0	0	0	0	0	0	0	0	0	0	0	0	0	0	0	0	0	0	0	0	0	0	0	0
132	43	Varian_Day 1_062419	2019-06-24 13:26:59	Day 1 Training	V07.ME	1	Day 1	Varian-1	1	132	0	0	0	1	0	0	1	2	2	1	3	5	5	5	3	2	1	2	1	4	3	4	6	5	3	3	2	4	3	3	1	1	76
133	43	Varian_Day 1_062419	2019-06-24 13:26:59	Day 1 Training	V07.ME	1	Day 1	Varian-1	1	133	0	0	0	0	0	0	0	0	0	2	4	4	4	4	4	2	0	0	0	4	4	4	4	4	3	4	4	4	4	1	0	0	64
134	43	Varian_Day 1_062419	2019-06-24 13:26:59	Day 1 Training	V07.ME	1	Day 1	Varian-1	1	134	0	0	0	0	0	0	0	0	0	3	5	5	5	5	3	5	0	0	0	5	5	5	5	5	5	5	5	5	5	5	0	0	86
135	43	Varian_Day 1_062419	2019-06-24 13:26:59	Day 1 Training	V07.ME	1	Day 1	Varian-1	1	135	0	0	0	0	0	0	0	0	0	2	2	2	2	2	1	2	0	0	0	2	2	2	2	2	2	2	2	2	2	2	0	0	35
136	43	Varian_Day 1_062419	2019-06-24 13:26:59	Day 1 Training	V07.ME	1	Day 1	Varian-1	1	136	0	0	0	0	0	0	0	0	0	4	4	4	4	4	2	4	0	0	0	4	4	4	4	4	4	4	4	4	4	4	0	0	70
137	43	Varian_Day 1_062419	2019-06-24 13:26:59	Day 1 Training	V07.ME	1	Day 1	Varian-1	1	137	0	0	0	0	0	0	0	0	0	5	5	5	4	5	3	5	0	0	1	4	5	5	5	5	5	5	5	5	4	5	0	0	86
138	43	Varian_Day 1_062419	2019-06-24 13:26:59	Day 1 Training	V07.ME	1	Day 1	Varian-1	1	138	0	0	0	0	0	0	0	0	0	2	2	2	2	2	1	2	0	0	2	2	2	2	2	2	2	2	2	2	2	2	0	0	37
139	43	Varian_Day 1_062419	2019-06-24 13:26:59	Day 1 Training	V07.ME	1	Day 1	Varian-1	1	139	0	0	0	0	0	0	0	0	0	0	0	2	2	2	2	2	0	0	2	2	2	2	2	2	2	2	2	2	2	2	1	0	35
140	43	Varian_Day 1_062419	2019-06-24 13:26:59	Day 1 Training	V07.ME	1	Day 1	Varian-1	1	140	0	0	0	0	3	1	2	4	3	2	1	3	3	4	1	2	1	1	2	2	3	5	5	5	6	3	4	4	2	3	2	1	78
141	43	Varian_Day 1_062419	2019-06-24 13:26:59	Day 1 Training	V07.ME	1	Day 1	Varian-1	1	141	0	0	0	0	5	5	5	5	5	5	3	3	2	2	0	0	0	0	0	4	2	5	5	5	5	5	5	5	5	5	5	5	101
142	43	Varian_Day 1_062419	2019-06-24 13:26:59	Day 1 Training	V07.ME	1	Day 1	Varian-1	1	142	0	0	0	0	4	4	4	4	4	4	0	0	0	0	0	0	0	0	0	0	4	4	4	4	4	4	4	4	4	4	2	4	70
143	43	Varian_Day 1_062419	2019-06-24 13:26:59	Day 1 Training	V07.ME	1	Day 1	Varian-1	1	143	0	0	0	0	0	0	0	0	0	0	0	0	0	0	0	0	0	0	0	0	0	0	0	0	0	0	0	0	0	0	0	0	0
144	43	Varian_Day 1_062419	2019-06-24 13:26:59	Day 1 Training	V07.ME	1	Day 1	Varian-1	1	144	0	0	0	0	2	2	2	2	2	2	0	0	0	0	0	0	0	0	0	0	2	2	2	2	2	2	2	2	2	2	1	2	35
1	2	Varian-1_Day 1_070119	2019-07-01 14:51:06	Day 1 Training	V08.FA	2	Day 1	Varian-1	1	1	1	2	3	3	3	5	8	11	12	12	12	11	10	11	7	6	12	0	0	2	3	3	7	9	11	12	12	12	9	10	3	1	223
2	2	Varian-1_Day 1_070119	2019-07-01 14:51:06	Day 1 Training	V08.FA	2	Day 1	Varian-1	1	2	12	8	12	13	13	13	13	13	13	13	8	10	4	2	4	3	13	0	0	0	0	1	2	7	13	13	13	13	8	6	2	2	247
3	2	Varian-1_Day 1_070119	2019-07-01 14:51:06	Day 1 Training	V08.FA	2	Day 1	Varian-1	1	3	6	4	8	8	8	8	8	8	8	8	4	8	2	2	1	2	8	0	0	0	0	0	0	0	3	8	8	8	8	6	0	1	143
4	2	Varian-1_Day 1_070119	2019-07-01 14:51:06	Day 1 Training	V08.FA	2	Day 1	Varian-1	1	4	0	1	6	8	9	9	12	13	13	13	13	12	8	6	6	4	13	0	1	4	5	5	5	6	12	13	13	12	11	9	4	7	253
5	2	Varian-1_Day 1_070119	2019-07-01 14:51:06	Day 1 Training	V08.FA	2	Day 1	Varian-1	1	5	0	0	0	0	0	0	0	0	1	1	2	9	9	9	6	9	9	6	9	9	9	9	9	9	8	8	2	2	0	0	0	0	135
6	2	Varian-1_Day 1_070119	2019-07-01 14:51:06	Day 1 Training	V08.FA	2	Day 1	Varian-1	1	6	0	0	0	0	0	0	0	0	0	0	0	13	13	13	9	13	12	5	11	12	13	13	13	13	13	13	0	0	0	0	0	0	179
7	2	Varian-1_Day 1_070119	2019-07-01 14:51:06	Day 1 Training	V08.FA	2	Day 1	Varian-1	1	7	0	0	0	0	0	0	0	0	0	3	4	11	11	11	6	5	10	3	3	3	11	11	11	9	4	3	2	2	3	3	2	3	134
8	2	Varian-1_Day 1_070119	2019-07-01 14:51:06	Day 1 Training	V08.FA	2	Day 1	Varian-1	1	8	0	0	0	0	0	0	0	0	0	2	6	13	13	13	9	13	10	10	13	13	13	13	13	11	11	3	1	1	1	3	1	2	188
9	2	Varian-1_Day 1_070119	2019-07-01 14:51:06	Day 1 Training	V08.FA	2	Day 1	Varian-1	1	9	0	0	0	0	0	1	0	1	2	3	2	3	10	10	8	10	10	0	3	1	5	7	9	10	10	10	9	9	8	8	4	4	157
10	2	Varian-1_Day 1_070119	2019-07-01 14:51:06	Day 1 Training	V08.FA	2	Day 1	Varian-1	1	10	0	0	0	0	0	0	0	0	0	0	0	0	4	11	7	11	11	0	0	0	0	1	11	11	11	11	1	0	0	1	0	0	91
11	2	Varian-1_Day 1_070119	2019-07-01 14:51:06	Day 1 Training	V08.FA	2	Day 1	Varian-1	1	11	0	0	0	0	1	1	1	2	2	2	3	3	4	10	4	9	10	0	0	0	0	2	9	9	10	10	4	4	4	4	1	2	111
12	2	Varian-1_Day 1_070119	2019-07-01 14:51:06	Day 1 Training	V08.FA	2	Day 1	Varian-1	1	12	4	3	7	8	8	8	8	8	8	7	7	6	4	2	3	0	8	0	0	0	0	1	1	2	2	3	5	8	8	8	7	8	152
13	2	Varian-1_Day 1_070119	2019-07-01 14:51:06	Day 1 Training	V08.FA	2	Day 1	Varian-1	1	13	4	5	5	5	5	5	5	5	5	5	5	1	0	0	0	0	5	0	0	0	0	0	0	0	0	0	0	5	5	5	5	5	85
14	2	Varian-1_Day 1_070119	2019-07-01 14:51:06	Day 1 Training	V08.FA	2	Day 1	Varian-1	1	14	3	2	5	5	5	5	5	5	5	5	5	0	0	0	0	0	5	0	0	0	0	0	0	0	0	0	0	5	5	5	3	2	75
15	2	Varian-1_Day 1_070119	2019-07-01 14:51:06	Day 1 Training	V08.FA	2	Day 1	Varian-1	1	15	0	0	1	1	1	1	6	8	8	8	8	0	0	0	0	1	8	0	0	0	0	0	0	0	0	0	1	8	8	8	4	0	80
16	2	Varian-1_Day 1_070119	2019-07-01 14:51:06	Day 1 Training	V08.FA	2	Day 1	Varian-1	1	16	7	6	9	7	9	9	11	7	6	6	6	0	0	1	0	0	12	0	6	6	7	7	8	8	8	8	9	9	7	7	6	0	192
17	2	Varian-1_Day 1_070119	2019-07-01 14:51:06	Day 1 Training	V08.FA	2	Day 1	Varian-1	1	17	4	4	6	6	6	6	6	0	0	0	0	0	0	0	0	0	6	0	2	2	3	6	6	6	6	6	6	0	0	0	0	0	87
18	2	Varian-1_Day 1_070119	2019-07-01 14:51:06	Day 1 Training	V08.FA	2	Day 1	Varian-1	1	18	0	0	2	7	7	7	6	0	0	0	0	0	0	0	0	0	7	0	0	0	0	0	5	7	7	7	7	0	0	0	0	0	69
19	2	Varian-1_Day 1_070119	2019-07-01 14:51:06	Day 1 Training	V08.FA	2	Day 1	Varian-1	1	19	3	6	7	7	7	7	5	0	0	0	1	1	1	0	0	0	7	3	5	6	7	6	7	7	7	7	7	0	0	1	1	0	116
20	2	Varian-1_Day 1_070119	2019-07-01 14:51:06	Day 1 Training	V08.FA	2	Day 1	Varian-1	1	20	3	8	10	10	7	4	1	0	1	2	2	1	1	0	0	0	10	2	5	5	8	10	10	9	9	2	5	1	0	2	1	0	129
21	2	Varian-1_Day 1_070119	2019-07-01 14:51:06	Day 1 Training	V08.FA	2	Day 1	Varian-1	1	21	6	4	6	6	4	0	0	0	0	0	0	0	0	0	0	0	6	0	0	0	6	6	6	6	6	0	0	0	0	0	0	0	62
22	2	Varian-1_Day 1_070119	2019-07-01 14:51:06	Day 1 Training	V08.FA	2	Day 1	Varian-1	1	22	5	2	6	6	5	0	0	0	0	0	0	0	0	0	0	0	6	0	0	0	6	6	6	6	6	0	0	0	0	0	0	0	60
23	2	Varian-1_Day 1_070119	2019-07-01 14:51:06	Day 1 Training	V08.FA	2	Day 1	Varian-1	1	23	1	5	9	9	9	0	0	0	0	0	0	0	0	0	0	0	9	0	0	0	5	9	9	9	9	0	0	0	0	0	0	0	83
24	2	Varian-1_Day 1_070119	2019-07-01 14:51:06	Day 1 Training	V08.FA	2	Day 1	Varian-1	1	24	4	8	11	11	11	0	0	0	0	0	0	0	0	0	0	0	11	0	0	0	0	11	11	11	11	0	0	0	0	0	0	0	100
25	2	Varian-1_Day 1_070119	2019-07-01 14:51:06	Day 1 Training	V08.FA	2	Day 1	Varian-1	1	25	4	5	7	7	7	0	0	0	0	0	0	0	0	0	0	0	7	0	0	0	1	7	7	7	7	0	0	0	0	0	0	0	66
26	2	Varian-1_Day 1_070119	2019-07-01 14:51:06	Day 1 Training	V08.FA	2	Day 1	Varian-1	1	26	4	3	5	5	5	0	0	0	0	0	0	0	0	0	0	0	5	0	0	0	0	5	5	5	5	0	0	0	0	0	0	0	47
27	2	Varian-1_Day 1_070119	2019-07-01 14:51:06	Day 1 Training	V08.FA	2	Day 1	Varian-1	1	27	6	6	8	10	10	8	10	10	9	9	8	7	6	5	2	3	12	8	12	12	8	7	9	8	8	4	5	5	4	3	2	2	226
28	2	Varian-1_Day 1_070119	2019-07-01 14:51:06	Day 1 Training	V08.FA	2	Day 1	Varian-1	1	28	0	0	0	0	0	0	5	7	7	7	7	7	7	6	2	4	7	5	7	7	7	0	0	0	0	0	0	0	0	0	0	0	92
29	2	Varian-1_Day 1_070119	2019-07-01 14:51:06	Day 1 Training	V08.FA	2	Day 1	Varian-1	1	29	1	2	1	1	0	0	0	2	6	6	6	6	2	0	1	0	6	4	6	6	6	2	1	1	0	0	0	0	0	0	0	0	66
30	2	Varian-1_Day 1_070119	2019-07-01 14:51:06	Day 1 Training	V08.FA	2	Day 1	Varian-1	1	30	0	0	0	0	0	0	0	0	4	4	4	4	0	0	0	0	4	2	4	4	4	0	0	0	0	0	0	0	0	0	0	0	34
31	2	Varian-1_Day 1_070119	2019-07-01 14:51:06	Day 1 Training	V08.FA	2	Day 1	Varian-1	1	31	0	0	0	0	0	0	0	0	6	6	6	6	0	0	0	0	6	3	6	6	6	0	0	0	0	0	0	0	0	0	0	0	51
32	2	Varian-1_Day 1_070119	2019-07-01 14:51:06	Day 1 Training	V08.FA	2	Day 1	Varian-1	1	32	0	0	0	0	0	0	0	7	7	7	7	3	0	0	0	0	7	4	7	6	7	0	0	0	0	0	0	0	0	0	0	0	62
33	2	Varian-1_Day 1_070119	2019-07-01 14:51:06	Day 1 Training	V08.FA	2	Day 1	Varian-1	1	33	0	0	0	0	0	0	0	10	10	10	10	5	4	4	3	4	10	8	10	10	10	2	1	0	0	0	0	0	0	0	0	0	111
34	2	Varian-1_Day 1_070119	2019-07-01 14:51:06	Day 1 Training	V08.FA	2	Day 1	Varian-1	1	34	0	0	0	0	2	1	2	6	8	6	9	11	10	11	7	3	11	7	8	7	10	7	7	8	7	7	7	6	4	4	2	4	182
35	2	Varian-1_Day 1_070119	2019-07-01 14:51:06	Day 1 Training	V08.FA	2	Day 1	Varian-1	1	35	0	0	0	0	0	0	0	2	1	3	3	8	11	11	8	10	11	0	0	1	5	11	11	11	11	11	11	11	11	11	7	8	188
36	2	Varian-1_Day 1_070119	2019-07-01 14:51:06	Day 1 Training	V08.FA	2	Day 1	Varian-1	1	36	9	7	10	10	11	11	10	10	11	8	6	5	5	2	1	0	12	1	2	1	2	1	1	4	5	9	12	12	11	12	7	6	214
37	2	Varian-1_Day 1_070119	2019-07-01 14:51:06	Day 1 Training	V08.FA	2	Day 1	Varian-1	1	37	6	4	9	6	9	9	9	9	9	0	0	0	0	0	0	0	9	0	0	0	0	0	0	0	0	9	9	9	6	9	3	6	130
38	2	Varian-1_Day 1_070119	2019-07-01 14:51:06	Day 1 Training	V08.FA	2	Day 1	Varian-1	1	38	0	5	9	9	9	9	9	9	9	0	0	0	0	0	0	0	9	0	0	0	0	0	0	0	0	9	9	9	9	9	0	0	122
39	2	Varian-1_Day 1_070119	2019-07-01 14:51:06	Day 1 Training	V08.FA	2	Day 1	Varian-1	1	39	0	6	11	9	11	11	11	11	11	0	0	0	0	0	0	0	11	0	0	0	0	0	0	0	0	11	11	11	9	11	2	0	147
40	2	Varian-1_Day 1_070119	2019-07-01 14:51:06	Day 1 Training	V08.FA	2	Day 1	Varian-1	1	40	4	6	9	8	9	9	9	9	9	0	0	0	0	0	0	0	9	0	0	0	0	0	0	0	0	7	9	9	8	9	5	0	128
41	2	Varian-1_Day 1_070119	2019-07-01 14:51:06	Day 1 Training	V08.FA	2	Day 1	Varian-1	1	41	5	5	5	5	5	5	5	5	5	0	0	0	0	0	0	0	5	0	0	0	0	1	2	3	4	5	5	5	5	5	0	0	85
42	2	Varian-1_Day 1_070119	2019-07-01 14:51:06	Day 1 Training	V08.FA	2	Day 1	Varian-1	1	42	8	4	8	7	8	8	8	8	8	0	0	0	0	0	0	0	8	0	0	0	0	0	0	0	0	1	8	8	7	8	4	7	118
43	2	Varian-1_Day 1_070119	2019-07-01 14:51:06	Day 1 Training	V08.FA	2	Day 1	Varian-1	1	43	2	4	7	8	8	9	9	8	9	3	2	2	1	0	0	1	9	0	0	0	1	0	1	0	2	5	8	9	9	9	7	6	139
44	2	Varian-1_Day 1_070119	2019-07-01 14:51:06	Day 1 Training	V08.FA	2	Day 1	Varian-1	1	44	0	1	5	5	3	5	6	8	7	8	13	12	11	6	1	0	13	1	5	6	7	7	6	10	9	10	10	13	13	10	5	7	223
45	2	Varian-1_Day 1_070119	2019-07-01 14:51:06	Day 1 Training	V08.FA	2	Day 1	Varian-1	1	45	8	7	9	10	10	11	11	11	12	14	10	7	8	11	8	0	14	10	14	13	12	11	11	10	4	5	5	5	4	3	0	0	268
46	2	Varian-1_Day 1_070119	2019-07-01 14:51:06	Day 1 Training	V08.FA	2	Day 1	Varian-1	1	46	8	6	9	11	12	12	12	12	12	11	5	4	6	12	6	0	12	8	12	11	12	9	7	3	1	0	0	0	0	0	0	0	213
47	2	Varian-1_Day 1_070119	2019-07-01 14:51:06	Day 1 Training	V08.FA	2	Day 1	Varian-1	1	47	0	0	4	11	12	12	8	7	1	2	1	2	1	0	0	0	12	8	10	11	5	6	6	6	6	6	2	3	3	1	0	0	146
48	2	Varian-1_Day 1_070119	2019-07-01 14:51:06	Day 1 Training	V08.FA	2	Day 1	Varian-1	1	48	0	0	3	3	2	2	0	0	0	0	0	0	0	0	0	0	3	0	0	0	0	0	0	2	3	3	3	1	0	0	0	0	25
49	2	Varian-1_Day 1_070119	2019-07-01 14:51:06	Day 1 Training	V08.FA	2	Day 1	Varian-1	1	49	0	0	7	6	7	7	0	0	0	0	0	0	0	0	0	0	7	0	0	0	0	0	0	2	7	7	7	7	3	0	0	0	67
50	2	Varian-1_Day 1_070119	2019-07-01 14:51:06	Day 1 Training	V08.FA	2	Day 1	Varian-1	1	50	0	0	2	4	4	4	3	0	0	0	0	0	0	0	0	0	4	0	0	0	0	0	1	3	4	4	4	4	4	0	0	0	45
51	2	Varian-1_Day 1_070119	2019-07-01 14:51:06	Day 1 Training	V08.FA	2	Day 1	Varian-1	1	51	2	2	6	6	7	8	7	8	7	7	5	4	3	1	1	0	11	0	0	0	1	1	3	5	6	7	7	8	10	10	7	7	157
52	2	Varian-1_Day 1_070119	2019-07-01 14:51:06	Day 1 Training	V08.FA	2	Day 1	Varian-1	1	52	0	0	0	1	1	1	9	12	6	12	13	9	3	5	3	2	14	0	2	2	3	3	3	4	4	4	4	4	11	10	3	12	160
53	2	Varian-1_Day 1_070119	2019-07-01 14:51:06	Day 1 Training	V08.FA	2	Day 1	Varian-1	1	53	0	0	0	0	0	0	0	0	0	0	0	6	10	10	6	1	10	0	1	0	10	10	10	10	2	1	1	0	0	0	0	0	88
54	2	Varian-1_Day 1_070119	2019-07-01 14:51:06	Day 1 Training	V08.FA	2	Day 1	Varian-1	1	54	0	0	0	0	0	0	0	0	0	0	0	6	6	6	3	0	6	0	0	0	6	6	6	6	1	0	0	0	0	0	0	0	52
55	2	Varian-1_Day 1_070119	2019-07-01 14:51:06	Day 1 Training	V08.FA	2	Day 1	Varian-1	1	55	0	0	0	0	0	0	0	4	6	6	9	13	13	12	4	1	13	0	2	4	7	5	13	9	10	9	10	9	7	8	6	7	187
56	2	Varian-1_Day 1_070119	2019-07-01 14:51:06	Day 1 Training	V08.FA	2	Day 1	Varian-1	1	56	10	9	11	11	11	12	12	12	7	9	9	2	1	3	0	0	12	0	0	0	0	1	1	1	0	2	12	12	12	12	4	4	192
57	2	Varian-1_Day 1_070119	2019-07-01 14:51:06	Day 1 Training	V08.FA	2	Day 1	Varian-1	1	57	2	2	4	6	7	6	7	7	5	5	0	1	1	1	0	0	7	0	0	0	0	0	0	0	0	1	5	7	6	7	3	2	92
58	2	Varian-1_Day 1_070119	2019-07-01 14:51:06	Day 1 Training	V08.FA	2	Day 1	Varian-1	1	58	0	0	0	1	1	1	1	1	0	0	0	0	0	0	0	0	1	0	0	0	0	0	0	0	0	0	1	1	1	1	0	0	10
59	2	Varian-1_Day 1_070119	2019-07-01 14:51:06	Day 1 Training	V08.FA	2	Day 1	Varian-1	1	59	0	0	0	3	3	3	2	2	2	2	2	2	2	1	1	1	3	0	0	0	1	0	0	0	0	2	3	3	3	2	1	3	47
60	2	Varian-1_Day 1_070119	2019-07-01 14:51:06	Day 1 Training	V08.FA	2	Day 1	Varian-1	1	60	0	0	0	0	0	0	7	7	7	8	8	8	8	8	5	7	8	0	0	0	0	0	0	0	0	0	1	7	8	8	5	6	116
61	2	Varian-1_Day 1_070119	2019-07-01 14:51:06	Day 1 Training	V08.FA	2	Day 1	Varian-1	1	61	0	0	0	0	1	1	4	7	11	13	13	14	12	14	8	12	14	0	0	1	6	12	12	12	12	12	13	14	11	7	5	1	242
62	2	Varian-1_Day 1_070119	2019-07-01 14:51:06	Day 1 Training	V08.FA	2	Day 1	Varian-1	1	62	0	0	0	0	0	0	1	2	2	1	6	13	13	13	9	13	13	0	2	8	11	13	13	13	11	10	10	9	5	2	1	1	195
63	2	Varian-1_Day 1_070119	2019-07-01 14:51:06	Day 1 Training	V08.FA	2	Day 1	Varian-1	1	63	0	0	0	0	0	0	0	0	0	0	1	9	13	13	11	13	11	8	13	13	13	13	13	13	6	1	0	0	0	0	0	0	164
64	2	Varian-1_Day 1_070119	2019-07-01 14:51:06	Day 1 Training	V08.FA	2	Day 1	Varian-1	1	64	0	0	0	0	0	0	0	0	0	0	0	7	12	12	9	12	9	9	12	12	12	12	12	10	7	4	2	0	0	0	0	0	153
65	2	Varian-1_Day 1_070119	2019-07-01 14:51:06	Day 1 Training	V08.FA	2	Day 1	Varian-1	1	65	0	0	0	0	0	0	0	2	6	10	10	12	12	12	10	6	12	9	12	12	11	10	7	0	0	0	0	0	0	0	0	0	153
66	2	Varian-1_Day 1_070119	2019-07-01 14:51:06	Day 1 Training	V08.FA	2	Day 1	Varian-1	1	66	0	0	0	0	0	0	0	1	6	6	6	6	6	6	4	6	6	4	6	6	6	6	3	3	2	1	0	0	0	0	0	0	90
67	2	Varian-1_Day 1_070119	2019-07-01 14:51:06	Day 1 Training	V08.FA	2	Day 1	Varian-1	1	67	0	0	0	0	0	0	1	1	6	8	8	9	9	9	6	9	7	5	8	9	9	9	3	3	3	3	2	2	2	1	0	1	133
68	2	Varian-1_Day 1_070119	2019-07-01 14:51:06	Day 1 Training	V08.FA	2	Day 1	Varian-1	1	68	0	0	0	0	0	0	0	0	1	2	2	6	7	7	7	7	6	1	2	2	2	2	5	7	7	7	7	7	7	7	7	6	121
69	2	Varian-1_Day 1_070119	2019-07-01 14:51:06	Day 1 Training	V08.FA	2	Day 1	Varian-1	1	69	0	0	0	0	0	0	0	0	0	0	0	9	12	12	5	12	12	0	0	0	0	2	12	12	12	12	12	12	11	12	5	12	176
70	2	Varian-1_Day 1_070119	2019-07-01 14:51:06	Day 1 Training	V08.FA	2	Day 1	Varian-1	1	70	0	0	0	0	0	0	0	0	0	1	1	6	10	10	9	8	10	0	0	0	0	1	10	10	10	10	6	5	5	5	3	1	121
71	2	Varian-1_Day 1_070119	2019-07-01 14:51:06	Day 1 Training	V08.FA	2	Day 1	Varian-1	1	71	12	10	11	13	13	13	13	12	8	3	6	4	1	1	1	0	13	0	0	0	0	0	0	1	0	6	9	12	13	13	11	9	208
72	2	Varian-1_Day 1_070119	2019-07-01 14:51:06	Day 1 Training	V08.FA	2	Day 1	Varian-1	1	72	8	5	8	8	8	8	8	7	7	1	0	0	0	0	0	0	8	0	0	0	0	0	0	0	0	2	8	8	8	8	5	7	122
73	2	Varian-1_Day 1_070119	2019-07-01 14:51:06	Day 1 Training	V08.FA	2	Day 1	Varian-1	1	73	0	2	4	7	8	8	8	8	8	3	2	1	0	0	0	0	8	0	0	0	1	1	0	2	2	6	8	8	8	8	4	3	118
74	2	Varian-1_Day 1_070119	2019-07-01 14:51:06	Day 1 Training	V08.FA	2	Day 1	Varian-1	1	74	0	0	0	1	1	1	1	1	2	2	2	2	2	2	1	2	2	0	1	1	1	2	2	2	2	2	1	1	1	1	0	0	39
75	2	Varian-1_Day 1_070119	2019-07-01 14:51:06	Day 1 Training	V08.FA	2	Day 1	Varian-1	1	75	1	2	3	3	5	8	9	10	9	9	12	12	12	12	9	6	13	8	10	10	12	11	12	10	10	8	3	3	3	2	2	3	242
76	2	Varian-1_Day 1_070119	2019-07-01 14:51:06	Day 1 Training	V08.FA	2	Day 1	Varian-1	1	76	11	7	12	11	8	10	6	4	3	2	2	2	2	1	1	0	13	3	4	12	13	13	12	9	8	6	6	3	2	2	0	0	188
77	2	Varian-1_Day 1_070119	2019-07-01 14:51:06	Day 1 Training	V08.FA	2	Day 1	Varian-1	1	77	10	7	10	10	10	10	3	3	4	1	0	0	0	0	0	0	10	0	0	10	10	10	10	10	10	6	0	0	0	0	0	0	144
78	2	Varian-1_Day 1_070119	2019-07-01 14:51:06	Day 1 Training	V08.FA	2	Day 1	Varian-1	1	78	5	2	5	4	5	5	0	0	0	0	0	0	0	0	0	0	5	0	0	4	5	5	5	5	5	0	0	0	0	0	0	0	60
79	2	Varian-1_Day 1_070119	2019-07-01 14:51:06	Day 1 Training	V08.FA	2	Day 1	Varian-1	1	79	11	6	11	11	11	11	3	3	1	0	0	0	0	0	0	0	11	0	0	11	11	11	11	11	11	1	1	1	0	0	0	0	148
80	2	Varian-1_Day 1_070119	2019-07-01 14:51:06	Day 1 Training	V08.FA	2	Day 1	Varian-1	1	80	9	5	9	8	9	9	1	5	5	0	0	0	0	0	0	0	9	0	0	8	9	9	9	9	9	0	0	0	0	0	0	0	122
81	2	Varian-1_Day 1_070119	2019-07-01 14:51:06	Day 1 Training	V08.FA	2	Day 1	Varian-1	1	81	7	4	7	7	7	7	0	0	0	0	0	0	0	0	0	0	7	0	0	7	7	7	7	7	7	0	0	0	0	0	0	0	88
82	2	Varian-1_Day 1_070119	2019-07-01 14:51:06	Day 1 Training	V08.FA	2	Day 1	Varian-1	1	82	3	3	5	5	5	5	4	3	4	7	7	7	6	3	0	0	10	6	9	9	3	2	2	1	1	0	0	0	0	0	0	0	110
83	2	Varian-1_Day 1_070119	2019-07-01 14:51:06	Day 1 Training	V08.FA	2	Day 1	Varian-1	1	83	3	2	7	9	10	8	9	5	5	4	4	4	3	2	2	1	12	2	6	6	8	10	9	8	7	8	9	9	9	4	2	1	188
84	2	Varian-1_Day 1_070119	2019-07-01 14:51:06	Day 1 Training	V08.FA	2	Day 1	Varian-1	1	84	7	7	13	14	14	14	14	14	14	10	8	5	4	0	0	0	14	2	10	14	14	14	12	8	6	4	4	3	2	1	0	0	246
85	2	Varian-1_Day 1_070119	2019-07-01 14:51:06	Day 1 Training	V08.FA	2	Day 1	Varian-1	1	85	0	3	8	6	8	8	7	7	7	0	0	0	0	0	0	0	8	1	8	6	8	8	0	0	0	0	0	0	0	0	0	0	93
86	2	Varian-1_Day 1_070119	2019-07-01 14:51:06	Day 1 Training	V08.FA	2	Day 1	Varian-1	1	86	0	4	10	9	10	8	7	7	7	7	3	7	5	0	0	0	10	0	10	9	10	10	9	0	0	0	0	0	0	0	0	0	142
87	2	Varian-1_Day 1_070119	2019-07-01 14:51:06	Day 1 Training	V08.FA	2	Day 1	Varian-1	1	87	0	6	9	9	9	9	9	9	9	7	0	9	3	0	0	0	9	0	9	9	9	9	9	0	0	0	0	0	0	0	0	0	142
88	2	Varian-1_Day 1_070119	2019-07-01 14:51:06	Day 1 Training	V08.FA	2	Day 1	Varian-1	1	88	0	5	9	8	9	9	9	9	9	4	0	9	0	0	0	0	9	0	9	8	9	9	9	0	0	0	0	0	0	0	0	0	133
89	2	Varian-1_Day 1_070119	2019-07-01 14:51:06	Day 1 Training	V08.FA	2	Day 1	Varian-1	1	89	0	3	8	7	8	8	8	8	7	1	0	3	0	0	0	0	8	0	8	7	8	8	7	2	0	0	0	0	0	0	0	0	109
90	2	Varian-1_Day 1_070119	2019-07-01 14:51:06	Day 1 Training	V08.FA	2	Day 1	Varian-1	1	90	1	8	13	12	13	4	4	3	1	0	0	0	0	0	0	0	13	0	5	5	13	13	13	10	10	5	2	3	2	0	0	0	153
91	2	Varian-1_Day 1_070119	2019-07-01 14:51:06	Day 1 Training	V08.FA	2	Day 1	Varian-1	1	91	1	2	5	6	7	10	11	12	12	12	13	11	10	8	4	1	12	3	8	9	9	11	9	9	5	5	5	5	3	2	1	1	222
92	2	Varian-1_Day 1_070119	2019-07-01 14:51:06	Day 1 Training	V08.FA	2	Day 1	Varian-1	1	92	5	0	0	0	0	7	7	7	7	7	7	7	7	7	4	0	7	4	7	7	7	7	7	7	0	0	0	0	0	0	0	0	125
93	2	Varian-1_Day 1_070119	2019-07-01 14:51:06	Day 1 Training	V08.FA	2	Day 1	Varian-1	1	93	5	0	0	0	0	4	5	5	6	6	7	8	11	12	6	8	10	7	11	11	12	12	12	12	7	5	3	0	0	0	0	0	185
94	2	Varian-1_Day 1_070119	2019-07-01 14:51:06	Day 1 Training	V08.FA	2	Day 1	Varian-1	1	94	0	0	0	0	0	0	0	1	3	2	2	3	7	8	4	8	8	4	8	7	8	8	8	8	8	6	3	6	0	0	0	0	120
95	2	Varian-1_Day 1_070119	2019-07-01 14:51:06	Day 1 Training	V08.FA	2	Day 1	Varian-1	1	95	0	0	0	0	0	0	0	0	0	0	0	1	5	6	2	6	1	2	6	5	6	6	5	4	4	1	0	0	0	0	0	0	60
96	2	Varian-1_Day 1_070119	2019-07-01 14:51:06	Day 1 Training	V08.FA	2	Day 1	Varian-1	1	96	0	0	0	0	0	0	0	0	0	0	0	0	7	8	4	8	3	4	8	7	8	8	8	8	6	8	3	0	0	0	0	0	98
97	2	Varian-1_Day 1_070119	2019-07-01 14:51:06	Day 1 Training	V08.FA	2	Day 1	Varian-1	1	97	0	0	0	0	0	0	0	0	0	1	1	1	11	11	8	11	10	8	11	11	11	11	11	11	8	10	10	0	0	0	0	0	156
98	2	Varian-1_Day 1_070119	2019-07-01 14:51:06	Day 1 Training	V08.FA	2	Day 1	Varian-1	1	98	0	0	0	0	0	0	0	0	0	0	0	0	11	12	7	12	9	7	12	11	12	12	12	12	12	8	7	3	0	0	0	0	159
99	2	Varian-1_Day 1_070119	2019-07-01 14:51:06	Day 1 Training	V08.FA	2	Day 1	Varian-1	1	99	1	1	2	3	4	4	6	6	5	4	5	4	7	7	4	7	12	4	6	6	7	7	8	7	7	3	3	3	2	1	0	0	146
100	2	Varian-1_Day 1_070119	2019-07-01 14:51:06	Day 1 Training	V08.FA	2	Day 1	Varian-1	1	100	0	0	0	0	1	5	6	7	8	9	9	10	11	11	4	10	10	1	7	7	10	11	10	9	8	0	0	0	0	0	0	0	164
101	2	Varian-1_Day 1_070119	2019-07-01 14:51:06	Day 1 Training	V08.FA	2	Day 1	Varian-1	1	101	0	0	0	0	0	0	3	5	7	13	13	13	12	13	8	13	7	8	13	12	5	2	1	2	1	1	1	1	0	0	0	0	154
102	2	Varian-1_Day 1_070119	2019-07-01 14:51:06	Day 1 Training	V08.FA	2	Day 1	Varian-1	1	102	0	0	0	0	0	0	0	1	0	11	11	11	11	11	6	11	11	6	11	11	0	0	0	0	0	0	0	0	0	0	0	0	112
103	2	Varian-1_Day 1_070119	2019-07-01 14:51:06	Day 1 Training	V08.FA	2	Day 1	Varian-1	1	103	0	0	0	0	0	0	0	0	0	5	5	5	4	5	2	5	5	2	5	4	0	0	0	0	0	0	0	0	0	0	0	0	47
104	2	Varian-1_Day 1_070119	2019-07-01 14:51:06	Day 1 Training	V08.FA	2	Day 1	Varian-1	1	104	0	0	0	0	0	0	0	0	0	5	5	5	5	5	3	5	5	3	5	5	0	0	0	0	0	0	0	0	0	0	0	0	51
105	2	Varian-1_Day 1_070119	2019-07-01 14:51:06	Day 1 Training	V08.FA	2	Day 1	Varian-1	1	105	0	0	0	0	0	0	0	0	0	8	8	8	8	8	4	8	8	4	8	8	0	0	0	0	0	0	0	0	0	0	0	0	80
106	2	Varian-1_Day 1_070119	2019-07-01 14:51:06	Day 1 Training	V08.FA	2	Day 1	Varian-1	1	106	0	0	0	0	0	0	0	0	0	2	0	1	5	12	6	12	7	6	12	11	4	2	1	1	0	0	0	0	0	0	0	0	82
107	2	Varian-1_Day 1_070119	2019-07-01 14:51:06	Day 1 Training	V08.FA	2	Day 1	Varian-1	1	107	0	0	2	3	3	2	2	2	2	3	1	2	8	6	5	5	8	5	6	5	7	7	4	3	3	2	2	2	3	3	1	2	109
108	2	Varian-1_Day 1_070119	2019-07-01 14:51:06	Day 1 Training	V08.FA	2	Day 1	Varian-1	1	108	6	2	2	3	4	9	12	12	12	12	12	12	11	11	4	5	11	9	11	12	8	5	1	0	1	0	1	0	0	0	0	0	188
109	2	Varian-1_Day 1_070119	2019-07-01 14:51:06	Day 1 Training	V08.FA	2	Day 1	Varian-1	1	109	0	0	0	0	0	0	4	4	4	4	4	4	4	4	0	0	4	2	4	4	0	0	0	0	0	0	0	0	0	0	0	0	46
110	2	Varian-1_Day 1_070119	2019-07-01 14:51:06	Day 1 Training	V08.FA	2	Day 1	Varian-1	1	110	0	0	0	0	0	0	5	5	5	5	5	5	5	5	0	0	5	3	5	5	0	0	0	0	0	0	0	0	0	0	0	0	58
111	2	Varian-1_Day 1_070119	2019-07-01 14:51:06	Day 1 Training	V08.FA	2	Day 1	Varian-1	1	111	0	0	0	0	0	0	2	2	2	2	2	2	2	2	0	0	2	1	2	2	0	0	0	0	0	0	0	0	0	0	0	0	23
112	2	Varian-1_Day 1_070119	2019-07-01 14:51:06	Day 1 Training	V08.FA	2	Day 1	Varian-1	1	112	0	0	0	0	0	0	5	5	5	5	5	5	5	5	0	0	5	2	5	5	0	0	0	0	0	0	0	0	0	0	0	0	57
113	2	Varian-1_Day 1_070119	2019-07-01 14:51:06	Day 1 Training	V08.FA	2	Day 1	Varian-1	1	113	0	0	0	0	0	0	9	9	9	9	9	9	8	9	0	0	9	4	9	8	0	0	0	0	0	0	0	0	0	0	0	0	101
114	2	Varian-1_Day 1_070119	2019-07-01 14:51:06	Day 1 Training	V08.FA	2	Day 1	Varian-1	1	114	0	0	1	0	0	0	3	7	9	10	11	12	12	9	7	5	11	10	12	9	5	3	2	1	0	0	0	0	0	0	0	0	139
115	2	Varian-1_Day 1_070119	2019-07-01 14:51:06	Day 1 Training	V08.FA	2	Day 1	Varian-1	1	115	0	0	0	0	0	0	0	5	7	8	10	11	11	11	8	12	12	9	12	12	2	1	1	0	0	0	0	0	0	0	0	0	132
116	2	Varian-1_Day 1_070119	2019-07-01 14:51:06	Day 1 Training	V08.FA	2	Day 1	Varian-1	1	116	3	3	6	5	6	7	7	7	7	7	8	6	5	4	3	3	8	6	8	7	5	1	2	2	2	0	1	0	0	0	0	0	129
117	2	Varian-1_Day 1_070119	2019-07-01 14:51:06	Day 1 Training	V08.FA	2	Day 1	Varian-1	1	117	0	0	4	3	4	4	4	4	4	4	0	0	0	0	0	0	4	2	4	3	0	0	0	0	0	0	0	0	0	0	0	0	44
118	2	Varian-1_Day 1_070119	2019-07-01 14:51:06	Day 1 Training	V08.FA	2	Day 1	Varian-1	1	118	0	0	6	7	7	7	7	7	7	7	0	0	0	0	0	0	7	4	7	7	0	0	0	0	0	0	0	0	0	0	0	0	80
119	2	Varian-1_Day 1_070119	2019-07-01 14:51:06	Day 1 Training	V08.FA	2	Day 1	Varian-1	1	119	0	0	9	10	13	13	13	13	13	13	0	0	0	0	0	0	13	6	13	10	0	0	0	0	0	0	0	0	0	0	0	0	139
120	2	Varian-1_Day 1_070119	2019-07-01 14:51:06	Day 1 Training	V08.FA	2	Day 1	Varian-1	1	120	0	0	3	9	9	9	9	9	9	9	0	0	0	0	0	0	9	5	9	9	0	0	0	0	0	0	0	0	0	0	0	0	98
121	2	Varian-1_Day 1_070119	2019-07-01 14:51:06	Day 1 Training	V08.FA	2	Day 1	Varian-1	1	121	0	0	0	6	7	7	7	7	7	7	0	0	0	0	0	0	7	3	7	6	0	0	0	0	0	0	0	0	0	0	0	0	71
122	2	Varian-1_Day 1_070119	2019-07-01 14:51:06	Day 1 Training	V08.FA	2	Day 1	Varian-1	1	122	0	0	1	6	7	8	8	8	8	8	5	0	0	0	0	0	8	4	8	6	0	0	0	0	0	0	0	0	0	0	0	0	85
123	2	Varian-1_Day 1_070119	2019-07-01 14:51:06	Day 1 Training	V08.FA	2	Day 1	Varian-1	1	123	9	9	13	13	6	4	3	3	2	3	0	0	1	3	1	1	12	9	13	13	13	12	9	7	7	3	1	0	0	0	0	0	170
124	2	Varian-1_Day 1_070119	2019-07-01 14:51:06	Day 1 Training	V08.FA	2	Day 1	Varian-1	1	124	2	3	8	10	9	9	8	8	2	2	1	2	0	1	1	0	11	2	3	3	6	7	9	10	9	7	9	9	9	7	3	2	172
125	2	Varian-1_Day 1_070119	2019-07-01 14:51:06	Day 1 Training	V08.FA	2	Day 1	Varian-1	1	125	0	0	3	8	9	9	9	7	5	1	0	0	0	0	0	0	9	0	0	0	6	6	6	9	9	9	9	9	8	9	1	0	141
126	2	Varian-1_Day 1_070119	2019-07-01 14:51:06	Day 1 Training	V08.FA	2	Day 1	Varian-1	1	126	0	0	10	9	10	10	10	9	9	0	0	0	0	0	0	0	9	0	0	0	7	4	10	10	10	10	10	10	9	10	0	0	166
127	2	Varian-1_Day 1_070119	2019-07-01 14:51:06	Day 1 Training	V08.FA	2	Day 1	Varian-1	1	127	4	5	12	12	12	12	12	11	6	5	1	0	0	0	0	0	12	0	0	0	9	9	12	12	12	9	6	7	4	1	0	0	185
128	2	Varian-1_Day 1_070119	2019-07-01 14:51:06	Day 1 Training	V08.FA	2	Day 1	Varian-1	1	128	11	7	11	10	11	11	11	11	0	0	0	0	0	0	0	0	8	0	0	0	11	11	11	11	11	0	0	0	0	0	0	0	146
129	2	Varian-1_Day 1_070119	2019-07-01 14:51:06	Day 1 Training	V08.FA	2	Day 1	Varian-1	1	129	9	4	9	9	9	9	9	9	0	0	0	0	0	0	0	0	8	0	0	0	9	9	9	9	9	0	0	0	0	0	0	0	120
130	2	Varian-1_Day 1_070119	2019-07-01 14:51:06	Day 1 Training	V08.FA	2	Day 1	Varian-1	1	130	5	3	7	7	7	7	7	6	2	2	2	0	0	0	0	0	7	0	0	2	7	7	7	7	6	0	0	0	0	0	0	0	98
131	2	Varian-1_Day 1_070119	2019-07-01 14:51:06	Day 1 Training	V08.FA	2	Day 1	Varian-1	1	131	0	1	13	13	13	13	13	13	13	13	3	2	0	0	0	0	12	7	13	13	7	3	2	0	0	0	0	0	0	0	0	0	167
132	2	Varian-1_Day 1_070119	2019-07-01 14:51:06	Day 1 Training	V08.FA	2	Day 1	Varian-1	1	132	2	1	6	9	7	9	7	9	10	10	9	8	8	7	3	2	13	7	13	11	6	3	2	0	1	0	0	0	0	0	0	0	163
133	2	Varian-1_Day 1_070119	2019-07-01 14:51:06	Day 1 Training	V08.FA	2	Day 1	Varian-1	1	133	0	0	1	0	1	14	14	14	14	14	14	14	12	14	8	13	4	8	14	12	0	0	0	0	0	0	0	0	0	0	0	0	185
134	2	Varian-1_Day 1_070119	2019-07-01 14:51:06	Day 1 Training	V08.FA	2	Day 1	Varian-1	1	134	0	0	0	0	0	8	8	8	8	8	8	8	6	8	3	8	8	3	8	6	0	0	0	0	0	0	0	0	0	0	0	0	106
135	2	Varian-1_Day 1_070119	2019-07-01 14:51:06	Day 1 Training	V08.FA	2	Day 1	Varian-1	1	135	0	0	0	0	0	12	12	12	12	12	12	12	12	12	8	12	9	8	12	12	0	0	0	0	0	0	0	0	0	0	0	0	169
136	2	Varian-1_Day 1_070119	2019-07-01 14:51:06	Day 1 Training	V08.FA	2	Day 1	Varian-1	1	136	0	0	0	0	0	5	5	5	5	5	5	5	4	5	3	5	5	3	5	4	0	0	0	0	0	0	0	0	0	0	0	0	69
137	2	Varian-1_Day 1_070119	2019-07-01 14:51:06	Day 1 Training	V08.FA	2	Day 1	Varian-1	1	137	0	0	0	0	0	8	8	8	8	8	8	8	6	8	3	8	8	3	8	6	0	0	0	0	0	0	0	0	0	0	0	0	106
138	2	Varian-1_Day 1_070119	2019-07-01 14:51:06	Day 1 Training	V08.FA	2	Day 1	Varian-1	1	138	0	0	0	0	0	6	7	7	7	7	7	7	7	7	2	7	7	3	7	5	0	0	0	0	5	0	0	0	0	0	0	0	98
139	2	Varian-1_Day 1_070119	2019-07-01 14:51:06	Day 1 Training	V08.FA	2	Day 1	Varian-1	1	139	0	0	0	2	1	11	9	11	11	11	11	11	11	11	0	0	11	6	11	6	4	6	3	3	0	0	0	0	0	0	0	0	150
140	2	Varian-1_Day 1_070119	2019-07-01 14:51:06	Day 1 Training	V08.FA	2	Day 1	Varian-1	1	140	2	0	4	1	2	9	10	10	10	9	9	9	8	7	1	3	10	5	12	4	8	6	2	3	2	1	0	0	0	0	0	0	147
141	2	Varian-1_Day 1_070119	2019-07-01 14:51:06	Day 1 Training	V08.FA	2	Day 1	Varian-1	1	141	0	0	0	0	0	0	0	0	0	8	8	8	7	8	0	8	8	4	8	7	8	8	8	8	4	0	0	0	0	0	0	0	110
142	2	Varian-1_Day 1_070119	2019-07-01 14:51:06	Day 1 Training	V08.FA	2	Day 1	Varian-1	1	142	0	0	0	0	0	0	0	0	0	9	9	9	9	9	0	9	9	5	9	9	9	9	9	9	9	0	0	0	0	0	0	0	131
143	2	Varian-1_Day 1_070119	2019-07-01 14:51:06	Day 1 Training	V08.FA	2	Day 1	Varian-1	1	143	0	0	0	0	0	0	0	0	0	10	10	10	10	10	0	10	10	5	10	10	10	10	10	10	10	0	0	0	0	0	0	0	145
144	2	Varian-1_Day 1_070119	2019-07-01 14:51:06	Day 1 Training	V08.FA	2	Day 1	Varian-1	1	144	0	0	0	0	0	0	0	0	0	9	9	9	8	9	1	9	9	5	9	8	9	9	9	9	9	0	0	0	0	0	0	0	130
1	55	Varian-1_Day 1_070119	2019-07-01 15:14:13	Day 1 Training	V08.FB	1	Day 1	Varian-1	1	1	0	0	0	1	3	3	5	5	5	5	8	8	8	7	3	0	0	0	2	2	1	4	5	4	8	8	8	8	8	8	7	6	140
2	55	Varian-1_Day 1_070119	2019-07-01 15:14:13	Day 1 Training	V08.FB	1	Day 1	Varian-1	1	2	0	0	0	0	0	0	0	1	6	6	6	6	6	2	0	0	0	0	1	3	3	1	1	0	6	6	6	6	0	1	0	0	67
3	55	Varian-1_Day 1_070119	2019-07-01 15:14:13	Day 1 Training	V08.FB	1	Day 1	Varian-1	1	3	0	0	0	1	0	5	6	6	6	2	2	1	2	1	0	0	0	0	0	0	0	0	1	1	1	1	2	6	6	6	3	1	60
4	55	Varian-1_Day 1_070119	2019-07-01 15:14:13	Day 1 Training	V08.FB	1	Day 1	Varian-1	1	4	1	0	1	2	2	4	4	4	4	1	0	1	0	0	0	0	0	0	0	0	0	0	0	1	2	2	2	4	4	4	2	0	45
5	55	Varian-1_Day 1_070119	2019-07-01 15:14:13	Day 1 Training	V08.FB	1	Day 1	Varian-1	1	5	0	0	0	1	5	5	5	4	1	1	1	0	0	1	0	0	1	1	4	5	5	5	5	5	5	5	5	5	4	1	0	0	80
6	55	Varian-1_Day 1_070119	2019-07-01 15:14:13	Day 1 Training	V08.FB	1	Day 1	Varian-1	1	6	0	0	0	0	5	2	5	8	9	9	8	9	9	6	4	1	0	2	7	9	9	9	9	9	9	9	6	3	0	0	0	0	156
7	55	Varian-1_Day 1_070119	2019-07-01 15:14:13	Day 1 Training	V08.FB	1	Day 1	Varian-1	1	7	0	0	0	1	1	1	0	0	1	1	8	8	8	8	7	6	0	0	1	1	5	5	2	2	8	8	8	8	7	7	6	7	125
8	55	Varian-1_Day 1_070119	2019-07-01 15:14:13	Day 1 Training	V08.FB	1	Day 1	Varian-1	1	8	0	0	0	0	0	4	1	1	5	6	7	7	7	5	3	4	0	0	0	2	3	5	7	7	7	7	7	7	5	5	1	0	113
9	55	Varian-1_Day 1_070119	2019-07-01 15:14:13	Day 1 Training	V08.FB	1	Day 1	Varian-1	1	9	0	0	3	3	7	7	7	7	7	3	2	0	1	0	0	0	0	0	0	0	0	0	0	3	6	7	7	7	6	5	5	4	97
10	55	Varian-1_Day 1_070119	2019-07-01 15:14:13	Day 1 Training	V08.FB	1	Day 1	Varian-1	1	10	0	4	7	7	7	7	7	6	6	6	6	5	2	1	4	0	0	0	0	0	0	4	6	6	7	7	7	7	7	7	4	3	140
11	55	Varian-1_Day 1_070119	2019-07-01 15:14:13	Day 1 Training	V08.FB	1	Day 1	Varian-1	1	11	2	4	4	4	7	7	7	6	2	2	0	1	1	0	0	0	0	0	0	0	0	1	1	2	4	7	7	7	7	4	3	3	93
12	55	Varian-1_Day 1_070119	2019-07-01 15:14:13	Day 1 Training	V08.FB	1	Day 1	Varian-1	1	12	3	3	4	4	7	7	2	2	2	1	3	2	1	0	0	0	3	3	3	3	3	4	5	5	5	5	6	6	4	1	0	0	97
13	55	Varian-1_Day 1_070119	2019-07-01 15:14:13	Day 1 Training	V08.FB	1	Day 1	Varian-1	1	13	0	1	5	3	4	5	5	5	4	3	3	2	2	2	1	1	2	3	4	4	4	6	5	3	3	3	2	2	2	2	1	0	92
14	55	Varian-1_Day 1_070119	2019-07-01 15:14:13	Day 1 Training	V08.FB	1	Day 1	Varian-1	1	14	0	1	1	2	2	1	2	5	5	5	4	0	0	0	0	0	0	0	5	5	5	3	0	0	0	0	0	0	0	0	0	0	46
15	55	Varian-1_Day 1_070119	2019-07-01 15:14:13	Day 1 Training	V08.FB	1	Day 1	Varian-1	1	15	0	0	1	2	3	3	1	1	2	4	2	0	0	0	0	0	1	2	4	1	1	2	0	0	0	0	0	0	0	0	0	0	30
16	55	Varian-1_Day 1_070119	2019-07-01 15:14:13	Day 1 Training	V08.FB	1	Day 1	Varian-1	1	16	0	0	0	0	0	5	5	5	5	2	1	1	0	0	0	0	2	4	4	4	2	1	1	1	2	1	2	2	1	1	0	1	53
17	55	Varian-1_Day 1_070119	2019-07-01 15:14:13	Day 1 Training	V08.FB	1	Day 1	Varian-1	1	17	0	0	1	1	1	2	3	6	6	6	6	2	2	1	1	0	0	1	2	1	0	1	2	3	6	6	6	6	2	2	1	1	78
18	55	Varian-1_Day 1_070119	2019-07-01 15:14:13	Day 1 Training	V08.FB	1	Day 1	Varian-1	1	18	3	3	5	7	7	7	4	4	4	3	2	1	4	2	1	2	3	2	5	3	4	4	4	3	5	4	6	4	3	4	4	2	119
19	55	Varian-1_Day 1_070119	2019-07-01 15:14:13	Day 1 Training	V08.FB	1	Day 1	Varian-1	1	19	0	1	7	5	5	7	7	8	8	8	6	6	6	6	4	5	6	5	8	8	8	6	2	1	1	5	1	0	0	0	0	0	140
20	55	Varian-1_Day 1_070119	2019-07-01 15:14:13	Day 1 Training	V08.FB	1	Day 1	Varian-1	1	20	0	1	4	4	3	4	3	5	7	6	4	4	4	4	4	1	2	3	6	6	7	4	4	4	4	4	4	3	1	0	0	0	110
21	55	Varian-1_Day 1_070119	2019-07-01 15:14:13	Day 1 Training	V08.FB	1	Day 1	Varian-1	1	21	0	0	2	3	3	5	4	5	8	6	8	8	6	8	8	8	0	0	1	6	4	8	8	6	8	8	8	4	5	1	0	0	149
22	55	Varian-1_Day 1_070119	2019-07-01 15:14:13	Day 1 Training	V08.FB	1	Day 1	Varian-1	1	22	0	0	0	2	2	2	2	4	4	8	8	7	5	5	1	3	0	0	2	3	2	7	8	7	7	5	2	1	2	1	0	1	101
23	55	Varian-1_Day 1_070119	2019-07-01 15:14:13	Day 1 Training	V08.FB	1	Day 1	Varian-1	1	23	0	0	0	0	0	0	0	3	2	5	5	5	5	5	4	4	0	0	2	1	3	3	5	5	5	5	5	5	5	5	5	5	97
24	55	Varian-1_Day 1_070119	2019-07-01 15:14:13	Day 1 Training	V08.FB	1	Day 1	Varian-1	1	24	6	5	7	7	7	8	8	9	7	6	5	6	5	1	0	0	0	1	1	1	1	1	2	3	5	2	6	9	9	9	7	9	153
25	55	Varian-1_Day 1_070119	2019-07-01 15:14:13	Day 1 Training	V08.FB	1	Day 1	Varian-1	1	25	7	5	8	7	6	6	8	6	4	3	2	2	0	0	0	0	0	0	0	0	1	4	6	6	7	4	8	8	3	2	5	3	121
26	55	Varian-1_Day 1_070119	2019-07-01 15:14:13	Day 1 Training	V08.FB	1	Day 1	Varian-1	1	26	2	2	2	3	8	8	6	1	2	3	3	0	0	0	0	0	1	1	1	2	2	2	2	1	8	7	7	5	2	1	4	2	88
27	55	Varian-1_Day 1_070119	2019-07-01 15:14:13	Day 1 Training	V08.FB	1	Day 1	Varian-1	1	27	1	1	5	5	6	6	3	3	2	2	2	0	0	0	0	0	0	0	0	2	5	6	6	6	2	2	2	2	2	2	0	0	73
28	55	Varian-1_Day 1_070119	2019-07-01 15:14:13	Day 1 Training	V08.FB	1	Day 1	Varian-1	1	28	0	0	1	4	4	4	4	0	0	0	0	0	0	0	0	0	0	0	0	0	0	1	2	4	4	4	4	3	1	1	1	0	42
29	55	Varian-1_Day 1_070119	2019-07-01 15:14:13	Day 1 Training	V08.FB	1	Day 1	Varian-1	1	29	0	0	1	1	5	5	5	5	8	7	4	0	0	0	0	0	0	0	0	1	1	1	2	2	4	4	8	8	8	1	0	1	82
30	55	Varian-1_Day 1_070119	2019-07-01 15:14:13	Day 1 Training	V08.FB	1	Day 1	Varian-1	1	30	0	0	1	1	1	2	3	3	3	3	8	8	8	4	3	1	1	2	3	4	8	8	8	8	3	1	1	5	1	0	0	0	102
31	55	Varian-1_Day 1_070119	2019-07-01 15:14:13	Day 1 Training	V08.FB	1	Day 1	Varian-1	1	31	0	0	0	0	0	0	0	1	4	3	5	4	2	0	0	0	0	0	0	1	5	6	5	5	2	2	1	1	0	3	0	0	50
32	55	Varian-1_Day 1_070119	2019-07-01 15:14:13	Day 1 Training	V08.FB	1	Day 1	Varian-1	1	32	0	0	0	0	0	0	0	3	3	3	3	0	0	0	0	0	0	0	0	0	3	3	3	2	0	0	0	0	0	0	0	0	23
33	55	Varian-1_Day 1_070119	2019-07-01 15:14:13	Day 1 Training	V08.FB	1	Day 1	Varian-1	1	33	0	0	0	0	0	0	0	0	0	0	0	0	0	0	0	0	0	0	0	0	0	0	0	0	0	0	0	0	0	0	0	0	0
34	55	Varian-1_Day 1_070119	2019-07-01 15:14:13	Day 1 Training	V08.FB	1	Day 1	Varian-1	1	34	0	0	1	4	5	5	4	4	4	4	4	0	0	0	0	0	1	2	3	5	4	5	5	2	1	0	0	0	0	0	0	0	63
35	55	Varian-1_Day 1_070119	2019-07-01 15:14:13	Day 1 Training	V08.FB	1	Day 1	Varian-1	1	35	0	0	0	4	5	5	5	0	0	0	0	0	0	0	0	0	0	0	1	5	5	5	4	0	0	0	0	0	0	0	0	0	39
36	55	Varian-1_Day 1_070119	2019-07-01 15:14:13	Day 1 Training	V08.FB	1	Day 1	Varian-1	1	36	0	0	1	5	6	7	7	2	1	2	1	1	1	1	1	1	1	3	4	7	6	6	2	0	0	0	0	0	0	0	0	0	66
37	55	Varian-1_Day 1_070119	2019-07-01 15:14:13	Day 1 Training	V08.FB	1	Day 1	Varian-1	1	37	0	0	0	0	0	1	1	2	4	4	7	6	8	8	3	2	1	4	2	2	3	4	6	7	5	4	6	4	3	2	0	0	99
38	55	Varian-1_Day 1_070119	2019-07-01 15:14:13	Day 1 Training	V08.FB	1	Day 1	Varian-1	1	38	0	0	0	0	0	0	0	6	6	6	4	3	4	2	0	0	0	0	1	1	1	2	2	3	4	5	7	6	5	2	0	0	70
39	55	Varian-1_Day 1_070119	2019-07-01 15:14:13	Day 1 Training	V08.FB	1	Day 1	Varian-1	1	39	2	2	3	3	6	8	8	8	8	5	2	0	4	1	1	0	0	3	5	3	5	6	6	5	6	6	8	8	8	4	3	5	142
40	55	Varian-1_Day 1_070119	2019-07-01 15:14:13	Day 1 Training	V08.FB	1	Day 1	Varian-1	1	40	6	6	6	6	6	6	6	4	2	1	2	1	2	1	0	0	5	6	6	6	6	6	6	6	6	2	2	2	1	1	1	0	117
41	55	Varian-1_Day 1_070119	2019-07-01 15:14:13	Day 1 Training	V08.FB	1	Day 1	Varian-1	1	41	1	1	1	3	6	6	3	3	5	5	4	5	5	5	4	5	5	4	6	6	5	7	5	2	2	1	0	2	0	0	0	0	107
42	55	Varian-1_Day 1_070119	2019-07-01 15:14:13	Day 1 Training	V08.FB	1	Day 1	Varian-1	1	42	0	1	2	0	1	5	4	5	6	7	7	8	8	8	7	7	3	3	5	6	5	7	5	4	5	4	4	3	3	3	2	1	139
43	55	Varian-1_Day 1_070119	2019-07-01 15:14:13	Day 1 Training	V08.FB	1	Day 1	Varian-1	1	43	0	0	0	0	2	1	2	4	6	6	8	8	8	8	3	4	0	0	0	3	2	4	8	8	8	8	8	8	8	8	4	5	142
44	55	Varian-1_Day 1_070119	2019-07-01 15:14:13	Day 1 Training	V08.FB	1	Day 1	Varian-1	1	44	4	4	6	6	5	6	7	8	8	4	4	5	6	7	1	0	0	0	1	0	1	3	4	5	5	6	8	8	8	8	8	8	154
45	55	Varian-1_Day 1_070119	2019-07-01 15:14:13	Day 1 Training	V08.FB	1	Day 1	Varian-1	1	45	0	1	5	5	7	7	6	7	7	1	1	1	4	4	1	0	0	0	1	0	1	3	2	5	5	4	3	5	6	6	2	0	100
46	55	Varian-1_Day 1_070119	2019-07-01 15:14:13	Day 1 Training	V08.FB	1	Day 1	Varian-1	1	46	0	0	1	3	3	3	3	5	5	5	2	1	0	0	0	0	0	0	1	5	5	5	5	4	3	4	3	0	0	0	0	0	66
47	55	Varian-1_Day 1_070119	2019-07-01 15:14:13	Day 1 Training	V08.FB	1	Day 1	Varian-1	1	47	0	0	0	0	0	0	0	3	3	6	6	6	0	0	0	0	0	0	0	0	0	0	4	5	5	6	3	0	0	0	0	0	47
48	55	Varian-1_Day 1_070119	2019-07-01 15:14:13	Day 1 Training	V08.FB	1	Day 1	Varian-1	1	48	0	0	2	1	1	1	2	2	3	6	6	6	5	5	1	4	0	0	0	1	1	2	5	5	4	5	4	4	4	4	1	3	88
49	55	Varian-1_Day 1_070119	2019-07-01 15:14:13	Day 1 Training	V08.FB	1	Day 1	Varian-1	1	49	1	1	2	2	5	5	4	4	4	3	2	2	1	1	2	0	0	0	0	0	0	0	2	2	2	2	2	6	6	6	5	0	72
50	55	Varian-1_Day 1_070119	2019-07-01 15:14:13	Day 1 Training	V08.FB	1	Day 1	Varian-1	1	50	0	0	0	0	2	3	3	4	4	3	3	1	1	1	0	0	0	0	0	1	1	1	1	2	2	2	2	5	5	4	3	2	56
51	55	Varian-1_Day 1_070119	2019-07-01 15:14:13	Day 1 Training	V08.FB	1	Day 1	Varian-1	1	51	0	0	0	0	0	0	0	1	1	2	6	6	6	3	1	0	0	1	1	4	4	6	6	4	3	1	0	0	0	0	0	0	56
52	55	Varian-1_Day 1_070119	2019-07-01 15:14:13	Day 1 Training	V08.FB	1	Day 1	Varian-1	1	52	3	4	3	4	4	5	5	5	5	5	1	0	0	0	0	0	2	4	4	6	6	5	4	0	0	1	0	0	0	0	0	1	77
53	55	Varian-1_Day 1_070119	2019-07-01 15:14:13	Day 1 Training	V08.FB	1	Day 1	Varian-1	1	53	0	0	0	0	1	5	6	6	6	1	1	1	0	0	0	1	1	1	0	0	3	3	4	4	5	4	4	1	1	0	0	0	59
54	55	Varian-1_Day 1_070119	2019-07-01 15:14:13	Day 1 Training	V08.FB	1	Day 1	Varian-1	1	54	0	0	0	0	0	4	5	5	5	2	2	2	2	1	0	0	0	0	0	0	0	0	0	2	4	5	5	3	2	2	1	0	52
55	55	Varian-1_Day 1_070119	2019-07-01 15:14:13	Day 1 Training	V08.FB	1	Day 1	Varian-1	1	55	0	0	0	0	1	0	1	1	2	3	6	6	6	3	2	1	0	1	2	3	3	3	3	3	3	3	5	5	5	5	2	1	79
56	55	Varian-1_Day 1_070119	2019-07-01 15:14:13	Day 1 Training	V08.FB	1	Day 1	Varian-1	1	56	0	0	0	0	0	0	0	0	0	0	2	8	8	8	6	6	0	0	1	1	3	3	6	5	7	8	8	7	7	4	0	0	98
57	55	Varian-1_Day 1_070119	2019-07-01 15:14:13	Day 1 Training	V08.FB	1	Day 1	Varian-1	1	57	0	0	0	0	0	0	0	1	2	5	6	6	6	6	6	5	0	0	0	0	2	2	3	4	6	6	6	5	5	6	0	0	88
58	55	Varian-1_Day 1_070119	2019-07-01 15:14:13	Day 1 Training	V08.FB	1	Day 1	Varian-1	1	58	0	0	0	0	0	0	0	3	5	7	7	8	8	4	0	0	3	4	5	6	8	8	8	7	8	4	1	7	3	1	0	0	115
59	55	Varian-1_Day 1_070119	2019-07-01 15:14:13	Day 1 Training	V08.FB	1	Day 1	Varian-1	1	59	0	0	0	0	0	0	1	2	4	5	5	5	5	0	0	0	5	4	5	5	5	5	5	5	5	0	3	5	0	0	0	0	79
60	55	Varian-1_Day 1_070119	2019-07-01 15:14:13	Day 1 Training	V08.FB	1	Day 1	Varian-1	1	60	2	2	2	6	7	8	8	8	8	6	7	7	5	0	0	0	7	7	8	8	8	6	7	6	5	2	1	1	0	0	0	0	142
61	55	Varian-1_Day 1_070119	2019-07-01 15:14:13	Day 1 Training	V08.FB	1	Day 1	Varian-1	1	61	4	5	7	8	8	7	8	6	5	4	0	0	0	0	0	0	2	4	6	8	8	7	6	5	4	2	2	1	0	0	0	0	117
62	55	Varian-1_Day 1_070119	2019-07-01 15:14:13	Day 1 Training	V08.FB	1	Day 1	Varian-1	1	62	1	3	7	8	8	8	8	7	3	1	0	0	0	0	0	0	5	6	8	8	8	6	4	3	0	2	1	0	0	0	0	0	105
63	55	Varian-1_Day 1_070119	2019-07-01 15:14:13	Day 1 Training	V08.FB	1	Day 1	Varian-1	1	63	1	1	2	3	4	6	8	8	8	8	6	4	1	0	0	0	0	2	7	6	8	8	7	4	4	4	5	5	0	0	0	0	120
64	55	Varian-1_Day 1_070119	2019-07-01 15:14:13	Day 1 Training	V08.FB	1	Day 1	Varian-1	1	64	0	0	3	2	6	8	8	8	8	8	1	0	0	0	0	0	2	2	6	1	5	6	8	7	8	8	8	7	2	1	1	1	125
65	55	Varian-1_Day 1_070119	2019-07-01 15:14:13	Day 1 Training	V08.FB	1	Day 1	Varian-1	1	65	2	6	9	9	9	9	7	7	5	0	0	0	0	0	0	0	0	1	2	2	2	2	6	6	8	9	8	9	9	9	7	7	150
66	55	Varian-1_Day 1_070119	2019-07-01 15:14:13	Day 1 Training	V08.FB	1	Day 1	Varian-1	1	66	5	4	5	8	8	8	8	7	2	0	0	0	0	0	0	0	0	0	2	2	3	4	8	4	7	8	8	8	8	8	7	8	140
67	55	Varian-1_Day 1_070119	2019-07-01 15:14:13	Day 1 Training	V08.FB	1	Day 1	Varian-1	1	67	0	2	1	4	3	3	3	5	5	5	4	4	4	3	3	3	0	0	1	1	2	4	4	1	3	5	4	6	6	6	6	6	107
68	55	Varian-1_Day 1_070119	2019-07-01 15:14:13	Day 1 Training	V08.FB	1	Day 1	Varian-1	1	68	0	5	6	7	8	2	6	8	8	8	8	8	8	8	5	4	0	0	0	0	0	0	3	3	6	6	6	8	8	8	8	8	163
69	55	Varian-1_Day 1_070119	2019-07-01 15:14:13	Day 1 Training	V08.FB	1	Day 1	Varian-1	1	69	0	0	0	1	8	8	4	8	8	8	7	5	6	8	8	6	0	0	0	0	0	0	0	0	0	0	6	8	8	8	8	1	124
70	55	Varian-1_Day 1_070119	2019-07-01 15:14:13	Day 1 Training	V08.FB	1	Day 1	Varian-1	1	70	0	0	1	1	6	6	4	7	7	9	9	9	8	5	1	1	1	1	2	2	3	4	4	5	8	8	8	8	4	4	3	2	141
71	55	Varian-1_Day 1_070119	2019-07-01 15:14:13	Day 1 Training	V08.FB	1	Day 1	Varian-1	1	71	1	1	2	5	6	6	7	7	7	3	0	0	1	1	1	0	1	1	1	1	1	5	5	5	7	6	4	5	1	1	0	0	92
72	55	Varian-1_Day 1_070119	2019-07-01 15:14:13	Day 1 Training	V08.FB	1	Day 1	Varian-1	1	72	0	0	0	1	2	1	4	5	1	1	1	0	0	0	0	0	0	0	1	1	1	5	5	1	3	4	1	2	2	1	0	1	44
73	55	Varian-1_Day 1_070119	2019-07-01 15:14:13	Day 1 Training	V08.FB	1	Day 1	Varian-1	1	73	0	0	0	0	0	3	1	5	8	8	8	6	5	1	2	0	0	1	4	2	5	6	6	6	7	3	2	2	1	1	1	1	95
74	55	Varian-1_Day 1_070119	2019-07-01 15:14:13	Day 1 Training	V08.FB	1	Day 1	Varian-1	1	74	0	0	0	0	0	1	2	3	4	4	5	6	5	6	4	3	1	0	1	1	1	1	1	2	2	3	5	4	4	5	0	0	74
75	55	Varian-1_Day 1_070119	2019-07-01 15:14:13	Day 1 Training	V08.FB	1	Day 1	Varian-1	1	75	5	4	5	5	5	4	5	4	4	2	2	2	2	1	2	1	0	0	0	0	5	5	5	5	5	6	5	5	4	2	1	0	101
76	55	Varian-1_Day 1_070119	2019-07-01 15:14:13	Day 1 Training	V08.FB	1	Day 1	Varian-1	1	76	2	1	2	2	2	2	2	2	2	0	0	0	0	0	0	0	0	0	0	0	2	2	2	2	2	2	2	0	0	0	0	0	31
77	55	Varian-1_Day 1_070119	2019-07-01 15:14:13	Day 1 Training	V08.FB	1	Day 1	Varian-1	1	77	0	0	1	1	1	1	1	1	1	0	0	0	0	0	0	0	0	0	0	0	1	1	1	1	1	1	1	0	0	0	0	0	14
78	55	Varian-1_Day 1_070119	2019-07-01 15:14:13	Day 1 Training	V08.FB	1	Day 1	Varian-1	1	78	0	2	3	3	3	3	3	3	3	0	0	0	0	0	0	0	0	0	0	0	3	3	3	3	3	3	3	0	0	0	0	0	44
79	55	Varian-1_Day 1_070119	2019-07-01 15:14:13	Day 1 Training	V08.FB	1	Day 1	Varian-1	1	79	0	1	1	1	1	1	1	1	1	0	0	0	0	0	0	0	0	0	0	0	1	1	1	1	1	1	0	1	0	0	0	0	15
80	55	Varian-1_Day 1_070119	2019-07-01 15:14:13	Day 1 Training	V08.FB	1	Day 1	Varian-1	1	80	0	1	2	2	2	2	2	2	2	0	0	0	0	0	0	0	0	0	0	0	2	2	2	2	2	2	0	2	0	0	0	0	29
81	55	Varian-1_Day 1_070119	2019-07-01 15:14:13	Day 1 Training	V08.FB	1	Day 1	Varian-1	1	81	2	2	3	3	3	3	3	3	1	0	0	0	0	0	0	0	0	0	0	0	3	3	3	3	3	3	0	1	1	1	0	0	44
82	55	Varian-1_Day 1_070119	2019-07-01 15:14:13	Day 1 Training	V08.FB	1	Day 1	Varian-1	1	82	3	2	3	3	3	3	3	2	1	0	0	0	0	0	0	0	0	0	0	0	3	3	3	3	3	3	1	0	0	3	0	0	45
83	55	Varian-1_Day 1_070119	2019-07-01 15:14:13	Day 1 Training	V08.FB	1	Day 1	Varian-1	1	83	2	4	5	4	5	4	2	2	1	1	2	2	2	2	1	2	0	0	5	3	5	6	6	5	6	6	4	6	6	3	1	1	104
84	55	Varian-1_Day 1_070119	2019-07-01 15:14:13	Day 1 Training	V08.FB	1	Day 1	Varian-1	1	84	3	2	3	3	3	1	0	0	0	0	0	0	0	0	0	0	0	2	0	0	0	3	3	3	3	3	3	3	3	0	0	0	41
85	55	Varian-1_Day 1_070119	2019-07-01 15:14:13	Day 1 Training	V08.FB	1	Day 1	Varian-1	1	85	0	0	0	0	0	0	0	0	0	0	0	0	0	0	0	0	0	0	0	0	0	0	0	0	0	0	0	0	0	0	0	0	0
86	55	Varian-1_Day 1_070119	2019-07-01 15:14:13	Day 1 Training	V08.FB	1	Day 1	Varian-1	1	86	6	3	6	6	6	6	0	0	0	0	0	0	0	0	0	0	0	3	0	0	0	6	6	6	6	6	6	6	6	0	0	0	84
87	55	Varian-1_Day 1_070119	2019-07-01 15:14:13	Day 1 Training	V08.FB	1	Day 1	Varian-1	1	87	0	0	0	0	0	0	0	0	0	0	0	0	0	0	0	0	0	0	0	0	0	0	0	0	0	0	0	0	0	0	0	0	0
88	55	Varian-1_Day 1_070119	2019-07-01 15:14:13	Day 1 Training	V08.FB	1	Day 1	Varian-1	1	88	4	2	4	3	4	4	0	0	0	0	0	0	0	0	0	0	0	2	0	0	0	4	4	4	4	4	4	4	3	0	0	0	54
89	55	Varian-1_Day 1_070119	2019-07-01 15:14:13	Day 1 Training	V08.FB	1	Day 1	Varian-1	1	89	1	1	1	1	1	1	0	0	0	0	0	0	0	0	0	0	0	1	0	0	1	1	1	1	1	1	1	1	1	0	0	0	16
90	55	Varian-1_Day 1_070119	2019-07-01 15:14:13	Day 1 Training	V08.FB	1	Day 1	Varian-1	1	90	5	5	5	5	4	5	0	0	0	0	0	0	0	0	0	0	0	2	0	0	4	5	5	5	5	5	5	5	5	0	0	0	75
91	55	Varian-1_Day 1_070119	2019-07-01 15:14:13	Day 1 Training	V08.FB	1	Day 1	Varian-1	1	91	3	3	3	5	5	7	5	3	3	1	2	0	0	1	0	0	1	1	0	1	2	5	5	4	5	5	6	4	5	1	0	1	87
92	55	Varian-1_Day 1_070119	2019-07-01 15:14:13	Day 1 Training	V08.FB	1	Day 1	Varian-1	1	92	1	0	0	1	6	8	8	8	8	8	8	8	7	5	2	0	0	0	0	0	0	0	0	0	1	2	7	8	8	8	6	8	126
93	55	Varian-1_Day 1_070119	2019-07-01 15:14:13	Day 1 Training	V08.FB	1	Day 1	Varian-1	1	93	0	0	0	0	0	0	2	4	4	6	6	6	6	6	4	2	0	0	0	0	0	0	0	1	2	3	6	6	6	6	4	4	84
94	55	Varian-1_Day 1_070119	2019-07-01 15:14:13	Day 1 Training	V08.FB	1	Day 1	Varian-1	1	94	0	0	0	0	0	0	0	0	0	0	0	0	0	0	0	0	0	0	0	0	0	0	0	0	0	0	0	0	0	0	0	0	0
95	55	Varian-1_Day 1_070119	2019-07-01 15:14:13	Day 1 Training	V08.FB	1	Day 1	Varian-1	1	95	0	0	0	0	0	0	0	0	0	0	0	0	0	0	0	0	0	0	0	0	0	0	0	0	0	0	0	0	0	0	0	0	0
96	55	Varian-1_Day 1_070119	2019-07-01 15:14:13	Day 1 Training	V08.FB	1	Day 1	Varian-1	1	96	0	0	0	0	0	0	3	3	3	3	3	3	3	3	1	3	0	0	0	0	0	0	0	0	0	0	3	3	3	3	1	3	44
97	55	Varian-1_Day 1_070119	2019-07-01 15:14:13	Day 1 Training	V08.FB	1	Day 1	Varian-1	1	97	0	0	0	0	0	0	2	2	2	2	2	2	2	2	2	2	0	0	0	0	0	0	0	0	0	0	1	2	2	2	2	2	31
98	55	Varian-1_Day 1_070119	2019-07-01 15:14:13	Day 1 Training	V08.FB	1	Day 1	Varian-1	1	98	0	0	0	0	0	0	2	2	2	2	2	2	2	2	1	2	0	0	0	0	0	0	0	0	0	0	0	2	2	2	1	2	28
99	55	Varian-1_Day 1_070119	2019-07-01 15:14:13	Day 1 Training	V08.FB	1	Day 1	Varian-1	1	99	1	1	1	1	1	1	2	4	5	2	3	4	3	2	2	3	0	0	0	0	0	0	0	0	0	2	3	5	5	5	2	3	61
100	55	Varian-1_Day 1_070119	2019-07-01 15:14:13	Day 1 Training	V08.FB	1	Day 1	Varian-1	1	100	5	4	5	5	5	0	0	0	0	0	0	0	0	0	0	0	0	0	0	0	0	2	3	3	3	5	5	5	5	5	4	1	65
101	55	Varian-1_Day 1_070119	2019-07-01 15:14:13	Day 1 Training	V08.FB	1	Day 1	Varian-1	1	101	1	1	1	1	1	0	0	0	0	0	0	0	0	0	0	0	0	0	0	0	0	1	1	1	1	1	1	1	1	1	1	0	15
102	55	Varian-1_Day 1_070119	2019-07-01 15:14:13	Day 1 Training	V08.FB	1	Day 1	Varian-1	1	102	1	1	1	1	1	0	0	0	0	0	0	0	0	0	0	0	0	0	0	0	0	0	1	1	1	1	1	1	1	1	1	0	14
103	55	Varian-1_Day 1_070119	2019-07-01 15:14:13	Day 1 Training	V08.FB	1	Day 1	Varian-1	1	103	0	0	0	0	0	0	0	0	0	0	0	0	0	0	0	0	0	0	0	0	0	0	0	0	0	0	0	0	0	0	0	0	0
104	55	Varian-1_Day 1_070119	2019-07-01 15:14:13	Day 1 Training	V08.FB	1	Day 1	Varian-1	1	104	2	1	2	2	2	0	0	0	0	0	0	0	0	0	0	0	0	0	0	0	0	0	2	2	2	2	2	2	2	2	1	0	26
105	55	Varian-1_Day 1_070119	2019-07-01 15:14:13	Day 1 Training	V08.FB	1	Day 1	Varian-1	1	105	2	1	2	2	2	0	0	0	0	0	0	0	0	0	0	0	0	0	0	0	0	0	2	2	2	2	2	2	2	2	1	0	26
106	55	Varian-1_Day 1_070119	2019-07-01 15:14:13	Day 1 Training	V08.FB	1	Day 1	Varian-1	1	106	2	1	2	2	2	0	0	0	0	0	0	0	0	0	0	0	0	0	0	0	0	0	2	2	2	2	2	2	2	2	1	0	26
107	55	Varian-1_Day 1_070119	2019-07-01 15:14:13	Day 1 Training	V08.FB	1	Day 1	Varian-1	1	107	2	2	2	4	3	0	1	2	2	2	1	0	0	0	0	0	0	2	2	1	1	1	2	2	2	3	3	2	3	2	1	1	49
108	55	Varian-1_Day 1_070119	2019-07-01 15:14:13	Day 1 Training	V08.FB	1	Day 1	Varian-1	1	108	0	0	0	0	0	0	0	1	4	3	2	3	3	3	2	3	2	3	3	2	0	0	0	0	0	0	0	0	0	0	0	0	34
109	55	Varian-1_Day 1_070119	2019-07-01 15:14:13	Day 1 Training	V08.FB	1	Day 1	Varian-1	1	109	0	0	0	0	0	0	0	0	4	4	4	4	4	4	3	4	4	3	4	1	0	0	0	0	0	0	0	0	0	0	0	0	43
110	55	Varian-1_Day 1_070119	2019-07-01 15:14:13	Day 1 Training	V08.FB	1	Day 1	Varian-1	1	110	0	0	0	0	0	0	0	0	3	3	3	3	3	3	1	3	3	1	3	3	0	0	0	0	0	0	0	0	0	0	0	0	32
111	55	Varian-1_Day 1_070119	2019-07-01 15:14:13	Day 1 Training	V08.FB	1	Day 1	Varian-1	1	111	0	0	0	0	0	0	0	0	1	1	1	1	1	1	1	1	1	1	1	1	0	0	0	0	0	0	0	0	0	0	0	0	12
112	55	Varian-1_Day 1_070119	2019-07-01 15:14:13	Day 1 Training	V08.FB	1	Day 1	Varian-1	1	112	0	0	0	0	0	0	0	1	3	3	3	3	3	3	2	3	3	2	3	3	0	0	0	0	0	0	0	0	0	0	0	0	35
113	55	Varian-1_Day 1_070119	2019-07-01 15:14:13	Day 1 Training	V08.FB	1	Day 1	Varian-1	1	113	0	0	0	0	0	0	0	2	2	2	2	2	2	2	1	2	2	1	2	2	0	0	0	0	0	0	0	0	0	0	0	0	24
114	55	Varian-1_Day 1_070119	2019-07-01 15:14:13	Day 1 Training	V08.FB	1	Day 1	Varian-1	1	114	0	0	0	0	0	0	0	0	0	0	0	0	0	0	0	0	0	0	0	0	0	0	0	0	0	0	0	0	0	0	0	0	0
115	55	Varian-1_Day 1_070119	2019-07-01 15:14:13	Day 1 Training	V08.FB	1	Day 1	Varian-1	1	115	0	0	0	0	0	0	0	1	2	1	1	1	2	2	0	2	1	1	2	2	1	0	0	0	0	0	0	0	0	0	0	0	19
116	55	Varian-1_Day 1_070119	2019-07-01 15:14:13	Day 1 Training	V08.FB	1	Day 1	Varian-1	1	116	0	0	1	1	4	2	4	5	6	5	5	4	4	4	3	1	0	0	0	0	0	0	0	0	3	2	1	1	7	6	4	4	77
117	55	Varian-1_Day 1_070119	2019-07-01 15:14:13	Day 1 Training	V08.FB	1	Day 1	Varian-1	1	117	0	0	0	0	1	0	1	1	1	1	1	1	1	1	1	0	0	0	0	0	0	0	0	0	1	0	0	0	1	1	1	1	15
118	55	Varian-1_Day 1_070119	2019-07-01 15:14:13	Day 1 Training	V08.FB	1	Day 1	Varian-1	1	118	0	0	0	0	4	0	4	4	4	4	4	4	4	4	2	0	0	0	0	0	0	0	0	0	4	0	0	0	4	4	2	4	56
119	55	Varian-1_Day 1_070119	2019-07-01 15:14:13	Day 1 Training	V08.FB	1	Day 1	Varian-1	1	119	0	0	0	0	0	0	0	0	0	0	0	0	0	0	0	0	0	0	0	0	0	0	0	0	0	0	0	0	0	0	0	0	0
120	55	Varian-1_Day 1_070119	2019-07-01 15:14:13	Day 1 Training	V08.FB	1	Day 1	Varian-1	1	120	0	0	0	0	2	0	2	2	2	2	2	2	2	2	1	0	0	0	0	0	0	0	0	0	2	0	0	0	2	2	1	2	28
121	55	Varian-1_Day 1_070119	2019-07-01 15:14:13	Day 1 Training	V08.FB	1	Day 1	Varian-1	1	121	0	0	0	0	3	1	3	3	3	3	3	3	3	3	2	0	0	0	0	0	0	0	0	0	3	0	0	0	3	3	2	3	44
122	55	Varian-1_Day 1_070119	2019-07-01 15:14:13	Day 1 Training	V08.FB	1	Day 1	Varian-1	1	122	0	0	0	0	3	2	4	5	5	5	5	6	6	6	5	2	0	0	0	0	0	0	1	1	4	3	2	3	6	6	5	6	91
123	55	Varian-1_Day 1_070119	2019-07-01 15:14:13	Day 1 Training	V08.FB	1	Day 1	Varian-1	1	123	0	0	0	0	0	0	0	0	0	0	0	0	3	3	2	3	0	0	0	0	2	3	3	3	3	3	3	3	3	3	2	3	45
124	55	Varian-1_Day 1_070119	2019-07-01 15:14:13	Day 1 Training	V08.FB	1	Day 1	Varian-1	1	124	0	1	1	0	0	1	1	2	1	2	3	3	4	2	0	0	0	0	0	0	1	2	1	1	0	3	3	5	2	2	0	1	42
125	55	Varian-1_Day 1_070119	2019-07-01 15:14:13	Day 1 Training	V08.FB	1	Day 1	Varian-1	1	125	0	0	0	0	0	0	0	0	0	0	0	0	6	4	4	4	0	0	0	1	5	6	4	3	0	0	0	0	0	0	0	0	37
126	55	Varian-1_Day 1_070119	2019-07-01 15:14:13	Day 1 Training	V08.FB	1	Day 1	Varian-1	1	126	0	0	0	0	0	0	0	3	4	2	6	7	8	8	7	3	0	1	1	0	2	3	3	3	3	3	3	7	6	7	5	5	100
127	55	Varian-1_Day 1_070119	2019-07-01 15:14:13	Day 1 Training	V08.FB	1	Day 1	Varian-1	1	127	0	0	0	0	0	0	0	0	1	0	1	1	1	1	1	0	0	0	1	0	0	0	0	0	0	0	0	1	1	1	1	1	12
128	55	Varian-1_Day 1_070119	2019-07-01 15:14:13	Day 1 Training	V08.FB	1	Day 1	Varian-1	1	128	0	0	0	0	0	0	0	0	1	0	2	2	2	2	1	0	0	0	1	0	0	0	0	0	0	0	0	2	2	2	1	2	20
129	55	Varian-1_Day 1_070119	2019-07-01 15:14:13	Day 1 Training	V08.FB	1	Day 1	Varian-1	1	129	0	0	0	0	0	0	0	0	0	0	3	3	3	3	2	0	0	0	0	0	0	0	0	0	0	0	3	3	3	3	2	3	31
130	55	Varian-1_Day 1_070119	2019-07-01 15:14:13	Day 1 Training	V08.FB	1	Day 1	Varian-1	1	130	0	0	0	0	0	0	0	0	0	0	0	0	0	0	0	0	0	0	0	0	0	0	0	0	0	0	0	0	0	0	0	0	0
131	55	Varian-1_Day 1_070119	2019-07-01 15:14:13	Day 1 Training	V08.FB	1	Day 1	Varian-1	1	131	0	0	0	0	0	0	0	0	0	0	3	3	3	3	2	0	0	0	0	1	0	0	0	0	0	0	3	3	3	3	2	3	32
132	55	Varian-1_Day 1_070119	2019-07-01 15:14:13	Day 1 Training	V08.FB	1	Day 1	Varian-1	1	132	0	0	0	0	2	0	1	0	1	2	2	2	2	4	3	2	1	0	2	0	0	0	0	1	4	4	1	0	0	0	2	1	37
133	55	Varian-1_Day 1_070119	2019-07-01 15:14:13	Day 1 Training	V08.FB	1	Day 1	Varian-1	1	133	1	0	0	0	2	1	7	4	5	6	5	5	4	4	2	2	0	0	0	0	0	0	0	1	0	5	2	1	1	5	3	5	71
134	55	Varian-1_Day 1_070119	2019-07-01 15:14:13	Day 1 Training	V08.FB	1	Day 1	Varian-1	1	134	0	0	0	0	0	0	1	0	0	0	0	0	2	3	3	3	0	0	0	0	0	0	0	1	1	3	3	3	3	3	3	3	35
135	55	Varian-1_Day 1_070119	2019-07-01 15:14:13	Day 1 Training	V08.FB	1	Day 1	Varian-1	1	135	0	0	0	0	0	0	4	0	0	0	0	0	4	4	2	4	0	0	0	0	0	0	0	0	0	4	4	4	4	4	2	4	44
136	55	Varian-1_Day 1_070119	2019-07-01 15:14:13	Day 1 Training	V08.FB	1	Day 1	Varian-1	1	136	0	0	0	0	0	0	1	0	0	0	0	0	1	1	0	1	0	0	0	0	0	0	0	0	0	1	1	1	1	1	0	1	10
137	55	Varian-1_Day 1_070119	2019-07-01 15:14:13	Day 1 Training	V08.FB	1	Day 1	Varian-1	1	137	0	0	0	0	0	0	3	0	0	0	0	0	3	3	2	3	0	0	0	0	0	0	0	0	0	3	3	3	3	3	2	3	34
138	55	Varian-1_Day 1_070119	2019-07-01 15:14:13	Day 1 Training	V08.FB	1	Day 1	Varian-1	1	138	0	0	0	0	0	0	0	0	0	0	0	0	0	0	0	0	0	0	0	0	0	0	0	0	0	0	0	0	0	0	0	0	0
139	55	Varian-1_Day 1_070119	2019-07-01 15:14:13	Day 1 Training	V08.FB	1	Day 1	Varian-1	1	139	0	0	0	0	0	0	3	0	0	0	0	0	3	3	1	3	0	0	0	0	0	0	0	0	0	3	3	3	3	3	1	3	32
140	55	Varian-1_Day 1_070119	2019-07-01 15:14:13	Day 1 Training	V08.FB	1	Day 1	Varian-1	1	140	0	0	1	1	1	2	4	2	3	3	2	1	2	1	2	1	0	0	1	1	1	1	1	1	2	1	1	1	1	2	2	2	44
141	55	Varian-1_Day 1_070119	2019-07-01 15:14:13	Day 1 Training	V08.FB	1	Day 1	Varian-1	1	141	0	0	0	1	1	0	0	0	2	5	5	7	4	2	0	0	0	1	5	7	7	3	2	0	0	0	0	0	1	0	0	0	53
142	55	Varian-1_Day 1_070119	2019-07-01 15:14:13	Day 1 Training	V08.FB	1	Day 1	Varian-1	1	142	0	0	0	0	0	0	1	0	1	3	8	8	8	7	0	0	2	7	8	8	8	1	0	0	0	0	0	0	0	0	0	0	70
143	55	Varian-1_Day 1_070119	2019-07-01 15:14:13	Day 1 Training	V08.FB	1	Day 1	Varian-1	1	143	0	0	0	0	0	0	3	0	0	3	5	4	6	6	0	0	0	4	4	5	4	2	0	0	0	0	0	0	0	0	0	0	46
144	55	Varian-1_Day 1_070119	2019-07-01 15:14:13	Day 1 Training	V08.FB	1	Day 1	Varian-1	1	144	0	0	0	0	0	0	0	0	0	0	0	0	5	7	4	6	0	0	0	2	6	7	6	2	0	0	0	1	0	0	0	0	46
1	56	Varian-1_Day 1_070119	2019-07-01 15:14:13	Day 1 Training	V08.FC	2	Day 1	Varian-1	1	1	0	0	0	0	0	0	0	0	0	1	3	3	3	0	0	0	0	0	1	0	0	0	1	3	3	3	3	0	0	0	0	0	24
2	56	Varian-1_Day 1_070119	2019-07-01 15:14:13	Day 1 Training	V08.FC	2	Day 1	Varian-1	1	2	5	5	5	5	6	6	6	6	3	3	5	5	5	2	0	3	0	0	0	0	1	1	1	2	2	2	4	5	6	6	6	3	109
3	56	Varian-1_Day 1_070119	2019-07-01 15:14:13	Day 1 Training	V08.FC	2	Day 1	Varian-1	1	3	2	2	3	3	3	6	6	6	4	4	2	2	3	3	1	4	0	0	0	0	0	0	0	0	0	0	4	6	6	6	4	3	83
4	56	Varian-1_Day 1_070119	2019-07-01 15:14:13	Day 1 Training	V08.FC	2	Day 1	Varian-1	1	4	2	2	4	5	5	5	4	5	4	3	2	1	2	1	0	0	2	3	4	4	4	4	4	5	4	4	5	6	6	6	2	0	108
5	56	Varian-1_Day 1_070119	2019-07-01 15:14:13	Day 1 Training	V08.FC	2	Day 1	Varian-1	1	5	4	6	7	7	7	0	2	1	1	2	0	0	0	0	0	0	2	3	5	5	7	7	7	7	7	5	1	2	5	3	1	0	104
6	56	Varian-1_Day 1_070119	2019-07-01 15:14:13	Day 1 Training	V08.FC	2	Day 1	Varian-1	1	6	2	3	3	3	4	5	6	6	6	5	5	5	5	5	3	3	4	6	6	6	5	3	3	3	2	2	2	0	0	0	0	0	111
7	56	Varian-1_Day 1_070119	2019-07-01 15:14:13	Day 1 Training	V08.FC	2	Day 1	Varian-1	1	7	0	0	0	0	0	4	5	5	5	5	5	5	5	5	4	2	3	5	5	5	5	0	0	0	0	0	0	0	0	0	0	0	73
8	56	Varian-1_Day 1_070119	2019-07-01 15:14:13	Day 1 Training	V08.FC	2	Day 1	Varian-1	1	8	0	0	0	0	1	0	0	1	1	3	3	8	8	8	5	7	1	1	3	3	3	5	7	7	8	8	7	7	7	7	3	6	128
9	56	Varian-1_Day 1_070119	2019-07-01 15:14:13	Day 1 Training	V08.FC	2	Day 1	Varian-1	1	9	0	0	0	0	0	0	0	0	0	1	3	5	6	6	5	0	0	0	0	0	0	2	6	6	6	6	5	5	5	5	3	3	78
10	56	Varian-1_Day 1_070119	2019-07-01 15:14:13	Day 1 Training	V08.FC	2	Day 1	Varian-1	1	10	0	0	0	0	0	0	0	0	0	0	0	3	5	5	3	0	0	0	0	0	0	0	5	5	5	5	0	0	0	0	0	0	36
11	56	Varian-1_Day 1_070119	2019-07-01 15:14:13	Day 1 Training	V08.FC	2	Day 1	Varian-1	1	11	5	5	6	7	7	8	7	8	8	8	2	2	6	6	3	1	0	1	2	2	3	3	4	4	4	6	8	8	4	3	2	2	145
12	56	Varian-1_Day 1_070119	2019-07-01 15:14:13	Day 1 Training	V08.FC	2	Day 1	Varian-1	1	12	6	5	7	6	6	7	3	4	4	4	1	2	4	3	2	0	2	3	4	3	6	3	4	3	2	5	6	4	4	3	3	2	121
13	56	Varian-1_Day 1_070119	2019-07-01 15:14:13	Day 1 Training	V08.FC	2	Day 1	Varian-1	1	13	3	5	5	7	6	4	2	2	1	4	4	3	0	0	0	0	1	6	7	7	5	2	3	4	6	5	4	2	3	2	0	0	103
14	56	Varian-1_Day 1_070119	2019-07-01 15:14:13	Day 1 Training	V08.FC	2	Day 1	Varian-1	1	14	0	0	1	1	3	7	2	2	8	7	8	8	8	7	6	7	5	6	8	8	6	1	1	1	0	0	0	0	0	1	0	0	112
15	56	Varian-1_Day 1_070119	2019-07-01 15:14:13	Day 1 Training	V08.FC	2	Day 1	Varian-1	1	15	1	1	0	0	1	5	6	6	7	7	1	0	0	1	0	0	0	6	6	7	1	0	0	0	0	0	0	0	0	0	0	0	56
16	56	Varian-1_Day 1_070119	2019-07-01 15:14:13	Day 1 Training	V08.FC	2	Day 1	Varian-1	1	16	0	0	0	0	0	4	7	8	8	8	0	0	0	0	0	0	3	5	6	8	1	1	0	2	1	0	0	0	0	0	0	0	62
17	56	Varian-1_Day 1_070119	2019-07-01 15:14:13	Day 1 Training	V08.FC	2	Day 1	Varian-1	1	17	2	3	4	6	5	8	8	7	2	2	1	0	0	0	0	0	5	3	6	6	6	7	8	7	4	3	2	1	0	0	0	0	106
18	56	Varian-1_Day 1_070119	2019-07-01 15:14:13	Day 1 Training	V08.FC	2	Day 1	Varian-1	1	18	0	2	4	5	6	3	3	7	6	5	1	2	5	5	5	1	3	6	6	6	6	6	5	4	4	2	2	1	0	1	0	0	112
19	56	Varian-1_Day 1_070119	2019-07-01 15:14:13	Day 1 Training	V08.FC	2	Day 1	Varian-1	1	19	0	5	4	4	8	5	2	8	8	8	7	7	8	7	6	5	5	7	8	8	8	5	4	3	3	1	0	0	0	0	0	0	144
20	56	Varian-1_Day 1_070119	2019-07-01 15:14:13	Day 1 Training	V08.FC	2	Day 1	Varian-1	1	20	0	1	1	0	2	3	3	5	5	5	4	1	1	2	1	1	1	2	3	4	5	5	5	2	0	1	0	1	0	0	0	0	64
21	56	Varian-1_Day 1_070119	2019-07-01 15:14:13	Day 1 Training	V08.FC	2	Day 1	Varian-1	1	21	0	0	0	0	0	1	4	5	5	3	3	3	4	3	2	3	0	0	1	1	3	5	6	5	4	3	3	3	2	3	2	2	79
22	56	Varian-1_Day 1_070119	2019-07-01 15:14:13	Day 1 Training	V08.FC	2	Day 1	Varian-1	1	22	1	0	1	1	2	2	1	2	2	0	1	4	5	5	1	0	0	0	1	2	1	1	1	2	4	4	4	5	2	2	2	1	60
23	56	Varian-1_Day 1_070119	2019-07-01 15:14:13	Day 1 Training	V08.FC	2	Day 1	Varian-1	1	23	1	1	3	3	5	4	3	4	1	1	1	1	0	0	0	0	2	1	2	2	2	3	2	2	2	2	2	3	5	4	3	0	65
24	56	Varian-1_Day 1_070119	2019-07-01 15:14:13	Day 1 Training	V08.FC	2	Day 1	Varian-1	1	24	0	6	7	7	7	2	1	0	0	0	0	0	0	0	0	0	0	2	1	1	6	7	7	7	6	2	1	0	0	0	2	0	72
25	56	Varian-1_Day 1_070119	2019-07-01 15:14:13	Day 1 Training	V08.FC	2	Day 1	Varian-1	1	25	0	0	2	1	7	2	1	6	6	7	7	3	6	7	4	7	6	5	7	6	5	3	3	1	2	2	0	0	0	0	0	0	106
26	56	Varian-1_Day 1_070119	2019-07-01 15:14:13	Day 1 Training	V08.FC	2	Day 1	Varian-1	1	26	1	0	1	3	4	4	4	4	4	5	4	4	5	4	1	1	1	1	1	3	5	6	5	8	3	1	5	4	4	5	2	2	105
27	56	Varian-1_Day 1_070119	2019-07-01 15:14:13	Day 1 Training	V08.FC	2	Day 1	Varian-1	1	27	0	0	0	0	3	7	7	5	8	7	7	6	3	5	3	3	4	2	4	6	6	7	4	7	6	5	6	6	5	3	0	0	135
28	56	Varian-1_Day 1_070119	2019-07-01 15:14:13	Day 1 Training	V08.FC	2	Day 1	Varian-1	1	28	0	0	0	0	0	1	1	1	4	5	5	5	2	2	0	0	0	0	3	6	6	5	2	1	1	0	0	2	1	0	0	0	53
29	56	Varian-1_Day 1_070119	2019-07-01 15:14:13	Day 1 Training	V08.FC	2	Day 1	Varian-1	1	29	2	1	2	2	2	2	1	2	2	2	5	5	4	4	0	0	0	1	2	4	6	6	5	3	0	0	0	0	0	0	0	0	63
30	56	Varian-1_Day 1_070119	2019-07-01 15:14:13	Day 1 Training	V08.FC	2	Day 1	Varian-1	1	30	7	6	7	7	6	5	4	7	6	5	6	3	0	1	0	0	2	6	7	7	5	1	1	0	0	0	0	0	0	0	0	0	99
31	56	Varian-1_Day 1_070119	2019-07-01 15:14:13	Day 1 Training	V08.FC	2	Day 1	Varian-1	1	31	1	3	7	8	7	5	8	5	4	4	5	1	0	0	0	0	3	1	6	6	6	4	3	3	2	4	4	3	1	1	0	0	105
32	56	Varian-1_Day 1_070119	2019-07-01 15:14:13	Day 1 Training	V08.FC	2	Day 1	Varian-1	1	32	8	7	8	2	4	4	2	2	4	3	1	0	0	2	2	0	1	0	0	0	0	0	1	4	8	8	8	5	4	3	1	1	93
33	56	Varian-1_Day 1_070119	2019-07-01 15:14:13	Day 1 Training	V08.FC	2	Day 1	Varian-1	1	33	5	7	8	7	8	5	6	6	5	4	3	0	0	0	0	0	0	0	0	0	0	0	0	1	3	3	5	7	6	6	6	6	107
34	56	Varian-1_Day 1_070119	2019-07-01 15:14:13	Day 1 Training	V08.FC	2	Day 1	Varian-1	1	34	5	5	9	8	9	8	7	8	9	8	4	0	0	0	0	0	0	0	0	0	0	0	0	2	4	6	5	8	8	7	6	0	126
35	56	Varian-1_Day 1_070119	2019-07-01 15:14:13	Day 1 Training	V08.FC	2	Day 1	Varian-1	1	35	0	0	5	1	5	8	2	5	7	8	8	4	0	0	0	0	0	0	1	1	1	5	6	5	5	8	8	0	5	5	2	0	105
36	56	Varian-1_Day 1_070119	2019-07-01 15:14:13	Day 1 Training	V08.FC	2	Day 1	Varian-1	1	36	0	0	0	0	1	7	0	7	8	4	6	8	5	3	1	0	1	3	3	5	6	5	7	7	3	7	1	7	0	1	0	0	106
37	56	Varian-1_Day 1_070119	2019-07-01 15:14:13	Day 1 Training	V08.FC	2	Day 1	Varian-1	1	37	0	0	0	1	0	4	0	4	5	1	1	2	5	5	4	3	0	0	0	0	0	0	4	2	3	4	5	5	2	2	1	1	64
38	56	Varian-1_Day 1_070119	2019-07-01 15:14:13	Day 1 Training	V08.FC	2	Day 1	Varian-1	1	38	0	0	0	0	2	2	3	8	8	8	1	4	7	6	6	5	0	0	0	0	2	2	5	1	4	8	8	7	7	8	7	7	126
39	56	Varian-1_Day 1_070119	2019-07-01 15:14:13	Day 1 Training	V08.FC	2	Day 1	Varian-1	1	39	3	2	3	5	6	5	7	7	4	2	4	3	3	1	0	0	0	0	1	5	5	6	6	5	5	3	7	5	5	8	1	1	118
40	56	Varian-1_Day 1_070119	2019-07-01 15:14:13	Day 1 Training	V08.FC	2	Day 1	Varian-1	1	40	0	0	0	2	5	6	2	2	3	8	8	1	4	5	4	6	3	4	7	5	5	8	3	3	4	2	0	1	1	0	0	0	102
41	56	Varian-1_Day 1_070119	2019-07-01 15:14:13	Day 1 Training	V08.FC	2	Day 1	Varian-1	1	41	4	4	5	6	6	6	7	8	8	5	3	3	2	1	0	0	4	2	7	6	7	8	3	3	3	0	0	0	0	0	0	0	111
42	56	Varian-1_Day 1_070119	2019-07-01 15:14:13	Day 1 Training	V08.FC	2	Day 1	Varian-1	1	42	0	0	0	0	5	5	5	5	4	2	2	2	2	1	0	0	0	0	1	4	5	5	5	4	0	1	0	0	0	0	0	0	58
43	56	Varian-1_Day 1_070119	2019-07-01 15:14:13	Day 1 Training	V08.FC	2	Day 1	Varian-1	1	43	1	1	1	1	5	3	6	5	0	1	1	0	0	0	0	0	0	0	0	6	4	3	4	1	1	1	0	0	0	0	0	0	45
44	56	Varian-1_Day 1_070119	2019-07-01 15:14:13	Day 1 Training	V08.FC	2	Day 1	Varian-1	1	44	0	1	1	5	6	5	8	2	0	0	2	1	0	1	0	0	1	2	5	3	2	5	8	5	8	5	2	2	1	2	0	1	84
45	56	Varian-1_Day 1_070119	2019-07-01 15:14:13	Day 1 Training	V08.FC	2	Day 1	Varian-1	1	45	0	0	1	4	4	4	4	1	1	1	0	1	1	0	0	0	0	0	0	0	1	4	4	4	4	0	0	0	0	0	0	0	39
46	56	Varian-1_Day 1_070119	2019-07-01 15:14:13	Day 1 Training	V08.FC	2	Day 1	Varian-1	1	46	0	1	0	4	3	1	2	7	7	7	7	5	5	6	2	2	1	0	2	4	4	2	2	2	7	7	7	6	5	6	3	3	120
47	56	Varian-1_Day 1_070119	2019-07-01 15:14:13	Day 1 Training	V08.FC	2	Day 1	Varian-1	1	47	0	0	0	0	3	2	0	6	6	6	6	0	0	0	0	0	0	1	2	2	2	1	0	1	6	6	6	1	0	0	0	0	57
48	56	Varian-1_Day 1_070119	2019-07-01 15:14:13	Day 1 Training	V08.FC	2	Day 1	Varian-1	1	48	0	0	0	2	3	1	2	5	7	8	7	5	6	4	4	5	4	4	4	5	5	5	6	5	6	7	5	5	1	1	1	1	124
49	56	Varian-1_Day 1_070119	2019-07-01 15:14:13	Day 1 Training	V08.FC	2	Day 1	Varian-1	1	49	0	0	0	0	6	6	6	3	2	9	9	9	8	9	4	9	8	4	9	6	8	9	9	7	7	7	2	4	2	0	0	0	162
50	56	Varian-1_Day 1_070119	2019-07-01 15:14:13	Day 1 Training	V08.FC	2	Day 1	Varian-1	1	50	2	2	3	4	4	6	5	6	4	4	5	5	3	3	2	2	0	2	2	5	5	5	5	4	4	2	4	4	4	4	2	0	112
51	56	Varian-1_Day 1_070119	2019-07-01 15:14:13	Day 1 Training	V08.FC	2	Day 1	Varian-1	1	51	6	4	8	2	4	2	4	5	3	3	2	2	1	2	0	0	0	0	0	0	0	0	1	3	8	7	8	8	4	1	2	1	91
52	56	Varian-1_Day 1_070119	2019-07-01 15:14:13	Day 1 Training	V08.FC	2	Day 1	Varian-1	1	52	0	0	4	5	8	8	6	5	6	4	3	2	1	1	0	0	0	0	0	0	0	1	2	3	5	5	7	5	7	5	3	8	104
53	56	Varian-1_Day 1_070119	2019-07-01 15:14:13	Day 1 Training	V08.FC	2	Day 1	Varian-1	1	53	0	0	9	9	7	9	9	6	4	1	1	0	0	0	0	0	0	0	0	0	0	0	0	0	2	6	8	9	8	4	6	9	107
54	56	Varian-1_Day 1_070119	2019-07-01 15:14:13	Day 1 Training	V08.FC	2	Day 1	Varian-1	1	54	0	0	0	0	2	5	7	0	7	7	5	6	8	6	2	2	0	0	0	0	0	0	0	7	8	6	2	8	1	1	5	2	97
55	56	Varian-1_Day 1_070119	2019-07-01 15:14:13	Day 1 Training	V08.FC	2	Day 1	Varian-1	1	55	0	0	0	0	0	0	2	2	6	6	6	7	8	7	3	3	3	2	3	6	8	7	5	6	7	7	0	2	2	5	2	1	116
56	56	Varian-1_Day 1_070119	2019-07-01 15:14:13	Day 1 Training	V08.FC	2	Day 1	Varian-1	1	56	0	0	0	0	0	0	0	5	5	5	6	5	3	4	4	3	2	3	4	4	3	4	3	4	6	5	0	0	1	3	3	3	88
57	56	Varian-1_Day 1_070119	2019-07-01 15:14:13	Day 1 Training	V08.FC	2	Day 1	Varian-1	1	57	3	1	4	1	1	4	4	4	2	3	2	2	1	0	0	3	0	0	1	2	5	6	5	1	3	3	0	0	0	0	0	0	61
58	56	Varian-1_Day 1_070119	2019-07-01 15:14:13	Day 1 Training	V08.FC	2	Day 1	Varian-1	1	58	4	4	7	9	9	7	3	6	6	3	0	0	0	0	0	0	0	1	1	2	2	3	6	6	2	8	8	8	7	7	3	6	128
59	56	Varian-1_Day 1_070119	2019-07-01 15:14:13	Day 1 Training	V08.FC	2	Day 1	Varian-1	1	59	0	0	3	3	6	6	3	3	1	0	0	0	0	0	0	0	0	0	0	0	1	0	0	0	3	5	6	6	2	0	0	0	48
60	56	Varian-1_Day 1_070119	2019-07-01 15:14:13	Day 1 Training	V08.FC	2	Day 1	Varian-1	1	60	0	1	4	4	3	4	2	1	1	2	2	1	0	0	0	0	3	2	4	4	3	4	4	4	4	4	0	4	0	0	0	0	65
61	56	Varian-1_Day 1_070119	2019-07-01 15:14:13	Day 1 Training	V08.FC	2	Day 1	Varian-1	1	61	4	4	6	6	6	6	1	0	0	0	1	0	0	0	0	0	6	5	6	6	2	6	6	6	5	0	5	1	0	1	0	0	89
62	56	Varian-1_Day 1_070119	2019-07-01 15:14:13	Day 1 Training	V08.FC	2	Day 1	Varian-1	1	62	6	1	7	7	7	5	5	1	0	0	0	0	0	0	0	0	2	0	4	7	6	6	6	7	6	4	4	1	0	0	0	0	92
63	56	Varian-1_Day 1_070119	2019-07-01 15:14:13	Day 1 Training	V08.FC	2	Day 1	Varian-1	1	63	1	0	3	5	3	2	6	5	3	2	1	3	5	4	1	2	3	1	3	6	4	3	7	6	2	1	1	0	0	0	0	0	83
64	56	Varian-1_Day 1_070119	2019-07-01 15:14:13	Day 1 Training	V08.FC	2	Day 1	Varian-1	1	64	0	1	0	2	2	2	6	7	7	6	7	6	4	1	0	0	3	1	5	6	7	7	7	7	5	4	1	1	1	0	0	0	106
65	56	Varian-1_Day 1_070119	2019-07-01 15:14:13	Day 1 Training	V08.FC	2	Day 1	Varian-1	1	65	0	1	4	1	3	6	8	8	5	4	4	3	3	0	0	2	0	0	0	0	1	1	2	3	3	5	5	7	7	6	2	5	99
66	56	Varian-1_Day 1_070119	2019-07-01 15:14:13	Day 1 Training	V08.FC	2	Day 1	Varian-1	1	66	0	0	1	0	0	6	7	8	7	7	8	6	6	6	3	8	0	0	0	0	0	0	0	0	0	0	1	8	8	8	3	8	109
67	56	Varian-1_Day 1_070119	2019-07-01 15:14:13	Day 1 Training	V08.FC	2	Day 1	Varian-1	1	67	0	0	0	0	0	0	0	8	8	8	8	6	1	3	4	8	0	0	0	0	0	0	0	0	0	0	8	8	8	8	4	8	98
68	56	Varian-1_Day 1_070119	2019-07-01 15:14:13	Day 1 Training	V08.FC	2	Day 1	Varian-1	1	68	0	0	0	0	0	0	0	4	6	6	6	6	6	6	2	6	0	0	0	0	0	0	0	0	0	2	6	6	6	6	2	5	81
69	56	Varian-1_Day 1_070119	2019-07-01 15:14:13	Day 1 Training	V08.FC	2	Day 1	Varian-1	1	69	0	0	0	0	0	0	0	5	6	6	6	6	6	6	3	6	0	0	0	0	0	0	0	0	0	3	6	6	6	6	2	6	85
70	56	Varian-1_Day 1_070119	2019-07-01 15:14:13	Day 1 Training	V08.FC	2	Day 1	Varian-1	1	70	0	0	0	0	0	0	0	4	4	5	5	5	5	4	3	3	0	0	0	0	0	0	0	0	0	0	4	5	5	5	2	3	62
71	56	Varian-1_Day 1_070119	2019-07-01 15:14:13	Day 1 Training	V08.FC	2	Day 1	Varian-1	1	71	5	2	5	6	5	4	4	6	6	6	3	2	1	2	0	0	0	0	0	0	0	0	1	1	0	0	3	7	7	7	4	5	92
72	56	Varian-1_Day 1_070119	2019-07-01 15:14:13	Day 1 Training	V08.FC	2	Day 1	Varian-1	1	72	4	3	6	5	4	6	6	6	5	4	1	0	0	0	0	1	0	0	0	0	0	0	2	3	3	3	3	7	4	5	4	4	89
73	56	Varian-1_Day 1_070119	2019-07-01 15:14:13	Day 1 Training	V08.FC	2	Day 1	Varian-1	1	73	2	2	4	6	5	6	4	5	5	2	3	1	0	0	0	0	0	0	3	3	4	3	4	6	4	6	4	5	4	3	1	0	95
74	56	Varian-1_Day 1_070119	2019-07-01 15:14:13	Day 1 Training	V08.FC	2	Day 1	Varian-1	1	74	6	4	6	5	6	5	3	4	2	1	0	0	0	0	0	0	1	2	2	4	6	5	6	6	6	6	5	6	5	0	0	0	102
75	56	Varian-1_Day 1_070119	2019-07-01 15:14:13	Day 1 Training	V08.FC	2	Day 1	Varian-1	1	75	6	4	6	6	6	0	0	1	1	1	1	1	1	1	1	1	5	5	6	6	7	7	7	7	7	7	4	7	4	2	4	1	123
76	56	Varian-1_Day 1_070119	2019-07-01 15:14:13	Day 1 Training	V08.FC	2	Day 1	Varian-1	1	76	0	0	0	0	0	0	0	0	0	0	0	0	0	0	0	0	0	0	0	0	0	0	0	0	0	0	0	0	0	0	0	0	0
77	56	Varian-1_Day 1_070119	2019-07-01 15:14:13	Day 1 Training	V08.FC	2	Day 1	Varian-1	1	77	2	1	2	1	2	0	0	0	0	0	0	0	0	0	0	0	2	1	2	1	2	2	2	2	2	2	0	2	1	2	1	0	32
78	56	Varian-1_Day 1_070119	2019-07-01 15:14:13	Day 1 Training	V08.FC	2	Day 1	Varian-1	1	78	4	2	4	4	4	0	0	0	0	0	0	0	0	0	0	0	4	2	4	4	4	4	4	4	4	4	0	4	4	4	1	0	69
79	56	Varian-1_Day 1_070119	2019-07-01 15:14:13	Day 1 Training	V08.FC	2	Day 1	Varian-1	1	79	3	2	3	3	3	0	0	0	0	0	0	0	0	0	0	0	3	2	3	3	3	3	3	3	3	3	0	2	3	3	0	0	51
80	56	Varian-1_Day 1_070119	2019-07-01 15:14:13	Day 1 Training	V08.FC	2	Day 1	Varian-1	1	80	0	0	0	0	0	0	0	0	0	0	0	0	0	0	0	0	0	0	0	0	0	0	0	0	0	0	0	0	0	0	0	0	0
81	56	Varian-1_Day 1_070119	2019-07-01 15:14:13	Day 1 Training	V08.FC	2	Day 1	Varian-1	1	81	2	1	2	2	2	0	0	0	0	0	0	0	0	0	0	0	2	1	2	2	2	2	2	2	2	2	0	0	2	1	0	0	31
82	56	Varian-1_Day 1_070119	2019-07-01 15:14:13	Day 1 Training	V08.FC	2	Day 1	Varian-1	1	82	3	2	3	3	3	0	0	0	0	0	0	0	0	0	0	0	3	2	3	3	3	3	3	3	3	3	0	0	2	0	0	0	45
83	56	Varian-1_Day 1_070119	2019-07-01 15:14:13	Day 1 Training	V08.FC	2	Day 1	Varian-1	1	83	1	1	1	1	1	0	0	0	1	2	2	3	5	5	5	5	1	1	1	5	6	7	7	5	2	3	4	3	2	3	1	0	84
84	56	Varian-1_Day 1_070119	2019-07-01 15:14:13	Day 1 Training	V08.FC	2	Day 1	Varian-1	1	84	0	0	0	0	0	0	3	6	6	7	7	7	7	7	5	7	4	5	7	7	4	3	3	2	0	0	0	0	0	0	0	0	97
85	56	Varian-1_Day 1_070119	2019-07-01 15:14:13	Day 1 Training	V08.FC	2	Day 1	Varian-1	1	85	0	0	0	0	0	0	2	4	4	4	4	4	4	4	3	4	0	3	4	4	1	0	0	0	0	0	0	0	0	0	0	0	49
86	56	Varian-1_Day 1_070119	2019-07-01 15:14:13	Day 1 Training	V08.FC	2	Day 1	Varian-1	1	86	0	0	0	0	0	0	3	7	7	7	7	7	6	7	4	7	0	4	7	6	1	0	0	0	0	0	0	0	0	0	0	0	80
87	56	Varian-1_Day 1_070119	2019-07-01 15:14:13	Day 1 Training	V08.FC	2	Day 1	Varian-1	1	87	0	0	0	0	0	0	2	3	3	3	3	3	2	3	2	3	0	2	3	2	0	0	0	0	0	0	0	0	0	0	0	0	34
88	56	Varian-1_Day 1_070119	2019-07-01 15:14:13	Day 1 Training	V08.FC	2	Day 1	Varian-1	1	88	0	0	0	0	0	0	2	5	5	5	5	5	5	5	4	5	0	4	5	5	1	0	0	0	0	0	0	0	0	0	0	0	61
89	56	Varian-1_Day 1_070119	2019-07-01 15:14:13	Day 1 Training	V08.FC	2	Day 1	Varian-1	1	89	0	0	0	0	0	0	1	3	3	3	3	3	3	3	2	3	0	2	3	3	3	0	0	0	0	0	0	0	0	0	0	0	38
90	56	Varian-1_Day 1_070119	2019-07-01 15:14:13	Day 1 Training	V08.FC	2	Day 1	Varian-1	1	90	0	0	0	0	0	0	4	5	5	5	5	5	5	5	5	5	3	5	5	5	4	2	0	0	0	0	0	0	0	0	0	0	73
91	56	Varian-1_Day 1_070119	2019-07-01 15:14:13	Day 1 Training	V08.FC	2	Day 1	Varian-1	1	91	3	3	4	4	4	5	4	5	4	2	1	1	1	2	2	2	2	4	4	3	4	4	3	3	4	2	2	2	2	2	1	0	89
92	56	Varian-1_Day 1_070119	2019-07-01 15:14:13	Day 1 Training	V08.FC	2	Day 1	Varian-1	1	92	8	4	8	7	8	8	8	5	0	0	0	0	0	0	0	0	8	4	8	7	8	8	8	4	0	0	0	0	0	0	0	0	111
93	56	Varian-1_Day 1_070119	2019-07-01 15:14:13	Day 1 Training	V08.FC	2	Day 1	Varian-1	1	93	3	3	3	3	3	3	3	3	0	0	0	0	0	0	0	0	3	3	3	3	3	3	3	3	0	0	0	0	2	0	0	0	50
94	56	Varian-1_Day 1_070119	2019-07-01 15:14:13	Day 1 Training	V08.FC	2	Day 1	Varian-1	1	94	2	1	2	2	2	2	2	2	0	0	0	0	0	0	0	0	2	1	2	2	2	2	2	2	0	0	0	0	2	0	0	0	32
95	56	Varian-1_Day 1_070119	2019-07-01 15:14:13	Day 1 Training	V08.FC	2	Day 1	Varian-1	1	95	0	0	0	0	0	0	0	0	0	0	0	0	0	0	0	0	0	0	0	0	0	0	0	0	0	0	0	0	0	0	0	0	0
96	56	Varian-1_Day 1_070119	2019-07-01 15:14:13	Day 1 Training	V08.FC	2	Day 1	Varian-1	1	96	5	5	5	5	5	5	5	2	0	0	0	0	0	0	0	0	5	5	5	5	5	5	5	5	0	0	0	0	5	0	0	0	82
97	56	Varian-1_Day 1_070119	2019-07-01 15:14:13	Day 1 Training	V08.FC	2	Day 1	Varian-1	1	97	5	4	5	5	5	5	5	2	0	0	0	0	0	0	0	0	5	4	5	5	5	5	5	5	0	0	0	0	5	0	0	0	80
98	56	Varian-1_Day 1_070119	2019-07-01 15:14:13	Day 1 Training	V08.FC	2	Day 1	Varian-1	1	98	3	2	3	3	3	3	3	0	0	0	0	0	0	0	0	0	3	0	3	3	3	3	3	3	0	0	0	0	3	0	0	0	44
99	56	Varian-1_Day 1_070119	2019-07-01 15:14:13	Day 1 Training	V08.FC	2	Day 1	Varian-1	1	99	3	3	3	3	3	3	4	5	2	2	3	3	4	4	2	4	5	2	5	6	6	7	6	7	2	0	0	0	3	0	0	0	100
100	56	Varian-1_Day 1_070119	2019-07-01 15:14:13	Day 1 Training	V08.FC	2	Day 1	Varian-1	1	100	0	0	0	0	0	0	0	0	0	0	0	0	5	6	0	6	1	2	6	5	6	6	6	6	6	0	0	0	0	0	0	0	61
101	56	Varian-1_Day 1_070119	2019-07-01 15:14:13	Day 1 Training	V08.FC	2	Day 1	Varian-1	1	101	0	0	0	0	0	0	0	0	0	0	0	3	3	3	0	3	0	2	3	3	3	3	3	3	3	0	0	0	0	0	0	0	35
102	56	Varian-1_Day 1_070119	2019-07-01 15:14:13	Day 1 Training	V08.FC	2	Day 1	Varian-1	1	102	0	0	0	0	0	0	0	0	0	0	0	3	2	3	0	3	0	1	3	2	3	3	3	3	3	0	0	0	0	0	0	0	32
103	56	Varian-1_Day 1_070119	2019-07-01 15:14:13	Day 1 Training	V08.FC	2	Day 1	Varian-1	1	103	0	0	0	0	0	0	0	0	0	0	0	4	4	4	0	4	0	2	4	4	4	4	4	4	4	0	0	0	0	0	0	0	46
104	56	Varian-1_Day 1_070119	2019-07-01 15:14:13	Day 1 Training	V08.FC	2	Day 1	Varian-1	1	104	0	0	0	0	0	0	0	0	0	0	0	3	4	4	0	4	0	3	4	4	4	4	4	4	4	0	0	0	0	0	0	0	46
105	56	Varian-1_Day 1_070119	2019-07-01 15:14:13	Day 1 Training	V08.FC	2	Day 1	Varian-1	1	105	0	0	0	0	0	0	0	0	0	0	0	1	2	2	0	2	0	2	2	2	2	2	2	2	2	0	0	0	0	0	0	0	23
106	56	Varian-1_Day 1_070119	2019-07-01 15:14:13	Day 1 Training	V08.FC	2	Day 1	Varian-1	1	106	0	0	0	0	0	0	0	0	0	0	0	1	5	6	1	6	0	3	6	5	6	6	6	6	6	0	0	0	0	0	0	0	63
107	56	Varian-1_Day 1_070119	2019-07-01 15:14:13	Day 1 Training	V08.FC	2	Day 1	Varian-1	1	107	0	0	0	0	1	2	0	0	2	3	2	1	2	3	2	3	0	3	4	5	4	3	3	3	2	0	0	0	0	0	0	0	48
108	56	Varian-1_Day 1_070119	2019-07-01 15:14:13	Day 1 Training	V08.FC	2	Day 1	Varian-1	1	108	0	0	0	0	0	0	0	0	0	0	5	6	6	6	5	5	5	5	6	6	6	6	6	5	0	0	0	0	0	0	0	0	78
109	56	Varian-1_Day 1_070119	2019-07-01 15:14:13	Day 1 Training	V08.FC	2	Day 1	Varian-1	1	109	0	0	0	0	0	0	0	0	0	0	0	0	0	0	0	0	0	0	0	0	0	0	0	0	0	0	0	0	0	0	0	0	0
110	56	Varian-1_Day 1_070119	2019-07-01 15:14:13	Day 1 Training	V08.FC	2	Day 1	Varian-1	1	110	0	0	0	0	0	0	0	0	0	0	2	2	2	2	1	2	2	1	2	2	2	2	2	2	0	0	0	0	0	0	0	0	26
111	56	Varian-1_Day 1_070119	2019-07-01 15:14:13	Day 1 Training	V08.FC	2	Day 1	Varian-1	1	111	0	0	0	0	0	0	0	0	0	0	3	3	3	3	1	3	3	1	3	3	3	3	3	3	0	0	0	0	0	0	0	0	38
112	56	Varian-1_Day 1_070119	2019-07-01 15:14:13	Day 1 Training	V08.FC	2	Day 1	Varian-1	1	112	0	0	0	0	0	0	0	0	0	0	5	5	5	5	3	5	5	3	5	5	5	5	5	5	0	0	0	0	0	0	0	0	66
113	56	Varian-1_Day 1_070119	2019-07-01 15:14:13	Day 1 Training	V08.FC	2	Day 1	Varian-1	1	113	0	0	0	0	0	0	0	0	0	0	4	4	4	4	2	4	4	2	4	4	4	4	4	4	0	0	0	0	0	0	0	0	52
114	56	Varian-1_Day 1_070119	2019-07-01 15:14:13	Day 1 Training	V08.FC	2	Day 1	Varian-1	1	114	0	0	0	0	0	0	0	0	0	0	6	6	6	6	3	6	6	3	6	6	6	6	6	6	0	0	0	0	0	0	0	0	78
115	56	Varian-1_Day 1_070119	2019-07-01 15:14:13	Day 1 Training	V08.FC	2	Day 1	Varian-1	1	115	0	0	0	0	0	0	0	0	1	1	4	4	3	4	2	4	4	1	4	3	4	4	3	3	0	0	0	0	0	0	0	0	49
116	56	Varian-1_Day 1_070119	2019-07-01 15:14:13	Day 1 Training	V08.FC	2	Day 1	Varian-1	1	116	1	2	5	5	5	6	6	7	7	6	5	1	1	0	0	4	0	0	1	1	1	1	1	1	2	2	3	6	6	6	4	6	102
117	56	Varian-1_Day 1_070119	2019-07-01 15:14:13	Day 1 Training	V08.FC	2	Day 1	Varian-1	1	117	0	1	3	3	3	3	3	3	3	3	3	0	0	0	0	3	0	0	0	0	0	0	0	0	0	0	0	3	3	3	1	3	44
118	56	Varian-1_Day 1_070119	2019-07-01 15:14:13	Day 1 Training	V08.FC	2	Day 1	Varian-1	1	118	0	3	6	6	6	6	6	6	6	6	6	0	0	0	0	6	0	0	0	0	0	0	0	0	0	0	0	6	6	6	3	6	90
119	56	Varian-1_Day 1_070119	2019-07-01 15:14:13	Day 1 Training	V08.FC	2	Day 1	Varian-1	1	119	0	3	5	5	5	5	5	5	5	5	5	0	0	0	0	5	0	0	0	0	0	0	0	0	0	0	0	5	5	5	3	5	76
120	56	Varian-1_Day 1_070119	2019-07-01 15:14:13	Day 1 Training	V08.FC	2	Day 1	Varian-1	1	120	0	2	4	4	4	4	4	4	4	4	4	0	0	0	0	4	0	0	0	0	0	0	0	0	0	0	0	4	4	4	2	4	60
121	56	Varian-1_Day 1_070119	2019-07-01 15:14:13	Day 1 Training	V08.FC	2	Day 1	Varian-1	1	121	0	3	6	6	6	6	6	6	6	6	6	0	0	0	0	6	0	0	0	0	0	0	0	0	0	0	0	6	6	6	3	6	90
122	56	Varian-1_Day 1_070119	2019-07-01 15:14:13	Day 1 Training	V08.FC	2	Day 1	Varian-1	1	122	0	1	2	2	2	2	2	2	2	2	2	0	0	0	0	2	0	0	0	0	0	0	0	0	0	0	0	2	2	2	1	2	30
123	56	Varian-1_Day 1_070119	2019-07-01 15:14:13	Day 1 Training	V08.FC	2	Day 1	Varian-1	1	123	0	3	6	6	6	6	6	6	6	6	6	0	0	0	0	6	0	0	0	0	0	0	0	0	0	0	0	6	6	6	3	6	90
124	56	Varian-1_Day 1_070119	2019-07-01 15:14:13	Day 1 Training	V08.FC	2	Day 1	Varian-1	1	124	1	4	5	5	5	6	6	4	5	3	2	1	2	2	1	1	5	4	6	6	3	1	0	2	0	0	0	0	1	1	1	1	84
125	56	Varian-1_Day 1_070119	2019-07-01 15:14:13	Day 1 Training	V08.FC	2	Day 1	Varian-1	1	125	8	5	8	8	8	8	8	8	8	8	0	0	0	0	0	0	8	5	8	8	8	7	3	0	0	0	0	0	0	0	0	0	124
126	56	Varian-1_Day 1_070119	2019-07-01 15:14:13	Day 1 Training	V08.FC	2	Day 1	Varian-1	1	126	0	0	0	0	0	0	0	0	0	0	0	0	0	0	0	0	0	0	0	0	0	0	0	0	0	0	0	0	0	0	0	0	0
127	56	Varian-1_Day 1_070119	2019-07-01 15:14:13	Day 1 Training	V08.FC	2	Day 1	Varian-1	1	127	5	3	6	6	6	6	6	6	6	6	0	0	0	0	0	0	6	3	6	6	6	6	6	0	0	0	0	0	0	0	0	0	95
128	56	Varian-1_Day 1_070119	2019-07-01 15:14:13	Day 1 Training	V08.FC	2	Day 1	Varian-1	1	128	4	3	5	5	5	5	5	5	5	5	0	0	0	0	0	0	5	3	5	5	5	5	5	0	0	0	0	0	0	0	0	0	80
129	56	Varian-1_Day 1_070119	2019-07-01 15:14:13	Day 1 Training	V08.FC	2	Day 1	Varian-1	1	129	2	4	5	4	5	4	5	5	5	5	0	0	0	0	0	0	5	4	5	4	5	4	4	0	0	0	0	0	0	0	0	0	75
130	56	Varian-1_Day 1_070119	2019-07-01 15:14:13	Day 1 Training	V08.FC	2	Day 1	Varian-1	1	130	0	2	6	5	6	6	6	6	6	6	1	0	0	0	0	0	6	2	6	5	6	6	2	0	0	0	0	0	0	0	0	0	83
131	56	Varian-1_Day 1_070119	2019-07-01 15:14:13	Day 1 Training	V08.FC	2	Day 1	Varian-1	1	131	0	2	4	4	4	4	4	4	4	4	4	0	0	0	0	0	4	2	4	4	4	4	0	0	0	0	0	0	0	0	0	0	60
132	56	Varian-1_Day 1_070119	2019-07-01 15:14:13	Day 1 Training	V08.FC	2	Day 1	Varian-1	1	132	1	1	2	2	2	2	2	2	3	6	5	5	4	5	3	4	3	2	4	3	3	3	2	1	1	2	3	3	3	3	2	0	87
133	56	Varian-1_Day 1_070119	2019-07-01 15:14:13	Day 1 Training	V08.FC	2	Day 1	Varian-1	1	133	0	0	0	0	0	0	3	4	4	6	6	6	6	6	4	6	0	0	0	0	0	0	0	0	0	0	6	6	6	6	3	0	78
134	56	Varian-1_Day 1_070119	2019-07-01 15:14:13	Day 1 Training	V08.FC	2	Day 1	Varian-1	1	134	0	0	0	0	0	0	4	4	4	4	4	4	4	4	2	4	0	0	0	0	0	0	0	0	0	0	4	4	4	4	2	0	56
135	56	Varian-1_Day 1_070119	2019-07-01 15:14:13	Day 1 Training	V08.FC	2	Day 1	Varian-1	1	135	0	0	0	0	0	0	5	5	5	5	5	5	5	5	2	5	0	0	0	0	0	0	0	0	0	0	5	5	5	5	2	0	69
136	56	Varian-1_Day 1_070119	2019-07-01 15:14:13	Day 1 Training	V08.FC	2	Day 1	Varian-1	1	136	0	0	0	0	0	0	6	6	6	6	6	6	6	6	3	6	0	0	0	0	0	0	0	0	0	0	6	6	6	6	3	0	84
137	56	Varian-1_Day 1_070119	2019-07-01 15:14:13	Day 1 Training	V08.FC	2	Day 1	Varian-1	1	137	0	0	0	0	0	0	5	5	5	5	5	5	5	5	3	5	0	0	0	0	0	0	0	0	0	0	5	5	5	5	3	0	71
138	56	Varian-1_Day 1_070119	2019-07-01 15:14:13	Day 1 Training	V08.FC	2	Day 1	Varian-1	1	138	0	0	0	0	0	0	1	1	1	1	1	1	1	1	0	1	0	0	0	0	0	0	0	0	0	0	1	1	1	1	0	0	13
139	56	Varian-1_Day 1_070119	2019-07-01 15:14:13	Day 1 Training	V08.FC	2	Day 1	Varian-1	1	139	0	0	0	0	0	0	6	6	6	6	6	6	6	6	3	6	0	0	0	0	0	0	0	0	0	0	6	6	6	6	3	0	84
140	56	Varian-1_Day 1_070119	2019-07-01 15:14:13	Day 1 Training	V08.FC	2	Day 1	Varian-1	1	140	1	0	1	2	2	2	4	3	3	3	2	2	3	3	2	3	1	2	3	3	3	1	1	2	1	1	3	2	2	2	1	0	64
141	56	Varian-1_Day 1_070119	2019-07-01 15:14:13	Day 1 Training	V08.FC	2	Day 1	Varian-1	1	141	1	3	8	8	8	8	7	3	0	0	0	0	0	0	0	0	8	3	8	8	8	2	1	0	0	0	0	0	0	0	0	0	84
142	56	Varian-1_Day 1_070119	2019-07-01 15:14:13	Day 1 Training	V08.FC	2	Day 1	Varian-1	1	142	0	3	7	7	7	7	7	3	5	0	0	0	0	0	0	0	7	3	7	7	7	2	0	0	0	0	0	0	0	0	0	0	79
143	56	Varian-1_Day 1_070119	2019-07-01 15:14:13	Day 1 Training	V08.FC	2	Day 1	Varian-1	1	143	0	4	5	4	5	5	5	3	5	1	0	0	0	0	0	0	5	4	5	4	5	0	0	0	0	0	0	0	0	0	0	0	60
144	56	Varian-1_Day 1_070119	2019-07-01 15:14:13	Day 1 Training	V08.FC	2	Day 1	Varian-1	1	144	0	6	6	6	6	6	6	4	6	4	0	0	0	0	0	0	6	6	6	6	6	1	0	0	0	0	0	0	0	0	0	0	81
1	57	Varian-1_Day 1_070119	2019-07-01 15:14:13	Day 1 Training	V08.FD	3	Day 1	Varian-1	1	1	0	0	0	0	0	0	0	2	6	7	7	7	7	7	4	6	2	2	2	1	2	2	4	7	7	7	7	7	7	7	2	3	122
2	57	Varian-1_Day 1_070119	2019-07-01 15:14:13	Day 1 Training	V08.FD	3	Day 1	Varian-1	1	2	0	0	0	1	1	2	5	7	8	8	8	8	8	8	6	5	2	3	2	3	3	5	6	8	8	8	8	4	3	1	0	0	139
3	57	Varian-1_Day 1_070119	2019-07-01 15:14:13	Day 1 Training	V08.FD	3	Day 1	Varian-1	1	3	5	4	6	7	7	7	7	7	7	7	3	2	1	0	0	0	0	0	1	5	7	7	7	7	4	1	0	0	0	0	0	0	109
4	57	Varian-1_Day 1_070119	2019-07-01 15:14:13	Day 1 Training	V08.FD	3	Day 1	Varian-1	1	4	6	7	7	7	7	7	2	2	2	5	3	1	0	0	1	1	0	1	0	0	2	1	7	7	7	7	7	7	7	7	6	5	129
5	57	Varian-1_Day 1_070119	2019-07-01 15:14:13	Day 1 Training	V08.FD	3	Day 1	Varian-1	1	5	4	3	7	6	7	6	3	2	2	3	1	0	2	0	0	0	0	0	0	3	5	4	6	7	7	7	7	3	1	1	0	0	97
6	57	Varian-1_Day 1_070119	2019-07-01 15:14:13	Day 1 Training	V08.FD	3	Day 1	Varian-1	1	6	2	6	6	6	6	6	0	0	3	1	0	0	0	0	0	0	2	3	5	5	5	6	6	6	6	6	6	5	3	2	2	1	105
7	57	Varian-1_Day 1_070119	2019-07-01 15:14:13	Day 1 Training	V08.FD	3	Day 1	Varian-1	1	7	1	3	4	6	6	6	4	5	6	4	5	3	3	1	0	0	0	0	2	5	6	6	6	4	4	4	4	0	1	1	2	0	102
8	57	Varian-1_Day 1_070119	2019-07-01 15:14:13	Day 1 Training	V08.FD	3	Day 1	Varian-1	1	8	0	0	0	3	8	8	8	8	8	8	8	8	6	4	0	0	1	2	6	8	8	8	8	0	0	0	0	0	0	0	0	0	118
9	57	Varian-1_Day 1_070119	2019-07-01 15:14:13	Day 1 Training	V08.FD	3	Day 1	Varian-1	1	9	2	0	0	3	4	3	4	4	7	8	8	6	5	4	3	2	0	0	0	0	4	6	4	7	8	8	8	7	5	6	2	2	130
10	57	Varian-1_Day 1_070119	2019-07-01 15:14:13	Day 1 Training	V08.FD	3	Day 1	Varian-1	1	10	0	0	0	0	0	1	1	2	4	5	5	5	4	1	0	0	0	0	0	0	0	0	0	2	3	5	5	5	5	1	2	1	57
11	57	Varian-1_Day 1_070119	2019-07-01 15:14:13	Day 1 Training	V08.FD	3	Day 1	Varian-1	1	11	0	0	2	8	8	8	8	8	8	8	8	7	7	2	0	0	0	0	0	2	1	1	0	0	0	0	8	8	8	8	7	2	127
12	57	Varian-1_Day 1_070119	2019-07-01 15:14:13	Day 1 Training	V08.FD	3	Day 1	Varian-1	1	12	0	0	0	1	2	3	7	9	9	9	9	8	7	2	2	2	0	0	0	0	2	5	7	7	7	8	9	9	9	4	5	3	145
13	57	Varian-1_Day 1_070119	2019-07-01 15:14:13	Day 1 Training	V08.FD	3	Day 1	Varian-1	1	13	0	0	0	0	0	0	1	2	4	4	5	5	5	4	4	2	1	1	1	2	2	2	2	2	4	5	3	3	3	1	0	3	71
14	57	Varian-1_Day 1_070119	2019-07-01 15:14:13	Day 1 Training	V08.FD	3	Day 1	Varian-1	1	14	0	0	0	0	0	0	0	0	0	0	5	5	5	5	1	2	1	0	1	2	3	5	5	5	5	4	2	2	1	0	0	0	59
15	57	Varian-1_Day 1_070119	2019-07-01 15:14:13	Day 1 Training	V08.FD	3	Day 1	Varian-1	1	15	0	0	2	2	2	2	2	5	6	6	7	7	6	6	5	4	0	1	4	5	7	6	6	6	5	5	4	4	4	4	1	1	125
16	57	Varian-1_Day 1_070119	2019-07-01 15:14:13	Day 1 Training	V08.FD	3	Day 1	Varian-1	1	16	3	6	6	6	6	6	6	5	5	5	3	2	1	1	1	1	0	3	4	4	5	6	5	5	4	3	4	4	4	4	4	4	126
17	57	Varian-1_Day 1_070119	2019-07-01 15:14:13	Day 1 Training	V08.FD	3	Day 1	Varian-1	1	17	2	5	8	8	8	4	1	1	1	1	0	0	0	0	0	0	0	1	0	2	3	3	4	2	8	8	8	7	3	2	2	1	93
18	57	Varian-1_Day 1_070119	2019-07-01 15:14:13	Day 1 Training	V08.FD	3	Day 1	Varian-1	1	18	2	1	2	1	2	2	2	6	8	8	8	5	3	2	2	1	0	0	0	1	1	2	2	3	2	2	2	7	7	7	6	6	103
19	57	Varian-1_Day 1_070119	2019-07-01 15:14:13	Day 1 Training	V08.FD	3	Day 1	Varian-1	1	19	0	0	0	0	0	0	0	0	5	8	8	8	8	1	0	0	0	0	0	0	2	8	8	8	5	4	4	4	1	1	0	0	83
20	57	Varian-1_Day 1_070119	2019-07-01 15:14:13	Day 1 Training	V08.FD	3	Day 1	Varian-1	1	20	1	1	1	1	1	2	2	3	4	4	8	7	4	3	2	2	0	0	0	0	3	7	6	7	6	3	3	2	1	2	2	0	88
21	57	Varian-1_Day 1_070119	2019-07-01 15:14:13	Day 1 Training	V08.FD	3	Day 1	Varian-1	1	21	6	5	6	6	6	6	6	6	6	1	1	1	1	1	0	0	0	1	1	1	1	1	1	3	6	6	6	6	5	1	0	0	97
22	57	Varian-1_Day 1_070119	2019-07-01 15:14:13	Day 1 Training	V08.FD	3	Day 1	Varian-1	1	22	3	7	9	9	9	6	4	3	3	1	0	0	0	0	0	0	6	6	8	8	9	9	9	8	8	8	4	2	1	0	0	0	140
23	57	Varian-1_Day 1_070119	2019-07-01 15:14:13	Day 1 Training	V08.FD	3	Day 1	Varian-1	1	23	5	3	6	6	6	6	6	3	2	1	1	0	0	0	0	0	0	0	6	6	6	6	6	4	4	3	1	0	0	0	0	0	87
24	57	Varian-1_Day 1_070119	2019-07-01 15:14:13	Day 1 Training	V08.FD	3	Day 1	Varian-1	1	24	5	7	8	8	8	7	3	0	0	0	0	0	0	0	0	0	2	1	1	1	5	3	8	8	8	8	8	8	8	7	4	3	129
25	57	Varian-1_Day 1_070119	2019-07-01 15:14:13	Day 1 Training	V08.FD	3	Day 1	Varian-1	1	25	2	3	6	7	7	4	3	2	2	2	0	0	0	0	0	0	1	1	1	2	3	3	7	7	7	7	6	2	2	1	1	1	90
26	57	Varian-1_Day 1_070119	2019-07-01 15:14:13	Day 1 Training	V08.FD	3	Day 1	Varian-1	1	26	1	4	7	7	6	2	0	1	1	0	0	1	0	0	0	0	0	0	1	2	5	7	7	6	5	2	1	1	1	0	0	0	68
27	57	Varian-1_Day 1_070119	2019-07-01 15:14:13	Day 1 Training	V08.FD	3	Day 1	Varian-1	1	27	4	4	5	5	3	1	1	1	1	1	1	1	1	1	0	1	0	0	0	2	4	4	5	5	2	1	1	1	1	1	0	1	59
28	57	Varian-1_Day 1_070119	2019-07-01 15:14:13	Day 1 Training	V08.FD	3	Day 1	Varian-1	1	28	0	0	0	0	0	0	0	0	0	7	6	7	7	5	3	3	0	0	0	1	0	0	2	7	7	7	6	3	3	3	2	3	82
29	57	Varian-1_Day 1_070119	2019-07-01 15:14:13	Day 1 Training	V08.FD	3	Day 1	Varian-1	1	29	0	0	1	2	1	1	1	1	2	1	1	5	5	5	5	1	0	1	0	1	0	1	4	6	6	5	3	1	0	0	0	0	60
30	57	Varian-1_Day 1_070119	2019-07-01 15:14:13	Day 1 Training	V08.FD	3	Day 1	Varian-1	1	30	0	0	2	4	4	4	4	2	3	3	3	3	2	2	2	2	2	2	2	2	3	3	6	4	4	4	1	0	0	0	0	0	73
31	57	Varian-1_Day 1_070119	2019-07-01 15:14:13	Day 1 Training	V08.FD	3	Day 1	Varian-1	1	31	0	0	0	0	0	0	0	1	3	7	7	7	1	1	1	1	0	0	2	6	7	7	4	1	0	0	0	0	0	0	0	0	56
32	57	Varian-1_Day 1_070119	2019-07-01 15:14:13	Day 1 Training	V08.FD	3	Day 1	Varian-1	1	32	0	0	0	0	1	1	1	1	3	3	4	8	6	7	5	2	2	1	2	2	2	8	7	6	6	7	7	7	6	6	4	5	120
33	57	Varian-1_Day 1_070119	2019-07-01 15:14:13	Day 1 Training	V08.FD	3	Day 1	Varian-1	1	33	4	3	5	6	7	7	8	7	6	2	6	3	1	0	2	1	0	0	0	0	0	0	1	1	2	3	6	8	8	8	4	4	113
34	57	Varian-1_Day 1_070119	2019-07-01 15:14:13	Day 1 Training	V08.FD	3	Day 1	Varian-1	1	34	0	0	4	5	5	5	2	5	6	5	6	6	6	4	4	4	0	0	0	0	3	4	6	8	7	8	7	4	5	5	1	0	125
35	57	Varian-1_Day 1_070119	2019-07-01 15:14:13	Day 1 Training	V08.FD	3	Day 1	Varian-1	1	35	0	0	0	1	1	0	0	2	3	3	8	8	7	7	2	1	0	0	0	0	1	0	4	5	8	8	7	1	1	1	0	0	79
36	57	Varian-1_Day 1_070119	2019-07-01 15:14:13	Day 1 Training	V08.FD	3	Day 1	Varian-1	1	36	7	5	8	8	5	5	4	4	3	3	2	2	2	2	1	0	0	0	1	1	4	4	5	6	6	9	9	8	8	4	1	0	127
37	57	Varian-1_Day 1_070119	2019-07-01 15:14:13	Day 1 Training	V08.FD	3	Day 1	Varian-1	1	37	5	8	8	8	5	3	1	1	0	0	0	0	0	0	0	0	0	0	0	0	1	2	4	6	7	7	8	8	8	7	4	5	106
38	57	Varian-1_Day 1_070119	2019-07-01 15:14:13	Day 1 Training	V08.FD	3	Day 1	Varian-1	1	38	7	7	7	7	7	3	2	1	0	0	0	0	0	0	0	0	0	0	0	0	0	0	1	1	2	2	7	7	7	7	7	5	87
39	57	Varian-1_Day 1_070119	2019-07-01 15:14:13	Day 1 Training	V08.FD	3	Day 1	Varian-1	1	39	3	5	6	6	3	3	3	3	3	3	3	1	1	0	0	0	3	4	7	7	7	7	5	7	5	5	5	1	2	2	1	1	112
40	57	Varian-1_Day 1_070119	2019-07-01 15:14:13	Day 1 Training	V08.FD	3	Day 1	Varian-1	1	40	0	0	1	1	0	1	1	4	4	4	4	4	4	4	2	2	3	2	4	4	4	1	1	1	2	0	0	0	0	0	0	0	58
41	57	Varian-1_Day 1_070119	2019-07-01 15:14:13	Day 1 Training	V08.FD	3	Day 1	Varian-1	1	41	0	0	0	0	0	1	1	2	4	6	8	8	7	7	0	0	1	3	6	7	7	7	5	7	5	5	3	3	2	2	1	1	109
42	57	Varian-1_Day 1_070119	2019-07-01 15:14:13	Day 1 Training	V08.FD	3	Day 1	Varian-1	1	42	1	1	1	1	1	1	1	1	1	1	4	4	4	5	2	3	0	0	0	0	0	0	1	4	4	5	5	5	5	5	3	5	74
43	57	Varian-1_Day 1_070119	2019-07-01 15:14:13	Day 1 Training	V08.FD	3	Day 1	Varian-1	1	43	6	5	6	6	6	6	6	5	2	0	0	0	0	0	0	0	0	0	0	0	0	0	0	0	0	3	5	6	6	6	5	6	85
44	57	Varian-1_Day 1_070119	2019-07-01 15:14:13	Day 1 Training	V08.FD	3	Day 1	Varian-1	1	44	4	3	4	5	6	6	6	3	1	0	0	0	0	0	0	0	0	0	0	0	0	0	0	0	0	6	6	6	6	5	2	3	72
45	57	Varian-1_Day 1_070119	2019-07-01 15:14:13	Day 1 Training	V08.FD	3	Day 1	Varian-1	1	45	4	7	8	9	4	1	1	0	0	1	0	0	0	0	0	0	1	1	2	1	7	8	8	8	5	4	3	0	1	0	0	1	85
46	57	Varian-1_Day 1_070119	2019-07-01 15:14:13	Day 1 Training	V08.FD	3	Day 1	Varian-1	1	46	2	0	1	3	1	0	2	3	3	5	5	5	4	3	1	1	0	1	3	4	8	5	7	6	3	2	2	0	0	0	0	0	80
47	57	Varian-1_Day 1_070119	2019-07-01 15:14:13	Day 1 Training	V08.FD	3	Day 1	Varian-1	1	47	0	0	0	0	0	0	0	1	5	3	4	5	1	1	1	1	0	0	0	0	5	4	4	5	0	0	0	0	0	0	0	0	40
48	57	Varian-1_Day 1_070119	2019-07-01 15:14:13	Day 1 Training	V08.FD	3	Day 1	Varian-1	1	48	0	0	0	0	0	0	0	4	8	8	8	8	8	8	6	7	1	2	2	4	8	8	8	8	3	2	2	2	1	1	0	0	117
49	57	Varian-1_Day 1_070119	2019-07-01 15:14:13	Day 1 Training	V08.FD	3	Day 1	Varian-1	1	49	0	0	1	1	1	1	7	8	8	8	8	8	1	0	0	0	0	1	1	1	1	1	0	7	6	8	7	8	8	8	7	7	123
50	57	Varian-1_Day 1_070119	2019-07-01 15:14:13	Day 1 Training	V08.FD	3	Day 1	Varian-1	1	50	7	5	8	8	8	8	8	7	7	1	1	0	0	1	0	0	0	0	0	0	0	0	1	1	1	3	7	7	8	8	5	6	116
51	57	Varian-1_Day 1_070119	2019-07-01 15:14:13	Day 1 Training	V08.FD	3	Day 1	Varian-1	1	51	0	1	5	5	5	5	2	0	0	0	0	0	0	0	0	0	0	0	0	0	0	0	4	5	5	5	5	5	5	4	3	0	64
52	57	Varian-1_Day 1_070119	2019-07-01 15:14:13	Day 1 Training	V08.FD	3	Day 1	Varian-1	1	52	2	3	8	8	8	8	0	0	0	0	0	0	0	0	0	0	3	3	3	4	6	7	8	8	8	8	7	8	6	2	2	0	120
53	57	Varian-1_Day 1_070119	2019-07-01 15:14:13	Day 1 Training	V08.FD	3	Day 1	Varian-1	1	53	0	2	7	8	8	6	6	5	4	4	2	1	0	0	0	0	0	0	3	7	8	8	8	7	7	5	5	3	2	0	0	0	116
54	57	Varian-1_Day 1_070119	2019-07-01 15:14:13	Day 1 Training	V08.FD	3	Day 1	Varian-1	1	54	0	0	7	6	7	7	7	7	7	5	7	7	4	1	0	0	0	0	1	5	7	7	7	2	0	0	0	0	0	0	0	0	101
55	57	Varian-1_Day 1_070119	2019-07-01 15:14:13	Day 1 Training	V08.FD	3	Day 1	Varian-1	1	55	0	0	1	0	3	4	7	6	6	6	7	6	6	6	3	2	4	6	7	7	7	7	4	3	0	0	0	0	0	0	0	0	108
56	57	Varian-1_Day 1_070119	2019-07-01 15:14:13	Day 1 Training	V08.FD	3	Day 1	Varian-1	1	56	0	0	0	0	0	0	4	4	4	4	3	2	2	0	0	0	0	2	3	3	3	2	1	1	2	1	1	1	1	1	0	0	45
57	57	Varian-1_Day 1_070119	2019-07-01 15:14:13	Day 1 Training	V08.FD	3	Day 1	Varian-1	1	57	0	0	0	1	2	3	2	1	6	8	8	8	3	3	1	2	0	0	0	2	4	5	5	6	8	8	8	8	5	5	3	2	117
58	57	Varian-1_Day 1_070119	2019-07-01 15:14:13	Day 1 Training	V08.FD	3	Day 1	Varian-1	1	58	1	2	3	3	4	6	7	4	5	4	3	4	2	0	0	0	0	0	1	1	2	2	1	3	4	5	5	8	6	6	2	1	95
59	57	Varian-1_Day 1_070119	2019-07-01 15:14:13	Day 1 Training	V08.FD	3	Day 1	Varian-1	1	59	0	0	1	2	2	2	0	0	0	0	0	0	0	0	0	0	0	0	0	0	0	0	0	0	0	2	2	2	2	2	0	0	17
60	57	Varian-1_Day 1_070119	2019-07-01 15:14:13	Day 1 Training	V08.FD	3	Day 1	Varian-1	1	60	0	0	3	6	6	6	3	3	3	2	3	2	0	0	0	0	0	0	0	0	0	0	3	3	3	5	6	5	5	4	0	0	71
61	57	Varian-1_Day 1_070119	2019-07-01 15:14:13	Day 1 Training	V08.FD	3	Day 1	Varian-1	1	61	5	5	7	6	7	7	7	3	1	1	0	0	0	0	0	0	0	0	0	0	1	2	4	7	7	7	7	7	7	6	5	6	115
62	57	Varian-1_Day 1_070119	2019-07-01 15:14:13	Day 1 Training	V08.FD	3	Day 1	Varian-1	1	62	8	6	8	8	7	8	8	0	1	0	0	0	1	0	0	0	0	0	0	0	0	0	0	1	3	7	8	8	8	7	6	6	109
63	57	Varian-1_Day 1_070119	2019-07-01 15:14:13	Day 1 Training	V08.FD	3	Day 1	Varian-1	1	63	9	8	9	8	6	3	1	2	0	0	0	0	0	1	0	0	0	1	1	1	1	0	1	2	1	2	4	7	8	8	8	6	98
64	57	Varian-1_Day 1_070119	2019-07-01 15:14:13	Day 1 Training	V08.FD	3	Day 1	Varian-1	1	64	6	6	7	6	3	0	0	0	0	0	0	0	0	0	0	0	6	5	6	7	6	7	7	7	5	5	5	4	3	0	0	0	101
65	57	Varian-1_Day 1_070119	2019-07-01 15:14:13	Day 1 Training	V08.FD	3	Day 1	Varian-1	1	65	0	2	6	7	7	7	7	7	4	0	0	0	0	0	0	0	7	6	7	7	7	7	7	2	2	7	3	0	0	0	0	0	109
66	57	Varian-1_Day 1_070119	2019-07-01 15:14:13	Day 1 Training	V08.FD	3	Day 1	Varian-1	1	66	0	0	4	5	7	6	6	7	4	4	4	3	4	3	2	2	5	4	7	6	7	7	4	4	4	2	0	0	0	0	0	0	111
67	57	Varian-1_Day 1_070119	2019-07-01 15:14:13	Day 1 Training	V08.FD	3	Day 1	Varian-1	1	67	3	2	2	2	5	8	8	8	6	5	5	3	1	2	1	0	4	6	7	7	4	5	2	0	0	0	0	0	0	0	0	0	96
68	57	Varian-1_Day 1_070119	2019-07-01 15:14:13	Day 1 Training	V08.FD	3	Day 1	Varian-1	1	68	0	0	5	5	6	7	4	4	3	4	2	3	1	2	0	0	4	5	7	7	5	3	2	2	1	1	0	0	0	0	0	0	83
69	57	Varian-1_Day 1_070119	2019-07-01 15:14:13	Day 1 Training	V08.FD	3	Day 1	Varian-1	1	69	0	0	1	2	1	1	6	6	4	6	3	2	2	2	2	2	1	0	1	2	4	3	3	1	5	5	6	4	3	2	1	2	83
70	57	Varian-1_Day 1_070119	2019-07-01 15:14:13	Day 1 Training	V08.FD	3	Day 1	Varian-1	1	70	0	1	2	4	5	7	7	7	7	6	7	2	1	1	2	0	0	0	1	0	4	5	4	3	2	7	6	6	7	7	7	5	123
71	57	Varian-1_Day 1_070119	2019-07-01 15:14:13	Day 1 Training	V08.FD	3	Day 1	Varian-1	1	71	3	2	4	5	7	7	7	6	4	4	1	0	0	2	1	0	0	0	0	0	1	1	2	1	1	1	6	7	7	7	3	3	93
72	57	Varian-1_Day 1_070119	2019-07-01 15:14:13	Day 1 Training	V08.FD	3	Day 1	Varian-1	1	72	0	0	0	2	6	7	7	7	1	0	1	1	0	0	0	0	0	0	0	0	0	1	1	1	0	1	5	7	7	7	4	0	66
73	57	Varian-1_Day 1_070119	2019-07-01 15:14:13	Day 1 Training	V08.FD	3	Day 1	Varian-1	1	73	0	0	0	0	0	0	0	0	5	5	5	5	1	2	0	0	0	1	0	2	3	5	5	5	3	1	1	0	1	1	0	0	51
74	57	Varian-1_Day 1_070119	2019-07-01 15:14:13	Day 1 Training	V08.FD	3	Day 1	Varian-1	1	74	0	0	1	2	2	3	3	3	4	5	5	5	5	4	2	3	0	0	0	2	2	5	5	5	5	6	6	7	6	6	1	2	105
75	57	Varian-1_Day 1_070119	2019-07-01 15:14:13	Day 1 Training	V08.FD	3	Day 1	Varian-1	1	75	2	2	5	6	6	4	5	3	3	3	2	3	4	3	3	2	1	1	1	1	1	2	1	5	3	4	4	5	6	5	4	6	106
76	57	Varian-1_Day 1_070119	2019-07-01 15:14:13	Day 1 Training	V08.FD	3	Day 1	Varian-1	1	76	0	3	2	3	4	4	7	7	7	6	4	4	2	0	0	0	3	3	6	7	7	6	7	4	4	1	1	0	0	0	0	0	102
77	57	Varian-1_Day 1_070119	2019-07-01 15:14:13	Day 1 Training	V08.FD	3	Day 1	Varian-1	1	77	0	1	6	6	6	6	3	1	0	0	0	0	0	0	0	0	2	4	6	6	6	6	6	6	6	3	3	3	0	0	0	0	86
78	57	Varian-1_Day 1_070119	2019-07-01 15:14:13	Day 1 Training	V08.FD	3	Day 1	Varian-1	1	78	0	4	5	5	5	5	5	0	0	0	0	0	0	0	0	0	0	4	5	5	5	5	5	5	5	5	5	3	0	0	0	0	81
79	57	Varian-1_Day 1_070119	2019-07-01 15:14:13	Day 1 Training	V08.FD	3	Day 1	Varian-1	1	79	0	1	2	2	2	2	2	0	0	0	0	0	0	0	0	0	0	1	2	2	2	2	2	2	2	2	2	0	0	0	0	0	30
80	57	Varian-1_Day 1_070119	2019-07-01 15:14:13	Day 1 Training	V08.FD	3	Day 1	Varian-1	1	80	0	2	5	5	5	5	5	0	0	0	0	0	0	0	0	0	0	2	5	5	5	5	5	5	5	5	5	1	0	0	0	0	75
81	57	Varian-1_Day 1_070119	2019-07-01 15:14:13	Day 1 Training	V08.FD	3	Day 1	Varian-1	1	81	0	1	8	8	8	8	8	0	0	0	0	0	0	0	0	0	0	4	8	8	8	8	8	8	8	8	8	7	3	0	0	0	127
82	57	Varian-1_Day 1_070119	2019-07-01 15:14:13	Day 1 Training	V08.FD	3	Day 1	Varian-1	1	82	0	2	2	2	2	2	1	0	0	0	0	0	0	0	0	0	0	2	2	2	2	2	2	2	2	2	2	2	2	0	0	0	35
83	57	Varian-1_Day 1_070119	2019-07-01 15:14:13	Day 1 Training	V08.FD	3	Day 1	Varian-1	1	83	2	4	4	6	4	5	6	5	5	3	3	1	1	2	1	0	1	1	1	2	1	1	2	2	4	6	6	6	4	4	1	1	95
84	57	Varian-1_Day 1_070119	2019-07-01 15:14:13	Day 1 Training	V08.FD	3	Day 1	Varian-1	1	84	9	8	9	9	5	3	3	1	1	0	0	0	1	0	0	0	0	0	0	0	3	5	7	9	9	9	9	9	9	9	7	8	142
85	57	Varian-1_Day 1_070119	2019-07-01 15:14:13	Day 1 Training	V08.FD	3	Day 1	Varian-1	1	85	6	3	6	6	0	0	2	4	1	0	0	2	1	0	0	0	0	0	0	0	6	6	6	6	6	6	6	6	6	6	3	6	100
86	57	Varian-1_Day 1_070119	2019-07-01 15:14:13	Day 1 Training	V08.FD	3	Day 1	Varian-1	1	86	8	5	8	8	0	0	0	0	4	6	6	3	0	0	0	0	0	0	0	0	8	8	8	8	8	8	8	8	8	8	5	8	141
87	57	Varian-1_Day 1_070119	2019-07-01 15:14:13	Day 1 Training	V08.FD	3	Day 1	Varian-1	1	87	7	4	7	7	0	0	0	0	0	3	5	0	0	0	0	0	0	0	0	0	7	7	7	7	7	7	7	7	7	7	4	7	114
88	57	Varian-1_Day 1_070119	2019-07-01 15:14:13	Day 1 Training	V08.FD	3	Day 1	Varian-1	1	88	3	2	3	2	0	0	0	0	0	0	0	0	0	0	0	0	0	0	0	0	3	3	3	3	3	3	3	3	2	3	2	3	44
89	57	Varian-1_Day 1_070119	2019-07-01 15:14:13	Day 1 Training	V08.FD	3	Day 1	Varian-1	1	89	3	1	3	3	0	0	0	0	0	0	0	0	0	0	0	0	0	0	0	0	3	3	3	3	3	3	3	3	3	3	1	3	44
90	57	Varian-1_Day 1_070119	2019-07-01 15:14:13	Day 1 Training	V08.FD	3	Day 1	Varian-1	1	90	6	5	6	6	0	0	0	0	0	0	0	0	0	0	0	0	0	0	0	4	6	6	6	6	6	6	6	6	6	6	5	6	98
91	57	Varian-1_Day 1_070119	2019-07-01 15:14:13	Day 1 Training	V08.FD	3	Day 1	Varian-1	1	91	4	2	4	4	3	0	1	0	0	1	2	2	2	2	1	2	1	1	1	1	2	4	6	6	6	5	5	4	4	4	1	2	83
92	57	Varian-1_Day 1_070119	2019-07-01 15:14:13	Day 1 Training	V08.FD	3	Day 1	Varian-1	1	92	8	7	8	8	8	8	8	8	7	2	1	0	0	0	0	0	0	0	0	0	1	1	1	2	2	4	6	6	8	8	7	0	119
93	57	Varian-1_Day 1_070119	2019-07-01 15:14:13	Day 1 Training	V08.FD	3	Day 1	Varian-1	1	93	4	2	4	4	4	4	4	4	4	1	0	0	0	0	0	0	0	0	0	0	0	0	0	0	3	4	4	4	4	4	2	0	60
94	57	Varian-1_Day 1_070119	2019-07-01 15:14:13	Day 1 Training	V08.FD	3	Day 1	Varian-1	1	94	6	3	6	6	6	6	6	6	6	0	0	0	0	0	0	0	0	0	0	0	0	0	0	0	0	6	6	6	6	6	3	0	84
95	57	Varian-1_Day 1_070119	2019-07-01 15:14:13	Day 1 Training	V08.FD	3	Day 1	Varian-1	1	95	3	1	3	2	3	3	3	3	3	0	0	0	0	0	0	0	0	0	0	0	0	0	0	0	0	3	3	3	2	3	1	0	39
96	57	Varian-1_Day 1_070119	2019-07-01 15:14:13	Day 1 Training	V08.FD	3	Day 1	Varian-1	1	96	5	2	5	4	5	5	5	5	5	0	0	0	0	0	0	0	0	0	0	0	0	0	0	0	0	5	5	5	4	5	2	0	67
97	57	Varian-1_Day 1_070119	2019-07-01 15:14:13	Day 1 Training	V08.FD	3	Day 1	Varian-1	1	97	5	4	5	5	5	5	5	5	5	1	0	0	0	0	0	0	0	0	0	0	0	0	0	0	0	5	5	5	5	5	4	4	78
98	57	Varian-1_Day 1_070119	2019-07-01 15:14:13	Day 1 Training	V08.FD	3	Day 1	Varian-1	1	98	4	3	4	4	4	4	4	4	4	4	3	0	0	0	0	0	0	0	0	0	0	0	0	0	0	0	1	1	4	4	3	3	58
99	57	Varian-1_Day 1_070119	2019-07-01 15:14:13	Day 1 Training	V08.FD	3	Day 1	Varian-1	1	99	3	1	3	3	4	4	5	6	6	4	2	0	0	0	0	0	0	0	0	0	0	0	2	1	1	2	4	3	5	5	1	2	67
100	57	Varian-1_Day 1_070119	2019-07-01 15:14:13	Day 1 Training	V08.FD	3	Day 1	Varian-1	1	100	4	3	7	7	7	6	7	7	7	7	6	6	3	0	0	0	0	0	0	0	0	0	0	1	0	1	1	1	7	7	5	7	107
101	57	Varian-1_Day 1_070119	2019-07-01 15:14:13	Day 1 Training	V08.FD	3	Day 1	Varian-1	1	101	6	3	6	6	6	6	6	6	6	6	6	6	2	4	0	0	0	0	0	0	0	0	0	0	0	0	0	0	6	6	3	6	96
102	57	Varian-1_Day 1_070119	2019-07-01 15:14:13	Day 1 Training	V08.FD	3	Day 1	Varian-1	1	102	4	3	4	4	4	4	4	4	4	4	4	4	4	1	0	0	0	0	0	0	0	0	0	0	2	0	0	0	4	4	3	4	69
103	57	Varian-1_Day 1_070119	2019-07-01 15:14:13	Day 1 Training	V08.FD	3	Day 1	Varian-1	1	103	1	1	7	7	7	7	7	7	7	7	7	3	7	6	3	0	0	0	0	0	0	0	0	0	3	0	0	0	7	7	4	7	112
104	57	Varian-1_Day 1_070119	2019-07-01 15:14:13	Day 1 Training	V08.FD	3	Day 1	Varian-1	1	104	0	0	5	5	5	5	5	5	5	5	5	0	1	5	0	1	0	0	0	0	0	0	0	0	0	2	0	0	5	5	4	5	73
105	57	Varian-1_Day 1_070119	2019-07-01 15:14:13	Day 1 Training	V08.FD	3	Day 1	Varian-1	1	105	0	0	3	3	3	3	3	3	3	3	3	0	0	3	2	3	0	0	0	0	0	0	0	0	0	3	0	0	3	3	2	3	49
106	57	Varian-1_Day 1_070119	2019-07-01 15:14:13	Day 1 Training	V08.FD	3	Day 1	Varian-1	1	106	0	0	2	2	2	2	2	2	2	2	2	0	0	2	1	2	0	0	0	0	0	0	0	0	0	2	0	0	2	2	1	2	32
107	57	Varian-1_Day 1_070119	2019-07-01 15:14:13	Day 1 Training	V08.FD	3	Day 1	Varian-1	1	107	0	0	4	4	4	5	6	6	6	6	5	1	1	1	4	3	0	1	1	1	1	1	1	0	0	3	2	1	5	5	5	5	88
108	57	Varian-1_Day 1_070119	2019-07-01 15:14:13	Day 1 Training	V08.FD	3	Day 1	Varian-1	1	108	5	3	4	5	1	1	2	2	2	0	0	0	0	0	0	0	0	2	5	6	6	5	5	4	4	4	4	3	0	0	0	0	73
109	57	Varian-1_Day 1_070119	2019-07-01 15:14:13	Day 1 Training	V08.FD	3	Day 1	Varian-1	1	109	5	3	5	5	0	0	0	0	0	0	0	2	0	0	0	0	0	0	5	5	5	5	5	5	5	5	5	5	2	0	0	0	72
110	57	Varian-1_Day 1_070119	2019-07-01 15:14:13	Day 1 Training	V08.FD	3	Day 1	Varian-1	1	110	0	0	0	0	0	0	0	0	0	0	0	0	0	0	0	0	0	0	0	0	0	0	0	0	0	0	0	0	0	0	0	0	0
111	57	Varian-1_Day 1_070119	2019-07-01 15:14:13	Day 1 Training	V08.FD	3	Day 1	Varian-1	1	111	2	1	2	2	0	0	0	0	0	0	0	0	0	0	0	0	0	0	2	2	2	2	2	2	2	2	2	2	0	0	0	0	27
112	57	Varian-1_Day 1_070119	2019-07-01 15:14:13	Day 1 Training	V08.FD	3	Day 1	Varian-1	1	112	2	1	2	2	0	0	0	0	0	0	0	0	0	0	0	0	0	0	2	2	2	2	2	2	2	2	2	2	0	0	0	0	27
113	57	Varian-1_Day 1_070119	2019-07-01 15:14:13	Day 1 Training	V08.FD	3	Day 1	Varian-1	1	113	2	1	2	2	0	0	0	0	0	0	0	0	0	0	0	0	2	0	2	2	2	2	2	2	2	2	2	2	0	0	0	0	29
114	57	Varian-1_Day 1_070119	2019-07-01 15:14:13	Day 1 Training	V08.FD	3	Day 1	Varian-1	1	114	5	5	5	5	0	0	0	0	0	0	0	0	0	0	0	0	5	1	5	5	5	5	5	5	5	5	5	5	1	0	0	0	77
115	57	Varian-1_Day 1_070119	2019-07-01 15:14:13	Day 1 Training	V08.FD	3	Day 1	Varian-1	1	115	3	2	4	3	0	1	0	0	0	0	0	0	0	0	0	0	3	2	4	4	3	3	3	3	4	4	3	3	0	0	0	0	52
116	57	Varian-1_Day 1_070119	2019-07-01 15:14:13	Day 1 Training	V08.FD	3	Day 1	Varian-1	1	116	2	4	5	4	5	5	5	6	6	2	1	2	0	0	0	0	0	0	0	0	0	0	1	2	2	1	2	2	6	6	5	4	78
117	57	Varian-1_Day 1_070119	2019-07-01 15:14:13	Day 1 Training	V08.FD	3	Day 1	Varian-1	1	117	3	3	6	6	6	6	6	6	6	3	1	0	4	0	0	0	0	0	0	0	0	0	0	0	0	0	0	0	6	6	3	6	77
118	57	Varian-1_Day 1_070119	2019-07-01 15:14:13	Day 1 Training	V08.FD	3	Day 1	Varian-1	1	118	6	3	6	5	6	6	6	6	6	0	0	0	5	0	0	0	0	0	0	0	0	0	0	0	0	0	0	0	5	6	3	6	75
119	57	Varian-1_Day 1_070119	2019-07-01 15:14:13	Day 1 Training	V08.FD	3	Day 1	Varian-1	1	119	5	3	5	5	5	5	5	5	5	0	0	0	5	0	0	0	0	0	0	0	0	0	0	0	0	0	0	0	5	5	3	5	66
120	57	Varian-1_Day 1_070119	2019-07-01 15:14:13	Day 1 Training	V08.FD	3	Day 1	Varian-1	1	120	4	2	4	4	4	4	4	4	4	0	0	0	4	0	0	0	0	0	0	0	0	0	0	0	0	0	0	0	4	4	2	4	52
121	57	Varian-1_Day 1_070119	2019-07-01 15:14:13	Day 1 Training	V08.FD	3	Day 1	Varian-1	1	121	1	1	1	1	1	1	1	1	1	0	0	0	0	0	0	0	0	0	0	0	0	0	0	0	0	0	0	0	1	1	1	1	13
122	57	Varian-1_Day 1_070119	2019-07-01 15:14:13	Day 1 Training	V08.FD	3	Day 1	Varian-1	1	122	7	6	7	7	7	7	7	7	7	0	0	0	3	0	0	0	0	0	0	0	0	0	0	0	0	0	0	0	7	7	6	7	92
123	57	Varian-1_Day 1_070119	2019-07-01 15:14:13	Day 1 Training	V08.FD	3	Day 1	Varian-1	1	123	6	5	6	6	6	6	6	6	6	0	0	0	2	0	0	0	0	0	0	0	0	0	0	0	0	0	0	0	6	6	5	6	78
124	57	Varian-1_Day 1_070119	2019-07-01 15:14:13	Day 1 Training	V08.FD	3	Day 1	Varian-1	1	124	0	1	1	1	0	0	1	2	1	1	4	2	3	5	3	2	4	1	1	4	4	2	2	2	2	2	0	0	0	1	0	0	52
125	57	Varian-1_Day 1_070119	2019-07-01 15:14:13	Day 1 Training	V08.FD	3	Day 1	Varian-1	1	125	0	0	0	0	0	0	0	0	0	0	0	3	3	3	1	1	0	2	3	3	3	3	3	3	0	0	0	0	0	0	0	0	31
126	57	Varian-1_Day 1_070119	2019-07-01 15:14:13	Day 1 Training	V08.FD	3	Day 1	Varian-1	1	126	0	0	0	0	0	0	0	0	0	0	0	2	2	2	0	2	0	1	2	2	2	2	2	2	0	0	0	0	0	0	0	0	21
127	57	Varian-1_Day 1_070119	2019-07-01 15:14:13	Day 1 Training	V08.FD	3	Day 1	Varian-1	1	127	0	0	1	0	0	0	0	0	0	0	0	3	3	3	0	3	0	2	3	3	3	3	3	3	0	0	0	0	0	0	0	0	33
128	57	Varian-1_Day 1_070119	2019-07-01 15:14:13	Day 1 Training	V08.FD	3	Day 1	Varian-1	1	128	0	0	0	0	0	0	0	0	0	0	0	1	1	1	0	1	0	1	1	1	1	1	1	1	0	0	0	0	0	0	0	0	11
129	57	Varian-1_Day 1_070119	2019-07-01 15:14:13	Day 1 Training	V08.FD	3	Day 1	Varian-1	1	129	0	0	0	0	0	0	0	0	0	0	0	5	5	5	0	5	1	3	5	5	5	5	5	5	0	0	0	0	0	0	0	0	54
130	57	Varian-1_Day 1_070119	2019-07-01 15:14:13	Day 1 Training	V08.FD	3	Day 1	Varian-1	1	130	0	0	0	0	0	0	0	0	0	0	0	2	2	2	0	2	2	1	2	2	2	2	2	2	0	0	0	0	0	0	0	0	23
131	57	Varian-1_Day 1_070119	2019-07-01 15:14:13	Day 1 Training	V08.FD	3	Day 1	Varian-1	1	131	0	0	0	0	0	0	0	0	0	0	0	2	2	2	0	2	2	1	2	2	2	2	2	2	0	0	0	0	0	0	0	0	23
132	57	Varian-1_Day 1_070119	2019-07-01 15:14:13	Day 1 Training	V08.FD	3	Day 1	Varian-1	1	132	1	2	1	2	1	5	4	3	6	3	3	6	5	3	0	2	3	1	2	3	2	2	4	4	3	2	3	4	5	4	3	3	95
133	57	Varian-1_Day 1_070119	2019-07-01 15:14:13	Day 1 Training	V08.FD	3	Day 1	Varian-1	1	133	0	1	0	0	0	7	7	7	7	7	7	7	7	6	5	4	0	0	0	0	0	0	1	0	0	0	0	7	7	7	6	7	107
134	57	Varian-1_Day 1_070119	2019-07-01 15:14:13	Day 1 Training	V08.FD	3	Day 1	Varian-1	1	134	1	0	0	0	4	6	6	6	6	6	6	6	5	6	3	6	0	0	0	0	0	0	0	0	0	0	0	6	5	6	3	6	93
135	57	Varian-1_Day 1_070119	2019-07-01 15:14:13	Day 1 Training	V08.FD	3	Day 1	Varian-1	1	135	0	0	0	2	4	4	4	4	4	4	4	4	4	4	3	4	0	0	0	0	0	0	0	2	0	0	0	4	4	4	3	4	70
136	57	Varian-1_Day 1_070119	2019-07-01 15:14:13	Day 1 Training	V08.FD	3	Day 1	Varian-1	1	136	0	0	5	5	5	5	5	5	5	5	5	5	5	5	3	5	0	0	0	0	0	0	0	0	5	0	0	5	5	5	3	5	96
137	57	Varian-1_Day 1_070119	2019-07-01 15:14:13	Day 1 Training	V08.FD	3	Day 1	Varian-1	1	137	0	0	4	4	4	4	4	4	4	4	4	4	4	4	2	4	0	0	0	0	0	0	0	0	4	0	0	4	4	4	2	4	76
138	57	Varian-1_Day 1_070119	2019-07-01 15:14:13	Day 1 Training	V08.FD	3	Day 1	Varian-1	1	138	0	0	6	6	3	6	6	6	6	6	6	6	6	6	5	6	0	0	0	0	0	0	0	0	0	0	0	6	6	6	5	6	109
139	57	Varian-1_Day 1_070119	2019-07-01 15:14:13	Day 1 Training	V08.FD	3	Day 1	Varian-1	1	139	0	0	6	6	3	6	6	6	6	6	6	6	6	6	4	6	0	0	0	0	0	0	0	0	0	0	0	6	6	6	4	6	107
140	57	Varian-1_Day 1_070119	2019-07-01 15:14:13	Day 1 Training	V08.FD	3	Day 1	Varian-1	1	140	3	3	5	4	2	5	3	2	2	2	2	2	1	1	1	1	0	0	0	0	0	0	0	0	0	2	3	4	5	3	4	4	64
141	57	Varian-1_Day 1_070119	2019-07-01 15:14:13	Day 1 Training	V08.FD	3	Day 1	Varian-1	1	141	4	4	8	8	8	8	8	2	0	0	0	0	1	2	0	0	0	0	0	0	0	0	0	0	0	0	0	8	8	8	4	5	86
142	57	Varian-1_Day 1_070119	2019-07-01 15:14:13	Day 1 Training	V08.FD	3	Day 1	Varian-1	1	142	5	2	5	4	5	5	5	1	0	0	0	0	0	0	0	0	0	0	0	0	0	0	0	0	0	0	0	5	4	5	2	1	49
143	57	Varian-1_Day 1_070119	2019-07-01 15:14:13	Day 1 Training	V08.FD	3	Day 1	Varian-1	1	143	5	3	5	4	5	5	5	5	0	0	0	0	0	0	0	0	0	0	0	0	0	0	0	0	0	0	0	5	4	5	3	0	54
144	57	Varian-1_Day 1_070119	2019-07-01 15:14:13	Day 1 Training	V08.FD	3	Day 1	Varian-1	1	144	3	1	3	3	3	3	3	3	0	0	0	0	0	0	0	0	0	0	0	0	0	0	0	0	0	0	0	3	3	3	1	0	32
1	58	Varian-1_Day 1_070119	2019-07-01 15:14:13	Day 1 Training	V08.FE	4	Day 1	Varian-1	1	1	0	1	4	4	4	4	4	4	4	3	2	1	2	1	1	1	0	0	1	2	2	2	2	3	4	4	4	4	4	1	0	0	73
2	58	Varian-1_Day 1_070119	2019-07-01 15:14:13	Day 1 Training	V08.FE	4	Day 1	Varian-1	1	2	2	2	6	6	6	6	6	0	0	0	0	0	0	0	0	0	6	4	6	6	6	6	6	6	6	6	6	1	1	0	0	0	100
3	58	Varian-1_Day 1_070119	2019-07-01 15:14:13	Day 1 Training	V08.FE	4	Day 1	Varian-1	1	3	3	4	6	7	7	7	7	2	2	2	1	0	0	0	0	0	1	1	6	7	7	7	7	7	7	7	7	1	1	2	0	0	116
4	58	Varian-1_Day 1_070119	2019-07-01 15:14:13	Day 1 Training	V08.FE	4	Day 1	Varian-1	1	4	0	0	2	3	2	4	7	7	8	8	8	8	7	5	4	3	2	5	8	8	8	7	3	3	3	3	3	1	1	0	0	0	131
5	58	Varian-1_Day 1_070119	2019-07-01 15:14:13	Day 1 Training	V08.FE	4	Day 1	Varian-1	1	5	0	0	0	0	0	0	0	0	6	6	6	6	0	0	0	0	3	3	6	6	6	0	0	0	0	0	0	0	0	0	0	0	48
6	58	Varian-1_Day 1_070119	2019-07-01 15:14:13	Day 1 Training	V08.FE	4	Day 1	Varian-1	1	6	0	0	1	2	2	2	0	1	7	7	7	7	6	6	3	4	5	5	7	7	7	6	4	2	1	0	0	0	0	0	0	0	99
7	58	Varian-1_Day 1_070119	2019-07-01 15:14:13	Day 1 Training	V08.FE	4	Day 1	Varian-1	1	7	0	0	0	0	0	0	2	5	6	6	6	6	6	6	0	0	1	4	6	6	6	6	6	6	6	1	1	0	0	0	0	0	92
8	58	Varian-1_Day 1_070119	2019-07-01 15:14:13	Day 1 Training	V08.FE	4	Day 1	Varian-1	1	8	0	0	0	0	0	1	2	4	7	8	8	8	2	2	0	0	1	1	2	2	3	8	8	8	8	8	8	8	7	7	4	3	128
9	58	Varian-1_Day 1_070119	2019-07-01 15:14:13	Day 1 Training	V08.FE	4	Day 1	Varian-1	1	9	0	0	0	0	1	3	3	6	9	9	9	9	8	7	4	1	0	3	2	0	0	2	2	3	9	9	9	9	9	9	7	9	151
10	58	Varian-1_Day 1_070119	2019-07-01 15:14:13	Day 1 Training	V08.FE	4	Day 1	Varian-1	1	10	1	1	3	2	4	4	4	6	8	7	7	7	5	3	1	1	0	0	0	0	2	3	2	2	5	8	7	8	8	6	3	2	120
11	58	Varian-1_Day 1_070119	2019-07-01 15:14:13	Day 1 Training	V08.FE	4	Day 1	Varian-1	1	11	0	0	0	0	0	7	7	7	7	0	0	0	0	0	0	0	0	0	0	0	0	0	0	0	0	0	0	7	7	7	3	0	52
12	58	Varian-1_Day 1_070119	2019-07-01 15:14:13	Day 1 Training	V08.FE	4	Day 1	Varian-1	1	12	1	0	3	7	7	7	5	1	1	1	2	1	0	0	0	0	1	0	5	5	5	6	6	5	4	5	5	5	3	1	1	2	95
13	58	Varian-1_Day 1_070119	2019-07-01 15:14:13	Day 1 Training	V08.FE	4	Day 1	Varian-1	1	13	0	0	2	5	5	5	4	3	2	3	3	2	2	2	1	2	1	2	4	5	5	5	5	1	1	0	1	1	1	0	0	0	73
14	58	Varian-1_Day 1_070119	2019-07-01 15:14:13	Day 1 Training	V08.FE	4	Day 1	Varian-1	1	14	0	0	0	0	0	3	6	6	6	8	9	8	8	9	0	1	3	3	9	8	9	6	5	5	8	6	2	2	2	2	1	1	136
15	58	Varian-1_Day 1_070119	2019-07-01 15:14:13	Day 1 Training	V08.FE	4	Day 1	Varian-1	1	15	0	0	0	2	2	3	3	4	5	7	7	7	5	0	0	0	0	1	1	2	1	3	7	5	7	7	7	7	7	7	3	4	114
16	58	Varian-1_Day 1_070119	2019-07-01 15:14:13	Day 1 Training	V08.FE	4	Day 1	Varian-1	1	16	1	1	3	2	8	8	8	8	8	8	7	8	1	1	0	0	0	1	0	0	0	4	7	4	6	8	8	8	8	8	5	3	142
17	58	Varian-1_Day 1_070119	2019-07-01 15:14:13	Day 1 Training	V08.FE	4	Day 1	Varian-1	1	17	1	3	8	8	8	8	8	3	4	4	4	2	1	0	2	0	0	0	0	0	0	0	5	7	8	8	8	8	8	7	4	5	132
18	58	Varian-1_Day 1_070119	2019-07-01 15:14:13	Day 1 Training	V08.FE	4	Day 1	Varian-1	1	18	0	0	0	3	3	5	5	8	9	9	9	9	6	7	3	3	5	3	7	6	8	8	9	8	8	3	4	4	4	3	2	3	164
19	58	Varian-1_Day 1_070119	2019-07-01 15:14:13	Day 1 Training	V08.FE	4	Day 1	Varian-1	1	19	3	2	5	6	7	7	8	8	8	8	8	3	1	0	0	5	8	5	8	8	4	5	4	1	1	2	1	1	1	1	1	0	130
20	58	Varian-1_Day 1_070119	2019-07-01 15:14:13	Day 1 Training	V08.FE	4	Day 1	Varian-1	1	20	0	0	0	0	0	0	4	4	6	6	5	2	0	0	0	0	6	3	6	6	0	0	0	0	0	0	0	0	0	0	0	0	48
21	58	Varian-1_Day 1_070119	2019-07-01 15:14:13	Day 1 Training	V08.FE	4	Day 1	Varian-1	1	21	0	0	0	0	0	0	4	5	8	8	8	8	1	0	0	0	7	3	7	7	6	6	6	6	6	3	2	2	0	0	0	0	103
22	58	Varian-1_Day 1_070119	2019-07-01 15:14:13	Day 1 Training	V08.FE	4	Day 1	Varian-1	1	22	0	0	0	0	0	1	2	4	5	8	8	8	8	4	3	2	0	1	1	4	5	5	6	5	5	8	8	8	8	7	3	3	130
23	58	Varian-1_Day 1_070119	2019-07-01 15:14:13	Day 1 Training	V08.FE	4	Day 1	Varian-1	1	23	0	0	2	0	1	0	0	1	3	8	9	9	5	4	2	0	0	0	1	1	3	6	6	3	4	9	9	8	6	8	0	0	108
24	58	Varian-1_Day 1_070119	2019-07-01 15:14:13	Day 1 Training	V08.FE	4	Day 1	Varian-1	1	24	0	0	0	1	2	4	7	8	8	8	8	8	7	8	3	4	0	0	2	3	6	8	8	8	8	7	0	0	0	1	0	3	130
25	58	Varian-1_Day 1_070119	2019-07-01 15:14:13	Day 1 Training	V08.FE	4	Day 1	Varian-1	1	25	1	0	1	3	8	8	8	7	7	6	3	4	4	2	0	0	0	0	1	0	1	7	8	8	8	8	7	7	5	5	1	2	130
26	58	Varian-1_Day 1_070119	2019-07-01 15:14:13	Day 1 Training	V08.FE	4	Day 1	Varian-1	1	26	2	2	6	6	6	6	4	3	1	2	2	2	1	0	0	0	0	0	3	1	0	0	0	3	4	4	6	6	5	5	4	2	86
27	58	Varian-1_Day 1_070119	2019-07-01 15:14:13	Day 1 Training	V08.FE	4	Day 1	Varian-1	1	27	0	2	5	6	6	5	5	3	3	3	3	2	2	2	0	0	0	0	1	2	3	3	5	4	4	4	6	6	6	6	2	2	101
28	58	Varian-1_Day 1_070119	2019-07-01 15:14:13	Day 1 Training	V08.FE	4	Day 1	Varian-1	1	28	0	0	0	0	0	1	1	1	3	6	7	7	5	3	2	2	0	0	3	6	7	7	7	3	2	1	1	0	0	1	1	0	77
29	58	Varian-1_Day 1_070119	2019-07-01 15:14:13	Day 1 Training	V08.FE	4	Day 1	Varian-1	1	29	0	0	0	0	0	2	3	3	6	8	8	8	8	8	4	8	2	2	6	7	7	8	8	8	8	8	8	7	2	1	0	0	148
30	58	Varian-1_Day 1_070119	2019-07-01 15:14:13	Day 1 Training	V08.FE	4	Day 1	Varian-1	1	30	6	5	6	7	7	7	7	7	7	5	6	5	2	1	1	1	0	0	1	1	3	6	7	7	7	7	2	1	1	1	0	0	124
31	58	Varian-1_Day 1_070119	2019-07-01 15:14:13	Day 1 Training	V08.FE	4	Day 1	Varian-1	1	31	0	1	5	5	8	8	8	8	2	2	3	2	1	1	0	0	0	0	0	0	1	1	0	2	6	8	8	8	4	4	3	3	102
32	58	Varian-1_Day 1_070119	2019-07-01 15:14:13	Day 1 Training	V08.FE	4	Day 1	Varian-1	1	32	4	0	2	1	1	1	6	6	6	6	6	6	6	6	6	5	0	0	0	0	0	0	0	0	0	0	2	6	6	6	5	4	97
33	58	Varian-1_Day 1_070119	2019-07-01 15:14:13	Day 1 Training	V08.FE	4	Day 1	Varian-1	1	33	1	0	1	1	1	1	6	5	3	5	8	8	8	7	1	1	0	0	0	2	6	6	6	7	7	7	7	8	8	7	2	2	132
34	58	Varian-1_Day 1_070119	2019-07-01 15:14:13	Day 1 Training	V08.FE	4	Day 1	Varian-1	1	34	0	0	0	1	4	5	6	6	5	5	5	5	4	4	2	1	3	2	6	6	6	6	5	4	0	2	1	1	1	0	0	1	97
35	58	Varian-1_Day 1_070119	2019-07-01 15:14:13	Day 1 Training	V08.FE	4	Day 1	Varian-1	1	35	0	0	1	2	5	5	5	4	2	3	1	1	0	0	0	0	1	1	5	5	5	5	2	2	2	2	2	2	2	1	0	1	67
36	58	Varian-1_Day 1_070119	2019-07-01 15:14:13	Day 1 Training	V08.FE	4	Day 1	Varian-1	1	36	2	0	2	4	8	8	8	7	7	6	3	5	6	6	4	2	0	0	1	1	0	3	3	3	5	5	7	8	8	8	5	0	135
37	58	Varian-1_Day 1_070119	2019-07-01 15:14:13	Day 1 Training	V08.FE	4	Day 1	Varian-1	1	37	0	0	0	0	3	6	6	6	6	6	6	5	6	5	4	1	0	0	0	0	0	0	0	0	0	0	1	6	6	6	4	0	83
38	58	Varian-1_Day 1_070119	2019-07-01 15:14:13	Day 1 Training	V08.FE	4	Day 1	Varian-1	1	38	1	0	0	0	1	4	4	5	6	5	6	8	8	8	6	4	2	2	3	3	3	3	3	3	5	4	4	7	6	6	4	0	124
39	58	Varian-1_Day 1_070119	2019-07-01 15:14:13	Day 1 Training	V08.FE	4	Day 1	Varian-1	1	39	0	0	0	0	0	0	0	0	0	0	0	6	6	6	4	6	5	3	6	6	6	6	6	6	6	6	6	1	0	0	0	0	91
40	58	Varian-1_Day 1_070119	2019-07-01 15:14:13	Day 1 Training	V08.FE	4	Day 1	Varian-1	1	40	0	0	0	0	1	0	0	0	0	0	1	4	5	5	5	4	1	1	3	3	3	4	5	5	5	4	3	1	1	0	0	0	64
41	58	Varian-1_Day 1_070119	2019-07-01 15:14:13	Day 1 Training	V08.FE	4	Day 1	Varian-1	1	41	2	3	6	5	7	6	9	9	4	9	9	4	6	0	2	0	2	4	9	9	9	8	2	1	0	0	0	0	0	0	0	1	126
42	58	Varian-1_Day 1_070119	2019-07-01 15:14:13	Day 1 Training	V08.FE	4	Day 1	Varian-1	1	42	2	1	4	8	8	8	8	8	4	4	2	0	0	0	0	0	6	4	6	8	5	5	5	5	5	5	5	5	4	3	0	0	128
43	58	Varian-1_Day 1_070119	2019-07-01 15:14:13	Day 1 Training	V08.FE	4	Day 1	Varian-1	1	43	0	0	1	8	7	8	8	8	4	3	2	1	1	1	1	0	1	0	0	6	3	7	8	8	8	8	8	8	7	7	2	1	135
44	58	Varian-1_Day 1_070119	2019-07-01 15:14:13	Day 1 Training	V08.FE	4	Day 1	Varian-1	1	44	0	0	1	1	1	3	6	7	6	7	8	8	8	6	5	4	1	1	1	2	3	5	2	3	3	7	8	8	7	6	5	6	139
45	58	Varian-1_Day 1_070119	2019-07-01 15:14:13	Day 1 Training	V08.FE	4	Day 1	Varian-1	1	45	0	0	0	0	0	0	0	0	0	1	2	7	8	8	3	5	3	1	8	6	7	8	8	7	7	7	6	2	2	1	0	0	107
46	58	Varian-1_Day 1_070119	2019-07-01 15:14:13	Day 1 Training	V08.FE	4	Day 1	Varian-1	1	46	3	2	4	5	6	7	2	3	4	4	4	4	5	5	2	3	0	0	5	5	6	6	8	5	5	3	4	4	3	3	2	2	124
47	58	Varian-1_Day 1_070119	2019-07-01 15:14:13	Day 1 Training	V08.FE	4	Day 1	Varian-1	1	47	4	2	4	4	4	4	0	0	0	0	0	0	0	0	0	0	0	0	0	0	0	0	4	4	4	4	4	4	4	4	1	3	58
48	58	Varian-1_Day 1_070119	2019-07-01 15:14:13	Day 1 Training	V08.FE	4	Day 1	Varian-1	1	48	8	6	8	5	8	8	5	0	4	2	1	0	0	0	0	0	0	0	1	0	2	5	7	6	5	8	4	8	7	8	2	0	118
49	58	Varian-1_Day 1_070119	2019-07-01 15:14:13	Day 1 Training	V08.FE	4	Day 1	Varian-1	1	49	4	5	6	4	7	7	6	3	5	6	0	0	2	0	0	0	0	0	0	2	1	5	5	5	5	7	3	7	7	5	4	4	115
50	58	Varian-1_Day 1_070119	2019-07-01 15:14:13	Day 1 Training	V08.FE	4	Day 1	Varian-1	1	50	1	2	1	2	3	5	5	4	3	3	1	1	0	0	0	0	0	0	0	0	0	3	2	3	3	4	5	4	5	2	0	0	62
51	58	Varian-1_Day 1_070119	2019-07-01 15:14:13	Day 1 Training	V08.FE	4	Day 1	Varian-1	1	51	0	1	0	1	3	6	6	7	6	6	7	6	6	7	2	2	1	1	6	7	8	8	8	6	3	3	3	3	2	1	1	0	127
52	58	Varian-1_Day 1_070119	2019-07-01 15:14:13	Day 1 Training	V08.FE	4	Day 1	Varian-1	1	52	0	0	0	0	1	1	0	0	1	6	6	6	4	3	0	1	0	0	2	1	2	4	2	3	3	6	6	6	5	6	0	0	75
53	58	Varian-1_Day 1_070119	2019-07-01 15:14:13	Day 1 Training	V08.FE	4	Day 1	Varian-1	1	53	0	0	0	0	2	3	2	2	3	7	7	7	4	3	1	1	0	1	4	3	5	5	2	3	5	5	4	2	3	3	0	0	87
54	58	Varian-1_Day 1_070119	2019-07-01 15:14:13	Day 1 Training	V08.FE	4	Day 1	Varian-1	1	54	0	0	0	0	0	0	0	0	1	5	5	7	6	4	1	0	0	2	7	6	7	5	1	1	1	0	0	0	0	0	0	0	59
55	58	Varian-1_Day 1_070119	2019-07-01 15:14:13	Day 1 Training	V08.FE	4	Day 1	Varian-1	1	55	0	1	2	2	3	6	8	8	8	5	4	3	4	3	1	0	1	2	1	2	3	3	5	6	8	8	8	6	6	5	4	2	128
56	58	Varian-1_Day 1_070119	2019-07-01 15:14:13	Day 1 Training	V08.FE	4	Day 1	Varian-1	1	56	0	0	1	0	2	5	5	5	6	5	5	6	6	5	3	0	0	0	1	1	1	1	1	1	3	4	5	7	7	7	6	2	101
57	58	Varian-1_Day 1_070119	2019-07-01 15:14:13	Day 1 Training	V08.FE	4	Day 1	Varian-1	1	57	3	2	4	5	4	6	7	7	7	5	7	7	4	1	0	0	5	5	5	6	5	7	7	5	4	7	5	6	2	3	4	2	147
58	58	Varian-1_Day 1_070119	2019-07-01 15:14:13	Day 1 Training	V08.FE	4	Day 1	Varian-1	1	58	1	1	1	7	8	8	8	8	1	1	2	3	1	1	0	0	0	0	1	3	7	3	3	7	7	8	7	8	5	6	3	6	125
59	58	Varian-1_Day 1_070119	2019-07-01 15:14:13	Day 1 Training	V08.FE	4	Day 1	Varian-1	1	59	3	2	3	8	9	9	6	4	0	0	0	0	0	0	0	0	0	1	0	0	6	6	4	9	9	9	9	9	8	9	3	7	133
60	58	Varian-1_Day 1_070119	2019-07-01 15:14:13	Day 1 Training	V08.FE	4	Day 1	Varian-1	1	60	1	4	8	8	8	3	1	0	0	0	0	0	0	0	0	0	0	0	0	0	0	2	3	3	3	8	8	8	7	3	3	0	81
61	58	Varian-1_Day 1_070119	2019-07-01 15:14:13	Day 1 Training	V08.FE	4	Day 1	Varian-1	1	61	2	2	4	5	3	4	3	4	4	4	4	4	4	4	1	0	0	0	0	0	0	0	0	0	2	3	6	6	6	5	4	0	84
62	58	Varian-1_Day 1_070119	2019-07-01 15:14:13	Day 1 Training	V08.FE	4	Day 1	Varian-1	1	62	0	0	0	1	0	1	1	1	4	4	4	4	1	1	1	0	0	0	0	0	0	0	0	0	0	0	1	4	4	4	3	0	39
63	58	Varian-1_Day 1_070119	2019-07-01 15:14:13	Day 1 Training	V08.FE	4	Day 1	Varian-1	1	63	0	0	1	0	0	0	0	3	4	7	8	8	5	4	0	1	2	2	4	4	4	5	5	4	5	5	5	7	3	6	2	3	107
64	58	Varian-1_Day 1_070119	2019-07-01 15:14:13	Day 1 Training	V08.FE	4	Day 1	Varian-1	1	64	0	0	0	0	0	0	0	0	0	3	9	9	7	9	3	5	5	3	7	5	8	8	9	9	9	7	7	5	0	0	1	2	130
65	58	Varian-1_Day 1_070119	2019-07-01 15:14:13	Day 1 Training	V08.FE	4	Day 1	Varian-1	1	65	0	0	0	0	0	1	1	1	1	2	4	4	4	3	0	1	0	0	0	0	3	4	4	4	4	3	2	1	1	0	0	0	48
66	58	Varian-1_Day 1_070119	2019-07-01 15:14:13	Day 1 Training	V08.FE	4	Day 1	Varian-1	1	66	1	2	8	7	8	7	7	5	3	3	4	3	3	2	0	0	0	1	3	5	5	7	6	6	6	8	8	8	8	8	0	0	142
67	58	Varian-1_Day 1_070119	2019-07-01 15:14:13	Day 1 Training	V08.FE	4	Day 1	Varian-1	1	67	0	0	8	8	8	8	8	8	7	7	7	5	4	2	0	0	0	0	0	0	1	8	8	8	7	8	4	3	2	2	0	1	132
68	58	Varian-1_Day 1_070119	2019-07-01 15:14:13	Day 1 Training	V08.FE	4	Day 1	Varian-1	1	68	0	1	4	5	5	8	8	8	8	8	8	6	5	7	2	4	0	0	0	0	0	8	8	8	8	6	3	1	0	0	0	0	129
69	58	Varian-1_Day 1_070119	2019-07-01 15:14:13	Day 1 Training	V08.FE	4	Day 1	Varian-1	1	69	2	1	7	8	8	9	9	9	9	7	1	0	0	0	0	0	0	0	2	1	4	8	8	6	6	7	8	8	9	7	1	2	147
70	58	Varian-1_Day 1_070119	2019-07-01 15:14:13	Day 1 Training	V08.FE	4	Day 1	Varian-1	1	70	0	1	3	7	8	8	8	7	4	1	0	1	0	0	0	0	0	0	6	6	6	6	8	8	8	8	8	7	4	3	2	0	128
71	58	Varian-1_Day 1_070119	2019-07-01 15:14:13	Day 1 Training	V08.FE	4	Day 1	Varian-1	1	71	0	0	0	6	8	8	8	8	8	8	6	2	3	2	0	0	0	0	3	4	7	8	8	8	8	8	4	8	1	0	0	0	134
72	58	Varian-1_Day 1_070119	2019-07-01 15:14:13	Day 1 Training	V08.FE	4	Day 1	Varian-1	1	72	2	4	8	7	8	8	7	5	3	4	3	4	0	0	0	0	2	2	5	4	5	6	3	6	6	4	4	5	5	0	0	0	120
73	58	Varian-1_Day 1_070119	2019-07-01 15:14:13	Day 1 Training	V08.FE	4	Day 1	Varian-1	1	73	0	0	2	2	2	2	3	3	3	5	4	5	5	4	0	1	0	0	0	1	0	0	0	1	3	1	3	5	5	4	3	3	70
74	58	Varian-1_Day 1_070119	2019-07-01 15:14:13	Day 1 Training	V08.FE	4	Day 1	Varian-1	1	74	0	0	0	0	0	1	1	1	2	7	7	7	7	6	1	0	1	1	1	1	1	1	1	0	4	3	6	6	6	7	6	6	91
75	58	Varian-1_Day 1_070119	2019-07-01 15:14:13	Day 1 Training	V08.FE	4	Day 1	Varian-1	1	75	1	0	1	1	0	0	0	1	1	1	1	4	4	4	3	0	0	0	0	0	1	1	4	4	5	5	5	5	5	5	3	4	69
76	58	Varian-1_Day 1_070119	2019-07-01 15:14:13	Day 1 Training	V08.FE	4	Day 1	Varian-1	1	76	0	0	0	0	0	0	0	0	0	0	0	1	1	1	1	0	0	0	0	0	0	0	0	0	1	1	1	1	1	1	1	1	12
77	58	Varian-1_Day 1_070119	2019-07-01 15:14:13	Day 1 Training	V08.FE	4	Day 1	Varian-1	1	77	0	0	0	0	0	0	0	0	0	0	0	3	3	3	2	0	0	0	0	0	0	0	0	0	2	3	3	3	3	3	2	3	33
78	58	Varian-1_Day 1_070119	2019-07-01 15:14:13	Day 1 Training	V08.FE	4	Day 1	Varian-1	1	78	0	0	0	0	0	0	0	0	0	0	0	0	0	0	0	0	0	0	0	0	0	0	0	0	0	0	0	0	0	0	0	0	0
79	58	Varian-1_Day 1_070119	2019-07-01 15:14:13	Day 1 Training	V08.FE	4	Day 1	Varian-1	1	79	0	0	0	0	0	0	0	0	0	0	0	3	3	3	2	0	0	0	0	0	0	0	0	1	1	3	3	3	3	3	2	3	33
80	58	Varian-1_Day 1_070119	2019-07-01 15:14:13	Day 1 Training	V08.FE	4	Day 1	Varian-1	1	80	0	0	0	0	0	0	0	0	0	0	0	2	2	2	1	0	0	0	0	0	0	0	0	2	2	2	2	2	2	2	1	2	24
81	58	Varian-1_Day 1_070119	2019-07-01 15:14:13	Day 1 Training	V08.FE	4	Day 1	Varian-1	1	81	0	0	0	0	0	0	0	0	0	0	0	6	6	6	3	0	0	0	0	0	0	0	1	6	6	6	6	6	6	6	3	6	73
82	58	Varian-1_Day 1_070119	2019-07-01 15:14:13	Day 1 Training	V08.FE	4	Day 1	Varian-1	1	82	0	0	0	0	0	0	0	0	0	0	0	2	2	2	1	0	0	0	0	0	0	0	0	2	2	2	2	2	2	2	1	2	24
83	58	Varian-1_Day 1_070119	2019-07-01 15:14:13	Day 1 Training	V08.FE	4	Day 1	Varian-1	1	83	0	2	3	2	2	3	2	4	6	6	5	4	3	3	2	2	5	5	5	5	4	3	3	3	1	1	1	1	1	1	0	1	89
84	58	Varian-1_Day 1_070119	2019-07-01 15:14:13	Day 1 Training	V08.FE	4	Day 1	Varian-1	1	84	2	0	0	0	0	0	1	3	3	3	3	3	3	3	3	3	3	3	3	3	3	3	3	3	2	0	0	0	0	0	0	0	56
85	58	Varian-1_Day 1_070119	2019-07-01 15:14:13	Day 1 Training	V08.FE	4	Day 1	Varian-1	1	85	4	0	0	0	0	0	4	4	4	4	4	4	4	4	2	4	4	2	4	4	4	4	4	4	4	0	0	0	0	0	0	0	76
86	58	Varian-1_Day 1_070119	2019-07-01 15:14:13	Day 1 Training	V08.FE	4	Day 1	Varian-1	1	86	5	0	0	0	0	2	5	5	5	5	5	5	5	5	3	5	5	3	5	5	5	5	4	5	5	0	0	0	0	0	0	0	97
87	58	Varian-1_Day 1_070119	2019-07-01 15:14:13	Day 1 Training	V08.FE	4	Day 1	Varian-1	1	87	6	0	0	0	0	6	6	6	6	6	6	6	6	6	4	6	6	4	6	6	6	6	0	6	1	0	0	0	0	0	0	0	111
88	58	Varian-1_Day 1_070119	2019-07-01 15:14:13	Day 1 Training	V08.FE	4	Day 1	Varian-1	1	88	4	0	0	0	0	4	3	0	4	4	4	4	4	4	3	4	4	3	4	4	4	4	0	4	0	0	0	0	0	0	0	0	69
89	58	Varian-1_Day 1_070119	2019-07-01 15:14:13	Day 1 Training	V08.FE	4	Day 1	Varian-1	1	89	2	0	1	1	1	2	0	0	3	3	3	3	3	2	0	2	3	0	3	3	3	1	0	0	0	0	0	0	0	0	0	0	39
90	58	Varian-1_Day 1_070119	2019-07-01 15:14:13	Day 1 Training	V08.FE	4	Day 1	Varian-1	1	90	0	1	2	2	1	3	3	3	5	6	6	7	8	7	5	3	3	2	3	4	4	3	4	4	3	4	4	3	3	4	5	4	119
91	58	Varian-1_Day 1_070119	2019-07-01 15:14:13	Day 1 Training	V08.FE	4	Day 1	Varian-1	1	91	0	1	1	3	2	2	5	5	4	6	6	6	3	4	2	2	2	2	2	2	2	2	2	0	0	2	1	3	3	5	2	3	85
92	58	Varian-1_Day 1_070119	2019-07-01 15:14:13	Day 1 Training	V08.FE	4	Day 1	Varian-1	1	92	0	0	0	0	0	0	0	0	0	0	0	4	6	6	4	6	6	4	6	6	6	6	6	0	1	3	2	0	0	0	0	0	72
93	58	Varian-1_Day 1_070119	2019-07-01 15:14:13	Day 1 Training	V08.FE	4	Day 1	Varian-1	1	93	0	0	0	0	0	0	0	0	0	0	3	5	5	5	3	5	5	3	5	5	5	5	5	0	0	0	0	0	0	0	0	0	59
94	58	Varian-1_Day 1_070119	2019-07-01 15:14:13	Day 1 Training	V08.FE	4	Day 1	Varian-1	1	94	0	0	0	0	0	0	0	0	0	0	4	4	4	4	2	4	4	2	4	4	4	4	4	0	0	0	0	0	0	0	0	0	48
95	58	Varian-1_Day 1_070119	2019-07-01 15:14:13	Day 1 Training	V08.FE	4	Day 1	Varian-1	1	95	0	0	0	2	0	0	0	0	0	0	6	6	6	6	4	6	6	4	6	6	6	6	6	4	4	5	1	0	0	0	0	0	90
96	58	Varian-1_Day 1_070119	2019-07-01 15:14:13	Day 1 Training	V08.FE	4	Day 1	Varian-1	1	96	0	0	0	0	0	0	0	0	0	0	2	2	2	2	1	2	2	1	2	2	2	2	2	2	2	2	0	0	0	0	0	0	30
97	58	Varian-1_Day 1_070119	2019-07-01 15:14:13	Day 1 Training	V08.FE	4	Day 1	Varian-1	1	97	0	0	0	0	0	0	0	0	0	0	4	2	4	4	3	4	4	3	4	4	4	4	4	2	4	4	0	0	0	0	0	0	58
98	58	Varian-1_Day 1_070119	2019-07-01 15:14:13	Day 1 Training	V08.FE	4	Day 1	Varian-1	1	98	0	0	0	0	0	0	0	0	0	0	5	3	4	5	3	5	5	3	5	4	5	5	5	4	5	5	1	0	0	0	0	0	72
99	58	Varian-1_Day 1_070119	2019-07-01 15:14:13	Day 1 Training	V08.FE	4	Day 1	Varian-1	1	99	0	0	0	0	1	1	1	3	2	4	5	3	5	4	1	3	4	1	4	5	4	5	6	6	5	4	1	1	0	1	2	1	83
100	58	Varian-1_Day 1_070119	2019-07-01 15:14:13	Day 1 Training	V08.FE	4	Day 1	Varian-1	1	100	0	0	0	2	0	0	0	0	0	1	5	5	2	1	1	1	0	1	1	5	5	5	2	0	0	0	0	1	0	0	0	0	38
101	58	Varian-1_Day 1_070119	2019-07-01 15:14:13	Day 1 Training	V08.FE	4	Day 1	Varian-1	1	101	0	0	0	5	0	0	0	0	0	5	5	5	5	5	1	5	5	3	5	5	5	5	5	0	0	0	0	0	0	0	0	0	69
102	58	Varian-1_Day 1_070119	2019-07-01 15:14:13	Day 1 Training	V08.FE	4	Day 1	Varian-1	1	102	0	0	0	2	0	0	0	0	0	5	5	5	4	5	0	5	5	3	5	4	5	5	5	0	0	0	0	0	0	0	0	0	63
103	58	Varian-1_Day 1_070119	2019-07-01 15:14:13	Day 1 Training	V08.FE	4	Day 1	Varian-1	1	103	0	0	0	0	0	0	0	0	0	4	4	4	4	4	0	4	4	2	4	4	4	4	4	0	0	0	0	0	0	0	0	0	50
104	58	Varian-1_Day 1_070119	2019-07-01 15:14:13	Day 1 Training	V08.FE	4	Day 1	Varian-1	1	104	0	0	0	0	0	0	0	0	0	7	7	7	7	7	0	7	7	3	7	7	7	7	7	0	0	0	0	0	0	0	0	0	87
105	58	Varian-1_Day 1_070119	2019-07-01 15:14:13	Day 1 Training	V08.FE	4	Day 1	Varian-1	1	105	0	0	0	0	0	0	0	0	0	2	2	2	2	2	0	2	2	1	2	2	2	2	2	0	0	0	0	0	0	0	0	0	25
106	58	Varian-1_Day 1_070119	2019-07-01 15:14:13	Day 1 Training	V08.FE	4	Day 1	Varian-1	1	106	0	0	0	0	0	0	0	0	0	1	1	1	1	1	0	1	1	1	1	1	1	1	1	0	0	0	0	0	0	0	0	0	13
107	58	Varian-1_Day 1_070119	2019-07-01 15:14:13	Day 1 Training	V08.FE	4	Day 1	Varian-1	1	107	0	0	0	0	0	0	0	0	0	4	5	4	4	4	1	3	4	0	4	3	4	4	3	0	0	0	0	2	1	1	1	0	52
108	58	Varian-1_Day 1_070119	2019-07-01 15:14:13	Day 1 Training	V08.FE	4	Day 1	Varian-1	1	108	0	0	1	0	0	0	0	0	0	1	2	0	6	7	4	6	2	1	5	6	5	6	6	5	5	5	4	2	0	1	0	0	80
109	58	Varian-1_Day 1_070119	2019-07-01 15:14:13	Day 1 Training	V08.FE	4	Day 1	Varian-1	1	109	0	0	0	0	0	0	0	0	0	0	3	0	5	5	4	5	1	0	5	5	5	5	5	5	5	5	0	0	0	0	0	0	63
110	58	Varian-1_Day 1_070119	2019-07-01 15:14:13	Day 1 Training	V08.FE	4	Day 1	Varian-1	1	110	0	0	0	0	0	0	0	0	0	0	1	0	5	6	2	6	0	0	6	5	6	6	6	6	6	6	3	0	0	0	0	0	70
111	58	Varian-1_Day 1_070119	2019-07-01 15:14:13	Day 1 Training	V08.FE	4	Day 1	Varian-1	1	111	0	0	0	0	0	0	0	0	0	0	5	0	6	6	4	6	0	0	6	6	6	6	6	6	6	6	6	0	0	0	0	4	85
112	58	Varian-1_Day 1_070119	2019-07-01 15:14:13	Day 1 Training	V08.FE	4	Day 1	Varian-1	1	112	0	0	0	0	0	0	0	0	0	0	6	0	6	6	3	6	0	0	6	6	6	6	6	6	6	6	6	0	0	0	0	6	87
113	58	Varian-1_Day 1_070119	2019-07-01 15:14:13	Day 1 Training	V08.FE	4	Day 1	Varian-1	1	113	0	0	0	0	0	0	0	0	0	0	4	0	4	4	2	4	0	0	4	4	4	4	4	4	4	4	4	0	0	0	0	4	58
114	58	Varian-1_Day 1_070119	2019-07-01 15:14:13	Day 1 Training	V08.FE	4	Day 1	Varian-1	1	114	0	0	0	0	0	0	0	0	0	0	6	0	4	6	1	6	0	0	6	4	6	6	6	6	6	6	6	0	0	0	0	6	81
115	58	Varian-1_Day 1_070119	2019-07-01 15:14:13	Day 1 Training	V08.FE	4	Day 1	Varian-1	1	115	0	0	0	0	0	1	0	0	0	0	3	1	4	3	3	4	0	0	3	3	4	4	4	4	3	3	4	1	1	0	0	3	56
116	58	Varian-1_Day 1_070119	2019-07-01 15:14:13	Day 1 Training	V08.FE	4	Day 1	Varian-1	1	116	0	0	0	0	0	0	0	0	0	0	0	2	5	2	3	3	1	0	2	0	0	7	4	0	0	0	0	0	2	0	0	0	31
117	58	Varian-1_Day 1_070119	2019-07-01 15:14:13	Day 1 Training	V08.FE	4	Day 1	Varian-1	1	117	0	0	0	0	0	0	0	0	0	0	0	0	5	4	5	2	0	0	0	0	0	6	6	4	1	0	0	2	0	0	0	0	35
118	58	Varian-1_Day 1_070119	2019-07-01 15:14:13	Day 1 Training	V08.FE	4	Day 1	Varian-1	1	118	0	0	0	0	0	0	0	0	0	0	0	0	3	3	2	3	0	0	0	0	0	3	3	3	3	3	0	3	0	0	0	0	29
119	58	Varian-1_Day 1_070119	2019-07-01 15:14:13	Day 1 Training	V08.FE	4	Day 1	Varian-1	1	119	0	0	0	0	0	0	0	0	0	0	0	0	4	4	2	4	0	0	0	0	0	4	4	4	4	4	0	4	0	0	0	0	38
120	58	Varian-1_Day 1_070119	2019-07-01 15:14:13	Day 1 Training	V08.FE	4	Day 1	Varian-1	1	120	0	0	0	0	0	0	0	0	0	0	0	0	2	2	1	2	0	0	0	0	0	2	2	2	2	2	0	2	0	0	0	0	19
121	58	Varian-1_Day 1_070119	2019-07-01 15:14:13	Day 1 Training	V08.FE	4	Day 1	Varian-1	1	121	0	0	0	0	0	0	0	0	0	0	0	0	2	2	1	2	0	0	0	0	0	2	2	2	2	2	0	2	0	0	0	0	19
122	58	Varian-1_Day 1_070119	2019-07-01 15:14:13	Day 1 Training	V08.FE	4	Day 1	Varian-1	1	122	0	0	0	0	0	0	0	0	0	0	0	0	3	3	2	3	0	0	0	0	0	3	3	3	3	3	1	3	0	0	0	0	30
123	58	Varian-1_Day 1_070119	2019-07-01 15:14:13	Day 1 Training	V08.FE	4	Day 1	Varian-1	1	123	0	0	0	0	0	0	0	0	0	0	0	0	1	1	0	1	0	0	0	0	0	1	1	1	1	1	1	1	0	0	0	0	10
124	58	Varian-1_Day 1_070119	2019-07-01 15:14:13	Day 1 Training	V08.FE	4	Day 1	Varian-1	1	124	0	0	0	0	1	0	0	0	0	0	2	5	5	6	6	1	1	1	1	2	2	2	2	2	0	2	5	5	3	2	0	0	56
125	58	Varian-1_Day 1_070119	2019-07-01 15:14:13	Day 1 Training	V08.FE	4	Day 1	Varian-1	1	125	0	0	0	0	0	0	0	0	0	0	0	3	3	3	3	2	0	0	2	3	2	3	3	3	0	3	3	3	0	0	0	0	39
126	58	Varian-1_Day 1_070119	2019-07-01 15:14:13	Day 1 Training	V08.FE	4	Day 1	Varian-1	1	126	0	0	0	0	0	0	0	0	0	0	0	3	3	3	2	3	0	0	3	3	0	3	3	3	0	3	3	3	0	0	0	0	38
127	58	Varian-1_Day 1_070119	2019-07-01 15:14:13	Day 1 Training	V08.FE	4	Day 1	Varian-1	1	127	0	0	0	0	0	3	0	0	0	0	2	4	4	4	3	4	0	0	0	2	1	3	4	4	3	4	4	4	2	0	0	0	55
[truncated: 28,529 more rows]

## Sheet: Day2
Id	RunNumber	SessionID	SessionDate	TestDefName	SubjectID	ChamberNo	GroupID	SubjectVariables	TestRep	IntervalNum	X1	X2	X3	X4	X5	X6	X7	X8	X9	X10	X11	X12	X13	X14	X15	X16	Y1	Y2	Y3	Y4	Y5	Y6	Y7	Y8	Y9	Y10	Y11	Y12	Y13	Y14	Y15	Y16	Total
1	47	Varian_Day 2_062519	2019-06-25 14:59:36	Day 2 Context	V07.FA	1	Day 2	Varian-1	1	1	0	2	2	2	2	2	0	0	0	0	0	0	0	0	0	0	0	0	0	2	2	2	2	2	2	2	2	2	2	2	1	1	34
2	47	Varian_Day 2_062519	2019-06-25 14:59:36	Day 2 Context	V07.FA	1	Day 2	Varian-1	1	2	1	2	3	3	3	3	0	0	0	0	0	0	0	0	0	0	0	0	0	3	3	3	3	3	3	3	3	3	3	3	2	1	51
3	47	Varian_Day 2_062519	2019-06-25 14:59:36	Day 2 Context	V07.FA	1	Day 2	Varian-1	1	3	3	4	6	6	6	6	0	0	0	0	0	0	0	0	0	0	0	0	0	1	6	6	6	6	6	6	6	6	6	4	3	4	97
4	47	Varian_Day 2_062519	2019-06-25 14:59:36	Day 2 Context	V07.FA	1	Day 2	Varian-1	1	4	0	4	6	6	8	8	6	6	6	6	5	4	4	3	2	1	0	0	0	0	3	4	5	5	6	6	6	6	8	7	6	6	143
5	47	Varian_Day 2_062519	2019-06-25 14:59:36	Day 2 Context	V07.FA	1	Day 2	Varian-1	1	5	1	2	0	2	8	8	8	8	8	8	8	8	8	5	3	1	0	0	1	0	4	4	4	3	2	0	1	4	8	8	8	8	141
6	47	Varian_Day 2_062519	2019-06-25 14:59:36	Day 2 Context	V07.FA	1	Day 2	Varian-1	1	6	2	0	0	0	0	1	6	6	6	6	6	6	6	6	1	1	0	0	0	0	0	1	5	5	5	5	6	6	6	6	5	6	109
7	47	Varian_Day 2_062519	2019-06-25 14:59:36	Day 2 Context	V07.FA	1	Day 2	Varian-1	1	7	0	0	0	0	0	0	5	6	6	6	6	6	6	6	0	0	0	0	0	0	0	0	0	0	3	6	6	6	6	6	3	6	89
8	47	Varian_Day 2_062519	2019-06-25 14:59:36	Day 2 Context	V07.FA	1	Day 2	Varian-1	1	8	0	0	0	0	0	0	0	1	6	7	7	7	7	4	1	1	0	0	1	1	2	2	4	3	5	7	7	7	7	7	1	0	95
9	47	Varian_Day 2_062519	2019-06-25 14:59:36	Day 2 Context	V07.FA	1	Day 2	Varian-1	1	9	0	0	0	0	0	0	0	0	4	4	4	4	4	1	0	0	0	0	3	4	4	4	4	4	4	4	4	4	4	4	0	0	68
10	47	Varian_Day 2_062519	2019-06-25 14:59:36	Day 2 Context	V07.FA	1	Day 2	Varian-1	1	10	0	0	0	0	0	0	0	0	5	7	7	7	7	6	4	1	1	2	4	6	7	7	7	7	7	7	7	7	7	4	0	0	124
11	47	Varian_Day 2_062519	2019-06-25 14:59:36	Day 2 Context	V07.FA	1	Day 2	Varian-1	1	11	0	0	0	0	1	1	1	2	8	8	8	8	8	7	3	0	4	3	5	6	7	8	8	8	8	8	8	8	7	0	0	0	143
12	47	Varian_Day 2_062519	2019-06-25 14:59:36	Day 2 Context	V07.FA	1	Day 2	Varian-1	1	12	0	0	0	0	2	2	6	8	8	8	8	8	8	0	0	0	0	0	0	1	6	8	8	8	8	8	8	7	0	0	0	1	121
13	47	Varian_Day 2_062519	2019-06-25 14:59:36	Day 2 Context	V07.FA	1	Day 2	Varian-1	1	13	0	0	0	0	0	0	0	0	0	0	0	0	0	0	0	0	0	0	0	0	0	0	0	0	0	0	0	0	0	0	0	0	0
14	47	Varian_Day 2_062519	2019-06-25 14:59:36	Day 2 Context	V07.FA	1	Day 2	Varian-1	1	14	0	0	0	0	0	0	1	1	1	1	1	1	1	0	0	0	0	0	0	0	1	1	1	1	1	1	1	1	0	0	0	0	15
15	47	Varian_Day 2_062519	2019-06-25 14:59:36	Day 2 Context	V07.FA	1	Day 2	Varian-1	1	15	0	0	0	0	0	1	2	4	4	4	4	4	4	0	0	0	0	1	3	4	4	4	4	4	4	4	4	4	0	0	0	0	67
16	47	Varian_Day 2_062519	2019-06-25 14:59:36	Day 2 Context	V07.FA	1	Day 2	Varian-1	1	16	0	0	0	0	0	0	0	1	1	1	1	1	1	0	0	0	0	0	1	1	1	1	1	1	1	1	1	1	0	0	0	0	16
17	47	Varian_Day 2_062519	2019-06-25 14:59:36	Day 2 Context	V07.FA	1	Day 2	Varian-1	1	17	0	0	0	0	0	0	0	5	5	5	5	5	5	0	0	0	0	3	5	5	5	5	5	5	5	5	5	5	0	0	0	0	83
18	47	Varian_Day 2_062519	2019-06-25 14:59:36	Day 2 Context	V07.FA	1	Day 2	Varian-1	1	18	0	0	0	0	0	0	0	2	2	2	2	2	2	0	0	0	0	1	2	2	2	2	2	2	2	2	2	2	0	0	0	0	33
19	47	Varian_Day 2_062519	2019-06-25 14:59:36	Day 2 Context	V07.FA	1	Day 2	Varian-1	1	19	0	0	0	0	0	0	0	2	2	2	2	2	2	0	0	0	0	1	2	2	2	2	2	2	2	2	2	2	0	0	0	0	33
20	47	Varian_Day 2_062519	2019-06-25 14:59:36	Day 2 Context	V07.FA	1	Day 2	Varian-1	1	20	0	0	0	0	0	0	0	2	2	2	2	2	2	0	0	0	0	1	2	2	2	2	2	2	2	2	2	2	0	0	0	0	33
21	47	Varian_Day 2_062519	2019-06-25 14:59:36	Day 2 Context	V07.FA	1	Day 2	Varian-1	1	21	0	0	0	0	0	0	0	3	3	3	3	3	3	0	0	0	0	1	3	3	3	3	3	3	3	3	3	3	0	0	0	0	49
22	47	Varian_Day 2_062519	2019-06-25 14:59:36	Day 2 Context	V07.FA	1	Day 2	Varian-1	1	22	0	0	0	0	0	2	3	3	3	3	3	3	3	0	0	0	0	0	1	2	3	3	3	3	3	3	3	3	0	0	0	0	50
23	47	Varian_Day 2_062519	2019-06-25 14:59:36	Day 2 Context	V07.FA	1	Day 2	Varian-1	1	23	0	0	0	0	0	0	0	0	0	0	0	0	0	0	0	0	0	0	0	0	0	0	0	0	0	0	0	0	0	0	0	0	0
24	47	Varian_Day 2_062519	2019-06-25 14:59:36	Day 2 Context	V07.FA	1	Day 2	Varian-1	1	24	0	0	0	0	0	0	0	0	0	0	0	0	0	0	0	0	0	0	0	0	0	0	0	0	0	0	0	0	0	0	0	0	0
25	47	Varian_Day 2_062519	2019-06-25 14:59:36	Day 2 Context	V07.FA	1	Day 2	Varian-1	1	25	0	0	0	0	0	0	0	0	0	0	0	0	0	0	0	0	0	0	0	0	0	0	0	0	0	0	0	0	0	0	0	0	0
26	47	Varian_Day 2_062519	2019-06-25 14:59:36	Day 2 Context	V07.FA	1	Day 2	Varian-1	1	26	0	0	0	0	0	0	1	2	2	2	2	2	2	0	0	0	0	0	1	2	2	2	2	2	2	2	2	2	0	0	0	0	32
27	47	Varian_Day 2_062519	2019-06-25 14:59:36	Day 2 Context	V07.FA	1	Day 2	Varian-1	1	27	0	0	0	0	0	0	0	6	6	6	6	6	6	0	0	0	0	2	4	5	6	6	6	6	6	6	6	6	0	0	0	0	95
28	47	Varian_Day 2_062519	2019-06-25 14:59:36	Day 2 Context	V07.FA	1	Day 2	Varian-1	1	28	0	0	0	0	0	0	0	1	1	1	1	1	1	0	0	0	0	0	1	1	1	1	1	1	1	1	1	1	0	0	0	0	16
29	47	Varian_Day 2_062519	2019-06-25 14:59:36	Day 2 Context	V07.FA	1	Day 2	Varian-1	1	29	0	0	0	0	0	0	0	1	1	1	1	1	1	0	0	0	0	1	1	1	1	1	1	1	1	1	1	1	0	0	0	0	17
30	47	Varian_Day 2_062519	2019-06-25 14:59:36	Day 2 Context	V07.FA	1	Day 2	Varian-1	1	30	0	0	0	0	0	0	0	0	0	0	0	0	0	0	0	0	0	0	0	0	0	0	0	0	0	0	0	0	0	0	0	0	0
31	47	Varian_Day 2_062519	2019-06-25 14:59:36	Day 2 Context	V07.FA	1	Day 2	Varian-1	1	31	0	0	0	0	0	0	0	0	0	0	0	0	0	0	0	0	0	0	0	0	0	0	0	0	0	0	0	0	0	0	0	0	0
32	47	Varian_Day 2_062519	2019-06-25 14:59:36	Day 2 Context	V07.FA	1	Day 2	Varian-1	1	32	0	0	0	0	0	0	0	2	2	2	2	2	2	0	0	0	0	1	2	2	2	2	2	2	2	2	2	2	0	0	0	0	33
33	47	Varian_Day 2_062519	2019-06-25 14:59:36	Day 2 Context	V07.FA	1	Day 2	Varian-1	1	33	0	0	0	0	0	0	0	2	2	2	2	2	2	0	0	0	0	1	2	2	2	2	2	2	2	2	2	2	0	0	0	0	33
34	47	Varian_Day 2_062519	2019-06-25 14:59:36	Day 2 Context	V07.FA	1	Day 2	Varian-1	1	34	0	0	0	0	0	0	0	2	2	2	2	2	2	0	0	0	0	1	2	2	2	2	2	2	2	2	2	2	0	0	0	0	33
35	47	Varian_Day 2_062519	2019-06-25 14:59:36	Day 2 Context	V07.FA	1	Day 2	Varian-1	1	35	0	0	0	0	0	0	0	2	5	6	6	6	6	4	2	0	0	0	1	4	6	6	6	6	6	6	6	6	0	0	0	0	90
36	47	Varian_Day 2_062519	2019-06-25 14:59:36	Day 2 Context	V07.FA	1	Day 2	Varian-1	1	36	0	0	0	0	0	0	0	0	4	6	6	6	6	6	1	0	2	4	6	6	6	6	6	6	6	6	6	6	0	0	0	0	101
37	47	Varian_Day 2_062519	2019-06-25 14:59:36	Day 2 Context	V07.FA	1	Day 2	Varian-1	1	37	0	0	0	0	0	0	0	0	1	1	1	1	1	1	0	0	1	1	1	1	1	1	1	1	1	1	1	1	0	0	0	0	18
38	47	Varian_Day 2_062519	2019-06-25 14:59:36	Day 2 Context	V07.FA	1	Day 2	Varian-1	1	38	1	1	1	6	8	8	8	9	9	9	9	9	5	1	0	0	0	0	0	1	1	3	9	9	9	9	9	8	5	6	3	4	160
39	47	Varian_Day 2_062519	2019-06-25 14:59:36	Day 2 Context	V07.FA	1	Day 2	Varian-1	1	39	0	0	1	3	3	3	3	3	3	3	3	3	0	0	0	0	0	0	0	0	0	0	3	3	3	3	3	3	3	2	1	1	53
40	47	Varian_Day 2_062519	2019-06-25 14:59:36	Day 2 Context	V07.FA	1	Day 2	Varian-1	1	40	3	1	5	6	6	6	6	6	5	5	4	4	2	1	0	0	0	0	0	0	0	0	3	3	4	4	6	6	6	6	1	4	103
41	47	Varian_Day 2_062519	2019-06-25 14:59:36	Day 2 Context	V07.FA	1	Day 2	Varian-1	1	41	6	4	6	6	6	6	1	6	6	4	3	1	0	0	0	0	0	0	0	0	0	0	2	4	5	6	6	6	6	6	4	6	106
42	47	Varian_Day 2_062519	2019-06-25 14:59:36	Day 2 Context	V07.FA	1	Day 2	Varian-1	1	42	5	6	7	8	8	8	8	5	5	4	3	3	2	1	1	0	0	0	0	0	0	2	3	5	5	7	8	8	8	8	7	7	142
43	47	Varian_Day 2_062519	2019-06-25 14:59:36	Day 2 Context	V07.FA	1	Day 2	Varian-1	1	43	0	0	0	0	7	7	7	7	7	7	7	7	7	4	3	1	0	0	0	0	0	0	0	0	0	5	7	7	7	7	6	0	110
44	47	Varian_Day 2_062519	2019-06-25 14:59:36	Day 2 Context	V07.FA	1	Day 2	Varian-1	1	44	0	0	0	0	2	2	2	2	2	2	2	2	2	2	1	0	0	0	0	0	0	0	0	0	0	2	2	2	2	2	2	0	33
45	47	Varian_Day 2_062519	2019-06-25 14:59:36	Day 2 Context	V07.FA	1	Day 2	Varian-1	1	45	0	0	0	0	3	3	3	3	3	3	3	3	3	3	1	0	0	0	0	0	0	0	0	0	0	3	3	3	3	3	2	0	48
46	47	Varian_Day 2_062519	2019-06-25 14:59:36	Day 2 Context	V07.FA	1	Day 2	Varian-1	1	46	0	0	0	0	5	5	5	5	5	5	5	5	5	3	1	0	0	0	0	0	0	0	0	0	1	5	5	5	5	5	3	0	78
47	47	Varian_Day 2_062519	2019-06-25 14:59:36	Day 2 Context	V07.FA	1	Day 2	Varian-1	1	47	0	0	0	0	7	7	7	7	7	7	7	7	6	5	1	0	0	0	0	0	0	0	0	0	0	3	7	7	6	7	5	0	103
48	47	Varian_Day 2_062519	2019-06-25 14:59:36	Day 2 Context	V07.FA	1	Day 2	Varian-1	1	48	0	0	0	0	4	4	4	4	4	4	4	4	4	4	2	0	0	0	0	0	0	0	0	0	0	0	4	4	4	4	2	0	60
49	47	Varian_Day 2_062519	2019-06-25 14:59:36	Day 2 Context	V07.FA	1	Day 2	Varian-1	1	49	0	0	0	0	3	3	3	3	3	3	3	3	3	3	2	0	0	0	0	0	0	0	0	0	0	0	3	3	3	3	2	0	46
50	47	Varian_Day 2_062519	2019-06-25 14:59:36	Day 2 Context	V07.FA	1	Day 2	Varian-1	1	50	0	0	0	0	1	1	1	1	1	1	1	1	1	1	0	0	0	0	0	0	0	0	0	0	0	0	1	1	1	1	1	0	15
51	47	Varian_Day 2_062519	2019-06-25 14:59:36	Day 2 Context	V07.FA	1	Day 2	Varian-1	1	51	0	0	0	0	7	7	7	7	7	7	7	7	7	7	5	1	0	0	0	0	0	0	0	0	0	5	7	7	7	7	5	0	114
52	47	Varian_Day 2_062519	2019-06-25 14:59:36	Day 2 Context	V07.FA	1	Day 2	Varian-1	1	52	0	0	0	0	0	0	0	0	0	0	0	0	0	0	0	0	0	0	0	0	0	0	0	0	0	0	0	0	0	0	0	0	0
53	47	Varian_Day 2_062519	2019-06-25 14:59:36	Day 2 Context	V07.FA	1	Day 2	Varian-1	1	53	0	0	0	0	1	1	1	1	1	1	1	1	1	1	0	0	0	0	0	0	0	0	0	0	0	1	1	1	1	1	0	0	15
54	47	Varian_Day 2_062519	2019-06-25 14:59:36	Day 2 Context	V07.FA	1	Day 2	Varian-1	1	54	0	0	0	0	3	3	3	3	3	3	3	3	3	3	3	0	0	0	0	0	0	0	0	0	0	2	3	3	3	3	3	0	50
55	47	Varian_Day 2_062519	2019-06-25 14:59:36	Day 2 Context	V07.FA	1	Day 2	Varian-1	1	55	0	0	0	0	2	2	2	2	2	2	2	2	2	2	2	0	0	0	0	0	0	0	0	0	0	1	2	2	2	2	2	0	33
56	47	Varian_Day 2_062519	2019-06-25 14:59:36	Day 2 Context	V07.FA	1	Day 2	Varian-1	1	56	0	0	0	0	2	2	2	2	2	2	2	2	2	2	1	0	0	0	0	0	0	0	0	0	0	2	2	2	2	2	1	0	32
57	47	Varian_Day 2_062519	2019-06-25 14:59:36	Day 2 Context	V07.FA	1	Day 2	Varian-1	1	57	0	0	0	0	4	4	4	4	4	4	4	4	4	3	1	1	0	0	0	0	0	0	0	0	0	1	4	4	4	4	3	0	61
58	47	Varian_Day 2_062519	2019-06-25 14:59:36	Day 2 Context	V07.FA	1	Day 2	Varian-1	1	58	0	0	0	0	2	3	5	7	8	8	8	8	8	8	2	1	0	0	0	1	4	4	5	6	7	8	8	8	8	7	0	0	134
59	47	Varian_Day 2_062519	2019-06-25 14:59:36	Day 2 Context	V07.FA	1	Day 2	Varian-1	1	59	0	0	2	5	7	7	7	7	7	7	7	7	0	1	1	1	1	3	6	7	7	7	7	7	7	7	1	2	1	0	0	0	129
60	47	Varian_Day 2_062519	2019-06-25 14:59:36	Day 2 Context	V07.FA	1	Day 2	Varian-1	1	60	0	0	3	5	6	6	6	6	6	6	6	6	0	0	0	0	0	1	2	5	6	6	6	6	6	6	1	1	0	0	0	0	102
61	47	Varian_Day 2_062519	2019-06-25 14:59:36	Day 2 Context	V07.FA	1	Day 2	Varian-1	1	61	0	0	7	8	8	8	8	8	2	1	1	0	1	2	2	3	0	0	0	0	1	1	8	8	8	8	8	8	8	3	1	1	122
62	47	Varian_Day 2_062519	2019-06-25 14:59:36	Day 2 Context	V07.FA	1	Day 2	Varian-1	1	62	3	3	5	6	7	7	7	7	1	1	1	1	1	1	0	0	0	0	0	0	0	0	7	7	7	7	7	7	7	7	3	5	115
63	47	Varian_Day 2_062519	2019-06-25 14:59:36	Day 2 Context	V07.FA	1	Day 2	Varian-1	1	63	0	1	2	1	1	5	5	5	5	5	5	5	5	3	3	3	0	0	0	0	1	1	1	1	1	2	2	5	5	5	5	5	88
64	47	Varian_Day 2_062519	2019-06-25 14:59:36	Day 2 Context	V07.FA	1	Day 2	Varian-1	1	64	0	0	0	0	0	3	3	3	3	3	3	3	3	3	3	1	0	0	0	0	0	0	0	0	0	0	1	3	3	3	3	3	47
65	47	Varian_Day 2_062519	2019-06-25 14:59:36	Day 2 Context	V07.FA	1	Day 2	Varian-1	1	65	0	0	2	2	2	2	1	2	3	8	8	8	8	8	0	1	1	4	6	6	7	7	8	8	8	8	8	8	3	3	1	0	141
66	47	Varian_Day 2_062519	2019-06-25 14:59:36	Day 2 Context	V07.FA	1	Day 2	Varian-1	1	66	0	0	0	0	0	0	0	0	0	7	7	7	7	7	5	5	1	2	7	7	7	7	7	7	7	7	7	7	0	0	0	0	118
67	47	Varian_Day 2_062519	2019-06-25 14:59:36	Day 2 Context	V07.FA	1	Day 2	Varian-1	1	67	0	0	0	0	0	0	0	0	0	6	6	6	6	6	3	6	3	2	6	6	6	6	6	6	6	6	6	6	0	0	0	0	104
68	47	Varian_Day 2_062519	2019-06-25 14:59:36	Day 2 Context	V07.FA	1	Day 2	Varian-1	1	68	0	0	0	0	0	0	0	0	0	6	6	6	6	6	4	2	2	2	4	6	6	6	6	6	6	6	6	6	0	0	0	0	98
69	47	Varian_Day 2_062519	2019-06-25 14:59:36	Day 2 Context	V07.FA	1	Day 2	Varian-1	1	69	0	1	1	2	4	4	4	4	5	7	7	7	4	4	2	0	1	3	4	7	7	7	7	7	5	6	6	6	2	2	1	0	127
70	47	Varian_Day 2_062519	2019-06-25 14:59:36	Day 2 Context	V07.FA	1	Day 2	Varian-1	1	70	2	3	7	8	8	8	8	8	8	8	8	8	0	0	0	0	3	7	8	8	8	8	8	8	0	0	0	0	0	0	0	0	142
71	47	Varian_Day 2_062519	2019-06-25 14:59:36	Day 2 Context	V07.FA	1	Day 2	Varian-1	1	71	0	0	1	3	6	6	6	6	6	6	6	6	0	0	0	0	1	6	6	6	6	6	6	6	1	0	1	3	1	0	0	0	101
72	47	Varian_Day 2_062519	2019-06-25 14:59:36	Day 2 Context	V07.FA	1	Day 2	Varian-1	1	72	0	0	0	1	1	3	3	3	3	3	3	3	0	0	0	0	0	1	3	3	3	3	3	3	0	0	0	0	0	0	0	0	42
1	48	Varian_Day 2_062519	2019-06-25 14:59:36	Day 2 Context	V07.FB	2	Day 2	Varian-1	1	1	3	1	6	7	7	7	7	7	7	7	7	0	0	0	0	0	7	3	7	7	7	7	0	0	0	0	0	1	0	0	0	0	105
2	48	Varian_Day 2_062519	2019-06-25 14:59:36	Day 2 Context	V07.FB	2	Day 2	Varian-1	1	2	0	0	0	1	1	1	4	4	4	4	3	0	0	0	0	0	1	2	4	4	4	4	2	0	0	0	0	0	0	0	0	0	43
3	48	Varian_Day 2_062519	2019-06-25 14:59:36	Day 2 Context	V07.FB	2	Day 2	Varian-1	1	3	2	4	3	5	4	3	3	4	3	4	3	1	1	0	0	0	3	4	4	5	5	5	3	3	3	3	3	2	2	2	0	0	87
4	48	Varian_Day 2_062519	2019-06-25 14:59:36	Day 2 Context	V07.FB	2	Day 2	Varian-1	1	4	8	5	8	8	6	3	2	2	1	1	1	0	0	0	0	0	3	2	1	2	7	8	8	8	8	8	7	7	7	4	1	3	129
5	48	Varian_Day 2_062519	2019-06-25 14:59:36	Day 2 Context	V07.FB	2	Day 2	Varian-1	1	5	6	7	7	6	7	7	6	6	5	5	3	3	3	2	2	1	1	0	3	5	8	8	8	8	6	4	3	0	2	0	0	0	132
6	48	Varian_Day 2_062519	2019-06-25 14:59:36	Day 2 Context	V07.FB	2	Day 2	Varian-1	1	6	1	1	1	1	2	3	5	5	5	8	8	8	8	6	4	3	2	1	1	4	5	6	8	8	6	4	3	2	2	1	0	0	122
7	48	Varian_Day 2_062519	2019-06-25 14:59:36	Day 2 Context	V07.FB	2	Day 2	Varian-1	1	7	0	0	0	0	1	2	3	3	4	5	5	5	5	0	0	0	0	0	0	0	0	0	5	5	5	5	4	3	3	3	3	0	69
8	48	Varian_Day 2_062519	2019-06-25 14:59:36	Day 2 Context	V07.FB	2	Day 2	Varian-1	1	8	0	0	0	0	1	5	6	6	6	6	5	5	5	4	0	0	0	0	0	0	0	0	2	4	4	5	6	6	6	6	0	0	88
9	48	Varian_Day 2_062519	2019-06-25 14:59:36	Day 2 Context	V07.FB	2	Day 2	Varian-1	1	9	1	1	5	6	6	6	4	3	3	2	2	0	1	0	0	0	1	0	3	6	5	5	6	2	3	2	2	3	3	3	0	0	84
10	48	Varian_Day 2_062519	2019-06-25 14:59:36	Day 2 Context	V07.FB	2	Day 2	Varian-1	1	10	2	2	4	5	5	5	3	2	2	1	1	1	0	0	0	0	3	3	4	5	5	2	2	2	2	2	1	0	0	0	0	0	64
11	48	Varian_Day 2_062519	2019-06-25 14:59:36	Day 2 Context	V07.FB	2	Day 2	Varian-1	1	11	2	6	6	6	6	6	0	0	0	0	0	0	0	0	0	0	0	0	2	2	1	1	6	6	6	6	5	5	4	5	2	2	85
12	48	Varian_Day 2_062519	2019-06-25 14:59:36	Day 2 Context	V07.FB	2	Day 2	Varian-1	1	12	0	3	4	3	5	5	3	3	3	3	3	2	2	2	2	2	0	1	2	1	1	1	4	3	4	3	3	3	4	4	3	4	86
13	48	Varian_Day 2_062519	2019-06-25 14:59:36	Day 2 Context	V07.FB	2	Day 2	Varian-1	1	13	0	2	0	0	7	7	7	7	7	7	7	7	7	6	4	2	0	0	0	0	1	1	1	2	1	1	1	2	7	7	6	7	114
14	48	Varian_Day 2_062519	2019-06-25 14:59:36	Day 2 Context	V07.FB	2	Day 2	Varian-1	1	14	0	0	0	0	0	1	1	1	1	6	6	6	6	6	2	1	2	3	3	3	5	6	6	6	5	4	3	3	3	1	1	1	92
15	48	Varian_Day 2_062519	2019-06-25 14:59:36	Day 2 Context	V07.FB	2	Day 2	Varian-1	1	15	0	0	0	3	3	3	3	3	4	6	6	6	4	2	0	0	2	4	4	4	6	4	3	3	3	0	0	0	0	0	0	0	76
16	48	Varian_Day 2_062519	2019-06-25 14:59:36	Day 2 Context	V07.FB	2	Day 2	Varian-1	1	16	0	2	5	6	7	7	5	4	4	4	4	4	0	0	0	0	2	4	4	5	7	5	4	4	4	3	3	2	2	1	0	0	102
17	48	Varian_Day 2_062519	2019-06-25 14:59:36	Day 2 Context	V07.FB	2	Day 2	Varian-1	1	17	0	6	6	6	6	6	0	0	0	0	0	0	0	0	0	0	0	0	0	0	6	6	6	6	6	6	6	6	4	2	0	0	84
18	48	Varian_Day 2_062519	2019-06-25 14:59:36	Day 2 Context	V07.FB	2	Day 2	Varian-1	1	18	1	3	6	7	7	7	3	2	0	0	0	0	0	0	0	0	0	0	0	1	5	7	7	7	7	6	2	2	2	1	0	0	83
19	48	Varian_Day 2_062519	2019-06-25 14:59:36	Day 2 Context	V07.FB	2	Day 2	Varian-1	1	19	5	4	7	7	7	7	7	7	4	1	2	2	1	1	1	1	0	0	0	1	6	7	7	7	7	7	3	2	2	1	1	1	116
20	48	Varian_Day 2_062519	2019-06-25 14:59:36	Day 2 Context	V07.FB	2	Day 2	Varian-1	1	20	1	8	8	8	8	5	2	3	2	3	1	2	1	0	0	0	1	1	5	3	3	1	6	8	8	8	8	8	5	5	3	3	128
21	48	Varian_Day 2_062519	2019-06-25 14:59:36	Day 2 Context	V07.FB	2	Day 2	Varian-1	1	21	2	4	3	8	9	9	9	9	8	8	7	6	6	2	0	1	0	1	1	1	3	1	4	4	4	4	7	9	9	9	7	9	164
22	48	Varian_Day 2_062519	2019-06-25 14:59:36	Day 2 Context	V07.FB	2	Day 2	Varian-1	1	22	1	0	0	0	1	2	2	6	6	6	6	6	4	4	1	0	0	0	0	0	0	1	1	2	3	3	6	6	5	6	1	2	81
23	48	Varian_Day 2_062519	2019-06-25 14:59:36	Day 2 Context	V07.FB	2	Day 2	Varian-1	1	23	0	0	0	0	0	0	3	7	7	7	7	2	3	3	1	2	0	0	0	0	0	1	1	1	1	6	7	7	7	4	0	0	77
24	48	Varian_Day 2_062519	2019-06-25 14:59:36	Day 2 Context	V07.FB	2	Day 2	Varian-1	1	24	0	0	0	0	0	0	0	2	4	5	5	5	4	2	1	0	0	0	0	0	0	1	1	2	2	5	5	5	5	4	0	0	58
25	48	Varian_Day 2_062519	2019-06-25 14:59:36	Day 2 Context	V07.FB	2	Day 2	Varian-1	1	25	0	0	0	0	0	1	2	2	5	7	8	8	7	6	4	2	5	5	7	6	7	8	8	8	6	8	7	3	0	1	0	0	131
26	48	Varian_Day 2_062519	2019-06-25 14:59:36	Day 2 Context	V07.FB	2	Day 2	Varian-1	1	26	0	0	0	0	3	5	5	5	6	6	6	6	6	5	0	0	1	4	6	6	6	6	5	0	0	0	1	1	0	0	0	0	89
27	48	Varian_Day 2_062519	2019-06-25 14:59:36	Day 2 Context	V07.FB	2	Day 2	Varian-1	1	27	1	1	5	4	5	5	5	5	7	7	7	4	1	2	0	2	1	3	6	6	7	6	5	1	2	0	0	0	0	0	0	0	98
28	48	Varian_Day 2_062519	2019-06-25 14:59:36	Day 2 Context	V07.FB	2	Day 2	Varian-1	1	28	0	2	3	3	4	4	4	4	0	0	0	0	0	0	0	0	0	1	4	4	4	4	3	3	3	0	0	0	0	0	0	0	50
29	48	Varian_Day 2_062519	2019-06-25 14:59:36	Day 2 Context	V07.FB	2	Day 2	Varian-1	1	29	1	1	1	1	5	5	5	5	3	1	0	0	0	0	0	0	0	1	4	5	5	5	4	0	0	0	0	0	0	0	0	0	52
30	48	Varian_Day 2_062519	2019-06-25 14:59:36	Day 2 Context	V07.FB	2	Day 2	Varian-1	1	30	6	5	8	8	9	9	9	7	2	1	2	2	0	1	1	0	1	0	9	8	9	9	9	9	8	5	1	1	0	0	0	0	139
31	48	Varian_Day 2_062519	2019-06-25 14:59:36	Day 2 Context	V07.FB	2	Day 2	Varian-1	1	31	0	1	7	7	7	7	6	6	5	2	0	0	0	0	0	0	2	0	2	7	7	7	7	7	7	6	7	6	3	2	1	0	119
32	48	Varian_Day 2_062519	2019-06-25 14:59:36	Day 2 Context	V07.FB	2	Day 2	Varian-1	1	32	3	6	6	6	6	5	2	0	1	2	0	0	0	0	0	0	1	2	1	1	1	0	4	5	6	6	6	6	6	5	3	1	91
33	48	Varian_Day 2_062519	2019-06-25 14:59:36	Day 2 Context	V07.FB	2	Day 2	Varian-1	1	33	0	3	6	6	6	6	2	2	2	2	2	2	0	0	0	0	0	0	0	0	0	0	0	0	6	6	6	6	6	2	1	2	74
34	48	Varian_Day 2_062519	2019-06-25 14:59:36	Day 2 Context	V07.FB	2	Day 2	Varian-1	1	34	0	0	4	7	7	7	7	7	7	7	6	6	6	4	2	1	0	0	0	0	0	0	0	1	7	7	7	7	7	7	5	6	132
35	48	Varian_Day 2_062519	2019-06-25 14:59:36	Day 2 Context	V07.FB	2	Day 2	Varian-1	1	35	0	0	4	6	5	5	6	7	7	7	5	3	0	0	0	0	0	1	2	4	4	3	4	5	7	7	7	7	6	6	5	0	123
36	48	Varian_Day 2_062519	2019-06-25 14:59:36	Day 2 Context	V07.FB	2	Day 2	Varian-1	1	36	3	3	4	4	4	7	7	7	7	6	5	0	0	0	0	0	5	4	5	5	7	7	7	7	5	5	5	5	5	2	1	0	132
37	48	Varian_Day 2_062519	2019-06-25 14:59:36	Day 2 Context	V07.FB	2	Day 2	Varian-1	1	37	2	2	6	6	5	6	5	4	4	1	1	1	1	1	0	0	2	1	5	6	6	6	6	6	3	2	1	0	0	0	0	0	89
38	48	Varian_Day 2_062519	2019-06-25 14:59:36	Day 2 Context	V07.FB	2	Day 2	Varian-1	1	38	0	0	1	1	2	1	3	6	5	6	6	5	5	5	4	4	0	1	1	2	2	1	1	3	6	6	6	5	5	3	2	3	101
39	48	Varian_Day 2_062519	2019-06-25 14:59:36	Day 2 Context	V07.FB	2	Day 2	Varian-1	1	39	0	0	1	1	2	2	2	7	9	9	9	9	8	4	3	1	0	0	2	2	2	3	5	4	7	8	9	9	9	9	5	8	149
40	48	Varian_Day 2_062519	2019-06-25 14:59:36	Day 2 Context	V07.FB	2	Day 2	Varian-1	1	40	2	4	8	7	8	8	7	7	6	5	3	3	2	3	1	1	0	0	0	0	1	0	3	4	4	4	7	8	7	8	6	5	132
41	48	Varian_Day 2_062519	2019-06-25 14:59:36	Day 2 Context	V07.FB	2	Day 2	Varian-1	1	41	0	1	2	2	3	3	7	7	7	7	6	6	6	5	3	5	3	1	5	7	7	7	7	4	2	1	1	1	2	1	0	0	119
42	48	Varian_Day 2_062519	2019-06-25 14:59:36	Day 2 Context	V07.FB	2	Day 2	Varian-1	1	42	0	0	0	1	1	1	2	2	1	2	4	4	4	4	1	1	0	1	1	2	2	2	2	4	4	4	3	1	1	1	0	0	56
43	48	Varian_Day 2_062519	2019-06-25 14:59:36	Day 2 Context	V07.FB	2	Day 2	Varian-1	1	43	0	0	0	0	0	0	0	0	0	3	5	5	5	5	0	0	0	0	0	0	0	0	0	5	5	5	5	5	0	0	0	0	48
44	48	Varian_Day 2_062519	2019-06-25 14:59:36	Day 2 Context	V07.FB	2	Day 2	Varian-1	1	44	0	0	0	0	0	0	0	0	2	5	5	5	5	1	0	0	0	0	0	1	1	0	0	3	3	5	5	3	2	1	0	0	47
45	48	Varian_Day 2_062519	2019-06-25 14:59:36	Day 2 Context	V07.FB	2	Day 2	Varian-1	1	45	0	0	0	0	0	0	0	0	3	3	3	3	0	0	0	0	0	0	0	0	0	0	0	0	0	3	3	3	2	1	0	0	24
46	48	Varian_Day 2_062519	2019-06-25 14:59:36	Day 2 Context	V07.FB	2	Day 2	Varian-1	1	46	0	0	0	0	0	0	0	0	2	2	2	2	1	1	1	1	0	0	0	0	0	0	0	0	1	2	2	2	2	1	1	1	24
47	48	Varian_Day 2_062519	2019-06-25 14:59:36	Day 2 Context	V07.FB	2	Day 2	Varian-1	1	47	0	0	0	0	0	1	1	3	6	6	6	6	1	1	0	0	0	0	0	0	0	1	1	1	1	2	1	6	6	6	4	5	65
48	48	Varian_Day 2_062519	2019-06-25 14:59:36	Day 2 Context	V07.FB	2	Day 2	Varian-1	1	48	0	0	0	0	0	0	0	3	7	7	7	7	0	0	0	0	0	0	0	0	0	0	0	0	0	0	0	6	7	7	4	6	61
49	48	Varian_Day 2_062519	2019-06-25 14:59:36	Day 2 Context	V07.FB	2	Day 2	Varian-1	1	49	1	0	2	2	2	5	7	8	8	8	8	7	3	1	0	0	0	0	0	0	0	0	2	4	5	6	7	8	8	8	5	5	120
50	48	Varian_Day 2_062519	2019-06-25 14:59:36	Day 2 Context	V07.FB	2	Day 2	Varian-1	1	50	0	0	3	2	3	3	0	0	0	0	0	0	0	0	0	0	0	0	0	0	0	0	0	2	3	3	3	3	1	2	0	2	30
51	48	Varian_Day 2_062519	2019-06-25 14:59:36	Day 2 Context	V07.FB	2	Day 2	Varian-1	1	51	0	0	1	1	1	1	0	0	0	0	0	0	0	0	0	0	0	0	0	0	0	0	0	1	1	1	1	1	1	1	0	0	11
52	48	Varian_Day 2_062519	2019-06-25 14:59:36	Day 2 Context	V07.FB	2	Day 2	Varian-1	1	52	0	0	0	0	0	0	0	0	0	0	0	0	0	0	0	0	0	0	0	0	0	0	0	0	0	0	0	0	0	0	0	0	0
53	48	Varian_Day 2_062519	2019-06-25 14:59:36	Day 2 Context	V07.FB	2	Day 2	Varian-1	1	53	0	0	3	3	3	3	0	0	0	0	0	0	0	0	0	0	0	0	0	0	0	0	0	3	3	3	3	3	3	3	0	2	35
54	48	Varian_Day 2_062519	2019-06-25 14:59:36	Day 2 Context	V07.FB	2	Day 2	Varian-1	1	54	0	0	0	0	0	0	0	0	0	0	0	0	0	0	0	0	0	0	0	0	0	0	0	0	0	0	0	0	0	0	0	0	0
55	48	Varian_Day 2_062519	2019-06-25 14:59:36	Day 2 Context	V07.FB	2	Day 2	Varian-1	1	55	0	0	0	0	0	0	0	0	0	0	0	0	0	0	0	0	0	0	0	0	0	0	0	0	0	0	0	0	0	0	0	0	0
56	48	Varian_Day 2_062519	2019-06-25 14:59:36	Day 2 Context	V07.FB	2	Day 2	Varian-1	1	56	0	0	1	1	1	1	0	0	0	0	0	0	0	0	0	0	0	0	0	0	0	0	0	1	1	1	1	1	1	1	0	0	11
57	48	Varian_Day 2_062519	2019-06-25 14:59:36	Day 2 Context	V07.FB	2	Day 2	Varian-1	1	57	0	0	0	0	0	0	0	0	0	0	0	0	0	0	0	0	0	0	0	0	0	0	0	0	0	0	0	0	0	0	0	0	0
58	48	Varian_Day 2_062519	2019-06-25 14:59:36	Day 2 Context	V07.FB	2	Day 2	Varian-1	1	58	0	0	1	1	1	1	0	0	0	0	0	0	0	0	0	0	0	0	0	0	0	0	0	1	1	1	1	1	1	1	0	1	12
59	48	Varian_Day 2_062519	2019-06-25 14:59:36	Day 2 Context	V07.FB	2	Day 2	Varian-1	1	59	0	0	0	0	0	0	0	0	0	0	0	0	0	0	0	0	0	0	0	0	0	0	0	0	0	0	0	0	0	0	0	0	0
60	48	Varian_Day 2_062519	2019-06-25 14:59:36	Day 2 Context	V07.FB	2	Day 2	Varian-1	1	60	0	0	0	0	0	0	0	0	0	0	0	0	0	0	0	0	0	0	0	0	0	0	0	0	0	0	0	0	0	0	0	0	0
61	48	Varian_Day 2_062519	2019-06-25 14:59:36	Day 2 Context	V07.FB	2	Day 2	Varian-1	1	61	0	0	2	1	2	2	0	0	0	0	0	0	0	0	0	0	0	0	0	0	0	0	0	2	2	2	2	2	1	2	0	2	22
62	48	Varian_Day 2_062519	2019-06-25 14:59:36	Day 2 Context	V07.FB	2	Day 2	Varian-1	1	62	0	0	0	0	0	0	0	0	0	0	0	0	0	0	0	0	0	0	0	0	0	0	0	0	0	0	0	0	0	0	0	0	0
63	48	Varian_Day 2_062519	2019-06-25 14:59:36	Day 2 Context	V07.FB	2	Day 2	Varian-1	1	63	0	0	4	4	4	4	0	0	0	0	0	0	0	0	0	0	0	0	0	0	0	0	0	4	4	4	4	4	4	4	2	0	46
64	48	Varian_Day 2_062519	2019-06-25 14:59:36	Day 2 Context	V07.FB	2	Day 2	Varian-1	1	64	0	0	5	5	5	5	0	0	0	0	0	0	0	0	0	0	0	0	0	0	0	0	0	5	5	5	5	5	5	5	3	0	58
65	48	Varian_Day 2_062519	2019-06-25 14:59:36	Day 2 Context	V07.FB	2	Day 2	Varian-1	1	65	0	0	4	4	4	4	0	0	0	0	0	0	0	0	0	0	0	0	0	0	0	0	0	4	4	4	4	4	4	4	2	0	46
66	48	Varian_Day 2_062519	2019-06-25 14:59:36	Day 2 Context	V07.FB	2	Day 2	Varian-1	1	66	0	0	5	5	5	5	0	0	0	0	0	0	0	0	0	0	0	0	0	0	0	0	0	5	5	5	5	5	5	5	2	0	57
67	48	Varian_Day 2_062519	2019-06-25 14:59:36	Day 2 Context	V07.FB	2	Day 2	Varian-1	1	67	0	0	2	2	2	2	0	0	0	0	0	0	0	0	0	0	0	0	0	0	0	0	0	2	2	2	2	2	2	2	1	0	23
68	48	Varian_Day 2_062519	2019-06-25 14:59:36	Day 2 Context	V07.FB	2	Day 2	Varian-1	1	68	0	0	0	0	0	0	0	0	0	0	0	0	0	0	0	0	0	0	0	0	0	0	0	0	0	0	0	0	0	0	0	0	0
69	48	Varian_Day 2_062519	2019-06-25 14:59:36	Day 2 Context	V07.FB	2	Day 2	Varian-1	1	69	0	0	0	0	0	0	0	0	0	0	0	0	0	0	0	0	0	0	0	0	0	0	0	0	0	0	0	0	0	0	0	0	0
70	48	Varian_Day 2_062519	2019-06-25 14:59:36	Day 2 Context	V07.FB	2	Day 2	Varian-1	1	70	0	0	0	0	0	0	0	0	0	0	0	0	0	0	0	0	0	0	0	0	0	0	0	0	0	0	0	0	0	0	0	0	0
71	48	Varian_Day 2_062519	2019-06-25 14:59:36	Day 2 Context	V07.FB	2	Day 2	Varian-1	1	71	0	0	0	0	0	0	0	0	0	0	0	0	0	0	0	0	0	0	0	0	0	0	0	0	0	0	0	0	0	0	0	0	0
72	48	Varian_Day 2_062519	2019-06-25 14:59:36	Day 2 Context	V07.FB	2	Day 2	Varian-1	1	72	0	0	4	4	4	4	2	0	0	0	0	0	0	0	0	0	0	0	0	0	0	0	0	4	4	4	4	4	4	4	0	0	46
1	49	Varian_Day 2_062519	2019-06-25 14:59:36	Day 2 Context	V07.FC	3	Day 2	Varian-1	1	1	0	0	0	0	0	0	0	0	3	3	3	3	3	3	2	3	0	0	0	0	0	0	3	3	3	3	3	3	3	3	0	0	47
2	49	Varian_Day 2_062519	2019-06-25 14:59:36	Day 2 Context	V07.FC	3	Day 2	Varian-1	1	2	0	0	0	0	0	0	0	0	0	1	3	3	3	3	3	3	0	0	0	0	1	3	3	3	3	3	3	3	3	3	0	0	47
3	49	Varian_Day 2_062519	2019-06-25 14:59:36	Day 2 Context	V07.FC	3	Day 2	Varian-1	1	3	0	0	0	0	0	0	0	0	0	4	4	4	4	4	2	4	0	0	0	0	0	4	4	4	4	4	4	4	4	4	0	0	62
4	49	Varian_Day 2_062519	2019-06-25 14:59:36	Day 2 Context	V07.FC	3	Day 2	Varian-1	1	4	0	0	0	0	0	0	0	0	0	3	3	3	3	3	2	3	0	0	0	0	0	3	3	3	3	3	3	3	3	3	0	0	47
5	49	Varian_Day 2_062519	2019-06-25 14:59:36	Day 2 Context	V07.FC	3	Day 2	Varian-1	1	5	0	0	0	0	0	0	0	0	0	2	2	2	2	2	1	2	0	0	0	0	0	2	2	2	2	2	2	2	2	2	0	0	31
6	49	Varian_Day 2_062519	2019-06-25 14:59:36	Day 2 Context	V07.FC	3	Day 2	Varian-1	1	6	0	0	0	0	0	0	0	0	0	0	0	0	0	0	0	0	0	0	0	0	0	0	0	0	0	0	0	0	0	0	0	0	0
7	49	Varian_Day 2_062519	2019-06-25 14:59:36	Day 2 Context	V07.FC	3	Day 2	Varian-1	1	7	0	0	0	0	0	0	0	0	0	0	0	0	0	0	0	0	0	0	0	0	0	0	0	0	0	0	0	0	0	0	0	0	0
8	49	Varian_Day 2_062519	2019-06-25 14:59:36	Day 2 Context	V07.FC	3	Day 2	Varian-1	1	8	0	0	0	0	0	0	0	0	0	2	2	2	2	2	2	2	0	0	0	0	0	1	2	2	2	2	2	2	2	2	0	0	31
9	49	Varian_Day 2_062519	2019-06-25 14:59:36	Day 2 Context	V07.FC	3	Day 2	Varian-1	1	9	0	0	0	0	0	0	0	0	0	2	2	2	2	2	1	2	0	0	0	0	0	2	2	2	2	2	2	2	2	2	0	0	31
10	49	Varian_Day 2_062519	2019-06-25 14:59:36	Day 2 Context	V07.FC	3	Day 2	Varian-1	1	10	0	0	0	0	0	0	0	0	0	3	3	3	3	3	1	3	0	0	0	0	0	3	3	3	3	3	3	3	3	3	0	0	46
11	49	Varian_Day 2_062519	2019-06-25 14:59:36	Day 2 Context	V07.FC	3	Day 2	Varian-1	1	11	0	0	0	0	0	0	0	0	0	3	3	3	3	3	2	3	0	0	0	0	0	3	3	3	3	3	3	3	3	3	0	0	47
12	49	Varian_Day 2_062519	2019-06-25 14:59:36	Day 2 Context	V07.FC	3	Day 2	Varian-1	1	12	0	0	0	0	0	0	0	0	0	0	0	0	0	0	0	0	0	0	0	0	0	0	0	0	0	0	0	0	0	0	0	0	0
13	49	Varian_Day 2_062519	2019-06-25 14:59:36	Day 2 Context	V07.FC	3	Day 2	Varian-1	1	13	0	0	0	0	0	0	0	0	0	2	2	2	2	2	1	2	0	0	0	0	0	2	2	2	2	2	2	2	2	2	0	0	31
14	49	Varian_Day 2_062519	2019-06-25 14:59:36	Day 2 Context	V07.FC	3	Day 2	Varian-1	1	14	0	0	0	0	0	0	0	0	0	2	2	2	2	2	1	2	0	0	0	0	0	2	2	2	2	2	2	2	2	2	0	0	31
15	49	Varian_Day 2_062519	2019-06-25 14:59:36	Day 2 Context	V07.FC	3	Day 2	Varian-1	1	15	0	0	0	0	0	0	0	0	0	0	0	0	0	0	0	0	0	0	0	0	0	0	0	0	0	0	0	0	0	0	0	0	0
16	49	Varian_Day 2_062519	2019-06-25 14:59:36	Day 2 Context	V07.FC	3	Day 2	Varian-1	1	16	0	0	0	0	0	0	0	0	0	1	4	4	4	4	3	4	0	0	0	0	2	3	4	4	4	4	4	4	4	4	0	0	61
17	49	Varian_Day 2_062519	2019-06-25 14:59:36	Day 2 Context	V07.FC	3	Day 2	Varian-1	1	17	0	0	0	0	0	0	0	0	2	2	3	3	3	3	3	3	0	0	0	0	0	0	1	3	3	3	3	3	3	3	0	0	44
18	49	Varian_Day 2_062519	2019-06-25 14:59:36	Day 2 Context	V07.FC	3	Day 2	Varian-1	1	18	0	0	0	0	0	0	0	0	1	2	5	5	5	5	4	5	0	0	0	0	0	4	5	5	5	5	5	5	5	5	0	0	76
19	49	Varian_Day 2_062519	2019-06-25 14:59:36	Day 2 Context	V07.FC	3	Day 2	Varian-1	1	19	0	0	0	0	0	0	0	0	0	0	5	5	5	5	2	5	0	0	0	0	0	5	5	5	5	5	5	5	5	5	0	0	72
20	49	Varian_Day 2_062519	2019-06-25 14:59:36	Day 2 Context	V07.FC	3	Day 2	Varian-1	1	20	0	0	0	0	0	0	0	0	0	0	3	3	3	3	2	3	0	0	0	0	0	3	3	3	3	3	3	3	3	3	0	0	44
21	49	Varian_Day 2_062519	2019-06-25 14:59:36	Day 2 Context	V07.FC	3	Day 2	Varian-1	1	21	0	0	0	0	0	0	0	0	0	0	2	2	2	2	1	2	0	0	0	0	0	2	2	2	2	2	2	2	2	2	0	0	29
22	49	Varian_Day 2_062519	2019-06-25 14:59:36	Day 2 Context	V07.FC	3	Day 2	Varian-1	1	22	0	0	0	0	0	0	0	0	0	0	2	2	2	2	1	2	0	0	0	0	0	2	2	2	2	2	2	2	2	2	0	0	29
23	49	Varian_Day 2_062519	2019-06-25 14:59:36	Day 2 Context	V07.FC	3	Day 2	Varian-1	1	23	0	0	0	0	0	0	0	0	0	0	2	2	2	2	1	2	0	0	0	0	0	2	2	2	2	2	2	2	2	2	0	0	29
24	49	Varian_Day 2_062519	2019-06-25 14:59:36	Day 2 Context	V07.FC	3	Day 2	Varian-1	1	24	0	0	0	0	0	0	0	0	0	0	2	2	2	2	1	2	0	0	0	0	0	2	2	2	2	2	2	2	2	2	0	0	29
25	49	Varian_Day 2_062519	2019-06-25 14:59:36	Day 2 Context	V07.FC	3	Day 2	Varian-1	1	25	0	0	0	0	0	0	0	0	2	2	3	3	3	3	1	3	0	0	0	0	0	1	2	3	3	3	3	3	3	3	0	0	44
26	49	Varian_Day 2_062519	2019-06-25 14:59:36	Day 2 Context	V07.FC	3	Day 2	Varian-1	1	26	0	0	0	0	0	0	0	0	0	0	1	1	1	1	1	1	0	0	0	0	0	1	1	1	1	1	1	1	1	1	0	0	15
27	49	Varian_Day 2_062519	2019-06-25 14:59:36	Day 2 Context	V07.FC	3	Day 2	Varian-1	1	27	0	0	0	0	0	0	0	0	0	3	5	5	5	5	3	5	0	0	0	0	0	5	5	5	5	5	5	5	5	5	0	0	76
28	49	Varian_Day 2_062519	2019-06-25 14:59:36	Day 2 Context	V07.FC	3	Day 2	Varian-1	1	28	0	0	0	0	0	0	0	0	0	2	2	2	2	2	1	2	0	0	0	0	0	2	2	2	2	2	2	2	2	2	0	0	31
29	49	Varian_Day 2_062519	2019-06-25 14:59:36	Day 2 Context	V07.FC	3	Day 2	Varian-1	1	29	0	0	0	0	0	0	0	0	0	2	2	2	2	2	2	2	0	0	0	0	0	1	2	2	2	2	2	2	2	2	0	0	31
30	49	Varian_Day 2_062519	2019-06-25 14:59:36	Day 2 Context	V07.FC	3	Day 2	Varian-1	1	30	0	0	0	0	0	0	0	0	0	1	1	1	1	1	1	1	0	0	0	0	0	0	1	1	1	1	1	1	1	1	0	0	15
31	49	Varian_Day 2_062519	2019-06-25 14:59:36	Day 2 Context	V07.FC	3	Day 2	Varian-1	1	31	0	0	0	0	0	0	0	0	0	1	1	1	1	1	0	1	0	0	0	0	0	0	1	1	1	1	1	1	1	1	0	0	14
32	49	Varian_Day 2_062519	2019-06-25 14:59:36	Day 2 Context	V07.FC	3	Day 2	Varian-1	1	32	0	0	0	0	0	0	0	0	0	5	5	5	5	5	2	5	0	0	0	0	0	2	5	5	5	5	5	5	5	5	0	0	74
33	49	Varian_Day 2_062519	2019-06-25 14:59:36	Day 2 Context	V07.FC	3	Day 2	Varian-1	1	33	0	0	0	0	0	0	0	0	0	5	5	5	5	5	3	5	0	0	0	0	0	0	5	5	5	5	5	5	5	5	0	0	73
34	49	Varian_Day 2_062519	2019-06-25 14:59:36	Day 2 Context	V07.FC	3	Day 2	Varian-1	1	34	0	0	0	0	0	0	0	0	0	2	2	2	2	2	1	2	0	0	0	0	0	0	2	2	2	2	2	2	2	2	0	0	29
35	49	Varian_Day 2_062519	2019-06-25 14:59:36	Day 2 Context	V07.FC	3	Day 2	Varian-1	1	35	0	0	0	0	0	0	0	0	0	2	2	2	2	2	1	2	0	0	0	0	0	0	2	2	2	2	2	2	2	2	0	0	29
36	49	Varian_Day 2_062519	2019-06-25 14:59:36	Day 2 Context	V07.FC	3	Day 2	Varian-1	1	36	0	0	0	0	0	0	0	0	0	6	6	6	6	6	3	6	0	0	0	0	0	0	6	6	6	6	6	6	6	6	0	0	87
37	49	Varian_Day 2_062519	2019-06-25 14:59:36	Day 2 Context	V07.FC	3	Day 2	Varian-1	1	37	0	0	0	0	0	0	0	0	0	2	2	2	2	2	1	2	0	0	0	0	0	0	2	2	2	2	2	2	2	2	0	0	29
38	49	Varian_Day 2_062519	2019-06-25 14:59:36	Day 2 Context	V07.FC	3	Day 2	Varian-1	1	38	0	0	0	0	0	0	0	0	0	4	4	4	4	4	2	4	0	0	0	0	0	0	4	4	4	4	4	4	4	4	0	0	58
39	49	Varian_Day 2_062519	2019-06-25 14:59:36	Day 2 Context	V07.FC	3	Day 2	Varian-1	1	39	0	0	0	0	0	0	0	0	1	2	4	4	4	4	2	4	0	0	0	0	1	2	2	4	4	4	4	4	4	4	0	0	58
40	49	Varian_Day 2_062519	2019-06-25 14:59:36	Day 2 Context	V07.FC	3	Day 2	Varian-1	1	40	0	0	0	0	0	0	0	0	5	7	7	7	7	7	4	7	0	0	0	0	0	0	2	7	7	7	7	7	7	7	0	0	102
41	49	Varian_Day 2_062519	2019-06-25 14:59:36	Day 2 Context	V07.FC	3	Day 2	Varian-1	1	41	0	0	0	0	0	0	0	0	2	2	2	2	2	2	1	2	0	0	0	0	0	0	2	2	2	2	2	2	2	2	0	0	31
42	49	Varian_Day 2_062519	2019-06-25 14:59:36	Day 2 Context	V07.FC	3	Day 2	Varian-1	1	42	0	0	0	0	0	0	0	0	4	4	4	4	4	4	2	4	0	0	0	0	0	0	4	4	4	4	4	4	4	4	0	0	62
43	49	Varian_Day 2_062519	2019-06-25 14:59:36	Day 2 Context	V07.FC	3	Day 2	Varian-1	1	43	0	0	0	0	0	0	0	0	2	2	2	2	2	2	1	2	0	0	0	0	0	0	2	2	2	2	2	2	2	2	0	0	31
44	49	Varian_Day 2_062519	2019-06-25 14:59:36	Day 2 Context	V07.FC	3	Day 2	Varian-1	1	44	0	0	0	0	0	0	0	0	2	3	3	3	3	3	2	3	0	0	0	0	0	1	3	3	3	3	3	3	3	3	0	0	47
45	49	Varian_Day 2_062519	2019-06-25 14:59:36	Day 2 Context	V07.FC	3	Day 2	Varian-1	1	45	0	0	0	0	0	0	0	0	0	2	2	2	2	2	1	2	0	0	0	0	0	0	2	2	2	2	2	2	2	2	0	0	29
46	49	Varian_Day 2_062519	2019-06-25 14:59:36	Day 2 Context	V07.FC	3	Day 2	Varian-1	1	46	0	0	0	0	0	0	0	0	1	6	6	6	6	6	4	6	0	0	0	0	0	0	6	6	6	6	6	6	6	6	0	0	89
47	49	Varian_Day 2_062519	2019-06-25 14:59:36	Day 2 Context	V07.FC	3	Day 2	Varian-1	1	47	0	0	0	0	0	0	0	0	0	2	2	2	2	2	1	2	0	0	0	0	0	0	2	2	2	2	2	2	2	2	0	0	29
48	49	Varian_Day 2_062519	2019-06-25 14:59:36	Day 2 Context	V07.FC	3	Day 2	Varian-1	1	48	0	0	0	0	0	0	0	0	0	2	2	2	2	2	1	2	0	0	0	0	0	0	2	2	2	2	2	2	2	2	0	0	29
49	49	Varian_Day 2_062519	2019-06-25 14:59:36	Day 2 Context	V07.FC	3	Day 2	Varian-1	1	49	0	0	0	0	0	0	0	0	0	6	6	6	6	6	3	6	0	0	0	0	0	0	6	6	6	6	6	6	6	6	0	0	87
50	49	Varian_Day 2_062519	2019-06-25 14:59:36	Day 2 Context	V07.FC	3	Day 2	Varian-1	1	50	0	0	0	0	0	0	0	0	2	2	6	6	6	6	5	6	0	0	0	0	0	1	3	6	6	6	6	6	6	6	0	0	85
51	49	Varian_Day 2_062519	2019-06-25 14:59:36	Day 2 Context	V07.FC	3	Day 2	Varian-1	1	51	0	0	0	0	0	0	0	0	1	5	5	5	5	5	3	5	0	0	0	0	0	0	0	5	5	5	5	5	5	5	0	0	69
52	49	Varian_Day 2_062519	2019-06-25 14:59:36	Day 2 Context	V07.FC	3	Day 2	Varian-1	1	52	0	0	0	0	0	0	0	0	3	4	4	4	4	4	3	4	0	0	0	0	0	0	0	4	4	4	4	4	4	4	0	0	58
53	49	Varian_Day 2_062519	2019-06-25 14:59:36	Day 2 Context	V07.FC	3	Day 2	Varian-1	1	53	0	0	0	0	0	0	0	0	2	2	2	2	2	2	1	2	0	0	0	0	0	0	0	2	2	2	2	2	2	2	0	0	29
54	49	Varian_Day 2_062519	2019-06-25 14:59:36	Day 2 Context	V07.FC	3	Day 2	Varian-1	1	54	0	0	0	0	0	0	0	0	2	2	2	2	2	2	1	2	0	0	0	0	0	0	2	2	2	2	2	2	2	2	0	0	31
55	49	Varian_Day 2_062519	2019-06-25 14:59:36	Day 2 Context	V07.FC	3	Day 2	Varian-1	1	55	0	0	0	0	0	0	0	0	4	4	4	4	4	4	2	4	0	0	0	0	0	0	4	4	4	4	4	4	4	4	0	0	62
56	49	Varian_Day 2_062519	2019-06-25 14:59:36	Day 2 Context	V07.FC	3	Day 2	Varian-1	1	56	0	0	0	0	0	0	0	0	3	3	3	3	3	3	2	3	0	0	0	0	0	0	3	3	3	3	3	3	3	3	0	0	47
57	49	Varian_Day 2_062519	2019-06-25 14:59:36	Day 2 Context	V07.FC	3	Day 2	Varian-1	1	57	0	0	0	0	0	0	0	0	5	5	5	5	5	5	3	5	0	0	0	0	0	0	3	5	5	5	5	5	5	5	0	0	76
58	49	Varian_Day 2_062519	2019-06-25 14:59:36	Day 2 Context	V07.FC	3	Day 2	Varian-1	1	58	0	0	0	0	0	0	0	0	5	5	5	5	5	5	2	5	0	0	0	0	0	0	3	5	5	5	5	5	5	5	0	0	75
59	49	Varian_Day 2_062519	2019-06-25 14:59:36	Day 2 Context	V07.FC	3	Day 2	Varian-1	1	59	0	0	0	0	0	0	0	0	3	4	4	4	3	4	3	4	0	0	0	0	0	0	3	4	4	4	4	4	3	4	0	0	59
60	49	Varian_Day 2_062519	2019-06-25 14:59:36	Day 2 Context	V07.FC	3	Day 2	Varian-1	1	60	0	0	0	0	0	0	0	0	2	2	2	2	2	2	1	2	0	0	0	0	0	0	2	2	2	2	2	2	2	2	0	0	31
61	49	Varian_Day 2_062519	2019-06-25 14:59:36	Day 2 Context	V07.FC	3	Day 2	Varian-1	1	61	0	0	0	0	0	0	0	0	0	0	4	5	5	5	4	5	0	0	0	0	2	3	3	4	5	5	5	5	5	5	0	0	70
62	49	Varian_Day 2_062519	2019-06-25 14:59:36	Day 2 Context	V07.FC	3	Day 2	Varian-1	1	62	0	0	0	1	3	3	4	5	6	7	7	7	7	7	4	7	0	0	0	0	1	1	2	3	4	6	7	7	7	7	0	0	113
63	49	Varian_Day 2_062519	2019-06-25 14:59:36	Day 2 Context	V07.FC	3	Day 2	Varian-1	1	63	2	2	3	4	7	7	9	9	9	9	8	7	7	6	1	1	0	0	0	0	0	2	3	3	3	4	6	9	9	9	6	1	146
64	49	Varian_Day 2_062519	2019-06-25 14:59:36	Day 2 Context	V07.FC	3	Day 2	Varian-1	1	64	0	0	2	4	4	5	4	3	3	4	3	2	1	1	1	3	0	0	1	1	2	2	3	3	4	4	4	4	5	4	4	4	85
65	49	Varian_Day 2_062519	2019-06-25 14:59:36	Day 2 Context	V07.FC	3	Day 2	Varian-1	1	65	3	5	7	7	7	5	5	2	2	1	1	1	1	1	0	0	2	1	2	2	3	7	6	7	7	7	7	7	7	4	3	1	121
66	49	Varian_Day 2_062519	2019-06-25 14:59:36	Day 2 Context	V07.FC	3	Day 2	Varian-1	1	66	0	5	6	6	6	6	6	2	3	1	0	0	0	0	0	0	0	1	2	2	2	6	5	6	6	6	6	6	3	0	0	0	92
67	49	Varian_Day 2_062519	2019-06-25 14:59:36	Day 2 Context	V07.FC	3	Day 2	Varian-1	1	67	0	4	5	5	5	4	4	2	3	0	0	0	0	0	0	0	0	1	3	3	0	4	4	4	5	5	5	5	5	0	0	0	76
68	49	Varian_Day 2_062519	2019-06-25 14:59:36	Day 2 Context	V07.FC	3	Day 2	Varian-1	1	68	0	6	6	6	6	4	3	2	1	0	0	0	0	0	0	0	0	0	0	1	3	3	3	5	5	6	6	6	6	0	0	0	78
69	49	Varian_Day 2_062519	2019-06-25 14:59:36	Day 2 Context	V07.FC	3	Day 2	Varian-1	1	69	0	4	6	6	6	6	6	6	4	0	0	0	0	0	0	0	0	0	0	0	0	0	0	6	6	6	6	6	6	0	0	0	80
70	49	Varian_Day 2_062519	2019-06-25 14:59:36	Day 2 Context	V07.FC	3	Day 2	Varian-1	1	70	0	3	5	5	5	5	5	5	1	0	0	0	0	0	0	0	0	0	0	0	0	0	0	5	5	5	5	5	5	0	0	0	64
71	49	Varian_Day 2_062519	2019-06-25 14:59:36	Day 2 Context	V07.FC	3	Day 2	Varian-1	1	71	0	3	5	5	5	5	5	5	3	0	0	0	0	0	0	0	0	0	0	0	0	0	0	5	5	5	5	5	5	0	0	0	66
72	49	Varian_Day 2_062519	2019-06-25 14:59:36	Day 2 Context	V07.FC	3	Day 2	Varian-1	1	72	0	5	7	7	7	7	7	7	0	0	0	0	0	0	0	0	0	0	0	0	0	0	4	7	7	7	7	7	7	0	0	0	93
1	50	Varian_Day 2_062519	2019-06-25 14:59:36	Day 2 Context	V07.FD	4	Day 2	Varian-1	1	1	0	0	0	0	0	0	0	1	5	5	5	5	5	5	3	5	0	0	0	0	0	0	0	0	0	0	2	3	5	5	3	5	62
2	50	Varian_Day 2_062519	2019-06-25 14:59:36	Day 2 Context	V07.FD	4	Day 2	Varian-1	1	2	0	0	0	0	0	0	1	2	3	3	3	3	3	3	3	3	0	0	0	0	0	0	0	0	0	0	0	0	3	3	3	3	39
3	50	Varian_Day 2_062519	2019-06-25 14:59:36	Day 2 Context	V07.FD	4	Day 2	Varian-1	1	3	0	0	0	0	0	0	0	0	0	0	0	0	0	0	0	0	0	0	0	0	0	0	0	0	0	0	0	0	0	0	0	0	0
4	50	Varian_Day 2_062519	2019-06-25 14:59:36	Day 2 Context	V07.FD	4	Day 2	Varian-1	1	4	0	0	0	0	1	2	5	5	5	5	5	5	5	5	2	5	0	0	0	0	0	0	0	0	0	0	0	0	5	5	2	5	67
5	50	Varian_Day 2_062519	2019-06-25 14:59:36	Day 2 Context	V07.FD	4	Day 2	Varian-1	1	5	0	0	0	0	2	4	6	9	9	9	9	9	9	9	8	8	0	0	0	0	0	1	0	0	0	0	0	1	9	9	8	9	128
6	50	Varian_Day 2_062519	2019-06-25 14:59:36	Day 2 Context	V07.FD	4	Day 2	Varian-1	1	6	0	0	0	0	0	1	5	5	5	5	5	5	5	5	3	5	0	0	0	0	0	1	0	0	0	0	0	0	5	5	3	5	68
7	50	Varian_Day 2_062519	2019-06-25 14:59:36	Day 2 Context	V07.FD	4	Day 2	Varian-1	1	7	0	0	0	0	0	2	6	6	6	6	6	6	5	6	3	6	0	0	0	0	0	0	0	0	0	0	0	0	5	6	3	6	78
8	50	Varian_Day 2_062519	2019-06-25 14:59:36	Day 2 Context	V07.FD	4	Day 2	Varian-1	1	8	0	0	0	0	0	0	0	0	0	0	0	0	0	0	0	0	0	0	0	0	0	0	0	0	0	0	0	0	0	0	0	0	0
9	50	Varian_Day 2_062519	2019-06-25 14:59:36	Day 2 Context	V07.FD	4	Day 2	Varian-1	1	9	0	0	0	0	0	1	4	8	8	8	8	8	7	8	3	8	0	0	0	0	0	0	0	0	0	0	0	1	7	8	3	8	98
10	50	Varian_Day 2_062519	2019-06-25 14:59:36	Day 2 Context	V07.FD	4	Day 2	Varian-1	1	10	0	0	0	0	0	0	4	4	4	4	4	4	4	4	2	4	0	0	0	0	0	0	0	0	0	0	0	0	4	4	2	4	52
11	50	Varian_Day 2_062519	2019-06-25 14:59:36	Day 2 Context	V07.FD	4	Day 2	Varian-1	1	11	0	0	0	0	0	0	1	2	4	4	4	4	4	4	3	4	0	0	0	0	0	0	0	0	0	0	1	3	4	4	3	4	53
12	50	Varian_Day 2_062519	2019-06-25 14:59:36	Day 2 Context	V07.FD	4	Day 2	Varian-1	1	12	0	0	0	0	0	1	5	5	5	5	5	5	5	5	2	3	0	0	0	0	0	0	0	0	0	0	0	0	5	5	2	5	63
13	50	Varian_Day 2_062519	2019-06-25 14:59:36	Day 2 Context	V07.FD	4	Day 2	Varian-1	1	13	0	0	0	0	0	0	6	6	6	6	6	6	5	6	3	6	0	0	0	0	0	0	0	0	0	0	0	0	5	6	3	6	76
14	50	Varian_Day 2_062519	2019-06-25 14:59:36	Day 2 Context	V07.FD	4	Day 2	Varian-1	1	14	0	0	0	0	0	0	4	4	4	4	4	4	4	4	2	4	0	0	0	0	0	0	0	0	0	0	0	0	4	4	2	4	52
15	50	Varian_Day 2_062519	2019-06-25 14:59:36	Day 2 Context	V07.FD	4	Day 2	Varian-1	1	15	0	0	0	0	0	0	4	5	6	6	6	6	6	6	3	6	0	0	0	0	0	0	0	0	0	0	0	2	6	6	3	6	77
16	50	Varian_Day 2_062519	2019-06-25 14:59:36	Day 2 Context	V07.FD	4	Day 2	Varian-1	1	16	0	0	0	0	0	0	7	7	7	7	7	7	6	7	3	7	0	0	0	0	0	0	0	0	0	0	0	0	6	7	3	7	88
17	50	Varian_Day 2_062519	2019-06-25 14:59:36	Day 2 Context	V07.FD	4	Day 2	Varian-1	1	17	0	0	0	0	0	0	2	2	2	2	2	2	2	2	1	2	0	0	0	0	0	0	0	0	0	0	0	0	2	2	1	2	26
18	50	Varian_Day 2_062519	2019-06-25 14:59:36	Day 2 Context	V07.FD	4	Day 2	Varian-1	1	18	0	0	0	0	0	0	6	6	6	6	6	6	6	6	3	6	0	0	0	0	0	0	0	0	0	0	0	0	6	6	3	6	78
19	50	Varian_Day 2_062519	2019-06-25 14:59:36	Day 2 Context	V07.FD	4	Day 2	Varian-1	1	19	0	0	0	0	0	2	5	5	5	5	5	5	5	5	3	5	0	0	0	0	0	0	0	0	0	0	0	0	5	5	3	5	68
20	50	Varian_Day 2_062519	2019-06-25 14:59:36	Day 2 Context	V07.FD	4	Day 2	Varian-1	1	20	0	0	0	0	0	0	3	3	3	3	3	3	3	3	1	3	0	0	0	0	0	0	0	0	0	0	0	0	3	3	1	3	38
21	50	Varian_Day 2_062519	2019-06-25 14:59:36	Day 2 Context	V07.FD	4	Day 2	Varian-1	1	21	0	0	0	0	0	0	4	4	4	4	4	4	4	4	2	4	0	0	0	0	0	0	0	0	0	0	0	0	4	4	2	4	52
22	50	Varian_Day 2_062519	2019-06-25 14:59:36	Day 2 Context	V07.FD	4	Day 2	Varian-1	1	22	0	0	0	0	0	0	0	3	7	7	7	7	6	7	5	7	0	0	0	0	0	0	0	0	0	0	2	4	6	7	5	7	87
23	50	Varian_Day 2_062519	2019-06-25 14:59:36	Day 2 Context	V07.FD	4	Day 2	Varian-1	1	23	0	0	0	0	0	0	1	5	7	7	7	7	7	7	5	7	0	0	0	0	0	0	0	0	0	0	0	1	7	7	5	7	87
24	50	Varian_Day 2_062519	2019-06-25 14:59:36	Day 2 Context	V07.FD	4	Day 2	Varian-1	1	24	0	0	0	0	0	0	4	6	6	6	6	6	6	6	4	6	0	0	0	0	0	0	0	0	0	0	0	0	6	6	4	6	78
25	50	Varian_Day 2_062519	2019-06-25 14:59:36	Day 2 Context	V07.FD	4	Day 2	Varian-1	1	25	0	0	0	0	0	0	4	4	4	4	4	4	4	4	3	4	0	0	0	0	0	1	0	0	0	0	0	0	4	4	3	4	55
26	50	Varian_Day 2_062519	2019-06-25 14:59:36	Day 2 Context	V07.FD	4	Day 2	Varian-1	1	26	0	0	0	0	0	0	3	3	3	3	3	3	3	3	1	3	0	0	0	0	0	0	0	0	0	0	0	0	3	3	1	3	38
27	50	Varian_Day 2_062519	2019-06-25 14:59:36	Day 2 Context	V07.FD	4	Day 2	Varian-1	1	27	0	0	0	0	0	0	3	3	3	3	3	3	3	3	2	3	0	0	0	0	0	0	0	0	0	0	0	0	3	3	2	3	40
28	50	Varian_Day 2_062519	2019-06-25 14:59:36	Day 2 Context	V07.FD	4	Day 2	Varian-1	1	28	0	0	0	0	0	0	3	5	5	5	5	5	5	5	3	5	0	0	0	0	0	0	0	0	0	0	0	2	5	5	3	5	66
29	50	Varian_Day 2_062519	2019-06-25 14:59:36	Day 2 Context	V07.FD	4	Day 2	Varian-1	1	29	0	0	0	0	0	0	0	4	8	8	8	8	8	8	3	8	0	0	0	0	0	0	0	0	0	0	0	0	8	8	3	8	90
30	50	Varian_Day 2_062519	2019-06-25 14:59:36	Day 2 Context	V07.FD	4	Day 2	Varian-1	1	30	0	0	0	0	0	0	4	8	8	8	8	8	8	8	5	8	0	0	0	0	0	0	0	0	0	0	0	5	8	8	5	8	107
31	50	Varian_Day 2_062519	2019-06-25 14:59:36	Day 2 Context	V07.FD	4	Day 2	Varian-1	1	31	0	0	0	0	0	0	4	4	4	4	4	4	4	4	2	4	0	0	0	0	0	0	0	0	0	0	0	4	4	4	2	4	56
32	50	Varian_Day 2_062519	2019-06-25 14:59:36	Day 2 Context	V07.FD	4	Day 2	Varian-1	1	32	0	0	0	0	0	0	3	6	6	6	6	6	6	6	4	6	0	0	0	0	0	0	0	0	0	0	0	3	6	6	4	6	80
33	50	Varian_Day 2_062519	2019-06-25 14:59:36	Day 2 Context	V07.FD	4	Day 2	Varian-1	1	33	0	0	0	0	0	0	0	3	3	3	3	3	3	3	1	3	0	0	0	0	0	0	0	0	0	0	0	0	3	3	1	3	35
34	50	Varian_Day 2_062519	2019-06-25 14:59:36	Day 2 Context	V07.FD	4	Day 2	Varian-1	1	34	0	0	0	0	0	0	0	3	3	3	3	3	3	3	2	3	0	0	0	0	0	0	0	0	0	0	0	0	3	3	2	3	37
35	50	Varian_Day 2_062519	2019-06-25 14:59:36	Day 2 Context	V07.FD	4	Day 2	Varian-1	1	35	0	0	0	0	0	0	0	3	3	3	3	3	3	3	3	3	0	0	0	0	0	0	0	0	0	0	0	2	3	3	3	3	41
36	50	Varian_Day 2_062519	2019-06-25 14:59:36	Day 2 Context	V07.FD	4	Day 2	Varian-1	1	36	0	0	0	0	0	0	5	6	6	6	6	6	6	6	3	6	0	0	0	0	0	0	0	0	0	0	0	1	6	6	3	6	78
37	50	Varian_Day 2_062519	2019-06-25 14:59:36	Day 2 Context	V07.FD	4	Day 2	Varian-1	1	37	0	0	0	0	0	0	2	2	2	2	2	2	2	2	1	2	0	0	0	0	0	0	0	0	0	0	0	0	2	2	1	2	26
38	50	Varian_Day 2_062519	2019-06-25 14:59:36	Day 2 Context	V07.FD	4	Day 2	Varian-1	1	38	0	0	0	0	0	0	4	4	4	4	4	4	4	4	2	4	0	0	0	0	0	0	0	0	0	0	0	0	4	4	2	4	52
39	50	Varian_Day 2_062519	2019-06-25 14:59:36	Day 2 Context	V07.FD	4	Day 2	Varian-1	1	39	0	0	0	0	0	0	0	3	3	3	3	3	3	3	3	3	0	0	0	0	0	1	0	0	0	0	0	1	3	3	3	3	41
40	50	Varian_Day 2_062519	2019-06-25 14:59:36	Day 2 Context	V07.FD	4	Day 2	Varian-1	1	40	0	0	0	0	0	0	1	3	3	3	3	3	3	3	3	3	0	0	0	0	0	0	0	0	0	0	0	0	3	3	3	3	40
41	50	Varian_Day 2_062519	2019-06-25 14:59:36	Day 2 Context	V07.FD	4	Day 2	Varian-1	1	41	0	0	0	0	0	0	1	3	3	3	3	3	3	3	2	3	0	0	0	0	0	0	0	0	0	0	0	0	3	3	2	3	38
42	50	Varian_Day 2_062519	2019-06-25 14:59:36	Day 2 Context	V07.FD	4	Day 2	Varian-1	1	42	0	0	0	0	0	0	0	0	0	0	0	0	0	0	0	0	0	0	0	0	0	0	0	0	0	0	0	0	0	0	0	0	0
43	50	Varian_Day 2_062519	2019-06-25 14:59:36	Day 2 Context	V07.FD	4	Day 2	Varian-1	1	43	0	0	0	0	0	0	3	3	3	3	3	3	3	3	1	3	0	0	0	0	0	1	0	0	0	0	0	0	3	3	1	3	39
44	50	Varian_Day 2_062519	2019-06-25 14:59:36	Day 2 Context	V07.FD	4	Day 2	Varian-1	1	44	0	0	0	0	0	0	3	4	4	4	4	4	4	4	3	4	0	0	0	0	0	0	0	0	0	0	0	0	4	4	3	4	53
45	50	Varian_Day 2_062519	2019-06-25 14:59:36	Day 2 Context	V07.FD	4	Day 2	Varian-1	1	45	0	0	0	0	0	0	0	2	4	4	4	4	4	4	3	4	0	0	0	0	0	0	0	0	0	0	0	3	4	4	3	4	51
46	50	Varian_Day 2_062519	2019-06-25 14:59:36	Day 2 Context	V07.FD	4	Day 2	Varian-1	1	46	0	0	0	0	0	0	1	7	7	7	7	7	6	7	2	7	0	0	0	0	0	1	0	0	0	0	0	7	6	7	2	7	88
47	50	Varian_Day 2_062519	2019-06-25 14:59:36	Day 2 Context	V07.FD	4	Day 2	Varian-1	1	47	0	0	0	0	0	0	2	5	5	5	5	5	3	5	3	5	0	0	0	0	0	0	0	0	0	0	0	4	3	5	3	5	63
48	50	Varian_Day 2_062519	2019-06-25 14:59:36	Day 2 Context	V07.FD	4	Day 2	Varian-1	1	48	0	0	0	0	0	0	0	4	4	4	4	4	3	4	2	4	0	0	0	0	0	0	0	0	0	0	0	4	3	4	2	4	50
49	50	Varian_Day 2_062519	2019-06-25 14:59:36	Day 2 Context	V07.FD	4	Day 2	Varian-1	1	49	0	0	0	0	0	0	1	6	6	6	6	6	6	6	3	6	0	0	0	0	0	0	0	0	0	0	0	4	6	6	3	6	77
50	50	Varian_Day 2_062519	2019-06-25 14:59:36	Day 2 Context	V07.FD	4	Day 2	Varian-1	1	50	0	0	0	0	0	0	0	6	7	7	7	7	7	7	4	7	0	0	0	0	0	0	0	0	0	0	0	2	7	7	4	7	86
51	50	Varian_Day 2_062519	2019-06-25 14:59:36	Day 2 Context	V07.FD	4	Day 2	Varian-1	1	51	0	0	0	0	0	0	0	6	6	6	6	6	5	6	2	6	0	0	0	0	0	1	0	0	0	0	0	0	5	6	2	6	69
52	50	Varian_Day 2_062519	2019-06-25 14:59:36	Day 2 Context	V07.FD	4	Day 2	Varian-1	1	52	0	0	0	0	0	0	0	1	1	1	1	1	1	1	1	1	0	0	0	0	0	0	0	0	0	0	0	0	1	1	1	1	13
53	50	Varian_Day 2_062519	2019-06-25 14:59:36	Day 2 Context	V07.FD	4	Day 2	Varian-1	1	53	0	0	0	0	0	0	3	5	5	5	5	5	5	5	1	5	0	0	0	0	0	0	0	0	0	0	0	0	5	5	1	5	60
54	50	Varian_Day 2_062519	2019-06-25 14:59:36	Day 2 Context	V07.FD	4	Day 2	Varian-1	1	54	0	0	0	0	0	0	3	3	3	3	3	3	3	3	2	3	0	0	0	0	0	0	0	0	0	0	0	0	3	3	2	3	40
55	50	Varian_Day 2_062519	2019-06-25 14:59:36	Day 2 Context	V07.FD	4	Day 2	Varian-1	1	55	0	0	0	0	0	0	4	4	5	5	5	5	4	5	2	5	0	0	0	0	0	0	0	0	0	0	0	0	4	5	2	5	60
56	50	Varian_Day 2_062519	2019-06-25 14:59:36	Day 2 Context	V07.FD	4	Day 2	Varian-1	1	56	0	0	0	0	0	0	1	1	3	3	3	3	3	3	2	3	0	0	0	0	0	0	0	0	0	0	0	0	3	3	2	3	36
57	50	Varian_Day 2_062519	2019-06-25 14:59:36	Day 2 Context	V07.FD	4	Day 2	Varian-1	1	57	0	0	0	0	0	1	3	4	4	4	4	4	4	4	3	4	0	0	0	0	0	0	0	0	0	0	0	1	4	4	3	4	55
58	50	Varian_Day 2_062519	2019-06-25 14:59:36	Day 2 Context	V07.FD	4	Day 2	Varian-1	1	58	0	0	0	0	0	0	5	5	5	5	5	5	5	5	3	5	0	0	0	0	0	0	0	0	0	0	0	3	5	5	3	5	69
59	50	Varian_Day 2_062519	2019-06-25 14:59:36	Day 2 Context	V07.FD	4	Day 2	Varian-1	1	59	0	0	0	0	0	0	5	5	5	5	5	5	3	5	2	5	0	0	0	0	0	0	0	0	0	0	0	5	3	5	2	5	65
60	50	Varian_Day 2_062519	2019-06-25 14:59:36	Day 2 Context	V07.FD	4	Day 2	Varian-1	1	60	0	0	0	0	0	0	3	3	3	3	3	3	3	3	2	3	0	0	0	0	0	0	0	0	0	0	0	2	3	3	2	3	42
61	50	Varian_Day 2_062519	2019-06-25 14:59:36	Day 2 Context	V07.FD	4	Day 2	Varian-1	1	61	0	0	0	0	0	0	0	3	3	3	3	3	3	3	2	3	0	0	0	0	0	0	0	0	0	0	0	0	3	3	2	3	37
62	50	Varian_Day 2_062519	2019-06-25 14:59:36	Day 2 Context	V07.FD	4	Day 2	Varian-1	1	62	0	0	0	0	0	0	0	4	4	4	4	4	4	4	2	4	0	0	0	0	0	0	0	0	0	0	0	0	4	4	2	4	48
63	50	Varian_Day 2_062519	2019-06-25 14:59:36	Day 2 Context	V07.FD	4	Day 2	Varian-1	1	63	0	0	0	0	0	0	0	3	4	4	4	4	3	4	1	4	0	0	0	0	0	0	0	0	0	0	0	0	3	4	1	4	43
64	50	Varian_Day 2_062519	2019-06-25 14:59:36	Day 2 Context	V07.FD	4	Day 2	Varian-1	1	64	0	0	0	0	0	0	0	0	4	4	4	4	4	4	3	4	0	0	0	0	0	1	0	0	0	0	0	0	4	4	3	4	47
65	50	Varian_Day 2_062519	2019-06-25 14:59:36	Day 2 Context	V07.FD	4	Day 2	Varian-1	1	65	0	0	0	0	0	0	0	0	5	5	5	5	4	5	2	5	0	0	0	0	0	0	0	0	0	0	0	0	4	5	2	5	52
66	50	Varian_Day 2_062519	2019-06-25 14:59:36	Day 2 Context	V07.FD	4	Day 2	Varian-1	1	66	0	0	0	0	0	0	0	0	1	1	1	1	1	1	0	1	0	0	0	0	0	0	0	0	0	0	0	0	1	1	0	1	10
67	50	Varian_Day 2_062519	2019-06-25 14:59:36	Day 2 Context	V07.FD	4	Day 2	Varian-1	1	67	0	0	0	0	0	0	0	0	5	5	4	5	4	5	3	5	0	0	0	0	0	0	0	0	0	0	0	0	4	5	3	5	53
68	50	Varian_Day 2_062519	2019-06-25 14:59:36	Day 2 Context	V07.FD	4	Day 2	Varian-1	1	68	0	0	0	0	0	1	2	4	8	8	8	8	7	8	4	8	0	0	0	0	0	0	0	0	0	0	1	1	7	8	4	8	95
69	50	Varian_Day 2_062519	2019-06-25 14:59:36	Day 2 Context	V07.FD	4	Day 2	Varian-1	1	69	0	0	0	0	0	0	0	3	6	6	6	6	6	6	4	6	0	0	0	0	0	0	0	0	0	0	0	6	6	6	4	6	77
70	50	Varian_Day 2_062519	2019-06-25 14:59:36	Day 2 Context	V07.FD	4	Day 2	Varian-1	1	70	0	0	0	0	0	0	0	3	3	3	3	3	3	3	1	3	0	0	0	0	0	0	0	0	0	0	0	3	3	3	1	3	38
71	50	Varian_Day 2_062519	2019-06-25 14:59:36	Day 2 Context	V07.FD	4	Day 2	Varian-1	1	71	0	0	0	0	0	1	3	5	6	6	6	6	6	6	5	6	0	0	0	0	0	0	0	0	0	0	1	2	6	6	5	6	82
72	50	Varian_Day 2_062519	2019-06-25 14:59:36	Day 2 Context	V07.FD	4	Day 2	Varian-1	1	72	0	0	0	0	3	4	6	6	6	6	6	6	5	6	2	6	0	0	0	0	0	0	0	0	0	0	0	0	5	6	2	6	81
1	43	Varian_Day 2_062519	2019-06-25 14:46:35	Day 2 Context	V07.MA	1	Day 2	Varian-1	1	1	0	0	0	0	3	6	7	7	7	7	7	7	7	7	5	7	1	2	7	7	7	7	7	7	2	1	1	1	0	0	0	0	127
2	43	Varian_Day 2_062519	2019-06-25 14:46:35	Day 2 Context	V07.MA	1	Day 2	Varian-1	1	2	0	0	0	1	2	3	3	3	3	3	3	3	3	3	3	3	1	2	3	3	3	3	3	3	0	0	0	0	0	0	0	0	57
3	43	Varian_Day 2_062519	2019-06-25 14:46:35	Day 2 Context	V07.MA	1	Day 2	Varian-1	1	3	0	0	0	1	5	6	6	6	6	6	6	6	6	6	5	6	0	0	6	6	6	6	6	6	3	2	1	0	0	0	0	0	113
4	43	Varian_Day 2_062519	2019-06-25 14:46:35	Day 2 Context	V07.MA	1	Day 2	Varian-1	1	4	0	0	0	2	2	2	3	4	4	4	4	4	4	4	3	4	0	0	4	4	4	4	4	4	2	1	1	0	0	0	0	0	72
5	43	Varian_Day 2_062519	2019-06-25 14:46:35	Day 2 Context	V07.MA	1	Day 2	Varian-1	1	5	0	0	0	0	0	0	0	0	4	6	6	6	6	6	6	6	0	0	6	6	6	6	6	6	6	6	5	5	2	0	0	0	106
6	43	Varian_Day 2_062519	2019-06-25 14:46:35	Day 2 Context	V07.MA	1	Day 2	Varian-1	1	6	0	0	0	0	0	0	0	1	7	7	7	7	7	7	7	7	0	0	7	7	7	7	7	7	7	7	3	3	0	0	0	0	119
7	43	Varian_Day 2_062519	2019-06-25 14:46:35	Day 2 Context	V07.MA	1	Day 2	Varian-1	1	7	0	0	0	0	0	0	0	0	4	4	4	4	4	4	4	4	0	0	4	4	4	4	4	4	4	3	1	1	0	0	0	0	65
8	43	Varian_Day 2_062519	2019-06-25 14:46:35	Day 2 Context	V07.MA	1	Day 2	Varian-1	1	8	0	0	0	0	0	0	3	5	8	8	8	8	8	8	8	8	0	0	8	8	8	8	8	8	8	3	2	1	0	0	0	0	134
9	43	Varian_Day 2_062519	2019-06-25 14:46:35	Day 2 Context	V07.MA	1	Day 2	Varian-1	1	9	0	0	0	0	0	0	0	0	0	0	0	0	0	0	0	0	0	0	0	0	0	0	0	0	0	0	0	0	0	0	0	0	0
10	43	Varian_Day 2_062519	2019-06-25 14:46:35	Day 2 Context	V07.MA	1	Day 2	Varian-1	1	10	0	0	0	0	0	0	2	6	8	8	8	8	8	8	8	8	2	7	8	8	8	8	8	3	1	0	0	0	0	0	0	0	125
11	43	Varian_Day 2_062519	2019-06-25 14:46:35	Day 2 Context	V07.MA	1	Day 2	Varian-1	1	11	0	0	0	0	0	1	5	5	5	5	5	5	5	5	4	5	0	2	5	5	5	5	5	0	0	0	0	0	0	0	0	0	77
12	43	Varian_Day 2_062519	2019-06-25 14:46:35	Day 2 Context	V07.MA	1	Day 2	Varian-1	1	12	0	0	0	0	2	5	5	5	5	5	5	5	5	5	5	5	1	2	5	5	5	5	5	0	0	0	0	0	0	0	0	0	85
13	43	Varian_Day 2_062519	2019-06-25 14:46:35	Day 2 Context	V07.MA	1	Day 2	Varian-1	1	13	0	0	0	0	0	2	2	2	2	2	2	2	2	2	1	2	0	0	2	2	2	2	2	0	0	0	0	0	0	0	0	0	31
14	43	Varian_Day 2_062519	2019-06-25 14:46:35	Day 2 Context	V07.MA	1	Day 2	Varian-1	1	14	0	0	0	0	0	1	1	1	1	1	1	1	1	1	1	1	0	0	1	1	1	1	1	0	0	0	0	0	0	0	0	0	16
15	43	Varian_Day 2_062519	2019-06-25 14:46:35	Day 2 Context	V07.MA	1	Day 2	Varian-1	1	15	0	0	0	0	0	1	2	3	3	3	3	3	3	3	1	3	0	1	3	3	3	3	3	0	0	0	0	0	0	0	0	0	44
16	43	Varian_Day 2_062519	2019-06-25 14:46:35	Day 2 Context	V07.MA	1	Day 2	Varian-1	1	16	0	0	0	0	0	0	1	2	2	2	2	2	2	2	2	2	1	2	2	2	2	2	2	0	0	0	0	0	0	0	0	0	32
17	43	Varian_Day 2_062519	2019-06-25 14:46:35	Day 2 Context	V07.MA	1	Day 2	Varian-1	1	17	0	0	0	0	1	3	3	3	3	3	3	3	3	3	3	3	0	2	3	3	3	3	3	0	0	0	0	0	0	0	0	0	51
18	43	Varian_Day 2_062519	2019-06-25 14:46:35	Day 2 Context	V07.MA	1	Day 2	Varian-1	1	18	0	0	0	0	0	0	5	7	7	7	7	7	7	7	5	7	1	5	7	7	7	7	7	0	0	0	0	0	0	0	0	0	107
19	43	Varian_Day 2_062519	2019-06-25 14:46:35	Day 2 Context	V07.MA	1	Day 2	Varian-1	1	19	0	0	0	0	0	0	3	3	3	3	3	3	3	3	2	3	0	2	3	3	3	3	3	0	0	0	0	0	0	0	0	0	46
20	43	Varian_Day 2_062519	2019-06-25 14:46:35	Day 2 Context	V07.MA	1	Day 2	Varian-1	1	20	0	0	0	0	0	0	0	0	0	0	0	0	0	0	0	0	0	0	0	0	0	0	0	0	0	0	0	0	0	0	0	0	0
21	43	Varian_Day 2_062519	2019-06-25 14:46:35	Day 2 Context	V07.MA	1	Day 2	Varian-1	1	21	0	0	0	0	0	1	3	4	4	4	4	4	4	4	4	4	1	2	4	4	4	4	4	0	0	0	0	0	0	0	0	0	63
22	43	Varian_Day 2_062519	2019-06-25 14:46:35	Day 2 Context	V07.MA	1	Day 2	Varian-1	1	22	0	0	0	0	0	3	5	5	5	5	5	5	5	5	4	5	2	3	5	5	5	5	5	0	0	0	0	0	0	0	0	0	82
23	43	Varian_Day 2_062519	2019-06-25 14:46:35	Day 2 Context	V07.MA	1	Day 2	Varian-1	1	23	0	0	0	0	0	4	4	4	4	4	4	4	4	4	2	4	0	1	4	4	4	4	4	0	0	0	0	0	0	0	0	0	63
24	43	Varian_Day 2_062519	2019-06-25 14:46:35	Day 2 Context	V07.MA	1	Day 2	Varian-1	1	24	0	0	0	0	0	0	2	3	4	4	4	4	4	4	4	4	2	3	4	4	4	4	4	0	0	0	0	0	0	0	0	0	62
25	43	Varian_Day 2_062519	2019-06-25 14:46:35	Day 2 Context	V07.MA	1	Day 2	Varian-1	1	25	0	0	0	0	0	0	2	5	5	5	5	5	5	5	4	5	1	2	5	5	5	5	5	2	0	0	0	0	0	0	0	0	76
26	43	Varian_Day 2_062519	2019-06-25 14:46:35	Day 2 Context	V07.MA	1	Day 2	Varian-1	1	26	0	0	0	0	0	0	3	6	6	6	6	6	6	6	5	6	2	3	6	6	6	6	6	0	0	0	0	0	0	0	0	0	91
27	43	Varian_Day 2_062519	2019-06-25 14:46:35	Day 2 Context	V07.MA	1	Day 2	Varian-1	1	27	0	0	0	0	0	0	4	4	4	4	4	4	4	4	2	4	0	0	4	4	4	4	4	0	0	0	0	0	0	0	0	0	58
28	43	Varian_Day 2_062519	2019-06-25 14:46:35	Day 2 Context	V07.MA	1	Day 2	Varian-1	1	28	0	0	0	0	0	0	2	2	2	2	2	2	2	2	1	2	0	0	2	2	2	2	2	0	0	0	0	0	0	0	0	0	29
29	43	Varian_Day 2_062519	2019-06-25 14:46:35	Day 2 Context	V07.MA	1	Day 2	Varian-1	1	29	0	0	0	0	0	0	1	3	4	4	4	4	4	4	4	4	3	3	4	4	4	4	4	1	0	0	0	0	0	0	0	0	63
30	43	Varian_Day 2_062519	2019-06-25 14:46:35	Day 2 Context	V07.MA	1	Day 2	Varian-1	1	30	0	0	0	0	0	0	0	3	3	3	3	3	3	3	2	3	1	2	3	3	3	3	3	0	0	0	0	0	0	0	0	0	44
31	43	Varian_Day 2_062519	2019-06-25 14:46:35	Day 2 Context	V07.MA	1	Day 2	Varian-1	1	31	0	0	0	0	0	0	0	0	0	0	0	0	0	0	0	0	0	0	0	0	0	0	0	0	0	0	0	0	0	0	0	0	0
32	43	Varian_Day 2_062519	2019-06-25 14:46:35	Day 2 Context	V07.MA	1	Day 2	Varian-1	1	32	0	0	0	0	0	0	0	4	4	4	4	4	4	4	2	4	0	2	4	4	4	4	4	0	0	0	0	0	0	0	0	0	56
33	43	Varian_Day 2_062519	2019-06-25 14:46:35	Day 2 Context	V07.MA	1	Day 2	Varian-1	1	33	0	0	0	0	0	0	0	4	6	6	6	6	6	6	4	6	1	4	6	6	6	6	6	0	0	0	0	0	0	0	0	0	85
34	43	Varian_Day 2_062519	2019-06-25 14:46:35	Day 2 Context	V07.MA	1	Day 2	Varian-1	1	34	0	0	0	0	0	1	2	2	4	4	4	4	4	4	3	4	1	2	4	4	4	4	4	0	0	0	0	0	0	0	0	0	59
35	43	Varian_Day 2_062519	2019-06-25 14:46:35	Day 2 Context	V07.MA	1	Day 2	Varian-1	1	35	0	0	0	0	0	2	3	3	3	3	3	3	3	3	3	3	0	2	3	3	3	3	3	0	0	0	0	0	0	0	0	0	49
36	43	Varian_Day 2_062519	2019-06-25 14:46:35	Day 2 Context	V07.MA	1	Day 2	Varian-1	1	36	0	0	0	0	0	1	3	3	3	3	3	3	3	3	2	3	0	0	3	3	3	3	3	0	0	0	0	0	0	0	0	0	45
37	43	Varian_Day 2_062519	2019-06-25 14:46:35	Day 2 Context	V07.MA	1	Day 2	Varian-1	1	37	0	0	0	0	0	1	4	5	6	6	6	6	6	6	5	6	1	1	6	6	6	6	6	3	0	0	0	0	0	0	0	0	92
38	43	Varian_Day 2_062519	2019-06-25 14:46:35	Day 2 Context	V07.MA	1	Day 2	Varian-1	1	38	0	0	0	0	0	1	1	1	1	1	1	1	1	1	1	1	0	0	1	1	1	1	1	0	0	0	0	0	0	0	0	0	16
39	43	Varian_Day 2_062519	2019-06-25 14:46:35	Day 2 Context	V07.MA	1	Day 2	Varian-1	1	39	0	0	0	0	0	2	2	2	2	2	2	2	2	2	1	2	0	0	2	2	2	2	2	0	0	0	0	0	0	0	0	0	31
40	43	Varian_Day 2_062519	2019-06-25 14:46:35	Day 2 Context	V07.MA	1	Day 2	Varian-1	1	40	0	0	0	0	0	1	3	3	3	3	3	3	3	3	2	3	0	0	3	3	3	3	3	2	0	0	0	0	0	0	0	0	47
41	43	Varian_Day 2_062519	2019-06-25 14:46:35	Day 2 Context	V07.MA	1	Day 2	Varian-1	1	41	0	0	0	0	0	0	1	5	5	5	5	5	5	5	4	5	1	4	5	5	5	5	5	1	0	0	0	0	0	0	0	0	76
42	43	Varian_Day 2_062519	2019-06-25 14:46:35	Day 2 Context	V07.MA	1	Day 2	Varian-1	1	42	0	0	0	0	0	0	1	2	2	2	2	2	2	2	1	2	0	1	2	2	2	2	2	0	0	0	0	0	0	0	0	0	29
43	43	Varian_Day 2_062519	2019-06-25 14:46:35	Day 2 Context	V07.MA	1	Day 2	Varian-1	1	43	0	0	0	0	0	0	3	3	3	3	3	3	3	3	3	3	0	1	3	3	3	3	3	0	0	0	0	0	0	0	0	0	46
44	43	Varian_Day 2_062519	2019-06-25 14:46:35	Day 2 Context	V07.MA	1	Day 2	Varian-1	1	44	0	0	0	0	0	0	1	1	1	1	1	1	1	1	0	1	0	0	1	1	1	1	1	0	0	0	0	0	0	0	0	0	14
45	43	Varian_Day 2_062519	2019-06-25 14:46:35	Day 2 Context	V07.MA	1	Day 2	Varian-1	1	45	0	0	0	0	0	0	3	3	3	3	3	3	3	3	2	3	0	0	3	3	3	3	3	0	0	0	0	0	0	0	0	0	44
46	43	Varian_Day 2_062519	2019-06-25 14:46:35	Day 2 Context	V07.MA	1	Day 2	Varian-1	1	46	0	0	0	0	0	0	0	0	0	0	0	0	0	0	0	0	0	0	0	0	0	0	0	0	0	0	0	0	0	0	0	0	0
47	43	Varian_Day 2_062519	2019-06-25 14:46:35	Day 2 Context	V07.MA	1	Day 2	Varian-1	1	47	0	0	0	0	0	0	4	4	4	4	4	4	4	4	2	4	0	0	4	4	4	4	4	0	0	0	0	0	0	0	0	0	58
48	43	Varian_Day 2_062519	2019-06-25 14:46:35	Day 2 Context	V07.MA	1	Day 2	Varian-1	1	48	0	0	0	0	0	0	3	5	5	5	5	5	5	5	4	5	0	2	5	5	5	5	5	0	0	0	0	0	0	0	0	0	74
49	43	Varian_Day 2_062519	2019-06-25 14:46:35	Day 2 Context	V07.MA	1	Day 2	Varian-1	1	49	0	0	0	0	0	0	1	1	1	1	1	1	1	1	1	1	0	0	1	1	1	1	1	0	0	0	0	0	0	0	0	0	15
50	43	Varian_Day 2_062519	2019-06-25 14:46:35	Day 2 Context	V07.MA	1	Day 2	Varian-1	1	50	0	0	0	0	0	0	1	3	4	4	4	4	4	4	4	4	1	3	4	4	4	4	4	0	0	0	0	0	0	0	0	0	60
51	43	Varian_Day 2_062519	2019-06-25 14:46:35	Day 2 Context	V07.MA	1	Day 2	Varian-1	1	51	0	0	0	0	0	0	0	1	1	1	1	1	1	1	1	1	0	1	1	1	1	1	1	0	0	0	0	0	0	0	0	0	15
52	43	Varian_Day 2_062519	2019-06-25 14:46:35	Day 2 Context	V07.MA	1	Day 2	Varian-1	1	52	0	0	0	0	0	0	3	3	3	3	3	3	3	3	2	3	0	0	3	3	3	3	3	0	0	0	0	0	0	0	0	0	44
53	43	Varian_Day 2_062519	2019-06-25 14:46:35	Day 2 Context	V07.MA	1	Day 2	Varian-1	1	53	0	0	0	0	0	0	0	0	0	0	0	0	0	0	0	0	0	0	0	0	0	0	0	0	0	0	0	0	0	0	0	0	0
54	43	Varian_Day 2_062519	2019-06-25 14:46:35	Day 2 Context	V07.MA	1	Day 2	Varian-1	1	54	0	0	0	0	0	0	2	3	3	3	3	3	3	3	2	3	0	1	3	3	3	3	3	0	0	0	0	0	0	0	0	0	44
55	43	Varian_Day 2_062519	2019-06-25 14:46:35	Day 2 Context	V07.MA	1	Day 2	Varian-1	1	55	0	0	0	0	0	3	5	5	5	5	5	5	5	5	5	5	0	1	5	5	5	5	5	1	0	0	0	0	0	0	0	0	80
56	43	Varian_Day 2_062519	2019-06-25 14:46:35	Day 2 Context	V07.MA	1	Day 2	Varian-1	1	56	0	0	0	0	0	1	1	1	1	1	1	1	1	1	0	1	0	0	1	1	1	1	1	0	0	0	0	0	0	0	0	0	15
57	43	Varian_Day 2_062519	2019-06-25 14:46:35	Day 2 Context	V07.MA	1	Day 2	Varian-1	1	57	0	0	0	0	0	1	3	3	3	3	3	3	3	3	3	3	0	0	3	3	3	3	3	0	0	0	0	0	0	0	0	0	46
58	43	Varian_Day 2_062519	2019-06-25 14:46:35	Day 2 Context	V07.MA	1	Day 2	Varian-1	1	58	0	0	0	0	0	0	3	3	3	3	3	3	3	3	1	3	0	0	3	3	3	3	3	0	0	0	0	0	0	0	0	0	43
59	43	Varian_Day 2_062519	2019-06-25 14:46:35	Day 2 Context	V07.MA	1	Day 2	Varian-1	1	59	0	0	0	0	0	0	1	1	1	1	1	1	1	1	1	1	0	0	1	1	1	1	1	0	0	0	0	0	0	0	0	0	15
60	43	Varian_Day 2_062519	2019-06-25 14:46:35	Day 2 Context	V07.MA	1	Day 2	Varian-1	1	60	0	0	0	0	0	0	1	3	4	4	4	4	4	4	4	4	0	3	4	4	4	4	4	1	0	0	0	0	0	0	0	0	60
61	43	Varian_Day 2_062519	2019-06-25 14:46:35	Day 2 Context	V07.MA	1	Day 2	Varian-1	1	61	0	0	0	0	0	0	0	0	0	0	0	0	0	0	0	0	0	0	0	0	0	0	0	0	0	0	0	0	0	0	0	0	0
62	43	Varian_Day 2_062519	2019-06-25 14:46:35	Day 2 Context	V07.MA	1	Day 2	Varian-1	1	62	0	0	0	0	0	0	4	4	4	4	4	4	4	4	2	4	0	0	4	4	4	4	4	0	0	0	0	0	0	0	0	0	58
63	43	Varian_Day 2_062519	2019-06-25 14:46:35	Day 2 Context	V07.MA	1	Day 2	Varian-1	1	63	0	0	0	0	0	0	0	0	0	0	0	0	0	0	0	0	0	0	0	0	0	0	0	0	0	0	0	0	0	0	0	0	0
64	43	Varian_Day 2_062519	2019-06-25 14:46:35	Day 2 Context	V07.MA	1	Day 2	Varian-1	1	64	0	0	0	0	0	0	2	2	2	2	2	2	2	2	1	2	0	0	2	2	2	2	2	0	0	0	0	0	0	0	0	0	29
65	43	Varian_Day 2_062519	2019-06-25 14:46:35	Day 2 Context	V07.MA	1	Day 2	Varian-1	1	65	0	0	0	0	0	0	2	4	4	4	4	4	4	4	4	4	1	3	4	4	4	4	4	0	0	0	0	0	0	0	0	0	62
66	43	Varian_Day 2_062519	2019-06-25 14:46:35	Day 2 Context	V07.MA	1	Day 2	Varian-1	1	66	0	0	0	0	0	0	4	4	4	4	4	4	4	4	2	4	0	0	4	4	4	4	4	0	0	0	0	0	0	0	0	0	58
67	43	Varian_Day 2_062519	2019-06-25 14:46:35	Day 2 Context	V07.MA	1	Day 2	Varian-1	1	67	0	0	0	0	0	0	2	2	2	2	2	2	2	2	1	2	0	0	2	2	2	2	2	0	0	0	0	0	0	0	0	0	29
68	43	Varian_Day 2_062519	2019-06-25 14:46:35	Day 2 Context	V07.MA	1	Day 2	Varian-1	1	68	0	0	0	0	0	0	2	2	2	2	2	2	2	2	1	2	0	0	2	2	2	2	2	0	0	0	0	0	0	0	0	0	29
69	43	Varian_Day 2_062519	2019-06-25 14:46:35	Day 2 Context	V07.MA	1	Day 2	Varian-1	1	69	0	0	0	0	0	0	0	0	0	0	0	0	0	0	0	0	0	0	0	0	0	0	0	0	0	0	0	0	0	0	0	0	0
70	43	Varian_Day 2_062519	2019-06-25 14:46:35	Day 2 Context	V07.MA	1	Day 2	Varian-1	1	70	0	0	0	0	0	0	4	4	4	4	4	4	3	4	1	4	0	0	4	3	4	4	4	0	0	0	0	0	0	0	0	0	55
71	43	Varian_Day 2_062519	2019-06-25 14:46:35	Day 2 Context	V07.MA	1	Day 2	Varian-1	1	71	0	0	0	0	0	0	4	4	4	4	4	4	4	4	2	4	0	0	4	4	4	4	4	0	0	0	0	0	0	0	0	0	58
72	43	Varian_Day 2_062519	2019-06-25 14:46:35	Day 2 Context	V07.MA	1	Day 2	Varian-1	1	72	0	0	0	0	0	0	1	1	1	1	1	1	1	1	1	1	0	0	1	1	1	1	1	0	0	0	0	0	0	0	0	0	15
1	44	Varian_Day 2_062519	2019-06-25 14:46:35	Day 2 Context	V07.MB	2	Day 2	Varian-1	1	1	0	0	0	0	1	4	7	7	7	7	7	7	7	7	6	0	2	3	3	3	4	6	6	7	6	6	7	7	7	7	7	0	148
2	44	Varian_Day 2_062519	2019-06-25 14:46:35	Day 2 Context	V07.MB	2	Day 2	Varian-1	1	2	1	2	2	4	5	8	8	8	8	8	3	0	1	0	0	0	1	2	4	6	8	8	8	8	8	8	8	8	8	8	3	0	154
3	44	Varian_Day 2_062519	2019-06-25 14:46:35	Day 2 Context	V07.MB	2	Day 2	Varian-1	1	3	4	4	4	5	5	5	5	5	5	5	1	0	0	0	0	0	0	0	1	4	5	5	5	5	5	5	5	5	5	2	1	0	101
4	44	Varian_Day 2_062519	2019-06-25 14:46:35	Day 2 Context	V07.MB	2	Day 2	Varian-1	1	4	0	0	0	0	0	0	0	0	0	0	0	0	0	0	0	0	0	0	0	0	0	0	0	0	0	0	0	0	0	0	0	0	0
5	44	Varian_Day 2_062519	2019-06-25 14:46:35	Day 2 Context	V07.MB	2	Day 2	Varian-1	1	5	3	2	4	4	4	4	4	4	4	4	0	0	0	0	0	0	0	0	1	4	4	4	4	4	4	4	4	4	4	0	0	0	78
6	44	Varian_Day 2_062519	2019-06-25 14:46:35	Day 2 Context	V07.MB	2	Day 2	Varian-1	1	6	2	3	4	5	5	5	5	5	5	5	1	0	0	0	0	0	0	0	1	5	5	5	5	5	5	5	5	5	0	0	0	0	91
7	44	Varian_Day 2_062519	2019-06-25 14:46:35	Day 2 Context	V07.MB	2	Day 2	Varian-1	1	7	0	5	7	6	7	7	7	7	7	7	2	1	0	0	0	0	0	0	0	0	0	5	7	7	7	7	7	7	5	6	2	2	125
8	44	Varian_Day 2_062519	2019-06-25 14:46:35	Day 2 Context	V07.MB	2	Day 2	Varian-1	1	8	0	1	2	2	5	5	5	5	5	2	0	0	0	0	0	0	0	0	0	0	0	3	5	5	5	5	4	2	3	3	0	0	67
9	44	Varian_Day 2_062519	2019-06-25 14:46:35	Day 2 Context	V07.MB	2	Day 2	Varian-1	1	9	0	5	7	7	8	8	8	8	7	1	1	0	0	0	0	0	0	0	0	0	2	4	8	8	8	8	7	7	7	7	6	2	134
10	44	Varian_Day 2_062519	2019-06-25 14:46:35	Day 2 Context	V07.MB	2	Day 2	Varian-1	1	10	0	2	7	6	7	7	7	7	7	7	3	2	0	0	0	0	0	0	0	0	0	2	7	7	7	7	7	7	6	7	4	3	126
11	44	Varian_Day 2_062519	2019-06-25 14:46:35	Day 2 Context	V07.MB	2	Day 2	Varian-1	1	11	0	4	4	4	4	4	4	4	4	4	3	1	0	0	0	0	0	0	0	0	0	0	4	4	4	4	4	4	4	4	4	0	76
12	44	Varian_Day 2_062519	2019-06-25 14:46:35	Day 2 Context	V07.MB	2	Day 2	Varian-1	1	12	0	1	2	2	2	2	2	2	2	2	2	0	0	0	0	0	0	0	0	0	0	0	2	2	2	2	2	2	2	2	1	0	36
13	44	Varian_Day 2_062519	2019-06-25 14:46:35	Day 2 Context	V07.MB	2	Day 2	Varian-1	1	13	0	4	6	6	6	6	6	6	6	5	4	0	0	0	0	0	0	0	0	0	0	0	6	6	6	6	6	6	6	6	4	1	108
14	44	Varian_Day 2_062519	2019-06-25 14:46:35	Day 2 Context	V07.MB	2	Day 2	Varian-1	1	14	0	3	4	4	4	4	4	4	4	4	3	2	0	0	0	0	0	0	0	0	0	2	4	4	4	4	4	4	4	2	0	0	72
15	44	Varian_Day 2_062519	2019-06-25 14:46:35	Day 2 Context	V07.MB	2	Day 2	Varian-1	1	15	0	3	5	5	5	5	5	5	5	5	4	3	1	0	0	0	0	0	0	0	0	1	5	5	5	5	5	5	5	4	2	0	93
16	44	Varian_Day 2_062519	2019-06-25 14:46:35	Day 2 Context	V07.MB	2	Day 2	Varian-1	1	16	0	4	6	6	6	6	6	6	6	6	5	3	3	2	0	0	0	0	0	0	0	0	3	4	6	6	6	6	6	6	4	2	114
17	44	Varian_Day 2_062519	2019-06-25 14:46:35	Day 2 Context	V07.MB	2	Day 2	Varian-1	1	17	0	1	5	5	5	5	5	5	5	5	5	3	1	1	0	0	0	0	0	0	0	0	0	0	5	5	5	5	5	5	1	0	82
18	44	Varian_Day 2_062519	2019-06-25 14:46:35	Day 2 Context	V07.MB	2	Day 2	Varian-1	1	18	0	2	3	3	3	3	3	3	3	3	3	1	0	0	0	0	0	0	0	0	0	0	0	0	3	3	3	3	3	3	0	0	48
19	44	Varian_Day 2_062519	2019-06-25 14:46:35	Day 2 Context	V07.MB	2	Day 2	Varian-1	1	19	0	5	7	7	7	7	7	7	7	7	7	1	0	0	0	0	0	0	0	0	0	0	0	0	7	7	7	7	7	7	0	0	111
20	44	Varian_Day 2_062519	2019-06-25 14:46:35	Day 2 Context	V07.MB	2	Day 2	Varian-1	1	20	0	5	7	7	7	7	7	5	4	4	2	1	0	0	0	0	0	0	0	0	0	0	0	0	7	7	7	7	7	4	0	0	95
21	44	Varian_Day 2_062519	2019-06-25 14:46:35	Day 2 Context	V07.MB	2	Day 2	Varian-1	1	21	0	3	6	6	6	6	6	6	6	6	6	2	0	0	0	0	0	0	0	0	0	0	0	0	6	6	6	6	6	6	0	0	95
22	44	Varian_Day 2_062519	2019-06-25 14:46:35	Day 2 Context	V07.MB	2	Day 2	Varian-1	1	22	0	2	6	6	6	6	6	6	6	6	6	4	0	0	0	0	0	0	0	0	0	0	0	0	6	6	6	6	6	6	0	0	96
23	44	Varian_Day 2_062519	2019-06-25 14:46:35	Day 2 Context	V07.MB	2	Day 2	Varian-1	1	23	0	3	5	5	5	5	5	5	5	5	5	4	0	0	0	0	0	0	0	0	0	0	0	0	5	5	5	5	5	5	0	0	82
24	44	Varian_Day 2_062519	2019-06-25 14:46:35	Day 2 Context	V07.MB	2	Day 2	Varian-1	1	24	0	3	4	4	4	4	4	4	4	4	4	1	0	0	0	0	0	0	0	0	0	0	0	0	4	4	4	4	4	4	0	0	64
25	44	Varian_Day 2_062519	2019-06-25 14:46:35	Day 2 Context	V07.MB	2	Day 2	Varian-1	1	25	0	4	6	6	6	6	6	6	6	6	5	0	0	0	0	0	0	0	0	0	0	0	0	0	6	6	6	6	6	6	0	0	93
26	44	Varian_Day 2_062519	2019-06-25 14:46:35	Day 2 Context	V07.MB	2	Day 2	Varian-1	1	26	0	1	2	2	2	2	2	2	2	2	2	0	0	0	0	0	0	0	0	0	0	0	0	0	2	2	2	2	2	2	0	0	31
27	44	Varian_Day 2_062519	2019-06-25 14:46:35	Day 2 Context	V07.MB	2	Day 2	Varian-1	1	27	0	3	4	4	4	4	4	4	4	3	4	0	0	0	0	0	0	0	0	0	0	0	0	0	4	4	4	4	4	4	0	0	62
28	44	Varian_Day 2_062519	2019-06-25 14:46:35	Day 2 Context	V07.MB	2	Day 2	Varian-1	1	28	0	4	7	7	7	7	7	7	7	7	6	3	2	0	0	0	0	0	0	0	0	0	1	1	7	7	7	7	7	7	0	0	115
29	44	Varian_Day 2_062519	2019-06-25 14:46:35	Day 2 Context	V07.MB	2	Day 2	Varian-1	1	29	0	3	7	5	7	7	7	7	7	7	6	4	2	0	0	0	0	0	0	0	0	0	0	0	7	7	7	7	5	7	0	0	109
30	44	Varian_Day 2_062519	2019-06-25 14:46:35	Day 2 Context	V07.MB	2	Day 2	Varian-1	1	30	0	5	5	5	5	5	5	5	5	4	3	0	0	0	0	0	0	0	0	0	0	0	0	0	5	5	5	5	5	5	0	0	77
31	44	Varian_Day 2_062519	2019-06-25 14:46:35	Day 2 Context	V07.MB	2	Day 2	Varian-1	1	31	0	4	6	6	6	6	6	5	5	3	3	0	0	0	0	0	0	0	0	0	0	0	0	0	6	6	6	6	6	5	2	2	89
32	44	Varian_Day 2_062519	2019-06-25 14:46:35	Day 2 Context	V07.MB	2	Day 2	Varian-1	1	32	0	0	1	1	1	1	1	1	0	0	0	0	0	0	0	0	0	0	0	0	0	0	0	0	1	1	1	1	0	0	0	0	10
33	44	Varian_Day 2_062519	2019-06-25 14:46:35	Day 2 Context	V07.MB	2	Day 2	Varian-1	1	33	0	0	0	3	3	3	3	3	1	0	0	0	0	0	0	0	0	0	0	0	0	0	0	3	3	3	3	2	1	0	0	0	31
34	44	Varian_Day 2_062519	2019-06-25 14:46:35	Day 2 Context	V07.MB	2	Day 2	Varian-1	1	34	0	0	7	7	8	8	8	8	8	8	8	7	4	0	0	0	0	0	0	0	0	0	0	8	8	8	8	8	7	8	5	0	141
35	44	Varian_Day 2_062519	2019-06-25 14:46:35	Day 2 Context	V07.MB	2	Day 2	Varian-1	1	35	0	0	5	5	5	5	5	5	5	5	5	3	0	0	0	0	0	0	0	0	0	0	0	5	5	5	5	5	5	5	4	0	87
36	44	Varian_Day 2_062519	2019-06-25 14:46:35	Day 2 Context	V07.MB	2	Day 2	Varian-1	1	36	0	1	2	4	6	8	8	8	8	8	7	7	7	6	3	4	0	0	0	1	1	0	0	4	5	8	8	8	8	8	3	0	141
37	44	Varian_Day 2_062519	2019-06-25 14:46:35	Day 2 Context	V07.MB	2	Day 2	Varian-1	1	37	1	1	0	0	0	4	4	8	8	8	8	7	7	4	0	0	4	4	5	5	6	6	7	7	7	8	8	8	8	7	1	0	151
38	44	Varian_Day 2_062519	2019-06-25 14:46:35	Day 2 Context	V07.MB	2	Day 2	Varian-1	1	38	0	0	3	3	4	4	5	6	8	8	8	8	4	1	0	0	0	0	2	3	8	8	8	8	8	8	8	6	3	0	1	0	133
39	44	Varian_Day 2_062519	2019-06-25 14:46:35	Day 2 Context	V07.MB	2	Day 2	Varian-1	1	39	2	3	8	8	8	8	8	8	8	8	8	8	6	0	0	0	1	0	2	3	8	8	8	8	8	8	8	0	0	0	0	0	153
40	44	Varian_Day 2_062519	2019-06-25 14:46:35	Day 2 Context	V07.MB	2	Day 2	Varian-1	1	40	2	1	3	3	6	6	6	6	6	6	6	6	0	0	0	0	4	3	6	6	6	6	6	6	6	6	6	0	0	0	0	0	118
41	44	Varian_Day 2_062519	2019-06-25 14:46:35	Day 2 Context	V07.MB	2	Day 2	Varian-1	1	41	0	1	4	6	7	7	7	7	7	7	7	7	5	0	0	0	0	0	0	7	7	7	7	7	7	7	7	0	0	0	0	0	128
42	44	Varian_Day 2_062519	2019-06-25 14:46:35	Day 2 Context	V07.MB	2	Day 2	Varian-1	1	42	2	3	4	4	5	6	6	6	6	6	6	6	4	0	0	0	0	1	1	1	3	6	6	6	6	6	5	1	0	0	0	0	106
43	44	Varian_Day 2_062519	2019-06-25 14:46:35	Day 2 Context	V07.MB	2	Day 2	Varian-1	1	43	3	3	5	5	5	5	5	5	5	5	5	0	0	0	0	0	0	0	0	0	1	5	5	5	5	5	5	2	1	0	0	0	85
44	44	Varian_Day 2_062519	2019-06-25 14:46:35	Day 2 Context	V07.MB	2	Day 2	Varian-1	1	44	0	0	0	5	5	6	6	6	6	6	4	1	0	0	0	0	0	0	0	2	6	6	6	6	6	6	5	6	4	2	0	0	100
45	44	Varian_Day 2_062519	2019-06-25 14:46:35	Day 2 Context	V07.MB	2	Day 2	Varian-1	1	45	0	0	0	4	5	5	5	5	5	5	5	5	5	4	2	2	0	0	2	0	0	1	1	2	5	5	5	5	5	5	0	0	93
46	44	Varian_Day 2_062519	2019-06-25 14:46:35	Day 2 Context	V07.MB	2	Day 2	Varian-1	1	46	0	0	0	7	7	7	7	7	5	4	4	3	3	2	0	1	0	0	0	0	0	0	0	0	3	7	7	7	7	7	3	0	98
47	44	Varian_Day 2_062519	2019-06-25 14:46:35	Day 2 Context	V07.MB	2	Day 2	Varian-1	1	47	0	0	0	7	7	7	7	7	7	4	3	2	1	1	1	0	0	0	0	0	0	0	0	2	3	7	7	7	7	7	2	0	96
48	44	Varian_Day 2_062519	2019-06-25 14:46:35	Day 2 Context	V07.MB	2	Day 2	Varian-1	1	48	0	0	0	7	8	8	8	8	8	8	8	7	8	3	1	2	0	0	0	0	0	0	0	0	0	7	8	8	8	8	5	3	131
49	44	Varian_Day 2_062519	2019-06-25 14:46:35	Day 2 Context	V07.MB	2	Day 2	Varian-1	1	49	0	0	0	0	6	6	6	6	6	6	5	6	6	0	0	0	0	0	0	0	0	0	0	0	0	5	6	6	6	6	3	0	85
50	44	Varian_Day 2_062519	2019-06-25 14:46:35	Day 2 Context	V07.MB	2	Day 2	Varian-1	1	50	0	0	0	0	3	3	3	3	3	3	3	3	3	1	0	0	0	0	0	0	0	0	0	0	0	3	3	3	3	3	1	0	44
51	44	Varian_Day 2_062519	2019-06-25 14:46:35	Day 2 Context	V07.MB	2	Day 2	Varian-1	1	51	0	0	0	0	3	3	3	3	3	3	3	3	3	2	0	0	0	0	0	0	0	0	0	0	0	3	3	3	3	3	3	0	47
52	44	Varian_Day 2_062519	2019-06-25 14:46:35	Day 2 Context	V07.MB	2	Day 2	Varian-1	1	52	0	0	0	0	2	2	2	2	2	2	2	2	2	0	0	0	0	0	0	0	0	0	0	0	0	2	2	2	2	2	1	0	29
53	44	Varian_Day 2_062519	2019-06-25 14:46:35	Day 2 Context	V07.MB	2	Day 2	Varian-1	1	53	0	0	0	0	5	5	5	5	5	5	5	5	5	1	1	1	0	0	0	0	0	0	0	0	0	5	5	5	5	5	4	0	77
54	44	Varian_Day 2_062519	2019-06-25 14:46:35	Day 2 Context	V07.MB	2	Day 2	Varian-1	1	54	0	0	0	0	2	2	2	2	2	2	2	2	1	0	0	0	0	0	0	0	0	0	0	0	0	2	2	2	1	2	1	0	27
55	44	Varian_Day 2_062519	2019-06-25 14:46:35	Day 2 Context	V07.MB	2	Day 2	Varian-1	1	55	0	0	0	0	2	2	2	2	2	2	2	2	2	0	0	0	0	0	0	0	0	0	0	0	0	2	2	2	2	2	1	0	29
56	44	Varian_Day 2_062519	2019-06-25 14:46:35	Day 2 Context	V07.MB	2	Day 2	Varian-1	1	56	0	0	0	0	0	0	0	0	0	0	0	0	0	0	0	0	0	0	0	0	0	0	0	0	0	0	0	0	0	0	0	0	0
57	44	Varian_Day 2_062519	2019-06-25 14:46:35	Day 2 Context	V07.MB	2	Day 2	Varian-1	1	57	0	0	0	0	4	4	4	4	4	4	4	4	4	0	0	0	0	0	0	0	0	0	0	0	0	4	4	4	4	4	2	0	58
58	44	Varian_Day 2_062519	2019-06-25 14:46:35	Day 2 Context	V07.MB	2	Day 2	Varian-1	1	58	0	0	0	0	2	2	2	2	2	2	2	2	2	0	0	0	0	0	0	0	0	0	0	0	0	2	2	2	2	2	1	0	29
59	44	Varian_Day 2_062519	2019-06-25 14:46:35	Day 2 Context	V07.MB	2	Day 2	Varian-1	1	59	0	0	0	0	4	4	4	4	4	4	4	4	4	0	0	0	0	0	0	0	0	0	0	0	0	4	4	4	4	4	2	0	58
60	44	Varian_Day 2_062519	2019-06-25 14:46:35	Day 2 Context	V07.MB	2	Day 2	Varian-1	1	60	0	0	0	0	3	3	3	3	3	3	3	3	3	1	1	1	0	0	0	0	0	0	0	0	0	3	3	3	3	3	2	0	47
61	44	Varian_Day 2_062519	2019-06-25 14:46:35	Day 2 Context	V07.MB	2	Day 2	Varian-1	1	61	0	0	0	0	7	7	7	7	7	7	7	7	5	7	3	7	0	0	0	0	0	0	0	0	0	7	7	7	5	7	3	0	114
62	44	Varian_Day 2_062519	2019-06-25 14:46:35	Day 2 Context	V07.MB	2	Day 2	Varian-1	1	62	0	0	0	0	1	1	1	1	1	1	1	1	1	1	0	1	0	0	0	0	0	0	0	0	0	1	1	1	1	1	0	0	16
63	44	Varian_Day 2_062519	2019-06-25 14:46:35	Day 2 Context	V07.MB	2	Day 2	Varian-1	1	63	0	0	0	0	3	3	3	3	3	3	3	3	3	3	2	3	0	0	0	0	0	0	0	0	0	3	3	3	3	3	2	0	52
64	44	Varian_Day 2_062519	2019-06-25 14:46:35	Day 2 Context	V07.MB	2	Day 2	Varian-1	1	64	0	0	0	0	3	3	3	3	3	3	3	3	2	3	0	3	0	0	0	0	0	0	0	0	0	3	3	3	2	3	0	0	46
65	44	Varian_Day 2_062519	2019-06-25 14:46:35	Day 2 Context	V07.MB	2	Day 2	Varian-1	1	65	0	0	0	0	8	8	8	8	8	8	8	8	6	8	3	8	0	0	0	0	0	0	0	0	0	8	8	8	6	8	3	0	130
66	44	Varian_Day 2_062519	2019-06-25 14:46:35	Day 2 Context	V07.MB	2	Day 2	Varian-1	1	66	0	0	0	0	6	6	6	6	6	6	6	6	6	4	2	4	0	0	0	0	0	0	0	0	0	6	6	6	6	6	3	0	97
67	44	Varian_Day 2_062519	2019-06-25 14:46:35	Day 2 Context	V07.MB	2	Day 2	Varian-1	1	67	0	0	0	0	3	3	3	3	3	3	3	3	3	3	2	3	0	0	0	0	0	0	0	0	0	3	3	3	3	3	2	0	52
68	44	Varian_Day 2_062519	2019-06-25 14:46:35	Day 2 Context	V07.MB	2	Day 2	Varian-1	1	68	0	0	0	0	2	2	2	2	2	2	2	2	2	2	1	2	0	0	0	0	0	0	0	0	0	2	2	2	2	2	1	0	34
69	44	Varian_Day 2_062519	2019-06-25 14:46:35	Day 2 Context	V07.MB	2	Day 2	Varian-1	1	69	0	0	0	0	2	2	2	2	2	2	2	2	2	2	1	2	0	0	0	0	0	0	0	0	0	2	2	2	2	2	1	0	34
70	44	Varian_Day 2_062519	2019-06-25 14:46:35	Day 2 Context	V07.MB	2	Day 2	Varian-1	1	70	0	0	0	0	4	4	4	4	4	4	4	4	4	4	2	4	0	0	0	0	0	0	0	0	0	4	4	4	4	4	2	0	68
71	44	Varian_Day 2_062519	2019-06-25 14:46:35	Day 2 Context	V07.MB	2	Day 2	Varian-1	1	71	0	0	0	0	6	6	6	6	6	6	6	6	6	6	3	6	0	0	0	0	0	0	0	0	0	6	6	6	6	6	3	0	102
72	44	Varian_Day 2_062519	2019-06-25 14:46:35	Day 2 Context	V07.MB	2	Day 2	Varian-1	1	72	0	0	0	0	2	2	2	2	2	2	2	2	2	2	1	2	0	0	0	0	0	0	0	0	0	2	2	2	2	2	1	0	34
1	45	Varian_Day 2_062519	2019-06-25 14:46:35	Day 2 Context	V07.MC	3	Day 2	Varian-1	1	1	0	3	7	7	7	7	7	7	7	7	7	7	5	3	0	0	0	0	7	7	7	7	7	7	7	4	3	1	0	0	0	0	138
2	45	Varian_Day 2_062519	2019-06-25 14:46:35	Day 2 Context	V07.MC	3	Day 2	Varian-1	1	2	0	4	6	6	6	6	6	6	6	6	6	6	6	6	2	3	2	2	6	6	6	6	6	1	1	0	0	0	0	0	0	0	117
3	45	Varian_Day 2_062519	2019-06-25 14:46:35	Day 2 Context	V07.MC	3	Day 2	Varian-1	1	3	4	8	8	8	8	8	8	8	8	7	7	5	3	2	2	0	1	3	8	8	8	8	8	5	4	3	1	0	0	0	0	0	151
4	45	Varian_Day 2_062519	2019-06-25 14:46:35	Day 2 Context	V07.MC	3	Day 2	Varian-1	1	4	0	5	7	7	7	7	7	7	7	0	0	0	0	0	0	0	0	5	7	7	7	7	7	7	7	6	5	4	3	0	0	0	126
5	45	Varian_Day 2_062519	2019-06-25 14:46:35	Day 2 Context	V07.MC	3	Day 2	Varian-1	1	5	0	4	4	4	4	4	3	3	0	0	0	0	0	0	0	0	0	4	4	4	4	4	3	4	3	0	0	0	0	0	0	0	56
6	45	Varian_Day 2_062519	2019-06-25 14:46:35	Day 2 Context	V07.MC	3	Day 2	Varian-1	1	6	0	4	5	5	5	5	5	5	1	0	0	0	0	0	0	0	0	4	5	5	5	5	5	5	5	4	5	3	1	0	0	0	87
7	45	Varian_Day 2_062519	2019-06-25 14:46:35	Day 2 Context	V07.MC	3	Day 2	Varian-1	1	7	0	5	6	6	6	6	6	6	5	4	4	0	0	0	0	0	0	5	6	6	6	6	6	6	6	5	2	0	0	0	0	0	108
8	45	Varian_Day 2_062519	2019-06-25 14:46:35	Day 2 Context	V07.MC	3	Day 2	Varian-1	1	8	0	1	2	2	2	2	2	2	2	2	2	0	0	0	0	0	0	1	2	2	2	2	2	2	2	2	0	0	0	0	0	0	36
9	45	Varian_Day 2_062519	2019-06-25 14:46:35	Day 2 Context	V07.MC	3	Day 2	Varian-1	1	9	0	6	7	7	7	7	7	7	7	6	4	1	0	0	0	0	0	6	7	7	7	7	7	7	7	4	1	1	0	0	0	0	127
10	45	Varian_Day 2_062519	2019-06-25 14:46:35	Day 2 Context	V07.MC	3	Day 2	Varian-1	1	10	0	0	0	0	0	0	0	0	0	0	0	0	0	0	0	0	0	0	0	0	0	0	0	0	0	0	0	0	0	0	0	0	0
11	45	Varian_Day 2_062519	2019-06-25 14:46:35	Day 2 Context	V07.MC	3	Day 2	Varian-1	1	11	0	0	0	0	0	0	0	0	0	0	0	0	0	0	0	0	0	0	0	0	0	0	0	0	0	0	0	0	0	0	0	0	0
12	45	Varian_Day 2_062519	2019-06-25 14:46:35	Day 2 Context	V07.MC	3	Day 2	Varian-1	1	12	0	4	4	4	4	4	4	4	4	2	1	0	0	0	0	0	0	4	4	4	4	4	4	4	4	4	2	1	0	0	0	0	74
13	45	Varian_Day 2_062519	2019-06-25 14:46:35	Day 2 Context	V07.MC	3	Day 2	Varian-1	1	13	0	3	3	3	3	3	3	3	3	0	0	0	0	0	0	0	0	3	3	3	3	3	3	3	3	2	1	1	0	0	0	0	52
14	45	Varian_Day 2_062519	2019-06-25 14:46:35	Day 2 Context	V07.MC	3	Day 2	Varian-1	1	14	0	1	1	1	1	1	1	1	1	0	0	0	0	0	0	0	0	1	1	1	1	1	1	1	1	1	0	0	0	0	0	0	17
15	45	Varian_Day 2_062519	2019-06-25 14:46:35	Day 2 Context	V07.MC	3	Day 2	Varian-1	1	15	0	0	1	1	1	1	1	1	1	0	0	0	0	0	0	0	0	0	1	1	1	1	1	1	1	1	0	0	0	0	0	0	15
16	45	Varian_Day 2_062519	2019-06-25 14:46:35	Day 2 Context	V07.MC	3	Day 2	Varian-1	1	16	0	2	4	4	4	4	4	4	4	0	0	0	0	0	0	0	0	2	4	4	4	4	4	4	4	0	0	0	0	0	0	0	60
17	45	Varian_Day 2_062519	2019-06-25 14:46:35	Day 2 Context	V07.MC	3	Day 2	Varian-1	1	17	0	2	3	3	3	3	3	3	3	0	0	0	0	0	0	0	0	2	3	3	3	3	3	3	3	0	0	0	0	0	0	0	46
18	45	Varian_Day 2_062519	2019-06-25 14:46:35	Day 2 Context	V07.MC	3	Day 2	Varian-1	1	18	0	5	6	6	6	6	6	6	5	2	1	1	0	0	0	0	0	5	6	6	6	6	6	6	6	2	2	0	0	0	0	0	101
19	45	Varian_Day 2_062519	2019-06-25 14:46:35	Day 2 Context	V07.MC	3	Day 2	Varian-1	1	19	0	3	5	5	5	5	5	5	5	0	0	0	0	0	0	0	0	3	5	5	5	5	5	5	5	5	5	0	0	0	0	0	86
20	45	Varian_Day 2_062519	2019-06-25 14:46:35	Day 2 Context	V07.MC	3	Day 2	Varian-1	1	20	0	1	1	1	1	1	1	1	1	0	0	0	0	0	0	0	0	1	1	1	1	1	1	1	1	1	0	0	0	0	0	0	17
21	45	Varian_Day 2_062519	2019-06-25 14:46:35	Day 2 Context	V07.MC	3	Day 2	Varian-1	1	21	0	3	3	3	3	3	3	3	3	2	2	0	0	0	0	0	0	3	3	3	3	3	3	3	3	1	0	0	0	0	0	0	53
22	45	Varian_Day 2_062519	2019-06-25 14:46:35	Day 2 Context	V07.MC	3	Day 2	Varian-1	1	22	0	0	1	1	1	1	1	1	1	1	1	0	0	0	0	0	0	0	1	1	1	1	1	1	1	1	0	0	0	0	0	0	17
23	45	Varian_Day 2_062519	2019-06-25 14:46:35	Day 2 Context	V07.MC	3	Day 2	Varian-1	1	23	1	4	6	6	6	6	6	6	6	6	6	0	0	0	0	0	0	4	6	6	6	6	6	6	6	5	0	0	0	0	0	0	110
24	45	Varian_Day 2_062519	2019-06-25 14:46:35	Day 2 Context	V07.MC	3	Day 2	Varian-1	1	24	1	2	2	2	2	2	2	2	2	2	2	2	0	0	0	0	0	2	2	2	2	2	2	2	2	0	0	0	0	0	0	0	39
25	45	Varian_Day 2_062519	2019-06-25 14:46:35	Day 2 Context	V07.MC	3	Day 2	Varian-1	1	25	1	3	3	3	3	3	3	3	3	2	2	1	0	0	0	0	0	3	3	3	3	3	3	3	3	2	1	1	0	0	0	0	58
26	45	Varian_Day 2_062519	2019-06-25 14:46:35	Day 2 Context	V07.MC	3	Day 2	Varian-1	1	26	4	3	6	6	6	6	6	6	6	0	0	0	0	0	0	0	0	3	6	6	6	6	6	6	6	6	6	0	0	0	0	0	106
27	45	Varian_Day 2_062519	2019-06-25 14:46:35	Day 2 Context	V07.MC	3	Day 2	Varian-1	1	27	4	3	5	5	5	5	5	5	5	0	0	0	0	0	0	0	0	3	5	5	5	5	5	5	5	5	5	0	0	0	0	0	90
28	45	Varian_Day 2_062519	2019-06-25 14:46:35	Day 2 Context	V07.MC	3	Day 2	Varian-1	1	28	1	4	4	4	4	4	4	4	2	0	0	0	0	0	0	0	0	4	4	4	4	4	4	4	4	3	2	0	0	0	0	0	68
29	45	Varian_Day 2_062519	2019-06-25 14:46:35	Day 2 Context	V07.MC	3	Day 2	Varian-1	1	29	0	1	2	2	2	2	2	2	0	0	0	0	0	0	0	0	0	1	2	2	2	2	2	2	2	0	0	0	0	0	0	0	28
30	45	Varian_Day 2_062519	2019-06-25 14:46:35	Day 2 Context	V07.MC	3	Day 2	Varian-1	1	30	0	3	5	5	5	5	5	5	0	0	0	0	0	0	0	0	0	3	5	5	5	5	5	5	5	5	4	1	0	0	0	0	81
31	45	Varian_Day 2_062519	2019-06-25 14:46:35	Day 2 Context	V07.MC	3	Day 2	Varian-1	1	31	0	5	5	5	5	5	5	5	1	0	0	0	0	0	0	0	0	5	5	5	5	5	5	5	5	5	4	3	1	0	0	0	89
32	45	Varian_Day 2_062519	2019-06-25 14:46:35	Day 2 Context	V07.MC	3	Day 2	Varian-1	1	32	1	1	1	1	1	1	1	1	1	0	0	0	0	0	0	0	0	1	1	1	1	1	1	1	1	1	1	0	0	0	0	0	19
33	45	Varian_Day 2_062519	2019-06-25 14:46:35	Day 2 Context	V07.MC	3	Day 2	Varian-1	1	33	1	2	3	3	3	3	3	3	1	0	0	0	0	0	0	0	0	2	3	3	3	3	3	3	3	3	3	3	0	0	0	0	54
34	45	Varian_Day 2_062519	2019-06-25 14:46:35	Day 2 Context	V07.MC	3	Day 2	Varian-1	1	34	0	1	3	2	3	3	3	3	0	0	0	0	0	0	0	0	0	1	3	2	3	3	3	3	3	3	3	3	0	0	0	0	48
35	45	Varian_Day 2_062519	2019-06-25 14:46:35	Day 2 Context	V07.MC	3	Day 2	Varian-1	1	35	3	4	5	5	5	5	5	5	5	3	2	0	0	0	0	0	0	4	5	5	5	5	5	5	5	5	2	1	0	0	0	0	94
36	45	Varian_Day 2_062519	2019-06-25 14:46:35	Day 2 Context	V07.MC	3	Day 2	Varian-1	1	36	4	3	4	4	4	4	4	4	4	0	0	0	0	0	0	0	0	3	4	4	4	4	4	4	4	4	4	3	0	0	0	0	77
37	45	Varian_Day 2_062519	2019-06-25 14:46:35	Day 2 Context	V07.MC	3	Day 2	Varian-1	1	37	3	2	3	3	3	3	3	3	3	0	0	0	0	0	0	0	0	2	3	3	3	3	3	3	3	3	3	2	0	0	0	0	57
38	45	Varian_Day 2_062519	2019-06-25 14:46:35	Day 2 Context	V07.MC	3	Day 2	Varian-1	1	38	6	4	6	6	6	6	6	6	6	0	0	0	0	0	0	0	0	4	6	6	6	6	6	6	6	6	6	4	0	0	0	0	114
39	45	Varian_Day 2_062519	2019-06-25 14:46:35	Day 2 Context	V07.MC	3	Day 2	Varian-1	1	39	3	2	3	3	3	3	3	3	2	0	0	0	0	0	0	0	0	2	3	3	3	3	3	3	3	3	3	2	0	0	0	0	56
40	45	Varian_Day 2_062519	2019-06-25 14:46:35	Day 2 Context	V07.MC	3	Day 2	Varian-1	1	40	2	2	3	3	3	3	3	3	0	0	0	0	0	0	0	0	0	2	3	3	3	3	3	3	3	3	3	3	0	0	0	0	54
41	45	Varian_Day 2_062519	2019-06-25 14:46:35	Day 2 Context	V07.MC	3	Day 2	Varian-1	1	41	0	1	2	2	2	2	2	2	0	0	0	0	0	0	0	0	0	1	2	2	2	2	2	2	2	2	2	2	0	0	0	0	34
42	45	Varian_Day 2_062519	2019-06-25 14:46:35	Day 2 Context	V07.MC	3	Day 2	Varian-1	1	42	0	3	6	5	6	6	6	6	0	0	0	0	0	0	0	0	0	3	6	5	6	6	6	6	6	6	6	6	0	0	0	0	100
43	45	Varian_Day 2_062519	2019-06-25 14:46:35	Day 2 Context	V07.MC	3	Day 2	Varian-1	1	43	0	1	2	2	2	2	2	2	0	0	0	0	0	0	0	0	0	1	2	2	2	2	2	2	2	2	2	2	0	0	0	0	34
44	45	Varian_Day 2_062519	2019-06-25 14:46:35	Day 2 Context	V07.MC	3	Day 2	Varian-1	1	44	0	2	5	5	5	5	5	5	0	0	0	0	0	0	0	0	0	2	5	5	5	5	5	5	5	5	5	5	0	0	0	0	84
45	45	Varian_Day 2_062519	2019-06-25 14:46:35	Day 2 Context	V07.MC	3	Day 2	Varian-1	1	45	0	4	5	5	5	5	5	5	4	1	0	0	0	0	0	0	0	4	5	5	5	5	5	5	5	5	4	2	0	0	0	0	89
46	45	Varian_Day 2_062519	2019-06-25 14:46:35	Day 2 Context	V07.MC	3	Day 2	Varian-1	1	46	0	0	1	1	1	1	1	1	1	0	0	0	0	0	0	0	0	0	1	1	1	1	1	1	1	1	1	1	0	0	0	0	17
47	45	Varian_Day 2_062519	2019-06-25 14:46:35	Day 2 Context	V07.MC	3	Day 2	Varian-1	1	47	0	5	6	6	6	6	6	6	6	3	1	0	0	0	0	0	0	5	6	6	6	6	6	6	6	5	4	3	0	0	0	0	110
48	45	Varian_Day 2_062519	2019-06-25 14:46:35	Day 2 Context	V07.MC	3	Day 2	Varian-1	1	48	3	5	6	6	6	6	6	6	6	1	0	0	0	0	0	0	0	5	6	6	6	6	6	6	6	6	6	4	0	0	0	0	114
49	45	Varian_Day 2_062519	2019-06-25 14:46:35	Day 2 Context	V07.MC	3	Day 2	Varian-1	1	49	0	5	7	7	7	7	7	7	7	7	7	0	0	0	0	0	0	5	7	7	7	7	7	7	7	6	0	0	0	0	0	0	128
50	45	Varian_Day 2_062519	2019-06-25 14:46:35	Day 2 Context	V07.MC	3	Day 2	Varian-1	1	50	0	2	5	4	5	5	5	5	5	5	5	0	0	0	0	0	0	2	5	4	5	5	5	5	5	5	0	0	0	0	0	0	87
51	45	Varian_Day 2_062519	2019-06-25 14:46:35	Day 2 Context	V07.MC	3	Day 2	Varian-1	1	51	0	2	4	4	4	4	4	4	4	4	4	0	0	0	0	0	0	2	4	4	4	4	4	4	4	4	0	0	0	0	0	0	72
52	45	Varian_Day 2_062519	2019-06-25 14:46:35	Day 2 Context	V07.MC	3	Day 2	Varian-1	1	52	0	1	2	2	2	2	2	2	2	2	2	0	0	0	0	0	0	1	2	2	2	2	2	2	2	2	0	0	0	0	0	0	36
53	45	Varian_Day 2_062519	2019-06-25 14:46:35	Day 2 Context	V07.MC	3	Day 2	Varian-1	1	53	0	1	3	3	3	3	3	3	3	3	3	0	0	0	0	0	0	1	3	3	3	3	3	3	3	1	0	0	0	0	0	0	51
54	45	Varian_Day 2_062519	2019-06-25 14:46:35	Day 2 Context	V07.MC	3	Day 2	Varian-1	1	54	0	5	6	5	6	6	6	6	6	5	1	0	0	0	0	0	0	5	6	5	6	6	6	6	6	5	4	1	0	0	0	0	108
55	45	Varian_Day 2_062519	2019-06-25 14:46:35	Day 2 Context	V07.MC	3	Day 2	Varian-1	1	55	0	1	2	2	2	2	2	2	2	2	0	0	0	0	0	0	0	1	2	2	2	2	2	2	2	2	2	0	0	0	0	0	36
56	45	Varian_Day 2_062519	2019-06-25 14:46:35	Day 2 Context	V07.MC	3	Day 2	Varian-1	1	56	0	3	7	7	7	7	7	7	7	7	5	3	2	0	0	0	0	3	7	7	7	7	7	7	7	3	2	0	0	0	0	0	126
57	45	Varian_Day 2_062519	2019-06-25 14:46:35	Day 2 Context	V07.MC	3	Day 2	Varian-1	1	57	0	3	4	3	4	4	4	4	4	4	4	4	3	3	0	0	0	2	4	3	4	4	4	3	1	0	0	0	0	0	0	0	73
58	45	Varian_Day 2_062519	2019-06-25 14:46:35	Day 2 Context	V07.MC	3	Day 2	Varian-1	1	58	0	5	7	7	7	7	7	7	7	7	7	7	6	7	4	0	0	0	7	7	7	7	7	5	0	0	0	0	0	0	0	0	132
59	45	Varian_Day 2_062519	2019-06-25 14:46:35	Day 2 Context	V07.MC	3	Day 2	Varian-1	1	59	0	1	2	2	2	2	2	2	2	2	2	2	2	2	1	0	0	0	2	2	2	2	2	2	0	0	0	0	0	0	0	0	38
60	45	Varian_Day 2_062519	2019-06-25 14:46:35	Day 2 Context	V07.MC	3	Day 2	Varian-1	1	60	0	2	4	4	4	4	4	4	4	4	4	4	4	4	2	0	0	0	4	4	4	4	4	4	0	0	0	0	0	0	0	0	76
61	45	Varian_Day 2_062519	2019-06-25 14:46:35	Day 2 Context	V07.MC	3	Day 2	Varian-1	1	61	0	0	1	1	1	1	1	1	1	1	1	1	1	1	0	0	0	0	1	1	1	1	1	1	0	0	0	0	0	0	0	0	18
62	45	Varian_Day 2_062519	2019-06-25 14:46:35	Day 2 Context	V07.MC	3	Day 2	Varian-1	1	62	0	4	5	5	5	5	5	5	5	5	5	4	1	1	0	0	0	0	5	5	5	5	5	2	0	0	0	0	0	0	0	0	82
63	45	Varian_Day 2_062519	2019-06-25 14:46:35	Day 2 Context	V07.MC	3	Day 2	Varian-1	1	63	0	5	8	8	8	8	8	8	8	8	7	5	2	1	0	0	0	0	8	8	8	8	8	7	3	1	0	0	0	0	0	0	135
64	45	Varian_Day 2_062519	2019-06-25 14:46:35	Day 2 Context	V07.MC	3	Day 2	Varian-1	1	64	0	4	6	6	6	6	6	6	6	6	6	5	2	0	0	0	0	0	6	6	6	6	6	6	0	0	0	0	0	0	0	0	101
65	45	Varian_Day 2_062519	2019-06-25 14:46:35	Day 2 Context	V07.MC	3	Day 2	Varian-1	1	65	0	3	3	3	3	3	3	3	3	3	3	3	1	0	0	0	0	0	3	3	3	3	3	3	0	0	0	0	0	0	0	0	52
66	45	Varian_Day 2_062519	2019-06-25 14:46:35	Day 2 Context	V07.MC	3	Day 2	Varian-1	1	66	0	5	5	5	5	5	5	5	5	5	3	2	1	0	0	0	0	0	5	5	5	5	5	5	4	3	1	1	0	0	0	0	90
67	45	Varian_Day 2_062519	2019-06-25 14:46:35	Day 2 Context	V07.MC	3	Day 2	Varian-1	1	67	0	3	4	4	4	4	4	4	4	4	4	4	3	0	0	0	0	0	4	4	4	4	4	4	4	2	0	0	0	0	0	0	76
68	45	Varian_Day 2_062519	2019-06-25 14:46:35	Day 2 Context	V07.MC	3	Day 2	Varian-1	1	68	0	3	4	4	4	4	4	4	4	4	1	0	0	0	0	0	0	0	4	4	4	4	4	4	4	4	3	3	0	0	0	0	74
[truncated: 14,692 more rows]

## Sheet: Day3
Id	RunNumber	SessionID	SessionDate	TestDefName	SubjectID	ChamberNo	GroupID	SubjectVariables	TestRep	IntervalNum	X1	X2	X3	X4	X5	X6	X7	X8	X9	X10	X11	X12	X13	X14	X15	X16	Y1	Y2	Y3	Y4	Y5	Y6	Y7	Y8	Y9	Y10	Y11	Y12	Y13	Y14	Y15	Y16	Total
[truncated: 31,710 more rows]

[truncated: 2 more sheets: Day4, Errors]
