# Supplementary material for: Cognitive and behavioral effects of whole brain conventional or high dose rate (FLASH) proton irradiation in a neonatal Sprague Dawley rat model
Source: PLoS One. 2022 Sep 16;17(9):e0274007. doi: 10.1371/journal.pone.0274007 (PMC9481014; doi:10.1371/journal.pone.0274007)
Supplement: S1 Data — (ZIP) [file pone.0274007.s001.zip › Varian-1 CWM 5+8gy.xlsx]

## Sheet: CWM-L Raw
SUBJECT	DAY	LAT1	Error1	LAT2	Error2
V07.MA	1	5	40	5	42	82
V07.MA	2	5	54	5	49	103
V07.MA	3	2.57	47	5	72	119
V07.MA	4	5	50	5	38	88
V07.MA	5	5	47	5	34	81
V07.MA	6	5	55	5	48	103
V07.MA	7	5	54	5	27	81
V07.MA	8	5	38	5	27	65
V07.MA	9	5	33	5	27	60
V07.MA	10	5	40	5	29	69
V07.MA	11	5	42	5	23	65
V07.MA	12	5	39	5	25	64
V07.MA	13	5	39	5	33	72
V07.MA	14	5	30	5	32	62
V07.MA	15	5	58	5	27	85
V07.MA	16	5	41	5	21	62
V07.MA	17	5	28	5	24	52
V07.MA	18	5	41	5	22	63
V07.MB	1	5	56	5	50	106
V07.MB	2	5	76	5	68	144
V07.MB	3	5	54	5	34	88
V07.MB	4	5	90	5	71	161
V07.MB	5	1.25	22	0.33	6	28
V07.MB	6	1.22	22	1.21	20	42
V07.MB	7	0.51	9	1.1	15	24
V07.MB	8	0.31	2	0.3	0	2
V07.MB	9	2.15	31	2.02	30	61
V07.MB	10	0.54	7	0.4	6	13
V07.MB	11	0.53	6	0.32	4	10
V07.MB	12	3.44	50	0.36	6	56
V07.MB	13	1.25	16	1.12	16	32
V07.MB	14	1.35	14	0.24	4	18
V07.MB	15	0.58	6	0.25	2	8
V07.MB	16	1.43	8	0.21	0	8
V07.MB	17	0.24	0	0.39	6	6
V07.MB	18	1.22	18	0.23	2	20
V07.MC	1	5	51	5	50	101
V07.MC	2	5	69	5	67	136
V07.MC	3	5	74	5	58	132
V07.MC	4	5	67	5	50	117
V07.MC	5	5	54	5	55	109
V07.MC	6	5	86	5	58	144
V07.MC	7	5	63	1.2	17	80
V07.MC	8	1.16	9	0.42	5	14
V07.MC	9	1.43	24	0.47	8	32
V07.MC	10	0.17	0	0.45	10	10
V07.MC	11	0.45	11	0.15	2	13
V07.MC	12	0.16	0	0.25	4	4
V07.MC	13	4.17	68	0.55	11	79
V07.MC	14	3.42	45	0.47	13	58
V07.MC	15	0.15	0	0.13	0	0
V07.MC	16	1.45	26	0.55	14	40
V07.MC	17	0.2	2	0.14	0	2
V07.MC	18	0.15	0	0.15	0	0
V07.MD	1	5	48	5	51	99
V07.MD	2	5	68	5	65	133
V07.MD	3	5	67	5	67	134
V07.MD	4	5	66	5	70	136
V07.MD	5	5	73	5	68	141
V07.MD	6	5	75	5	67	142
V07.MD	7	5	71	5	71	142
V07.MD	8	5	58	5	44	102
V07.MD	9	5	74	5	66	140
V07.MD	10	5	57	5	54	111
V07.MD	11	5	70	5	58	128
V07.MD	12	2.47	43	0.35	4	47
V07.MD	13	5	80	5	75	155
V07.MD	14	5	66	5	58	124
V07.MD	15	1.38	19	0.47	7	26
V07.MD	16	1.2	16	0.38	4	20
V07.MD	17	1.03	9	0.26	4	13
V07.MD	18	0.25	2	0.19	2	4
V07.ME	1	5	45	5	41	86
V07.ME	2	5	55	5	45	100
V07.ME	3	5	49	5	34	83
V07.ME	4	5	46	5	28	74
V07.ME	5	5	28	5	22	50
V07.ME	6	5	27	5	22	49
V07.ME	7	5	23	5	31	54
V07.ME	8	5	26	5	22	48
V07.ME	9	5	34	5	12	46
V07.ME	10	5	19	5	13	32
V07.ME	11	5	16	5	7	23
V07.ME	12	5	26	5	19	45
V07.ME	13	5	16	5	18	34
V07.ME	14	5	15	5	8	23
V07.ME	15	5	22	5	3	25
V07.ME	16	5	13	5	11	24
V07.ME	17	5	15	5	4	19
V07.ME	18	5	25	5	9	34
V07.FA	1	5	48	5	41	89
V07.FA	2	5	65	5	40	105
V07.FA	3	5	45	5	48	93
V07.FA	4	5	49	5	43	92
V07.FA	5	5	50	5	57	107
V07.FA	6	5	74	5	55	129
V07.FA	7	5	55	4.13	56	111
V07.FA	8	3.59	67	2.14	23	90
V07.FA	9	5	75	3.03	37	112
V07.FA	10	4.18	53	0.47	13	66
V07.FA	11	2.22	28	0.27	4	32
V07.FA	12	1.36	19	0.28	6	25
V07.FA	13	2.04	23	0.22	2	25
V07.FA	14	5	49	1.39	20	69
V07.FA	15	1.5	21	0.27	2	23
V07.FA	16	1.19	13	0.29	3	16
V07.FA	17	0.55	10	0.58	13	23
V07.FA	18	4.23	49	0.37	10	59
V07.FB	1	5	56	5	59	115
V07.FB	2	5	90	5	75	165
V07.FB	3	5	73	5	58	131
V07.FB	4	5	83	5	65	148
V07.FB	5	5	77	5	63	140
V07.FB	6	5	83	5	55	138
V07.FB	7	5	62	5	49	111
V07.FB	8	2.26	27	0.41	7	34
V07.FB	9	5	72	5	48	120
V07.FB	10	2.28	36	1.01	9	45
V07.FB	11	1.38	24	0.52	15	39
V07.FB	12	5	47	0.33	6	53
V07.FB	13	2.41	50	1.51	31	81
V07.FB	14	1.3	14	1.22	31	45
V07.FB	15	1.45	26	0.28	5	31
V07.FB	16	1.07	17	0.23	2	19
V07.FB	17	1.1	17	0.27	3	20
V07.FB	18	0.45	8	0.2	2	10
V07.FC	1	5	53	5	46	99
V07.FC	2	5	71	5	49	120
V07.FC	3	5	58	5	44	102
V07.FC	4	5	68	5	60	128
V07.FC	5	5	59	5	66	125
V07.FC	6	5	68	1.11	17	85
V07.FC	7	5	56	5	49	105
V07.FC	8	2.57	33	2	26	59
V07.FC	9	5	67	1.15	8	75
V07.FC	10	1.2	20	1.2	15	35
V07.FC	11	1.3	22	0.32	6	28
V07.FC	12	3	37	0.55	10	47
V07.FC	13	1.06	14	0.28	4	18
V07.FC	14	1.51	19	0.34	6	25
V07.FC	15	1.15	15	0.33	5	20
V07.FC	16	0.4	4	0.26	0	4
V07.FC	17	1.23	15	0.29	3	18
V07.FC	18	1.29	15	0.23	0	15
V07.FD	1	5	41	5	39	80
V07.FD	2	5	61	5	55	116
V07.FD	3	5	59	5	51	110
V07.FD	4	5	56	5	50	106
V07.FD	5	5	67	5	50	117
V07.FD	6	5	61	5	45	106
V07.FD	7	5	62	5	51	113
V07.FD	8	2.36	33	1.24	17	50
V07.FD	9	3.22	54	0.59	19	73
V07.FD	10	0.59	18	0.41	11	29
V07.FD	11	0.48	11	0.2	4	15
V07.FD	12	1.2	18	0.27	4	22
V07.FD	13	1.03	19	1.42	26	45
V07.FD	14	0.46	8	0.27	6	14
V07.FD	15	0.43	8	0.34	6	14
V07.FD	16	0.47	5	0.32	6	11
V07.FD	17	0.3	2	0.22	2	4
V07.FD	18	1.24	10	0.21	4	14
V08.MA	1	5	54	5	56	110
V08.MA	2	5	75	1.03	13	88
V08.MA	3	5	70	5	42	112
V08.MA	4	5	72	5	53	125
V08.MA	5	5	67	5	42	109
V08.MA	6	5	53	5	51	104
V08.MA	7	5	27	5	43	70
V08.MA	8	5	48	5	44	92
V08.MA	9	5	52	5	43	95
V08.MA	10	5	43	2.01	25	68
V08.MA	11	2.13	29	2.47	23	52
V08.MA	12	1.23	25	0.33	8	33
V08.MA	13	0.49	10	0.59	17	27
V08.MA	14	1.07	20	5	71	91
V08.MA	15	1.23	5	1.51	33	38
V08.MA	16	0.5	10	0.31	8	18
V08.MA	17	0.38	9	0.3	10	19
V08.MA	18	0.21	4	0.28	8	12
V08.MB	1	5	51	5	25	76
V08.MB	2	1.34	24	5	52	76
V08.MB	3	5	50	5	33	83
V08.MB	4	5	46	5	38	84
V08.MB	5	5	38	5	33	71
V08.MB	6	5	27	5	32	59
V08.MB	7	1.07	12	5	39	51
V08.MB	8	2.24	29	5	49	78
V08.MB	9	2.34	32	0.48	6	38
V08.MB	10	1.35	23	0.23	4	27
V08.MB	11	1.11	16	0.17	0	16
V08.MB	12	0.18	2	0.16	2	4
V08.MB	13	1.38	28	1.39	26	54
V08.MB	14	0.21	2	0.14	2	4
V08.MB	15	0.17	2	0.17	2	4
V08.MB	16	0.21	2	0.25	3	5
V08.MB	17	0.16	0	0.25	2	2
V08.MB	18	0.14	0	0.17	0	0
V08.MC	1	5	41	5	33	74
V08.MC	2	5	63	5	53	116
V08.MC	3	5	65	5	40	105
V08.MC	4	5	62	5	41	103
V08.MC	5	5	54	5	37	91
V08.MC	6	5	44	5	54	98
V08.MC	7	5	52	5	44	96
V08.MC	8	5	53	5	53	106
V08.MC	9	5	39	5	41	80
V08.MC	10	5	36	5	38	74
V08.MC	11	3.44	31	5	55	86
V08.MC	12	3.2	31	2.18	24	55
V08.MC	13	2.17	25	1.24	15	40
V08.MC	14	4.19	47	0.55	6	53
V08.MC	15	1.48	14	0.38	6	20
V08.MC	16	1.2	11	0.48	10	21
V08.MC	17	1.14	13	0.47	9	22
V08.MC	18	2.21	22	0.49	10	32
V08.MD	1	5	55	5	46	101
V08.MD	2	5	72	5	67	139
V08.MD	3	5	71	2.18	31	102
V08.MD	4	2.11	28	3.1	50	78
V08.MD	5	2.33	35	5	73	108
V08.MD	6	1.26	20	2.57	47	67
V08.MD	7	2.05	29	3.13	48	77
V08.MD	8	2.39	37	1.23	23	60
V08.MD	9	0.44	8	1.43	24	32
V08.MD	10	0.51	11	0.58	12	23
V08.MD	11	1.4	22	0.36	8	30
V08.MD	12	1.22	19	0.4	9	28
V08.MD	13	1.04	14	0.51	14	28
V08.MD	14	1.14	15	1.18	19	34
V08.MD	15	0.48	10	0.22	2	12
V08.MD	16	0.54	8	0.35	8	16
V08.MD	17	0.52	8	0.29	6	14
V08.MD	18	0.51	10	0.43	11	21
V08.ME	1	5	68	5	51	119
V08.ME	2	5	85	5	73	158
V08.ME	3	5	75	5	52	127
V08.ME	4	4.26	55	2.37	29	84
V08.ME	5	4.13	56	5	68	124
V08.ME	6	5	90	0.42	8	98
V08.ME	7	0.38	4	0.31	8	12
V08.ME	8	0.26	4	0.37	4	8
V08.ME	9	2.17	38	1.09	18	56
V08.ME	10	0.57	13	0.22	2	15
V08.ME	11	2.29	35	1.26	26	61
V08.ME	12	0.14	0	0.12	0	0
V08.ME	13	0.15	0	0.13	0	0
V08.ME	14	0.13	0	0.12	0	0
V08.ME	15	0.14	0	0.13	0	0
V08.ME	16	0.14	0	0.48	9	9
V08.ME	17	0.13	0	0.11	0	0
V08.ME	18	0.13	0	0.12	0	0
V08.FA	1	5	57	5	54	111
V08.FA	2	5	63	5	62	125
V08.FA	3	5	68	5	53	121
V08.FA	4	5	69	0.37	9	78
V08.FA	5	2.09	37	0.4	8	45
V08.FA	6	2.12	44	4.06	86	130
V08.FA	7	2.14	40	2.41	58	98
V08.FA	8	0.47	14	1.52	33	47
V08.FA	9	0.47	12	1.48	31	43
V08.FA	10	0.4	8	0.39	10	18
V08.FA	11	1.06	12	0.44	12	24
V08.FA	12	1.07	19	1.01	19	38
V08.FA	13	2.32	44	1.47	34	78
V08.FA	14	1.05	17	1.54	40	57
V08.FA	15	0.38	8	0.55	18	26
V08.FA	16	1.43	29	1.07	16	45
V08.FA	17	0.38	10	0.36	6	16
V08.FA	18	0.36	6	0.38	8	14
V08.FB	1	5	41	5	24	65
V08.FB	2	5	37	5	40	77
V08.FB	3	5	26	5	46	72
V08.FB	4	5	34	5	26	60
V08.FB	5	5	45	5	49	94
V08.FB	6	5	29	5	52	81
V08.FB	7	5	32	5	37	69
V08.FB	8	5	40	5	37	77
V08.FB	9	5	31	5	28	59
V08.FB	10	5	26	5	23	49
V08.FB	11	4.35	49	5	31	80
V08.FB	12	5	35	5	19	54
V08.FB	13	5	49	4.58	43	92
V08.FB	14	4.41	40	5	17	57
V08.FB	15	1.35	19	0.57	8	27
V08.FB	16	1.06	12	1.2	13	25
V08.FB	17	1.49	28	0.48	5	33
V08.FB	18	1.17	19	1.23	16	35
V08.FC	1	5	68	5	55	123
V08.FC	2	5	81	5	62	143
V08.FC	3	5	62	5	59	121
V08.FC	4	5	74	5	59	133
V08.FC	5	4.1	58	4.36	72	130
V08.FC	6	2.39	46	5	97	143
V08.FC	7	4.46	76	3.02	53	129
V08.FC	8	1.08	15	1.37	27	42
V08.FC	9	2.23	44	1.42	27	71
V08.FC	10	3.44	66	1.18	17	83
V08.FC	11	2.21	35	1.03	17	52
V08.FC	12	2.15	31	0.39	8	39
V08.FC	13	1.35	28	1.1	20	48
V08.FC	14	1.22	26	0.53	19	45
V08.FC	15	1.07	17	1.05	20	37
V08.FC	16	1.41	27	1.03	17	44
V08.FC	17	2.1	34	0.56	11	45
V08.FC	18	1.25	40	0.49	14	54
V08.FD	1	5	54	5	44	98
V08.FD	2	5	68	5	48	116
V08.FD	3	5	72	5	39	111
V08.FD	4	5	55	5	35	90
V08.FD	5	5	43	5	35	78
V08.FD	6	5	29	5	41	70
V08.FD	7	5	39	5	46	85
V08.FD	8	5	28	5	32	60
V08.FD	9	5	29	5	28	57
V08.FD	10	5	33	5	36	69
V08.FD	11	5	25	5	43	68
V08.FD	12	5	32	5	35	67
V08.FD	13	5	33	5	32	65
V08.FD	14	5	34	5	36	70
V08.FD	15	5	32	5	23	55
V08.FD	16	5	28	5	25	53
V08.FD	17	5	16	2.3	13	29
V08.FD	18	5	34	1.26	15	49
V08.FE	1	5	65	5	52	117
V08.FE	2	5	92	5	56	148
V08.FE	3	5	82	5	49	131
V08.FE	4	5	70	5	66	136
V08.FE	5	5	83	5	62	145
V08.FE	6	5	69	3.19	38	107
V08.FE	7	3.45	38	1.29	29	67
V08.FE	8	1.1	13	0.32	4	17
V08.FE	9	5	92	4.26	78	170
V08.FE	10	2.37	46	0.3	8	54
V08.FE	11	1.02	12	0.34	4	16
V08.FE	12	0.57	115	0.25	8	123
V08.FE	13	2.47	58	1.11	23	81
V08.FE	14	0.34	8	0.15	2	10
V08.FE	15	0.38	7	0.21	5	12
V08.FE	16	1.14	23	1.05	19	42
V08.FE	17	0.21	2	0.31	7	9
V08.FE	18	0.52	14	0.51	13	27
V09.MA	1	5	49	5	43	92
V09.MA	2	5	70	5	55	125
V09.MA	3	5	78	5	54	132
V09.MA	4	5	66	5	53	119
V09.MA	5	5	75	5	59	134
V09.MA	6	5	67	5	55	122
V09.MA	7	5	53	5	69	122
V09.MA	8	5	46	5	33	79
V09.MA	9	5	41	5	34	75
V09.MA	10	5	21	5	20	41
V09.MA	11	5	30	5	33	63
V09.MA	12	0.39	8	0.29	8	16
V09.MA	13	0.43	6	1.04	17	23
V09.MA	14	0.2	2	0.39	21	23
V09.MA	15	0.16	0	0.26	3	3
V09.MA	16	1.06	11	0.31	6	17
V09.MA	17	0.18	2	0.37	7	9
V09.MA	18	0.46	11	1.07	18	29
V09.MB	1	5	65	5	66	131
V09.MB	2	5	58	5	49	107
V09.MB	3	5	42	5	47	89
V09.MB	4	5	45	5	41	86
V09.MB	5	5	38	5	42	80
V09.MB	6	5	42	5	43	85
V09.MB	7	5	40	5	37	77
V09.MB	8	5	52	5	23	75
V09.MB	9	5	20	5	19	39
V09.MB	10	5	32	5	27	59
V09.MB	11	1.47	19	1.21	22	41
V09.MB	12	5	34	5	36	70
V09.MB	13	5	38	5	36	74
V09.MB	14	5	28	5	33	61
V09.MB	15	5	14	5	15	29
V09.MB	16	5	24	5	33	57
V09.MB	17	5	28	5	37	65
V09.MB	18	5	25	5	37	62
V09.MC	1	5	48	5	42	90
V09.MC	2	5	73	5	46	119
V09.MC	3	5	20	5	55	75
V09.MC	4	5	47	5	62	109
V09.MC	5	5	73	5	69	142
V09.MC	6	5	69	5	65	134
V09.MC	7	5	59	5	61	120
V09.MC	8	5	38	5	21	59
V09.MC	9	5	29	5	26	55
V09.MC	10	5	64	5	51	115
V09.MC	11	5	66	5	53	119
V09.MC	12	5	55	5	47	102
V09.MC	13	5	37	5	50	87
V09.MC	14	5	37	5	51	88
V09.MC	15	5	55	5	48	103
V09.MC	16	5	43	5	32	75
V09.MC	17	5	35	5	40	75
V09.MC	18	5	56	5	51	107
V09.MD	1	5	59	5	47	106
V09.MD	2	5	61	5	44	105
V09.MD	3	5	64	5	47	111
V09.MD	4	5	62	5	60	122
V09.MD	5	5	74	5	60	134
V09.MD	6	5	68	5	59	127
V09.MD	7	5	49	5	45	94
V09.MD	8	5	57	5	53	110
V09.MD	9	5	42	5	56	98
V09.MD	10	5	49	5	46	95
V09.MD	11	5	57	5	42	99
V09.MD	12	5	37	5	26	63
V09.MD	13	5	25	5	28	53
V09.MD	14	5	52	5	44	96
V09.MD	15	5	33	5	24	57
V09.MD	16	5	31	5	34	65
V09.MD	17	5	17	5	15	32
V09.MD	18	5	46	5	17	63
V09.ME	1	5	68	5	55	123
V09.ME	2	5	74	5	68	142
V09.ME	3	5	47	5	39	86
V09.ME	4	5	93	5	85	178
V09.ME	5	4.22	79	3.37	52	131
V09.ME	6	5	77	5	79	156
V09.ME	7	3.28	52	1.54	27	79
V09.ME	8	0.31	6	1.01	21	27
V09.ME	9	1.08	16	0.3	4	20
V09.ME	10	1.09	14	0.23	2	16
V09.ME	11	2.1	40	0.28	4	44
V09.ME	12	0.45	7	0.21	4	11
V09.ME	13	0.24	2	1.03	19	21
V09.ME	14	0.23	2	0.15	0	2
V09.ME	15	0.16	0	0.18	2	2
V09.ME	16	1.08	15	0.117	0	15
V09.ME	17	0.17	0	0.18	0	0
V09.ME	18	0.58	8	0.13	0	8
V10.MA	1	5	47	5	35	82
V10.MA	2	5	65	5	55	120
V10.MA	3	5	45	5	48	93
V10.MA	4	5	55	5	39	94
V10.MA	5	5	54	5	35	89
V10.MA	6	5	54	5	42	96
V10.MA	7	5	56	5	37	93
V10.MA	8	1.16	22	1	19	41
V10.MA	9	5	72	5	43	115
V10.MA	10	5	47	5	39	86
V10.MA	11	5	43	5	24	67
V10.MA	12	5	62	2.06	30	92
V10.MA	13	0.3	6	1.35	23	29
V10.MA	14	0.38	6	0.19	2	8
V10.MA	15	0.27	3	0.55	9	12
V10.MA	16	1.1	22	1.03	21	43
V10.MA	17	0.49	12	0.48	15	27
V10.MA	18	0.48	12	0.45	13	25
V10.MB	1	5	44	5	43	87
V10.MB	2	5	59	5	62	121
V10.MB	3	5	75	5	57	132
V10.MB	4	5	65	5	59	124
V10.MB	5	5	70	5	57	127
V10.MB	6	5	50	5	71	121
V10.MB	7	5	42	5	56	98
V10.MB	8	5	47	5	52	99
V10.MB	9	5	56	5	59	115
V10.MB	10	5	56	5	58	114
V10.MB	11	5	45	5	44	89
V10.MB	12	5	60	0.5	12	72
V10.MB	13	2.1	27	0.38	6	33
V10.MB	14	0.29	4	5	69	73
V10.MB	15	0.33	2	0.35	7	9
V10.MB	16	0.19	0	0.14	0	0
V10.MB	17	0.17	0	0.51	8	8
V10.MB	18	0.18	3	0.34	5	8
V10.MC	1	5	59	5	45	104
V10.MC	2	5	71	5	69	140
V10.MC	3	5	78	5	56	134
V10.MC	4	5	76	5	63	139
V10.MC	5	3.35	63	2.16	36	99
V10.MC	6	3.1	55	0.39	8	63
V10.MC	7	2.36	39	0.5	12	51
V10.MC	8	1.37	24	1.01	22	46
V10.MC	9	2.08	39	1.17	22	61
V10.MC	10	0.35	9	0.37	9	18
V10.MC	11	0.37	8	3.47	63	71
V10.MC	12	1.13	28	0.51	17	45
V10.MC	13	0.31	9	0.24	6	15
V10.MC	14	0.3	10	0.33	8	18
V10.MC	15	0.23	6	0.36	13	19
V10.MC	16	0.34	11	1.13	31	42
V10.MC	17	0.42	8	0.2	4	12
V10.MC	18	0.54	10	0.55	9	19
V10.MD	1	5	63	5	51	114
V10.MD	2	5	87	5	79	166
V10.MD	3	5	86	5	72	158
V10.MD	4	2.34	41	5	72	113
V10.MD	5	2.07	38	1.26	23	61
V10.MD	6	5	82	5	75	157
V10.MD	7	2.11	33	5	71	104
V10.MD	8	2.1	34	1.25	21	55
V10.MD	9	5	58	1.18	11	69
V10.MD	10	1.03	16	1	16	32
V10.MD	11	3.59	43	2.06	32	75
V10.MD	12	3.2	64	2.01	34	98
V10.MD	13	3.12	59	0.53	11	70
V10.MD	14	0.51	11	1.04	16	27
V10.MD	15	1.1	23	1.32	24	47
V10.MD	16	3.06	55	2.45	44	99
V10.MD	17	0.43	8	0.48	12	20
V10.MD	18	0.4	12	0.34	10	22
V10.ME	1	5	55	5	42	97
V10.ME	2	5	62	5	71	133
V10.ME	3	5	72	5	56	128
V10.ME	4	5	64	5	56	120
V10.ME	5	5	59	5	45	104
V10.ME	6	5	54	5	48	102
V10.ME	7	5	42	5	29	71
V10.ME	8	5	39	5	23	62
V10.ME	9	5	36	5	34	70
V10.ME	10	5	39	5	30	69
V10.ME	11	5	37	5	40	77
V10.ME	12	1.05	14	5	29	43
V10.ME	13	5	31	5	27	58
V10.ME	14	5	34	5	33	67
V10.ME	15	1.11	13	0.44	7	20
V10.ME	16	0.44	8	1.06	17	25
V10.ME	17	1.23	17	1.08	12	29
V10.ME	18	0.24	2	0.33	5	7
V10.FA	1	5	65	5	55	120
V10.FA	2	5	66	5	59	125
V10.FA	3	5	69	5	63	132
V10.FA	4	5	71	5	58	129
V10.FA	5	5	66	5	52	118
V10.FA	6	5	81	5	74	155
V10.FA	7	5	68	5	66	134
V10.FA	8	1.32	21	1.57	32	53
V10.FA	9	2.25	23	1.35	25	48
V10.FA	10	0.58	16	1.04	19	35
V10.FA	11	2.45	29	0.56	16	45
V10.FA	12	1.2	26	1.17	25	51
V10.FA	13	1.03	19	1.04	19	38
V10.FA	14	1.06	22	0.34	11	33
V10.FA	15	0.36	8	0.32	8	16
V10.FA	16	2.43	67	1.22	29	96
V10.FA	17	0.4	10	1.13	20	30
V10.FA	18	1.29	20	0.44	10	30
V10.FB	1	5	53	5	27	80
V10.FB	2	5	44	5	33	77
V10.FB	3	5	46	5	40	86
V10.FB	4	5	48	5	26	74
V10.FB	5	5	47	5	41	88
V10.FB	6	5	60	5	29	89
V10.FB	7	5	55	5	43	98
V10.FB	8	5	49	2.4	31	80
V10.FB	9	1.31	22	0.49	11	33
V10.FB	10	3.55	58	1.23	14	72
V10.FB	11	0.49	12	0.25	6	18
V10.FB	12	1.32	30	0.41	14	44
V10.FB	13	1.39	30	1.01	21	51
V10.FB	14	0.49	15	0.35	15	30
V10.FB	15	0.26	6	0.3	9	15
V10.FB	16	0.26	6	0.46	8	14
V10.FB	17	0.29	6	0.29	4	10
V10.FB	18	0.44	14	0.24	5	19
V10.FC	1	5	62	5	57	119
V10.FC	2	5	73	5	60	133
V10.FC	3	5	64	5	52	116
V10.FC	4	5	81	5	55	136
V10.FC	5	5	60	5	47	107
V10.FC	6	5	52	5	46	98
V10.FC	7	5	39	5	44	83
V10.FC	8	5	70	5	60	130
V10.FC	9	5	72	5	55	127
V10.FC	10	5	48	5	48	96
V10.FC	11	5	72	1.42	23	95
V10.FC	12	5	66	1.12	20	86
V10.FC	13	5	58	1.52	29	87
V10.FC	14	2.33	42	0.45	12	54
V10.FC	15	1.09	17	1.04	16	33
V10.FC	16	1	16	1.48	37	53
V10.FC	17	0.28	6	0.48	11	17
V10.FC	18	1.25	22	0.36	8	30
V10.FD	1	5	68	5	54	122
V10.FD	2	5	66	5	43	109
V10.FD	3	5	74	5	55	129
V10.FD	4	5	66	5	59	125
V10.FD	5	5	88	5	53	141
V10.FD	6	5	79	5	63	142
V10.FD	7	5	60	5	49	109
V10.FD	8	5	52	5	34	86
V10.FD	9	5	45	5	42	87
V10.FD	10	5	55	5	44	99
V10.FD	11	5	55			55
V10.FD	12	5	53	5	50	103
V10.FD	13	5	45	5	29	74
V10.FD	14	5	42	5	38	80
V10.FD	15	5	40	5	53	93
V10.FD	16	5	39	5	51	90
V10.FD	17	5	35	5	41	76
V10.FD	18	5	42	5	23	65
V10.FE	1	5	66	5	50	116
V10.FE	2	5	47	2.3	25	72
V10.FE	3	5	67	5	48	115
V10.FE	4	5	65	5	61	126
V10.FE	5	5	67	1.15	20	87
V10.FE	6	4.49	73	2.12	39	112
V10.FE	7	2.25	40	0.52	16	56
V10.FE	8	1.02	13	1.18	21	34
V10.FE	9	0.44	4	0.32	5	9
V10.FE	10	0.43	10	0.47	7	17
V10.FE	11	0.36	6	0.46	10	16
V10.FE	12	0.22	0	0.45	11	11
V10.FE	13	0.22	1	0.2	0	1
V10.FE	14	0.18	0	0.28	6	6
V10.FE	15	0.16	0	0.48	6	6
V10.FE	16	1.03	4	0.57	8	12
V10.FE	17	1.11	14	0.3	6	20
V10.FE	18	0.26	6	0.41	8	14
V11.MA	1	5	39	5	37	76
V11.MA	2	5	71	5	42	113
V11.MA	3	5	54	5	29	83
V11.MA	4	5	49	5	31	80
V11.MA	5	5	55	5	31	86
V11.MA	6	5	56	5	37	93
V11.MA	7	5	45	5	36	81
V11.MA	8	5	48	5	27	75
V11.MA	9	5	41	5	34	75
V11.MA	10	1.09	13	5	40	53
V11.MA	11	5	38	5	33	71
V11.MA	12	5	52	5	38	90
V11.MA	13	5	61	5	39	100
V11.MA	14	5	42	5	36	78
V11.MA	15	5	50	5	44	94
V11.MA	16	5	51	5	36	87
V11.MA	17	5	41	5	37	78
V11.MA	18	5	43	5	32	75
V11.MB	1	5	53	5	36	89
V11.MB	2	5	41	5	35	76
V11.MB	3	5	35	5	29	64
V11.MB	4	5	32	5	26	58
V11.MB	5	5	22	5	38	60
V11.MB	6	5	8	5	80	88
V11.MB	7	5	19	2.23	16	35
V11.MB	8	5	22	5	34	56
V11.MB	9	5	51	5	50	101
V11.MB	10	5	15	5	42	57
V11.MB	11	5	16	5	26	42
V11.MB	12	5	18	5	33	51
V11.MB	13	5	20	5	38	58
V11.MB	14	5	10	5	39	49
V11.MB	15	4.23	18	5	27	45
V11.MB	16	5	8	5	33	41
V11.MB	17	5	15	5	31	46
V11.MB	18	5	16	3.4	33	49
V11.MC	1	5	49	5	43	92
V11.MC	2	5	56	5	51	107
V11.MC	3	5	59	5	46	105
V11.MC	4	5	55	5	41	96
V11.MC	5	5	53	5	74	127
V11.MC	6	5	51	5	74	125
V11.MC	7	5	72	5	55	127
V11.MC	8	1.26	13	5	39	52
V11.MC	9	5	25	5	30	55
V11.MC	10	1.08	10	5	48	58
V11.MC	11	5	41	5	47	88
V11.MC	12	3.47	16	1.35	21	37
V11.MC	13	2.16	27	1.1	16	43
V11.MC	14	1.27	13	1.47	25	38
V11.MC	15	3.29	42	5	48	90
V11.MC	16	5	50	5	57	107
V11.MC	17	1.55	11	0.3	4	15
V11.MC	18	0.48	11	1.15	13	24
V11.MD	1	5	43	5	47	90
V11.MD	2	5	44	5	57	101
V11.MD	3	5	54	5	59	113
V11.MD	4	5	73	5	62	135
V11.MD	5	4.27	52	1.17	16	68
V11.MD	6	5	80	2.17	28	108
V11.MD	7	1.07	15	1.57	32	47
V11.MD	8	1.49	20	1.07	13	33
V11.MD	9	0.53	11	1.02	13	24
V11.MD	10	0.36	5	0.21	3	8
V11.MD	11	0.28	7	0.4	7	14
V11.MD	12	0.29	6	0.17	0	6
V11.MD	13	1.43	24	0.28	3	27
V11.MD	14	0.37	6	0.27	4	10
V11.MD	15	0.21	2	0.17	0	2
V11.MD	16	0.26	0	0.28	6	6
V11.MD	17	0.47	8	0.26	4	12
V11.MD	18	0.46	8	0.15	0	8
V11.ME	1	5	56	5	54	110
V11.ME	2	5	51	5	49	100
V11.ME	3	5	58	5	45	103
V11.ME	4	5	56	5	51	107
V11.ME	5	5	66	5	64	130
V11.ME	6	5	50	5	50	100
V11.ME	7	5	51	5	62	113
V11.ME	8	5	47	5	42	89
V11.ME	9	5	42	5	43	85
V11.ME	10	5	45	2.32	31	76
V11.ME	11	2.05	25	1.35	18	43
V11.ME	12	1.5	22	1.14	6	28
V11.ME	13	1.07	13	2.28	28	41
V11.ME	14	0.36	4	0.5	6	10
V11.ME	15	5	62	2.35	29	91
V11.ME	16	1.02	10	0.27	1	11
V11.ME	17	2.42	33	0.3	3	36
V11.ME	18	0.24	4	0.19	4	8
V11.FA	1	5	74	5	62	136
V11.FA	2	5	76	5	57	133
V11.FA	3	5	72	5	61	133
V11.FA	4	5	62	5	76	138
V11.FA	5	5	86	5	80	166
V11.FA	6	5	80	3.31	58	138
V11.FA	7	5	79	1.29	27	106
V11.FA	8	1.5	23	0.46	6	29
V11.FA	9	3.09	46	0.49	13	59
V11.FA	10	2.42	22	0.45	11	33
V11.FA	11	1.23	18	0.28	5	23
V11.FA	12	0.58	18	0.33	9	27
V11.FA	13	1.19	26	0.52	16	42
V11.FA	14	1.47	34	0.36	8	42
V11.FA	15	0.39	9	0.43	13	22
V11.FA	16	0.21	2	0.34	9	11
V11.FA	17	0.55	10	0.28	6	16
V11.FA	18	0.23	2	0.17	0	2
V11.FB	1	5	50	5	47	97
V11.FB	2	5	72	5	54	126
V11.FB	3	5	62	5	53	115
V11.FB	4	5	77	5	69	146
V11.FB	5	5	66	5	56	122
V11.FB	6	5	64	5	58	122
V11.FB	7	5	60	5	59	119
V11.FB	8	5	57	5	58	115
V11.FB	9	5	40	5	47	87
V11.FB	10	5	54	5	57	111
V11.FB	11	5	56	5	52	108
V11.FB	12	5	49	5	59	108
V11.FB	13	5	51	5	67	118
V11.FB	14	5	54	5	83	137
V11.FB	15	2.3	23	0.36	9	32
V11.FB	16	3.26	47	1.21	14	61
V11.FB	17	1.3	18	0.25	4	22
V11.FB	18	0.21	2	1.35	21	23
V11.FC	1	5	43	5	32	75
V11.FC	2	5	33	5	29	62
V11.FC	3	5	29	5	34	63
V11.FC	4	5	42	5	38	80
V11.FC	5	5	38	5	32	70
V11.FC	6	5	40	5	25	65
V11.FC	7	5	45	5	43	88
V11.FC	8	5	44	5	45	89
V11.FC	9	5	41	5	34	75
V11.FC	10	5	46	3.25	25	71
V11.FC	11	5	47	5	33	80
V11.FC	12	5	55	5	39	94
V11.FC	13	5	54	5	50	104
V11.FC	14	5	44	5	50	94
V11.FC	15	5	43	5	27	70
V11.FC	16	4.59	50	0.53	9	59
V11.FC	17	1.12	15	0.48	12	27
V11.FC	18	1.03	15	0.41	9	24
V11.FD	1	5	53	5	51	104
V11.FD	2	5	60	5	55	115
V11.FD	3	5	65	5	42	107
V11.FD	4	5	58	5	39	97
V11.FD	5	5	50	5	56	106
V11.FD	6	5	52	3.55	36	88
V11.FD	7	2.38	25	1.21	20	45
V11.FD	8	3.1	22	0.39	5	27
V11.FD	9	0.52	7	3.13	25	32
V11.FD	10	1.27	14	0.31	5	19
V11.FD	11	0.27	0	1.12	16	16
V11.FD	12	0.33	2	1.21	23	25
V11.FD	13	3.49	62	0.27	4	66
V11.FD	14	1.11	16	0.31	6	22
V11.FD	15	0.26	2	0.32	4	6
V11.FD	16	0.57	10	0.32	6	16
V11.FD	17	0.48	9	1.07	12	21
V11.FD	18	1.28	20	0.28	7	27
V11.FE	1	5	42	5	48	90
V11.FE	2	5	62	5	54	116
V11.FE	3	5	69	5	53	122
V11.FE	4	5	57	5	59	116
V11.FE	5	5	54	5	48	102
V11.FE	6	5	59	5	44	103
V11.FE	7	5	61	5	54	115
V11.FE	8	5	38	5	34	72
V11.FE	9	1.48	16	3.56	35	51
V11.FE	10	2.36	32	0.48	11	43
V11.FE	11	1.22	21	0.52	9	30
V11.FE	12	2.36	44	1.44	31	75
V11.FE	13	0.29	6	0.36	9	15
V11.FE	14	0.21	2	0.26	2	4
V11.FE	15	0.23	2	0.15	0	2
V11.FE	16	2.09	29	0.19	2	31
V11.FE	17	0.13	0	0.15	0	0
V11.FE	18	0.23	2	0.36	0	2
V12.MA	1	5	42	5	36	78
V12.MA	2	5	37	5	39	76
V12.MA	3	5	61	5	56	117
V12.MA	4	5	49	5	60	109
V12.MA	5	5	56	5	65	121
V12.MA	6	5	53	5	51	104
V12.MA	7	5	62	5	49	111
V12.MA	8	5	34	1.26	15	49
V12.MA	9	5	40	5	52	92
V12.MA	10	5	36	5	37	73
V12.MA	11	5	40	5	39	79
V12.MA	12	5	21	5	43	64
V12.MA	13	5	37	5	33	70
V12.MA	14	5	27	5	41	68
V12.MA	15	5	32	1.41	32	64
V12.MA	16	5	32	5	42	74
V12.MA	17	5	64	2.09	27	91
V12.MA	18	3.33	41	5	36	77
V12.MB	1	5	37	5	34	71
V12.MB	2	5	42	5	28	70
V12.MB	3	5	47	5	31	78
V12.MB	4	5	42	5	40	82
V12.MB	5	5	36	5	31	67
V12.MB	6	5	40	5	33	73
V12.MB	7	5	33	2.18	23	56
V12.MB	8	4.35	45	5	39	84
V12.MB	9	2.17	20	0.23	2	22
V12.MB	10	0.41	6	0.22	0	6
V12.MB	11	0.32	8	0.16	2	10
V12.MB	12	1.01	16	0.18	2	18
V12.MB	13	3.04	38	2.16	32	70
V12.MB	14	3.32	41	1.01	13	54
V12.MB	15	0.4	10	0.2	2	12
V12.MB	16	1.1	12	0.18	2	14
V12.MB	17	1.4	29	0.42	13	42
V12.MB	18	1.3	25	0.24	4	29
V12.MC	1	5	40	5	39	79
V12.MC	2	5	48	5	44	92
V12.MC	3	5	54	5	53	107
V12.MC	4	5	62	5	47	109
V12.MC	5	5	49	5	46	95
V12.MC	6	5	25	5	35	60
V12.MC	7	5	38	5	39	77
V12.MC	8	5	32	5	36	68
V12.MC	9	5	28	5	38	66
V12.MC	10	5	25	5	34	59
V12.MC	11	5	10	5	16	26
V12.MC	12	5	10	5	25	35
V12.MC	13	5	6	5	11	17
V12.MC	14	5	33	5	38	71
V12.MC	15	5	14	5	26	40
V12.MC	16	5	78	5	18	96
V12.MC	17	5	10	5	24	34
V12.MC	18	5	10	5	20	30
V12.MD	1	5	45	5	32	77
V12.MD	2	5	34	5	28	62
V12.MD	3	5	56	5	29	85
V12.MD	4	5	83	5	50	133
V12.MD	5	5	58	5	38	96
V12.MD	6	5	78	5	46	124
V12.MD	7	5	82	5	44	126
V12.MD	8	5	60	5	42	102
V12.MD	9	5	61	5	46	107
V12.MD	10	5	69	5	42	111
V12.MD	11	5	83	5	52	135
V12.MD	12	5	77	5	38	115
V12.MD	13	5	83	5	54	137
V12.MD	14	5	96	5	38	134
V12.MD	15	5	61	5	38	99
V12.MD	16	5	38	5	32	70
V12.MD	17	5	68	5	37	105
V12.MD	18	5	44	5	20	64
V12.ME	1	5	40	5	34	74
V12.ME	2	5	41	5	50	91
V12.ME	3	5	61	5	41	102
V12.ME	4	5	71	5	61	132
V12.ME	5	5	51	5	58	109
V12.ME	6	2.16	30	1.23	17	47
V12.ME	7	2.15	30	0.35	8	38
V12.ME	8	0.42	5	0.25	4	9
V12.ME	9	3.59	51	2.03	28	79
V12.ME	10	1.55	28	1.01	16	44
V12.ME	11	2.43	43	0.32	6	49
V12.ME	12	0.38	6	0.5	13	19
V12.ME	13	0.15	0	0.14	0	0
V12.ME	14	0.18	2	0.44	9	11
V12.ME	15					0
V12.ME	16	0.13	0	0.15	0	0
V12.ME	17	0.1	0	0.17	2	2
V12.ME	18	0.09	0	0.08	0	0
V12.FA	1	5	29	5	26	55
V12.FA	2	5	46	5	46	92
V12.FA	3	5	55	5	51	106
V12.FA	4	5	69	5	42	111
V12.FA	5	5	39	5	49	88
V12.FA	6	5	40	5	65	105
V12.FA	7	5	50	5	55	105
V12.FA	8	5	41	2.32	27	68
V12.FA	9	5	47	1.19	13	60
V12.FA	10	1.36	13	0.32	3	16
V12.FA	11	0.38	7	0.31	4	11
V12.FA	12	2.5	42	0.27	4	46
V12.FA	13	1.48	27	0.36	7	34
V12.FA	14	1.39	24	1.29	23	47
V12.FA	15	0.19	2	0.41	8	10
V12.FA	16	0.23	4	0.35	4	8
V12.FA	17	0.37	9	0.45	5	14
V12.FA	18	0.22	2	0.31	0	2
V12.FB	1	5	39	5	25	64
V12.FB	2	5	43	5	37	80
V12.FB	3	5	56	5	39	95
V12.FB	4	5	68	5	40	108
V12.FB	5	5	43	5	39	82
V12.FB	6	5	45	5	37	82
V12.FB	7	5	44	5	48	92
V12.FB	8	5	39	5	39	78
V12.FB	9	5	41	5	43	84
V12.FB	10	5	37	5	34	71
V12.FB	11	5	42	5	37	79
V12.FB	12	5	22	5	28	50
V12.FB	13	5	24	5	40	64
V12.FB	14	5	23	5	38	61
V12.FB	15	5	19	5	31	50
V12.FB	16	5	26	5	21	47
V12.FB	17	5	15	5	27	42
V12.FB	18	5	15	5	19	34
V12.FC	1	5	33	5	29	62
V12.FC	2	5	4	1.13	13	17
V12.FC	3	5	43	5	41	84
V12.FC	4	5	45	5	48	93
V12.FC	5	5	42	5	52	94
V12.FC	6	2.16	28	1.39	24	52
V12.FC	7	1.1	14	0.31	4	18
V12.FC	8	1.41	11	0.34	5	16
V12.FC	9	1.32	20	0.21	2	22
V12.FC	10	1.58	26	0.19	2	28
V12.FC	11	1.04	18	0.21	4	22
V12.FC	12	5	79	5	78	157
V12.FC	13	1.21	17	2.09	36	53
V12.FC	14	1.52	18	0.45	12	30
V12.FC	15	0.36	4	0.41	6	10
V12.FC	16	0.49	10	1.39	25	35
V12.FC	17	0.5	10	0.2	2	12
V12.FC	18	1	15	0.52	14	29
V12.FD	1	5	42	5	33	75
V12.FD	2	5	34	5	40	74
V12.FD	3	5	35	5	41	76
V12.FD	4	2.49	52	1.04	21	73
V12.FD	5	5	49	5	56	105
V12.FD	6	5	47	5	46	93
V12.FD	7	5	36	5	63	99
V12.FD	8	5	40	5	46	86
V12.FD	9	5	36	5	36	72
V12.FD	10	5	35	5		35
V12.FD	11	5	30	5	42	72
V12.FD	12	5	34	5	33	67
V12.FD	13	5	26	5	27	53
V12.FD	14	5	26	5	30	56
V12.FD	15	5	20	5	30	50
V12.FD	16	1.33	23	1.03	13	36
V12.FD	17	5	17	5	22	39
V12.FD	18	5	41	5	53	94
V12.FE	1	5	45	0.47	9	54
V12.FE	2	5	67	5	64	131
V12.FE	3	2.12	32	2.34	41	73
V12.FE	4	1.21	15	0.27	6	21
V12.FE	5	0.47	12	0.35	8	20
V12.FE	6	2.15	52	0.53	14	66
V12.FE	7	2.28	48	1.26	28	76
V12.FE	8	1.11	19	1.38	30	49
V12.FE	9	2	35	3.49	60	95
V12.FE	10	2.02	32	1	17	49
V12.FE	11	1	11	1.53	26	37
V12.FE	12	0.53	8	0.48	10	18
V12.FE	13	2.07	30	1.06	18	48
V12.FE	14	2.02	28	0.47	12	40
V12.FE	15	0.55	12	2.1	15	27
V12.FE	16	1.21	17	0.38	15	32
V12.FE	17	1.17	16	0.44	11	27
V12.FE	18	1.01	12	0.4	10	22
V13.MA	1	5	53	5	41	94
V13.MA	2	5	51	5	53	104
V13.MA	3	5	71	5	59	130
V13.MA	4	5	50	5	65	115
V13.MA	5	5	64	3.42	44	108
V13.MA	6	3.17	33	1.39	19	52
V13.MA	7	0.41	4	0.22	2	6
V13.MA	8	5	53	5	51	104
V13.MA	9	5	56	5	59	115
V13.MA	10	5	58	5	48	106
V13.MA	11	5	40	1	9	49
V13.MA	12	3.28	25	1.16	12	37
V13.MA	13	2.5	30	0.49	10	40
V13.MA	14	0.3	0	0.24	4	4
V13.MA	15	1.01	12	0.24	4	16
V13.MA	16	0.23	4	0.19	4	8
V13.MA	17	0.44	7	0.24	5	12
V13.MA	18	0.32	3	0.21	2	5
V13.MB	1	5	49	5	36	85
V13.MB	2	5	57	5	45	102
V13.MB	3	5	71	5	50	121
V13.MB	4	5	63	5	56	119
V13.MB	5	5	51	5	40	91
V13.MB	6	5	45	5	36	81
V13.MB	7	5	41	5	42	83
V13.MB	8	5	51	5	39	90
V13.MB	9	5	50	5	24	74
V13.MB	10	5	31	5	33	64
V13.MB	11	5	34	5	29	63
V13.MB	12	5	35	3.13	35	70
V13.MB	13	2.04	22	0.42	7	29
V13.MB	14	1.27	16	0.23	2	18
V13.MB	15	1.27	18	2.12	14	32
V13.MB	16	0.38	2	0.26	4	6
V13.MB	17	1.15	13	0.35	4	17
V13.MB	18	0.25	3	1	6	9
V13.MC	1	5	78	5	49	127
V13.MC	2	5	60	5	74	134
V13.MC	3	5	57	5	37	94
V13.MC	4	5	66	5	50	116
V13.MC	5	5	53	5	33	86
V13.MC	6	5	47	5	22	69
V13.MC	7	5	37	5	21	58
V13.MC	8	5	31	5	29	60
V13.MC	9	5	46	5	41	87
V13.MC	10	5	71	5	55	126
V13.MC	11	5	51	5	47	98
V13.MC	12	3.41	45	5	52	97
V13.MC	13	2.35	32	2.43	29	61
V13.MC	14	4.13	62	4.3	49	111
V13.MC	15	1.06	21	0.56	10	31
V13.MC	16	1.31	17	0.57	13	30
V13.MC	17	0.32	5	0.44	12	17
V13.MC	18	1.08	19	0.34	8	27
V13.MD	1	5	53	1.23	22	75
V13.MD	2	2.56	47	5	78	125
V13.MD	3	5	80	5	75	155
V13.MD	4	5	99	5	80	179
V13.MD	5	5	61	5	58	119
V13.MD	6	5	67	5	62	129
V13.MD	7	5	44	5	68	112
V13.MD	8	5	30	5	49	79
V13.MD	9	5	69	4.31	79	148
V13.MD	10	3.1	54	1.44	26	80
V13.MD	11	1.07	20	0.57	18	38
V13.MD	12	1.31	26	0.57	11	37
V13.MD	13	0.49	12	0.43	12	24
V13.MD	14	0.51	10	0.31	6	16
V13.MD	15	0.18	3	0.14	0	3
V13.MD	16	1.51	24	0.37	9	33
V13.MD	17	3.14	59	0.29	6	65
V13.MD	18	0.51	13	0.48	14	27
V13.ME	1	5	72	5	73	145
V13.ME	2	5	49	5	58	107
V13.ME	3	5	50	5	38	88
V13.ME	4	5	63	5	60	123
V13.ME	5	5	49	5	49	98
V13.ME	6	5	40	5	35	75
V13.ME	7	5	37	4.11	43	80
V13.ME	8	5	45	5	34	79
V13.ME	9	5	55	5	33	88
V13.ME	10	5	36	2.09	27	63
V13.ME	11	4.34	33	0.31	6	39
V13.ME	12	1.22	19	4.56	51	70
V13.ME	13	0.38	4	0.25	0	4
V13.ME	14	1.48	24	0.44	6	30
V13.ME	15	0.28	6	0.27	2	8
V13.ME	16	2.3	43	5	64	107
V13.ME	17	0.21	0	0.36	6	6
V13.ME	18	0.21	1	0.19	1	2
V13.FA	1	5	81	5	71	152
V13.FA	2	5	78	5	62	140
V13.FA	3	5	45	5	51	96
V13.FA	4	5	80	5	65	145
V13.FA	5	5	53	5	51	104
V13.FA	6	5	94	5	79	173
V13.FA	7	5	69	5	61	130
V13.FA	8	1.14	11	5	74	85
V13.FA	9	5	103	5	91	194
V13.FA	10	1.32	22	3.49	82	104
V13.FA	11	0.5	15	1.2	25	40
V13.FA	12	1.37	22	1	21	43
V13.FA	13	3.02	42	0.26	4	46
V13.FA	14	2.4	47	1.13	23	70
V13.FA	15	1.1	22	0.41	10	32
V13.FA	16	0.53	12	0.43	8	20
V13.FA	17	0.2	2	0.17	2	4
V13.FA	18	0.19	1	0.18	0	1
V13.FB	1	5	80	5	84	164
V13.FB	2	5	75	5	77	152
V13.FB	3	5	66	5	59	125
V13.FB	4	5	65	5	77	142
V13.FB	5	5	90	5	106	196
V13.FB	6	4.25	52	1.14	18	70
V13.FB	7	4.03	60	0.52	15	75
V13.FB	8	1.01	16	1.53	33	49
V13.FB	9	5	69	5	65	134
V13.FB	10	2.49	41	0.36	10	51
V13.FB	11	1.15	20	0.58	16	36
V13.FB	12	1.41	20	0.38	8	28
V13.FB	13	0.51	11	0.46	6	17
V13.FB	14	0.47	8	0.46	4	12
V13.FB	15	0.5	10	0.39	10	20
V13.FB	16	1.4	10	0.34	5	15
V13.FB	17	0.25	0	0.26	2	2
V13.FB	18	0.22	0	0.43	10	10
V13.FC	1	5	82	5	66	148
V13.FC	2	5	65	5	46	111
V13.FC	3	5	63	5	44	107
V13.FC	4	5	74	5	61	135
V13.FC	5	5	67	5	66	133
V13.FC	6	5	48	5	35	83
V13.FC	7	5	45	5	53	98
V13.FC	8	5	53	5	44	97
V13.FC	9	5	56	5	46	102
V13.FC	10	5	32	5	39	71
V13.FC	11	5	15	5	35	50
V13.FC	12	5	30	5	24	54
V13.FC	13	5	47	5	40	87
V13.FC	14	5	36	4.2	34	70
V13.FC	15	5	37	5	42	79
V13.FC	16	5	55	5	33	88
V13.FC	17	5	40	4.25	51	91
V13.FC	18	5	65	1.24	20	85
V13.FD	1	5	69	5	64	133
V13.FD	2	5	79	5	70	149
V13.FD	3	5	69	5	63	132
V13.FD	4	5	84	5	70	154
V13.FD	5	5	61	5	57	118
V13.FD	6	5	79	5	61	140
V13.FD	7	5	87	5	58	145
V13.FD	8	5	75	5	61	136
V13.FD	9	5	86	5	52	138
V13.FD	10	1.04	16	5	71	87
V13.FD	11	5	79	5	70	149
V13.FD	12	5	59	5	58	117
V13.FD	13	3.04	50	0.44	12	62
V13.FD	14	3.15	63	2.34	41	104
V13.FD	15	1.16	26	0.54	21	47
V13.FD	16	1.3	23	0.32	8	31
V13.FD	17	0.42	11	1.1	19	30
V13.FD	18	1.09	22	1.02	23	45
V13.FE	1	5	73	5	60	133
V13.FE	2	5	74	5	52	126
V13.FE	3	5	57	5	54	111
V13.FE	4	5	90	5	69	159
V13.FE	5	5	74	3.27	45	119
V13.FE	6	5	84	2.58	53	137
V13.FE	7	2.05	40	1.06	22	62
V13.FE	8	2.15	38	0.42	10	48
V13.FE	9	2.02	34	0.43	11	45
V13.FE	10	1.25	22	1.44	30	52
V13.FE	11	0.32	2	0.23	2	4
V13.FE	12	0.51	12	0.33	6	18
V13.FE	13	0.41	11	0.33	8	19
V13.FE	14	0.43	6	0.24	4	10
V13.FE	15	0.25	6	0.2	0	6
V13.FE	16	0.31	4	0.43	6	10
V13.FE	17	0.32	6	0.3	0	6
V13.FE	18	0.32	3	0.19	2	5
V14.MA	1	2.58	35	5	49	84
V14.MA	2	5	69	5	60	129
V14.MA	3	5	66	5	62	128
V14.MA	4	5	55	5	45	100
V14.MA	5	5	47	5	41	88
V14.MA	6	5	64	5	57	121
V14.MA	7	5	60	0.48	12	72
V14.MA	8	1.03	14	1.11	18	32
V14.MA	9	2.45	43	1.06	18	61
V14.MA	10	1.22	25	1.41	29	54
V14.MA	11	1.02	12	0.26	4	16
V14.MA	12	0.49	10	0.42	9	19
V14.MA	13	2.03	26	2.14	31	57
V14.MA	14	0.48	14	1.28	24	38
V14.MA	15	0.29	6	0.23	6	12
V14.MA	16	0.29	8	0.47	12	20
V14.MA	17	0.18	2	0.21	2	4
V14.MA	18	0.27	4	0.36	9	13
V14.MB	1	5	48	5	38	86
V14.MB	2	5	47	5	35	82
V14.MB	3	5	51	5	35	86
V14.MB	4	5	95	5	51	146
V14.MB	5	5	46	5	32	78
V14.MB	6	5	20	5	29	49
V14.MB	7	5	31	5	39	70
V14.MB	8	5	19	5	28	47
V14.MB	9	5	29	5	24	53
V14.MB	10	5	24	5	37	61
V14.MB	11	5	20	5	19	39
V14.MB	12	1.27	14	5	24	38
V14.MB	13	0.31	4	1.18	9	13
V14.MB	14	0.29	4	0.24	4	8
V14.MB	15	0.15	0	0.44	8	8
V14.MB	16	0.23	3	0.22	4	7
V14.MB	17	0.2	4	0.24	4	8
V14.MB	18	1.52	33	0.26	3	36
V14.MC	1	5	39	5	30	69
V14.MC	2	5	69	5	31	100
V14.MC	3	5	29	5	23	52
V14.MC	4	5	26	5	33	59
V14.MC	5	5	25	5	28	53
V14.MC	6	5	26	5	16	42
V14.MC	7	5	21	5	13	34
V14.MC	8	5	22	5	23	45
V14.MC	9	5	16	5	10	26
V14.MC	10	5	28	5	13	41
V14.MC	11	5	22	5	24	46
V14.MC	12	5	22	5	18	40
V14.MC	13	5	21	5	17	38
V14.MC	14	5	29	5	15	44
V14.MC	15	5	15	5	16	31
V14.MC	16	5	16	5	6	22
V14.MC	17	5	28	5	16	44
V14.MC	18	5	32	5	17	49
V14.MD	1	5	55	1.52	29	84
V14.MD	2	5	64	5	56	120
V14.MD	3	5	72	5	65	137
V14.MD	4	5	72	5	73	145
V14.MD	5	5	63	5	62	125
V14.MD	6	5	71	5	74	145
V14.MD	7	5	59	5	68	127
V14.MD	8	5	63	5	64	127
V14.MD	9	5	65	5	61	126
V14.MD	10	5	60	5	52	112
V14.MD	11	5	48	5	67	115
V14.MD	12	5	62	5	66	128
V14.MD	13	0.52	10	5	62	72
V14.MD	14	5	44	5	55	99
V14.MD	15	2.17	21	2.01	27	48
V14.MD	16	1.17	21	0.41	8	29
V14.MD	17	3.17	40	1.03	12	52
V14.MD	18	2.13	33	0.56	12	45
V14.ME	1	5	54	5	43	97
V14.ME	2	5	75	5	67	142
V14.ME	3	5	80	5	60	140
V14.ME	4	5	82	5	72	154
V14.ME	5	5	58	5	43	101
V14.ME	6	5	74	5	62	136
V14.ME	7	1.16	18	5	51	69
V14.ME	8	3.09	49	2.08	24	73
V14.ME	9	1.31	26	0.47	9	35
V14.ME	10	1.21	24	0.32	8	32
V14.ME	11	1.01	16	0.19	1	17
V14.ME	12	1.1	14	0.28	4	18
V14.ME	13	4	50	0.55	10	60
V14.ME	14	1.37	23	1.01	13	36
V14.ME	15	0.54	12	0.35	10	22
V14.ME	16	0.23	4	0.48	12	16
V14.ME	17	0.32	5	0.36	6	11
V14.ME	18	1.23	21	0.47	13	34
V14.FA	1	5	47	5	50	97
V14.FA	2	5	68	5	36	104
V14.FA	3	5	77	5	51	128
V14.FA	4	5	67	5	39	106
V14.FA	5	5	41	5	38	79
V14.FA	6	5	57	5	49	106
V14.FA	7	5	65	5	31	96
V14.FA	8	5	42	5	25	67
V14.FA	9	5	39	5	21	60
V14.FA	10	2.09	33	3.23	36	69
V14.FA	11	0.53	16	0.29	6	22
V14.FA	12	0.39	10	0.26	6	16
V14.FA	13	0.57	4	0.21	6	10
V14.FA	14	1.42	27	0.29	8	35
V14.FA	15	0.14	2	0.15	0	2
V14.FA	16	0.19	0	0.15	0	0
V14.FA	17	0.14	0	0.15	0	0
V14.FA	18	1.1	12	0.26	2	14
V14.FB	1	5	48	5	40	88
V14.FB	2	5	65	5	39	104
V14.FB	3	5	77	5	56	133
V14.FB	4	5	83	5	38	121
V14.FB	5	5	60	5	43	103
V14.FB	6	5	47	5	47	94
V14.FB	7	5	36	5	29	65
V14.FB	8	5	51	5	8	59
V14.FB	9	5	53	5	43	96
V14.FB	10	5	52	5	40	92
V14.FB	11	5	24	5	29	53
V14.FB	12	5	46	5	32	78
V14.FB	13	5	81	5	18	99
V14.FB	14	5	20	5	25	45
V14.FB	15	5	20	5	31	51
V14.FB	16	5	20	5	42	62
V14.FB	17	5	44	4.44	41	85
V14.FB	18	5	37	5	46	83
V14.FC	1	5	57	5	52	109
V14.FC	2	5	68	5	49	117
V14.FC	3	5	67	5	67	134
V14.FC	4	5	65	5	66	131
V14.FC	5	5	61	5	62	123
V14.FC	6	5	57	5	59	116
V14.FC	7	5	61	5	64	125
V14.FC	8	5	53	2.53	28	81
V14.FC	9	5	57	5	46	103
V14.FC	10	5	46	5	67	113
V14.FC	11	5	47	5	55	102
V14.FC	12	5	47	5	56	103
V14.FC	13	5	54	5	24	78
V14.FC	14	5	43	5	54	97
V14.FC	15	5	40	5	27	67
V14.FC	16	5	39	5	41	80
V14.FC	17	5	40	5	44	84
V14.FC	18	5	54	5	35	89
V14.FD	1	5	55	5	39	94
V14.FD	2	5	60	5	51	111
V14.FD	3	5	66	3.5	45	111
V14.FD	4	5	57	5	49	106
V14.FD	5	5	69	5	44	113
V14.FD	6	5	51	5	43	94
V14.FD	7	5	61	5	58	119
V14.FD	8	5	28	5	35	63
V14.FD	9	5	67	5	43	110
V14.FD	10	0.34	10	1.16	112	122
V14.FD	11	3.33	51	0.5	11	62
V14.FD	12	1.19	20	3.37	53	73
V14.FD	13	0.38	6	0.56	6	12
V14.FD	14	0.18	2	0.21	2	4
V14.FD	15	1.39	29	0.52	14	43
V14.FD	16	0.25	4	0.29	6	10
V14.FD	17	0.21	2	0.27	4	6
V14.FD	18	0.3	4	0.21	2	6
V14.FE	1	5	32	5	41	73
V14.FE	2	5	54	5	55	109
V14.FE	3	5	55	5	55	110
V14.FE	4	5	46	5	32	78
V14.FE	5	5	58	5	30	88
V14.FE	6	5	45	5	51	96
V14.FE	7	5	38	1.31	25	63
V14.FE	8	4.23	39	1.17	18	57
V14.FE	9	5	45	5	40	85
V14.FE	10	0.56	8	0.3	2	10
V14.FE	11	0.35	9	0.45	7	16
V14.FE	12	0.23	2	0.21	2	4
V14.FE	13	0.24	4	0.18	2	6
V14.FE	14	0.14	0	0.17	2	2
V14.FE	15	0.14	0	0.13	0	0
V14.FE	16	0.14	0	0.17	0	0
V14.FE	17	0.25	2	0.12	0	2
V14.FE	18	0.13	0	0.14	0	0
V15.MA	1	5	27	5	21	48
V15.MA	2	5	47	5	51	98
V15.MA	3	5	51	5	48	99
V15.MA	4	5	48	5	41	89
V15.MA	5	5	36	5	36	72
V15.MA	6	5	34	5	48	82
V15.MA	7	5	44	5	40	84
V15.MA	8	5	52	5	37	89
V15.MA	9	5	40	5	30	70
V15.MA	10	5	12	5	19	31
V15.MA	11	5	20	5	30	50
V15.MA	12	5	22	5	25	47
V15.MA	13	5	20	5	9	29
V15.MA	14	5	29	5	22	51
V15.MA	15	5	13	5	7	20
V15.MA	16	5	13	5	19	32
V15.MA	17	5	7	5	5	12
V15.MA	18	5	8	5	14	22
V15.MB	1	5	20	5	26	46
V15.MB	2	5	65	5	40	105
V15.MB	3	5	54	5	59	113
V15.MB	4	5	63	5	43	106
V15.MB	5	5	28	5	40	68
V15.MB	6	5	31	5	38	69
V15.MB	7	5	29	5	19	48
V15.MB	8	5	30	5	41	71
V15.MB	9	5	27	5	33	60
V15.MB	10	5	21	5	16	37
V15.MB	11	5	30	5	29	59
V15.MB	12	5	31	5	26	57
V15.MB	13	5	29	5	28	57
V15.MB	14	5	26	5	37	63
V15.MB	15	5	15	5	22	37
V15.MB	16	5	24	5	16	40
V15.MB	17	5	29	5	14	43
V15.MB	18	5	25	5	20	45
V15.MC	1	5	38	5	27	65
V15.MC	2	5	51	5	52	103
V15.MC	3	5	60	5	54	114
V15.MC	4	5	46	5	41	87
V15.MC	5	5	44	2.31	25	69
V15.MC	6	0.54	12	5	55	67
V15.MC	7	1.27	10	5	34	44
V15.MC	8	5	50	5	43	93
V15.MC	9	5	34	5	44	78
V15.MC	10	5	37	5	34	71
V15.MC	11	5	42	3.3	27	69
V15.MC	12	1.03	13	5	38	51
V15.MC	13	5	32	5	41	73
V15.MC	14	1	10	1.13	14	24
V15.MC	15	2.23	32	1.47	8	40
V15.MC	16	5	31	2.17	27	58
V15.MC	17	2.42	12	3.51	29	41
V15.MC	18	0.38	7	3.35	33	40
V15.MD	1	5	30	5	40	70
V15.MD	2	5	67	5	62	129
V15.MD	3	5	65	5	43	108
V15.MD	4	5	52	5	52	104
V15.MD	5	5	54	5	35	89
V15.MD	6	5	71	5	35	106
V15.MD	7	5	35	5	34	69
V15.MD	8	5	37	5	50	87
V15.MD	9	5	21	5	33	54
V15.MD	10	5	37	5	25	62
V15.MD	11	5	12	5	2	14
V15.MD	12	5	41	5	41	82
V15.MD	13	5	58	5	25	83
V15.MD	14	5	37	5	22	59
V15.MD	15	5	24	3.2	17	41
V15.MD	16	4.33	27	5	28	55
V15.MD	17	5	9	5	9	18
V15.MD	18	3.41	17	2.14	7	24
V15.ME	1	5	23	5	42	65
V15.ME	2	5	63	5	53	116
V15.ME	3	5	68	5	47	115
V15.ME	4	5	42	5	45	87
V15.ME	5	5	47	5	43	90
V15.ME	6	5	21	5	33	54
V15.ME	7	5	22	5	24	46
V15.ME	8	5	15	5	22	37
V15.ME	9	5	19	5	28	47
V15.ME	10	5	19	5	20	39
V15.ME	11	5	34	5	32	66
V15.ME	12	5	16	5	18	34
V15.ME	13	5	22	5	10	32
V15.ME	14	5	20	5	24	44
V15.ME	15	5	18	5	12	30
V15.ME	16	5	15	5	15	30
V15.ME	17	5	5	5	18	23
V15.ME	18	5	6	5	18	24
V15.FA	1	5	43	5	39	82
V15.FA	2	5	70	5	54	124
V15.FA	3	5	71	5	54	125
V15.FA	4	5	58	5	44	102
V15.FA	5	5	53	5	38	91
V15.FA	6	5	72	5	34	106
V15.FA	7	5	38	5	33	71
V15.FA	8	5	50	5	43	93
V15.FA	9	5	67	5	39	106
V15.FA	10	5	33	5	49	82
V15.FA	11	5	67	5	62	129
V15.FA	12	5	60	5	61	121
V15.FA	13	3.19	53	1.18	19	72
V15.FA	14	4.31	65	2.33	44	109
V15.FA	15	1.23	20	2.03	24	44
V15.FA	16	1.23	21	2.1	30	51
V15.FA	17	0.43	8	0.29	6	14
V15.FA	18	0.58	16	0.29	6	22
V15.FB	1	5	45	5	32	77
V15.FB	2	5	46	5	33	79
V15.FB	3	5	43	5	34	77
V15.FB	4	5	35	4.26	28	63
V15.FB	5	5	26	5	25	51
V15.FB	6	5	23	5	25	48
V15.FB	7	5	22	5	9	31
V15.FB	8	5	23	5	26	49
V15.FB	9	5	27	5	12	39
V15.FB	10	5	12	5	11	23
V15.FB	11	5	28	5	27	55
V15.FB	12	5	26	5	28	54
V15.FB	13	5	11	5	23	34
V15.FB	14	5	10	5	24	34
V15.FB	15	5	9	5	10	19
V15.FB	16	5	28	5	9	37
V15.FB	17	5	18	5	2	20
V15.FB	18	5	19	5	4	23
V15.FC	1	5	56	5	51	107
V15.FC	2	5	68	5	58	126
V15.FC	3	5	66	5	61	127
V15.FC	4	5	54	5	50	104
V15.FC	5	5	43	5	34	77
V15.FC	6	5	43	5	23	66
V15.FC	7	5	28	5	23	51
V15.FC	8	5	27	5	26	53
V15.FC	9	5	38	5	21	59
V15.FC	10	5	20	5	27	47
V15.FC	11	5	46	5	35	81
V15.FC	12	5	41	5	47	88
V15.FC	13	5	26	5	31	57
V15.FC	14	5	23	5	30	53
V15.FC	15	5	33	5	21	54
V15.FC	16	5	20	5	31	51
V15.FC	17	5	11	5	13	24
V15.FC	18	5	17	5	25	42
V15.FD	1	5	40	5	46	86
V15.FD	2	5	61	5	42	103
V15.FD	3	5	48	5	45	93
V15.FD	4	5	35	5	26	61
V15.FD	5	5	20	5	23	43
V15.FD	6	5	13	5	45	58
V15.FD	7	5	14	5	15	29
V15.FD	8	5	22	5	15	37
V15.FD	9	5	21	5	8	29
V15.FD	10	5	12	5	12	24
V15.FD	11	5	17	5	16	33
V15.FD	12	5	21	5	35	56
V15.FD	13	5	9	5	7	16
V15.FD	14	5	20	5	11	31
V15.FD	15	5	16	5	13	29
V15.FD	16	5	12	5	11	23
V15.FD	17	5	25	5	45	70
V15.FD	18	5	15	5	16	31
V15.FE	1	5	41	5	30	71
V15.FE	2	5	67	5	54	121
V15.FE	3	5	63	5	52	115
V15.FE	4	5	51	5	32	83
V15.FE	5	5	47	5	49	96
V15.FE	6	5	43	5	16	59
V15.FE	7	5	42	5	61	103
V15.FE	8	5	43	5	13	56
V15.FE	9	5	61	5	19	80
V15.FE	10	5	53	5	18	71
V15.FE	11	5	53	5	30	83
V15.FE	12	5	51	5	27	78
V15.FE	13	5	49	5	25	74
V15.FE	14	5	40	5	34	74
V15.FE	15	5	32	5	35	67
V15.FE	16	5	41	5	33	74
V15.FE	17	5	37	5	13	50
V15.FE	18	5	36	5	24	60
V16.MA	1	5	49	5	42	91
V16.MA	2	5	70	1.48	28	98
V16.MA	3	5	70	5	57	127
V16.MA	4	5	74	5	47	121
V16.MA	5	5	67	5	57	124
V16.MA	6	3.39	47	5	66	113
V16.MA	7	5	69	5	48	117
V16.MA	8	5	61	5	48	109
V16.MA	9	5	50	5	38	88
V16.MA	10	5	43	5	41	84
V16.MA	11	5	54	5	59	113
V16.MA	12	5	43	5	38	81
V16.MA	13	5	45	5	64	109
V16.MA	14	5	51	5	45	96
V16.MA	15	5	42	2.35	27	69
V16.MA	16	1.17	12	0.45	4	16
V16.MA	17	1.09	6	1.32	17	23
V16.MA	18	0.44	10	0.36	8	18
V16.MB	1	5	49	5	45	94
V16.MB	2	5	47	5	30	77
V16.MB	3	5	46	5	60	106
V16.MB	4	5	60	5	60	120
V16.MB	5	5	60	5	54	114
V16.MB	6	5	53	5	50	103
V16.MB	7	5	52	5	54	106
V16.MB	8	5	44	5	57	101
V16.MB	9	5	42	5	45	87
V16.MB	10	5	32	5	35	67
V16.MB	11	5	37	5	38	75
V16.MB	12	5	38	5	46	84
V16.MB	13	5	53	5	59	112
V16.MB	14	4.55	17	1.19	18	35
V16.MB	15	1.26	19	1.43	23	42
V16.MB	16	1.07	12	1.13	19	31
V16.MB	17	2.55	42	0.31	6	48
V16.MB	18	1.05	11	0.29	6	17
V16.MC	1	3.49	42	5	53	95
V16.MC	2	2.05	32	5	59	91
V16.MC	3	5	66	5	44	110
V16.MC	4	5	73	5	61	134
V16.MC	5	1.52	30	5	63	93
V16.MC	6	1.29	19	3.14	46	65
V16.MC	7	2.53	38	2.48	37	75
V16.MC	8	5	72	4.37	62	134
V16.MC	9	3.18	41	1.25	20	61
V16.MC	10	1.04	15	0.56	17	32
V16.MC	11	1.26	16	1.1	14	30
V16.MC	12	0.53	8	1.17	10	18
V16.MC	13	0.37	4	0.36	8	12
V16.MC	14	1	13	0.55	17	30
V16.MC	15	0.59	11	0.54	13	24
V16.MC	16	1.01	9	0.49	9	18
V16.MC	17	1.42	26	1.42	17	43
V16.MC	18	1.41	24	1.17	23	47
V16.MD	1	5	55	5	68	123
V16.MD	2	4.3	77	5	62	139
V16.MD	3	5	71	5	48	119
V16.MD	4	5	76	5	79	155
V16.MD	5	5	81	5	74	155
V16.MD	6	5	68	5	65	133
V16.MD	7	5	60	5	58	118
V16.MD	8	5	54	5	66	120
V16.MD	9	5	50	1.44	25	75
V16.MD	10	1.57	29	0.48	12	41
V16.MD	11	5	63	1.12	14	77
V16.MD	12	1.31	9	0.35	5	14
V16.MD	13	2.52	40	0.36	10	50
V16.MD	14	0.37	6	0.28	6	12
V16.MD	15	1.07	11	0.29	4	15
V16.MD	16	0.37	7	0.4	0	7
V16.MD	17	0.32	2	0.2	0	2
V16.MD	18	0.16	0	0.57	6	6
V16.ME	1	5	56	5	41	97
V16.ME	2	5	60	5	45	105
V16.ME	3	5	58	5	33	91
V16.ME	4	5	68	5	36	104
V16.ME	5	5	47	5	41	88
V16.ME	6	5	64	5	49	113
V16.ME	7	5	56	5	49	105
V16.ME	8	5	57	5	44	101
V16.ME	9	5	45	5	41	86
V16.ME	10	5	37	5	27	64
V16.ME	11	5	41	5	25	66
V16.ME	12	5	35	5	33	68
V16.ME	13	5	56	5	68	124
V16.ME	14	5	43	5	47	90
V16.ME	15	5	49	5	41	90
V16.ME	16	5	39	5	32	71
V16.ME	17	5	42	5	27	69
V16.ME	18	5	40	5	50	90
V16.FA	1	5	54	5	44	98
V16.FA	2	5	76	5	53	129
V16.FA	3	5	41	5	15	56
V16.FA	4	5	69	5	41	110
V16.FA	5	5	86	5	51	137
V16.FA	6	5	64	5	71	135
V16.FA	7	5	66	5	53	119
V16.FA	8	5	48	5	42	90
V16.FA	9	5	52	5	38	90
V16.FA	10	5	60	5	76	136
V16.FA	11	5	42	5	47	89
V16.FA	12	5	56	5	44	100
V16.FA	13	3.14	37	0.59	16	53
V16.FA	14	0.42	14	0.42	11	25
V16.FA	15	0.28	4	0.23	0	4
V16.FA	16	0.46	6	0.2	6	12
V16.FA	17	0.25	2	0.26	8	10
V16.FA	18	0.32	4	1.04	13	17
V16.FB	1	5	46	5	48	94
V16.FB	2	5	39	5	45	84
V16.FB	3	5	64	5	47	111
V16.FB	4	5	58	5	55	113
V16.FB	5	2.53	46	5	44	90
V16.FB	6	5	66	5	47	113
V16.FB	7	5	63	5	59	122
V16.FB	8	5	35	5	40	75
V16.FB	9	5	43	5	51	94
V16.FB	10	5	39	5	51	90
V16.FB	11	5	40	5	33	73
V16.FB	12	5	35	5	42	77
V16.FB	13	5	57	5	44	101
V16.FB	14	5	51	5	35	86
V16.FB	15	5	37	5	42	79
V16.FB	16	5	34	5	38	72
V16.FB	17	5	41	5	41	82
V16.FB	18	1.23	14	1.15	15	29
V16.FC	1	5	51	5	48	99
V16.FC	2	5	53	5	59	112
V16.FC	3	5	56	5	56	112
V16.FC	4	5	80	5	53	133
V16.FC	5	5	68	5	55	123
V16.FC	6	5	60	5	40	100
V16.FC	7	5	67	5	54	121
V16.FC	8	5	38	5	58	96
V16.FC	9	2.28	26	5	58	84
V16.FC	10	3.2	33	1.14	16	49
V16.FC	11	5	60	5	49	109
V16.FC	12	5	32	5	83	115
V16.FC	13	5	46	2.11	22	68
V16.FC	14	3.56	49	0.41	9	58
V16.FC	15	0.55	8	0.24	3	11
V16.FC	16	2.05	19	0.46	5	24
V16.FC	17	0.5	4	0.34	7	11
V16.FC	18	0.4	8	0.38	6	14
V16.FD	1	5	68	5	64	132
V16.FD	2	5	65	5	45	110
V16.FD	3	5	72	5	37	109
V16.FD	4	5	82	5	50	132
V16.FD	5	5	57	5	58	115
V16.FD	6	5	81	5	59	140
V16.FD	7	5	68	5	62	130
V16.FD	8	5	46	5	59	105
V16.FD	9	2.51	36	4.26	48	84
V16.FD	10	4.18	69	0.51	12	81
V16.FD	11	0.48	11	0.3	8	19
V16.FD	12	0.28	2	0.21	2	4
V16.FD	13	0.3	4	0.25	2	6
V16.FD	14	0.29	4	0.16	2	6
V16.FD	15	2.42	43	0.17	0	43
V16.FD	16	0.17	0	0.19	2	2
V16.FD	17	0.15	0	0.45	0	0
V16.FD	18	2.26	43	0.59	8	51
V16.FE	1	5	55	5	51	106
V16.FE	2	5	55	5	58	113
V16.FE	3	5	32	5	48	80
V16.FE	4	5	58	5	53	111
V16.FE	5	5	58	5	67	125
V16.FE	6	5	54	5	58	112
V16.FE	7	5	42	5	46	88
V16.FE	8	5	28	5	40	68
V16.FE	9	5	44	5	52	96
V16.FE	10	5	31	5	29	60
V16.FE	11	5	47	5	42	89
V16.FE	12	5	22	5	38	60
V16.FE	13	5	30	5	61	91
V16.FE	14	5	43	2.37	17	60
V16.FE	15	4.55	30	0.35	6	36
V16.FE	16	1.33	16	0.3	4	20
V16.FE	17	0.17	0	0.21	0	0
V16.FE	18	0.19	0	0.26	2	2
V17.MA	1	5	54	5	53	107
V17.MA	2	5	55	5	54	109
V17.MA	3	5	45	5	42	87
V17.MA	4	5	59	5	44	103
V17.MA	5	5	46	5	37	83
V17.MA	6	5	55	5	45	100
V17.MA	7	5	47	5	27	74
V17.MA	8	5	40	5	38	78
V17.MA	9	5	57	5	35	92
V17.MA	10	2.58	21	5	32	53
V17.MA	11	3.04	29	3.51	35	64
V17.MA	12	0.53	11	5	75	86
V17.MA	13	1.19	15	0.32	6	21
V17.MA	14	1.23	17	0.51	10	27
V17.MA	15	5	48	0.27	6	54
V17.MA	16	0.4	10	1.36	10	20
V17.MA	17	0.25	4	0.4	6	10
V17.MA	18	0.23	2	0.35	7	9
V17.MF	1	5	58	5	34	92
V17.MF	2	3.31	46	5	39	85
V17.MF	3	5	47	5	35	82
V17.MF	4	5	40	5	36	76
V17.MF	5	5	57	5	31	88
V17.MF	6	5	59	5	38	97
V17.MF	7	5	45	5	36	81
V17.MF	8	5	46	5	33	79
V17.MF	9	5	41	5	34	75
V17.MF	10	5	36	5	31	67
V17.MF	11	5	42	5	15	57
V17.MF	12	5	47	5	29	76
V17.MF	13	5	39	5	32	71
V17.MF	14	5	51	5	30	81
V17.MF	15	5	44	5	26	70
V17.MF	16	5	64	5	36	100
V17.MF	17	5	55	5	22	77
V17.MF	18	5	39	5	26	65
V17.MC	1	5	51	5	50	101
V17.MC	2	5	52	5	43	95
V17.MC	3	5	52	5	39	91
V17.MC	4	5	39	5	34	73
V17.MC	5	5	43	5	37	80
V17.MC	6	5	45	5	44	89
V17.MC	7	5	23	5	23	46
V17.MC	8	5	20	5	16	36
V17.MC	9	5	23	5	52	75
V17.MC	10	5	25	5	36	61
V17.MC	11	5	30	5	34	64
V17.MC	12	5	37	5	34	71
V17.MC	13	5	42	5	29	71
V17.MC	14	5	48	5	31	79
V17.MC	15	5	45	5	35	80
V17.MC	16	5	39	5	38	77
V17.MC	17	5	42	5	40	82
V17.MC	18	5	52	5	25	77
V17.MD	1	5	59	5	40	99
V17.MD	2	5	48	5	43	91
V17.MD	3	5	53	5	30	83
V17.MD	4	3.53	53	5	25	78
V17.MD	5	5	52	5	21	73
V17.MD	6	5	52	5	42	94
V17.MD	7	5	43	5	49	92
V17.MD	8	5	47	5	34	81
V17.MD	9	5	49	5	25	74
V17.MD	10	5	41	5	35	76
V17.MD	11	5	33	5	25	58
V17.MD	12	5	36	5	42	78
V17.MD	13	5	34	5	40	74
V17.MD	14	5	36	5	35	71
V17.MD	15	5	45	5	24	69
V17.MD	16	5	27	5	25	52
V17.MD	17	5	38	5	51	89
V17.MD	18	5	18	5	22	40
V17.ME	1	5	84	5	61	145
V17.ME	2	5	59	5	52	111
V17.ME	3	5	70	5	45	115
V17.ME	4	5	64	5	37	101
V17.ME	5	3.04	57	3.39	37	94
V17.ME	6	5	69	3.31	48	117
V17.ME	7	2.3	46	1.1	16	62
V17.ME	8	0.48	9	0.37	8	17
V17.ME	9	0.36	8	0.33	8	16
V17.ME	10	0.37	4	0.21	2	6
V17.ME	11	0.36	4	0.4	12	16
V17.ME	12	0.18	2	0.23	6	8
V17.ME	13	0.26	4	0.22	4	8
V17.ME	14	0.27	4	0.17	0	4
V17.ME	15	0.2	2	0.2	4	6
V17.ME	16	0.18	5	0.22	6	11
V17.ME	17	0.2	2	0.18	2	4
V17.ME	18	0.18	0	0.22	0	0
V17.FA	1	5	52	5	71	123
V17.FA	2	5	61	5	56	117
V17.FA	3	5	74	5	62	136
V17.FA	4	5	70	5	60	130
V17.FA	5	5	76	5	65	141
V17.FA	6	2.38	50	5	83	133
V17.FA	7	5	82	5	73	155
V17.FA	8	3.18	50	1.33	17	67
V17.FA	9	5	77	2.25	44	121
V17.FA	10	5	86	1.42	26	112
V17.FA	11	2.05	18	0.32	6	24
V17.FA	12	2.18	50	0.45	13	63
V17.FA	13	1.07	14	0.24	4	18
V17.FA	14	0.43	11	0.33	7	18
V17.FA	15	1.46	27	0.3	6	33
V17.FA	16	1.05	12	0.29	6	18
V17.FA	17	0.35	4	0.54	15	19
V17.FA	18	0.23	2	0.24	2	4
V17.FF	1	5	61	5	55	116
V17.FF	2	5	51	5	36	87
V17.FF	3	5	49	5	41	90
V17.FF	4	5	42	5	42	84
V17.FF	5	5	53	5	56	109
V17.FF	6	5	93	5	60	153
V17.FF	7	5	71	5	37	108
V17.FF	8	5	45	5	41	86
V17.FF	9	5	37	5	25	62
V17.FF	10	5	41	5	43	84
V17.FF	11	5	42	5	28	70
V17.FF	12	5	42	5	34	76
V17.FF	13	5	45	5	43	88
V17.FF	14	5	42	5	33	75
V17.FF	15	5	45	5	36	81
V17.FF	16	5	31	5	34	65
V17.FF	17	5	37	5	33	70
V17.FF	18	5	33	5	46	79
V17.FC	1	5	56	5	54	110
V17.FC	2	5	51	5	36	87
V17.FC	3	4.23	41	1.25	17	58
V17.FC	4	1.09	16	0.28	2	18
V17.FC	5	0.39	10	0.37	6	16
V17.FC	6	4.3	69	0.55	12	81
V17.FC	7	0.22	5	0.2	2	7
V17.FC	8	0.36	4	0.16	0	4
V17.FC	9	0.15	2	0.37	2	4
V17.FC	10	0.2	2	0.38	11	13
V17.FC	11	0.21	2	0.23	2	4
V17.FC	12	2.37	45	2.22	44	89
V17.FC	13	0.13	0	0.29	6	6
V17.FC	14	0.44	10	0.28	5	15
V17.FC	15	1.05	14	0.49	10	24
V17.FC	16	1.45	30	0.4	12	42
V17.FC	17	0.4	10	0.58	12	22
V17.FC	18	0.16	0	0.12	0	0
V17.FD	1	5	65	5	55	120
V17.FD	2	5	58	5	50	108
V17.FD	3	5	49	1.25	17	66
V17.FD	4	4.05	39	2.25	35	74
V17.FD	5	1.45	27	1.26	19	46
V17.FD	6	3.07	52	1.01	16	68
V17.FD	7	0.49	13	1.31	27	40
V17.FD	8	0.3	6	0.25	2	8
V17.FD	9	0.15	14	1.13	30	44
V17.FD	10	0.24	0	0.33	8	8
V17.FD	11	0.51	11	0.28	10	21
V17.FD	12	0.48	11	0.58	15	26
V17.FD	13	5	78	1.16	14	92
V17.FD	14	0.51	15	0.5	15	30
V17.FD	15	1.06	15	0.27	6	21
V17.FD	16	1.07	18	1.51	8	26
V17.FD	17	0.12	2	0.13	0	2
V17.FD	18	0.39	4	0.33	6	10
V17.FE	1	5	62	5	62	124
V17.FE	2	5	57	5	58	115
V17.FE	3	5	61	5	35	96
V17.FE	4	5	54	5	54	108
V17.FE	5	5	72	5	52	124
V17.FE	6	3.44	52	2.27	35	87
V17.FE	7	0.4	12	0.3	7	19
V17.FE	8	1	14	0.35	6	20
V17.FE	9	1.5	30	0.21	4	34
V17.FE	10	0.26	2	0.21	4	6
V17.FE	11	1	15	1.04	13	28
V17.FE	12	0.39	11	0.36	8	19
V17.FE	13	0.28	4	0.21	2	6
V17.FE	14	0.3	5	0.2	2	7
V17.FE	15	0.29	4	0.21	2	6
V17.FE	16	0.17	4	0.19	4	8
V17.FE	17	0.27	6	0.21	3	9
V17.FE	18	0.19	0	0.29	4	4
V18.MA	1	5	43	5	48	91
V18.MA	2	5	58	5	68	126
V18.MA	3	5	60	5	63	123
V18.MA	4	5	69	5	68	137
V18.MA	5	5	61	5	60	121
V18.MA	6	3.08	42	0.51	17	59
V18.MA	7	1.03	14	1.42	24	38
V18.MA	8	2.42	43	5	62	105
V18.MA	9	1.55	33	0.44	10	43
V18.MA	10	1.36	19	1.11	16	35
V18.MA	11	1.25	16	1.12	11	27
V18.MA	12	0.56	14	0.41	12	26
V18.MA	13	0.59	10	0.35	10	20
V18.MA	14	1.07	14	0.2	4	18
V18.MA	15	0.24	8	0.24	4	12
V18.MA	16	0.33	4	0.4	8	12
V18.MA	17	1.43	39	0.32	8	47
V18.MA	18	0.28	6	0.22	4	10
V18.MB	1	5	39	5	35	74
V18.MB	2	5	39	5	41	80
V18.MB	3	5	46	5	50	96
V18.MB	4	5	72	5	54	126
V18.MB	5	5	52	5	50	102
V18.MB	6	5	66	5	79	145
V18.MB	7	5	70	5	65	135
V18.MB	8	5	55	5	40	95
V18.MB	9	1.56	24	3.15	44	68
V18.MB	10	2.03	33	1.39	22	55
V18.MB	11	1.11	18	0.57	18	36
V18.MB	12	1.58	29	1.42	20	49
V18.MB	13	0.38	8	1.16	19	27
V18.MB	14	0.42	6	0.39	8	14
V18.MB	15	0.38	10	0.22	4	14
V18.MB	16	1.06	12	0.29	6	18
V18.MB	17	0.46	14	0.29	6	20
V18.MB	18	0.32	6	0.21	2	8
V18.MD	1	5	35	5	41	76
V18.MD	2	5	66	5	46	112
V18.MD	3	5	54	5	49	103
V18.MD	4	5	71	5	76	147
V18.MD	5	4.11	76	5	90	166
V18.MD	6	1.57	30	1.45	24	54
V18.MD	7	3.35	59	3.07	49	108
V18.MD	8	1.38	22	1.33	16	38
V18.MD	9	1.53	21	3.03	41	62
V18.MD	10	1.49	29	1.54	29	58
V18.MD	11	0.52	13	3.03	50	63
V18.MD	12	0.56	16	0.49	6	22
V18.MD	13	0.52	12	0.36	8	20
V18.MD	14	1.16	24	0.35	8	32
V18.MD	15	0.28	4	0.42	10	14
V18.MD	16	1.26	18	1.04	14	32
V18.MD	17	0.59	15	1.55	37	52
V18.MD	18	0.47	14	0.59	18	32
V18.FA	1	5	29	5	28	57
V18.FA	2	5	49	5	17	66
V18.FA	3	5	32	5	23	55
V18.FA	4	5	52	5	31	83
V18.FA	5	5	51	5	48	99
V18.FA	6	5	72	5	49	121
V18.FA	7	5	55	5	57	112
V18.FA	8	5	25	5	36	61
V18.FA	9	5	46	5	45	91
V18.FA	10	5	25	5	42	67
V18.FA	11	5	32	5	55	87
V18.FA	12	5	24	5	35	59
V18.FA	13	5	51	5	16	67
V18.FA	14	5	16	5	55	71
V18.FA	15	5	18	5	38	56
V18.FA	16	5	16	5	17	33
V18.FA	17	5	26	5	21	47
V18.FA	18	5	30	5	49	79
V18.FB	1	1.23	17	5	52	69
V18.FB	2	5	69	5	54	123
V18.FB	3	5	70	5	41	111
V18.FB	4	5	30	5	39	69
V18.FB	5	5	51	5	42	93
V18.FB	6	5	51	5	38	89
V18.FB	7	5	46	5	52	98
V18.FB	8	5	38	5	33	71
V18.FB	9	5	49	5	2	51
V18.FB	10	5	24	5	35	59
V18.FB	11	5	67	5	39	106
V18.FB	12	5	34	5	39	73
V18.FB	13	5	55	5	47	102
V18.FB	14	5	62	3.17	39	101
V18.FB	15	2.09	21	0.49	12	33
V18.FB	16	1.27	15	0.5	10	25
V18.FB	17	1.35	30	1.06	20	50
V18.FB	18	0.51	12	0.33	6	18
V18.FC	1	5	54	5	47	101
V18.FC	2	5	57	5	49	106
V18.FC	3	5	60	5	41	101
V18.FC	4	5	52	5	47	99
V18.FC	5	5	41	5	44	85
V18.FC	6	5	44	5	64	108
V18.FC	7	2.57	40	5	71	111
V18.FC	8	5	33	5	40	73
V18.FC	9	5	46	0.3	5	51
V18.FC	10	2.04	36	0.46	6	42
V18.FC	11	1.43	21	0.27	2	23
V18.FC	12	0.36	7	1.47	9	16
V18.FC	13	0.17	0	1	10	10
V18.FC	14	0.16	0	0.18	0	0
V18.FC	15	0.14	0	0.18	2	2
V18.FC	16	1.43	18	0.22	2	20
V18.FC	17	1.3	24	0.15	2	26
V18.FC	18	0.15	0	0.58	7	7
V18.FD	1	5	58	5	35	93
V18.FD	2	5	63	4.38	58	121
V18.FD	3	5	53	5	46	99
V18.FD	4	5	41	5	31	72
V18.FD	5	5	45	5	30	75
V18.FD	6	5	58	5	50	108
V18.FD	7	5	61	5	45	106
V18.FD	8	5	43	5	36	79
V18.FD	9	5	66	5	33	99
V18.FD	10	5	57	5	41	98
V18.FD	11	5	55	5	42	97
V18.FD	12	5	29	5	48	77
V18.FD	13	5	41	5	45	86
V18.FD	14	5	28	5	54	82
V18.FD	15	5	40	5	39	79
V18.FD	16	5	35	5	37	72
V18.FD	17	5	40	5	33	73
V18.FD	18	5	43	5	63	106
V18.FE	1	5	47	5	38	85
[truncated: 1,817 more rows]

## Sheet: L-Hugs
Subject	Day	Trial Hugging	Notes
V01.MB	1	1, 2	*Struggling to stay afloat
V01.MB	2	1, 2	*Struggling to stay afloat
V01.MB	3	2	*Struggling to stay afloat
V01.FB	1	2	*Struggling to stay afloat
V01.FB	3	2	*Struggling to stay afloat
V01.FB	5	2
V01.FE	2	1,2
V01.FE	3	2
V01.FE	5	1,2
V01.FE	10	1,2
V02.MC	1	1,2
V02.MC	3	2
V02.MC	4	2
V02.FC	1	2	*Struggling to stay afloat
V02.FC	2	2	*Struggling to stay afloat
V02.FC	3	2	*Struggling to stay afloat
V02.FC	4	2	*Struggling to stay afloat
V02.FC	5	2	*Struggling to stay afloat
V02.FD	1	2	*Struggling to stay afloat
V03.FD	1	2
V03.FD	12	1,2
V04.MA	1	2	*Struggling to stay afloat
V04.MA	9	2	*Struggling to stay afloat
V04.MA	10	1,2	*Struggling to stay afloat
V04.FA	1	2	*Struggling to stay afloat
V04.FA	2	2	*Struggling to stay afloat
V04.FA	3	2	*Struggling to stay afloat
V04.FE	1	2	*Struggling to stay afloat
V04.FF	1	2	*Struggling to stay afloat
V04.FF	2	1,2	*Struggling to stay afloat
V06.MC	1	2	*Struggling to stay afloat
V06.MC	2	2	*Struggling to stay afloat
V06.MC	3	2	*Struggling to stay afloat, removed early
V06.MC	4	2	*Struggling to stay afloat, removed early
V06.MC	5	2	*Struggling to stay afloat, removed early
V06.MC	6	2	*Struggling to stay afloat
V06.MC	7	2	*Struggling to stay afloat, almost drowned
V06.MC	8	2	*Struggling to stay afloat
V06.MC	9	2	*Struggling to stay afloat
V06.MC	10	2	*Struggling to stay afloat
V06.MC	11	2	*Struggling to stay afloat
V06.MC	12	2	*Struggling to stay afloat
V06.MC	15	2	*Struggling to stay afloat
V06.FB	1	2	*Struggling to stay afloat
V06.FB	3	2	*Struggling to stay afloat
V06.FB	6	2
V06.FB	11	1
V06.FC	1	2	*Struggling to stay afloat
V06.FC	3	1,2
V06.FC	5	1,2
V05.FA	1	2
V05.FA	3	1,2	*Struggling to stay afloat
V05.FA	4	2	*Struggling to stay afloat
V05.FA	8	1,2	*Struggling to stay afloat
V05.FB	4	2	*Struggling to stay afloat
V07.ME	4	1,2
V07.ME	5	1,2
V07.ME	6	1,2
V07.ME	7	1,2
V07.ME	8	1,2
V07.ME	10	1,2
V07.ME	11	1,2
V07.ME	12	1,2
V07.ME	13	1,2
V07.ME	14	1,2
V07.ME	15	1,2
V07.ME	16	1,2
V07.ME	17	1,2
V07.ME	18	1,2
V07.FA	2	2	*Struggling to stay afloat
V07.FA	3	2	*Struggling to stay afloat
V07.FA	4	2
V08.MA	7	1
V08.MB	1	2
V08.MB	6	2
V08.MC	5	2
V08.FB	1	2	*Struggling to stay afloat
V08.FB	2	1,2
V08.FB	3	1,2
V08.FB	6	1
V08.FB	8	2
V08.FB	9	2
V08.FB	10	2
V08.FB	11	2	*Floating
V08.FD	6	1,2	*Floating
V08.FD	8	1	*Floating
V08.FD	17	1	*Floating
V09.MA	10	1,2	*Floating
V09.MB	9	1,2	*Floating
V09.MB	10	2	*Floating
V09.MB	15	1,2	*Floating
V09.MB	16	1,2	*Floating
V09.MB	18	2	*Floating
V09.MC	4	1
V09.MC	8	2
V09.MC	9	2
V09.MD	1	2
V09.MD	13	1	*Floating
V09.MD	17	1,2
V10.MA	1	2
V10.MA	5	1,2
V10.ME	2	1,2
V10.ME	5	2
V10.ME	6	2
V10.ME	8	2
V10.ME	12	2
V10.FB	1	2
V10.FB	4	2
V10.FB	5	2
V10.FB	6	2
V10.FC	4	2
V10.FC	5	2
V11.MB	5	1,2	*Floating
V11.MB	10	1	*Floating
V11.MB	11	1,2	*Floating
V11.MB	13	1,2	*Floating
V11.MB	14	1,2	*Floating
V11.MB	16	1,2	*Floating
V11.MB	17	1,2	*Floating
V11.MB	18	1	*Floating
V11.MC	9	1,2	*Floating
V11.MC	12	1	*Floating
V12.MC	12	1	*Floating
V12.MC	13	1,2	*Floating
V12.MC	14	1,2	*Floating
V12.MC	17	1	*Floating
V12.MD	16	1
V12.FB	1	2	*Floating
V13.MB	9	2
V13.MB	12	1	*Floating
V13.ME	9	2	*Floating
V14.MA	5	1
V14.MB	6	1,2
V14.MB	7	1,2
V14.MB	8	1,2
V14.MB	9	1,2	*Floating
V14.MB	11	1,2	*Floating
V14.MB	12	2
V14.MC	2	1,2	*Hugging wall T1, Floating T2
V14.MC	4	1,2
V14.MC	6	1,2
V14.MC	7	2
V14.MC	8	1,2
V14.MC	9	1,2	*Hugging wall T2, Floating T1
V14.MC	12	1,2
V14.MC	13	1,2
V14.MC	14	1,2	*Floating
V14.MC	15	1,2
V14.FA	2	2	*Floating
V14.FA	5	2	*Floating
V14.FA	8	2
V14.FA	9	2
V14.FB	1	2	*Floating
V14.FB	4	2	*Floating
V14.FB	8	2
V14.FB	11	1,2
V14.FB	13	2
V14.FB	15	1
V14.FB	16	1,2
V14.FC	13	2
V14.FD	5	2
V14.FD	6	2
V14.FD	8	1,2
V15.MA	1	1,2
V15.MA	8	1,2
V15.MA	9	2
V15.MA	10	1,2
V15.MA	13	1,2
V15.MA	14	1,2
V15.MA	15	1,2
V15.MA	16	1,2
V15.MA	17	1,2
V15.MA	18	1,2
V15.MB	1	1,2
V15.MB	9	1,2
V15.MB	10	1,2
V15.MB	13	1,2
V15.MB	16	1,2
V15.MB	17	1,2
V15.MB	18	1,2
V15.MC	17	1
V15.MD	1	2
V15.MD	4	1	*Floating
V15.MD	8	2
V15.MD	11	2	*Floating
V15.MD	13	1,2
V15.MD	17	1,2
V15.MD	18	1,2
V15.ME	4	1	*Floating
V15.ME	6	1,2
V15.ME	7	1,2	*Floating
V15.ME	8	1,2	*Floating
V15.ME	9	1,2
V15.ME	10	1,2
V15.ME	13	1,2
V15.ME	15	1,2	*Floating
V15.ME	16	1,2
V15.ME	17	1,2
V15.ME	18	1,2
V15.FA	5	2
V15.FA	9	2
V15.FB	8	1,2
V15.FB	9	2
V15.FB	10	1,2
V15.FB	13	1,2
V15.FB	14	1,2
V15.FB	15	1,2
V15.FB	16	1,2
V15.FB	17	1,2
V15.FB	18	1,2
V15.FC	5	2
V15.FC	6	2
V15.FC	17	2
V15.FC	18	1,2
V15.FD	4	1,2	*Floating
V15.FD	5	1,2	*Hugging wall T1, floating T2
V15.FD	6	1
V15.FD	7	1,2
V15.FD	8	1,2
V15.FD	9	1,2
V15.FD	10	1,2
V15.FD	11	2	*Floating
V15.FD	13	1,2
V15.FD	17	1,2
V15.FD	18	1,2
V15.FE	8	2
V16.MB	2	2
V16.MB	3	2
V16.ME	16	1,2
V16.ME	17	1,2
V16.FA	3	2
V17.MA	3	2
V17.MA	4	2
V17.MA	5	1,2
V17.MA	7	1,2
V17.MA	10	2
V17.MF	5	2
V17.MF	8	2
V17.MF	9	2
V17.MF	11	2
V17.MF	13	1,2
V17.MF	14	1,2
V17.MF	15	1,2
V17.MF	16	2
V17.MF	17	1
V17.MC	5	1,2
V17.MC	8	1,2
V17.MC	9	1,2
V17.MC	13	1,2
V17.MC	15	2
V17.MC	16	2
V17.MC	17	2
V17.MC	18	2
V17.MD	3	2
V17.MD	4	2
V17.MD	5	2
V17.MD	11	1,2
V17.MD	13	1,2
V17.MD	15	2
V17.MD	18	1,2	*Floating
V17.ME	3	2
V17.FF	3	2
V17.FF	7	2
V17.FF	8	1,2
V17.FF	9	1,2
V17.FF	11	1,2
V17.FF	13	1,2
V18.MD	2	1,2
V18.FA	1	1,2
V18.FA	2	1,2
V18.FA	4	2
V18.FA	8	1,2
V18.FA	10	1,2
V18.FA	11	1,2
V18.FA	15	1,2
V18.FA	16	1,2
V18.FB	9	2
V18.FB	10	2
V18.FB	11	2
V18.FD	1	2
V18.FD	5	1,2
V18.FD	8	1,2
V18.FD	9	2
V18.FE	4	1,2
V18.FE	5	1,2
V18.FE	9	1,2
V19.MB	3	2
V19.MB	9	2
V19.MB	10	2
V19.MC	2	1,2
V19.MC	3	1,2
V19.MD	2	1,2
V19.MD	3	2
V19.MD	9	1,2
V19.MD	10	1,2
V19.ME	4	1,2
V19.ME	8	1,2
V19.ME	9	1,2
V19.FA	4	2	*Floating
V19.FA	5	2	*Floating
V19.FA	8	1,2
V19.FA	9	1,2
V19.FA	10	1,2
V19.FB	2	2	*Floating
V19.FB	5	2	*Floating
V19.FC	1	2
V19.FC	8	1,2
V19.FC	9	2
V19.FC	10	2
V19.FD	4	2
V19.FD	8	1,2
V19.FD	9	1,2
V19.FD	10	1,2
V19.FE	1	1,2
V19.FE	8	1,2
V19.FE	10	2
V20.MA	1	1,2
V20.MC	3	2
V20.MC	18	1	*Floating
V20.MD	3	1,2
V20.FB	1	2
V20.FD	17	1,2	*Floating
V20.FD	18	2	*Floating
V21.MC	11	1	*Floating
V21.MC	13	1,2	*Floating
V21.MD	10	1,2	*Floating
V21.MD	11	1,2	*Floating
V21.MD	13	1,2	*Floating
V21.MD	14	1,2	*Floating
V21.MD	16	1,2	*Floating
V21.MD	18	1,2	*Floating
V23.FE	1	2	*Drowning, did not do T2 for day 1
V24.MD	6	1	*Floating
V24.MD	7	1	*Floating
V24.FE	2	1	*Floating
V25.MB	11	1,2	*Floating
V25.MB	15	2	*Floating
V25.MD	11	2	*Floating
V25.MD	17	1,2	*Floating
V26.MB	4	1,2	*Floating
V26.MB	10	1,2	*Floating
V26.MB	15	1,2	*Floating
V26.MB	16	1,2	*Floating
V26.MB	17	1,2	*Floating
V26.MB	18	1,2	*Floating
V27.MA	13	2	*Floating
V27.MA	16	1,2	*Floating
V27.MA	17	1,2	*Floating
V27.MA	18	1	*Floating
V27.MC	17	2	*No data entered for trial 2
V27.FA	3	2	*Floating
V27.FA	3	2	*Floating
V27.FA	7	1,2	*Floating
V27.FA	12	1,2	*Floating
V27.FA	13	1,2	*Floating
V27.FA	14	1,2	*Floating
V27.FA	16	1,2	*Floating
V27.FA	17	1,2	*Floating
V27.FA	18	1,2	*Floating
V28.FA	3	2	*Floating
V28.FA	4	2	*Floating
V28.FA	7	2	*Floating
V28.FD	8	1	*Floating
V28.FD	10	1,2	*Floating
V28.FD	11	1,2	*Floating
V28.FD	17	2	*Floating

## Sheet: CWM-R Raw
SUBJECT	DAY	LAT1	Error1	LAT2	Error2
V07.MA	1	5	40	5	28
V07.MA	2	5	52	5	31
V07.MA	3	5	63	5	38
V07.MA	4	5	47	5	34
V07.MA	5	5	52	5	29
V07.MA	6	5	51	5	37
V07.MA	7	2.09	41	5	39
V07.MA	8	5	54	5	33
V07.MA	9	5	52	5	25
V07.MA	10	5	49	5	21
V07.MB	1	2.5	41	0.36	6
V07.MB	2	1.26	21	0.37	10
V07.MB	3	0.39	6	0.29	4
V07.MB	4	1.02	9	0.32	6
V07.MB	5	1.12	19	0.32	6
V07.MB	6	1.11	20	0.38	6
V07.MB	7	0.29	4	0.18	2
V07.MB	8	1.03	20	0.48	11
V07.MB	9	1.12	19	0.23	4
V07.MB	10	1.18	20	1.08	17
V07.MC	1	1.27	21	1.1	14
V07.MC	2	1.17	20	0.43	12
V07.MC	3	2.18	30	0.38	7
V07.MC	4	1.31	21	0.39	6
V07.MC	5	0.58	16	0.43	9
V07.MC	6	1	13	0.37	10
V07.MC	7	3.06	50	0.54	13
V07.MC	8	0.53	16	0.28	8
V07.MC	9	2.06	37	0.49	12
V07.MC	10	0.51	12	0.24	6
V07.MD	1	4.58	75	1.51	17
V07.MD	2	3.37	31	0.52	13
V07.MD	3	0.5	10	2.09	32
V07.MD	4	1.16	15	0.58	14
V07.MD	5	1.38	26	1.22	15
V07.MD	6	0.33	8	0.44	12
V07.MD	7	1.4	26	0.52	12
V07.MD	8	1.19	24	0.45	11
V07.MD	9	0.37	6	1.42	15
V07.MD	10	1.48	34	0.29	6
V07.ME	1	5	22	5	14
V07.ME	2	5	44	5	13
V07.ME	3	5	38	5	14
V07.ME	4	1.47	14	5	37
V07.ME	5	5	46	5	13
V07.ME	6	5	28	5	19
V07.ME	7	5	32	2.59	15
V07.ME	8	3.03	36	3.16	32
V07.ME	9	5	24	0.35	6
V07.ME	10	2.4	28	1.16	10
V07.FA	1	2.11	33	0.25	6
V07.FA	2	1	11	0.21	0
V07.FA	3	0.43	6	0.27	4
V07.FA	4	0.5	6	0.24	3
V07.FA	5	1.22	21	1.07	15
V07.FA	6	0.37	8	0.24	4
V07.FA	7	0.4	6	0.36	6
V07.FA	8	1.16	13	0.35	8
V07.FA	9	0.35	2	0.36	4
V07.FA	10	0.4	6	0.22	2
V07.FB	1	2.2	38	0.24	4
V07.FB	2	1.39	27	0.36	8
V07.FB	3	1.07	12	0.19	4
V07.FB	4	1.03	15	0.22	4
V07.FB	5	1.02	15	0.22	3
V07.FB	6	0.24	4	0.12	0
V07.FB	7	1.34	27	0.47	11
V07.FB	8	0.33	6	0.25	4
V07.FB	9	0.44	4	0.17	6
V07.FB	10	0.43	12	0.33	4
V07.FC	1	2.23	40	1.23	19
V07.FC	2	0.21	4	0.21	2
V07.FC	3	0.44	4	0.35	2
V07.FC	4	0.45	1	0.38	5
V07.FC	5	4	59	0.31	3
V07.FC	6	0.37	0	0.15	0
V07.FC	7	3.39	57	0.34	6
V07.FC	8	1.34	21	0.18	0
V07.FC	9	0.28	4	0.24	2
V07.FC	10	0.34	4	0.41	5
V07.FD	1	1.41	26	0.33	6
V07.FD	2	0.31	6	0.26	8
V07.FD	3	0.4	10	0.4	5
V07.FD	4	1	13	0.41	8
V07.FD	5	0.52	15	0.19	2
V07.FD	6	0.58	10	0.48	10
V07.FD	7	0.46	10	0.33	8
V07.FD	8	0.48	11	0.35	7
V07.FD	9	0.54	8	0.19	4
V07.FD	10	0.3	2	0.38	10
V08.MA	1	2.06	41	1.24	20
V08.MA	2	0.59	14	0.41	10
V08.MA	3	1.32	30	0.32	8
V08.MA	4	3.01	59	2.26	32
V08.MA	5	1.19	27	0.25	9
V08.MA	6	0.45	14	0.43	6
V08.MA	7	0.29	8	0.42	11
V08.MA	8	0.2	4	0.21	6
V08.MA	9	0.18	4	1.51	35
V08.MA	10	0.23	6	0.29	6
V08.MB	1	3.29	68	1.09	18
V08.MB	2	3.24	45	0.48	6
V08.MB	3	0.45	23	0.46	12
V08.MB	4	0.29	10	0.16	2
V08.MB	5	0.29	5	0.37	6
V08.MB	6	0.28	2	2.18	46
V08.MB	7	0.29	2	1.53	35
V08.MB	8	0.45	12	0.53	22
V08.MB	9	2.35	51	0.14	0
V08.MB	10	0.12	0	0.13	0
V08.MC	1	2.58	33	1.47	22
V08.MC	2	4.04	52	0.58	10
V08.MC	3	2.31	36	0.42	10
V08.MC	4	2.09	32	1.08	19
V08.MC	5	1.43	25	0.4	8
V08.MC	6	1.11	14	0.32	6
V08.MC	7	1.16	14	0.28	4
V08.MC	8	0.13	3	0.57	13
V08.MC	9	0.44	8	0.26	4
V08.MC	10	0.54	14	0.45	8
V08.MD	1	1.5	28	0.55	12
V08.MD	2	0.53	13	0.38	6
V08.MD	3	0.28	5	0.23	2
V08.MD	4	1.06	12	0.38	6
V08.MD	5	0.5	12	0.18	2
V08.MD	6	0.4	5	0.24	3
V08.MD	7	0.51	11	0.29	17
V08.MD	8	1.23	19	0.57	12
V08.MD	9	1.32	22	0.37	8
V08.MD	10	1.15	20	0.38	6
V08.ME	1	1.02	13	0.3	4
V08.ME	2	0.23	6	0.15	0
V08.ME	3	0.16	0	0.13	1
V08.ME	4	0.13	0	0.13	0
V08.ME	5	0.12	0	0.22	0
V08.ME	6	1.27	23	2.3	42
V08.ME	7	0.12	0	0.12	0
V08.ME	8	0.15	0	0.12	0
V08.ME	9	2.36	55	2.28	42
V08.ME	10	0.14	0	0.12	0
V08.FA	1	1.31	25	0.25	6
V08.FA	2	1.05	17	2.03	32
V08.FA	3	0.51	11	0.27	6
V08.FA	4	0.48	10	0.28	8
V08.FA	5	1.56	28	0.24	15
V08.FA	6	0.3	6	0.34	6
V08.FA	7	1.21	19	0.42	13
V08.FA	8	0.52	16	0.43	11
V08.FA	9	0.58	14	1.17	19
V08.FA	10	1.01	20	0.38	10
V08.FB	1	2.22	36	0.31	5
V08.FB	2	1.22	28	0.4	8
V08.FB	3	0.5	10	0.32	6
V08.FB	4	0.29	6	0.29	4
V08.FB	5	2.01	24	0.39	8
V08.FB	6	1.02	12	0.33	5
V08.FB	7	1.05	16	0.42	14
V08.FB	8	0.57	13	0.2	2
V08.FB	9	1.06	12	0.22	2
V08.FB	10	0.2	2	0.17	0
V08.FC	1	1.25	19	0.42	10
V08.FC	2	1.19	22	1.42	8
V08.FC	3	1.34	23	1	20
V08.FC	4	0.58	16	0.29	4
V08.FC	5	0.45	10	0.49	14
V08.FC	6	0.44	12	0.34	12
V08.FC	7	1.18	20	0.31	6
V08.FC	8	0.32	4	0.38	10
V08.FC	9	1	13	0.36	10
V08.FC	10	0.25	2	0.3	5
V08.FD	1	5	46	5	25
V08.FD	2	4.14	59	0.49	14
V08.FD	3	2.48	40	1.53	26
V08.FD	4	0.2	2	0.14	2
V08.FD	5	1.04	10	0.17	0
V08.FD	6	1.34	19	0.16	0
V08.FD	7	0.17	0	0.16	0
V08.FD	8	1.09	10	0.46	13
V08.FD	9	0.44	10	0.43	11
V08.FD	10	0.33	2	0.2	2
V08.FE	1	1.18	16	1.38	18
V08.FE	2	1.22	15	0.2	4
V08.FE	3	1	15	0.19	4
V08.FE	4	0.58	14	0.27	4
V08.FE	5	1.11	16	0.56	17
V08.FE	6	0.32	6	0.39	8
V08.FE	7	0.38	9	0.42	9
V08.FE	8	0.26	4	0.19	2
V08.FE	9	1.14	16	0.23	4
V08.FE	10	0.35	6	0.27	4
V09.MA	1	5	71	5	37
V09.MA	2	2.58	45	0.41	8
V09.MA	3	1.57	26	1.06	17
V09.MA	4	2.37	38	1.03	16
V09.MA	5	1.06	10	1.55	37
V09.MA	6	0.45	13	0.27	7
V09.MA	7	1.35	22	4.23	63
V09.MA	8	2.14	32	1.56	28
V09.MA	9	0.35	4	0.25	4
V09.MA	10	0.59	15	0.19	1
V09.MB	1	5	54	5	40
V09.MB	2	5	53	2.44	27
V09.MB	3	5	49	5	38
V09.MB	4	5	51	2.41	47
V09.MB	5	2.08	23	2.55	28
V09.MB	6	1.42	16	2.09	22
V09.MB	7	0.38	2	0.42	6
V09.MB	8	0.49	6	1.04	9
V09.MB	9	0.21	2	0.16	0
V09.MB	10	0.38	6	0.56	9
V09.MC	1	5	51	5	60
V09.MC	2	5	70	3.5	44
V09.MC	3	1.59	28	1	4
V09.MC	4	1.13	17	0.15	0
V09.MC	5	0.37	4	0.17	0
V09.MC	6	0.21	0	0.24	2
V09.MC	7	0.22	0	0.15	0
V09.MC	8	0.22	0	0.16	0
V09.MC	9	0.28	2	0.16	0
V09.MC	10	0.2	3	0.14	0
V09.MD	1	2.11	21	4.36	59
V09.MD	2	2	22	0.37	6
V09.MD	3	0.52	8	1.32	26
V09.MD	4	1.5	30	1.04	20
V09.MD	5	1.15	16	0.47	12
V09.MD	6	1.12	15	0.28	6
V09.MD	7	0.51	6	0.44	2
V09.MD	8	0.2	0	0.17	0
V09.MD	9	1.55	32	0.21	2
V09.MD	10	5	59	3.08	33
V09.ME	1	5	97	3.29	62
V09.ME	2	3.27	60	0.46	10
V09.ME	3	1.03	18	0.43	12
V09.ME	4	0.35	8	0.22	2
V09.ME	5	1.23	24	1.03	18
V09.ME	6	0.4	8	0.58	17
V09.ME	7	0.3	2	0.57	14
V09.ME	8	0.44	6	0.24	2
V09.ME	9	0.58	8	0.28	7
V09.ME	10	0.44	5	0.24	5
V10.MA	1	2.48	49	5	45
V10.MA	2	5	85	1.43	25
V10.MA	3	1.22	23	1.22	22
V10.MA	4	0.5	12	0.45	12
V10.MA	5	0.58	16	1.05	18
V10.MA	6	1	16	0.33	6
V10.MA	7	1.33	24	5	69
V10.MA	8	1.36	21	0.32	10
V10.MA	9	0.54	18	0.25	6
V10.MA	10	0.33	8	0.27	8
V10.MB	1	5	81	3.12	51
V10.MB	2	1.49	30	4.41	80
V10.MB	3	1.39	28	0.48	10
V10.MB	4	1.12	20	0.45	11
V10.MB	5	1.01	12	1.04	15
V10.MB	6	1.09	14	0.56	15
V10.MB	7	0.3	8	0.34	11
V10.MB	8	0.32	0	0.5	14
V10.MB	9	0.22	4	0.37	6
V10.MB	10	0.16	0	0.35	12
V10.MC	1	2.29	47	5	95
V10.MC	2	1.54	41	1.44	37
V10.MC	3	0.54	10	0.32	8
V10.MC	4	0.53	18	0.25	6
V10.MC	5	0.4	6	1.01	20
V10.MC	6	0.38	10	0.29	10
V10.MC	7	0.52	16	0.19	2
V10.MC	8	0.15	0	0.16	2
V10.MC	9	0.3	4	0.21	4
V10.MC	10	0.22	4	0.14	2
V10.MD	1	1.1	19	0.54	16
V10.MD	2	0.53	14	1.04	16
V10.MD	3	1.02	23	0.38	12
V10.MD	4	1.02	20	1.38	6
V10.MD	5	0.49	8	0.28	7
V10.MD	6	0.25	6	0.3	10
V10.MD	7	0.51	16	0.38	12
V10.MD	8	0.26	8	0.22	14
V10.MD	9	0.34	12	0.24	6
V10.MD	10	0.52	16	0.29	8
V10.ME	1	1.12	18	0.27	4
V10.ME	2	5	61	5	37
V10.ME	3	5	63	5	44
V10.ME	4	0.48	13	0.58	11
V10.ME	5	0.32	8	0.45	6
V10.ME	6	0.32	4	0.19	4
V10.ME	7	0.55	26	0.27	13
V10.ME	8	4.53	80	5	45
V10.ME	9	3.08	53	0.25	2
V10.ME	10	0.47	13	1.04	14
V10.FA	1	1.36	20	0.42	6
V10.FA	2	0.26	6	0.54	15
V10.FA	3	1.38	29	0.31	5
V10.FA	4	0.51	12	0.21	0
V10.FA	5	0.24	4	0.36	8
V10.FA	6	0.32	8	0.38	6
V10.FA	7	0.269	4	0.33	8
V10.FA	8	0.52	12	0.29	6
V10.FA	9	0.16	2	0.16	2
V10.FA	10	0.46	8	0.29	2
V10.FB	1	2.14	47	0.45	6
V10.FB	2	1.17	19	1.11	24
V10.FB	3	1.05	14	0.33	6
V10.FB	4	1.28	20	1	12
V10.FB	5	1.37	22	0.42	7
V10.FB	6	2.52	25	0.51	10
V10.FB	7	0.58	15	0.38	8
V10.FB	8	0.36	6	0.414	7
V10.FB	9	0.24	4	0.35	6
V10.FB	10	0.35	7	0.35	8
V10.FC	1	2.58	51	0.36	4
V10.FC	2	1.07	12	0.23	2
V10.FC	3	1.07	15	0.33	9
V10.FC	4	0.528	4	1.17	20
V10.FC	5	0.4	4	0.2	0
V10.FC	6	0.23	2	0.38	6
V10.FC	7	0.26	5	0.17	1
V10.FC	8	0.47	8	0.22	4
V10.FC	9	0.17	0	0.28	8
V10.FC	10	0.17	0	0.25	4
V10.FD	1	5	49	5	41
V10.FD	2	1.44	35	5	66
V10.FD	3	1.22	8	0.49	13
V10.FD	4	3.39	55	0.34	6
V10.FD	5	1	18	0.33	10
V10.FD	6	1.37	32	0.32	9
V10.FD	7	1.26	30	0.41	12
V10.FD	8	1.21	20	0.21	4
V10.FD	9	.	18	0.17	2
V10.FD	10	0.41	14	0.34	12
V10.FE	1	3.35	67	0.52	15
V10.FE	2	2.37	45	1.4	39
V10.FE	3	0.49	11	0.43	8
V10.FE	4	0.39	10	0.38	10
V10.FE	5	0.56	12	0.19	2
V10.FE	6	0.37	6	0.29	2
V10.FE	7	0.49	11	0.45	12
V10.FE	8	0.25	2	0.26	2
V10.FE	9	0.35	4	1.11	14
V10.FE	10	1.41	27	0.17	0
V11.MA	1	5	46	5	38
V11.MA	2	5	50	5	40
V11.MA	3	5	54	5	43
V11.MA	4	5	53	5	41
V11.MA	5	5	43	5	40
V11.MA	6	5	54	3.06	24
V11.MA	7	5	46	4.29	37
V11.MA	8	2.47	29	1.32	15
V11.MA	9	5	73	4.4	44
V11.MA	10	1.39	21	2.57	38
V11.MB	1	5	52	5	41
V11.MB	2	5	40	5	32
V11.MB	3	5	41	5	36
V11.MB	4	5	39	5	30
V11.MB	5	5	48	5	31
V11.MB	6	.	.	.	.
V11.MB	7	.	.	.	.
V11.MB	8	.	.	.	.
V11.MB	9	.	.	.	.
V11.MB	10	.	.	.	.
V11.MC	1	4.3	65	5	44
V11.MC	2	3	30	1.4	35
V11.MC	3	1.27	17	2.45	33
V11.MC	4	2.23	34	0.41	9
V11.MC	5	1.54	24	3.13	45
V11.MC	6	0.58	12	0.29	6
V11.MC	7	1.15	25	0.47	14
V11.MC	8	4.28	69	5	65
V11.MC	9	0.46	9	1.04	16
V11.MC	10	1.09	15	1.41	24
V11.MD	1	3.09	39	0.36	6
V11.MD	2	2.39	20	0.25	8
V11.MD	3	1.15	16	0.37	4
V11.MD	4	1.44	21	0.34	4
V11.MD	5	3.12	53	0.59	10
V11.MD	6	1.34	25	0.51	11
V11.MD	7	2.13	33	0.45	12
V11.MD	8	1.01	11	0.21	4
V11.MD	9	1.01	10	0.4	10
V11.MD	10	1.46	25	0.55	14
V11.ME	1	2.05	26	3.36	46
V11.ME	2	1.37	15	1.4	25
V11.ME	3	1.21	19	0.29	5
V11.ME	4	0.38	2	0.16	0
V11.ME	5	1.17	12	0.39	10
V11.ME	6	0.28	2	0.13	0
V11.ME	7	0.49	10	0.24	2
V11.ME	8	0.17	0	0.12	0
V11.ME	9	0.15	0	0.17	2
V11.ME	10	0.22	6	0.12	0
V11.FA	1	2.39	43	0.49	11
V11.FA	2	0.36	8	0.2	6
V11.FA	3	1.05	17	0.41	11
V11.FA	4	1.38	19	0.26	0
V11.FA	5	1.26	17	0.25	2
V11.FA	6	0.47	8	0.18	2
V11.FA	7	0.55	8	0.38	10
V11.FA	8	0.3	10	0.34	7
V11.FA	9	1.14	14	0.46	8
V11.FA	10	1.22	13	0.25	5
V11.FB	1	3.56	68	3.15	57
V11.FB	2	2.4	54	2.12	40
V11.FB	3	2.03	45	0.31	7
V11.FB	4	2.41	34	0.37	4
V11.FB	5	1.45	14	0.25	4
V11.FB	6	1.36	19	0.48	6
V11.FB	7	0.57	14	0.23	4
V11.FB	8	0.31	4	0.22	0
V11.FB	9	1.11	4	0.33	2
V11.FB	10	1.01	1	0.26	2
V11.FC	1	3.12	38	0.48	11
V11.FC	2	1.3	43	0.27	8
V11.FC	3	3.01	48	0.56	13
V11.FC	4	1.54	22	1.04	14
V11.FC	5	1.53	22	1.1	14
V11.FC	6	1.58	23	0.27	2
V11.FC	7	1.19	21	0.35	6
V11.FC	8	0.23	2	0.33	6
V11.FC	9	0.46	10	0.32	8
V11.FC	10	1.02	14	0.41	6
V11.FD	1	3.42	74	1.06	19
V11.FD	2	1.55	54	0.36	8
V11.FD	3	1.57	34	0.44	11
V11.FD	4	1.31	26	0.26	6
V11.FD	5	1.32	20	0.27	4
V11.FD	6	0.5	8	0.4	10
V11.FD	7	1.05	19	0.34	8
V11.FD	8	1.23	14	0.21	4
V11.FD	9	1.49	30	0.44	15
V11.FD	10	0.48	11	0.23	5
V11.FE	1	2.08	28	0.28	2
V11.FE	2	1.14	18	0.28	11
V11.FE	3	1.42	26	1.02	17
V11.FE	4	0.45	11	0.35	8
V11.FE	5	2.11	35	1.39	23
V11.FE	6	0.56	12	0.36	8
V11.FE	7	0.38	9	0.45	10
V11.FE	8	0.3	4	0.32	4
V11.FE	9	0.32	4	0.19	4
V11.FE	10	0.35	6	0.23	5
V12.MA	1	5	50	3.28	37
V12.MA	2	5	71	5	50
V12.MA	3	2.21	35	3.3	51
V12.MA	4	2.59	47	1.36	20
V12.MA	5	1.08	17	1.38	21
V12.MA	6	0.55	12	1.15	18
V12.MA	7	1.1	22	0.56	16
V12.MA	8	1.01	16	0.55	20
V12.MA	9	0.32	8	0.24	4
V12.MA	10	0.27	4	0.29	8
V12.MB	1	5	79	3.07	36
V12.MB	2	1.26	18	0.5	13
V12.MB	3	1.3	16	1.09	18
V12.MB	4	1.52	27	1.04	20
V12.MB	5	1.5	30	0.48	10
V12.MB	6	0.44	8	0.34	4
V12.MB	7	0.51	30	0.39	12
V12.MB	8	0.57	13	0.38	11
V12.MB	9	1.01	18	0.29	6
V12.MB	10	1	12	0.37	8
V12.MC	1	5	20	5	29
V12.MC	2	5	41	5	36
V12.MC	3	5	22	5	39
V12.MC	4	5	15	3.33	24
V12.MC	5	5	27	0.59	7
V12.MC	6	1.34	4	0.21	2
V12.MC	7	5	42	2.5	43
V12.MC	8	4.23	45	1.12	10
V12.MC	9	1.47	13	0.16	2
V12.MC	10	0.27	4	0.19	4
V12.MD	1	5	43	5	27
V12.MD	2	5	70	5	48
V12.MD	3	5	48	5	35
V12.MD	4	5	73	5	39
V12.MD	5	5	77	5	36
V12.MD	6	5	74	5	35
V12.MD	7	5	79	5	56
V12.MD	8	5	61	5	31
V12.MD	9	5	59	5	40
V12.MD	10	5	75	5	36
V12.ME	1	3.2	72	0.22	4
V12.ME	2	0.5	16	1.3	10
V12.ME	3	1.58	39	1.05	21
V12.ME	4	1.45	31	0.38	12
V12.ME	5	0.28	2	0.16	2
V12.ME	6	0.48	12	0.3	6
V12.ME	7	1.06	17	0.41	10
V12.ME	8	0.17	2	0.15	2
V12.ME	9	0.46	12	0.36	8
V12.ME	10	0.38	6	0.2	4
V12.FA	1	2.26	39	0.38	10
V12.FA	2	0.52	13	0.19	2
V12.FA	3	1.34	20	0.28	8
V12.FA	4	0.39	9	0.23	4
V12.FA	5	1.14	10	0.24	2
V12.FA	6	1.31	24	0.3	6
V12.FA	7	0.28	6	0.29	7
V12.FA	8	0.38	10	0.42	15
V12.FA	9	0.35	5	0.28	4
V12.FA	10	0.26	4	0.2	2
V12.FB	1	5	47	5	20
V12.FB	2	5	42	5	22
V12.FB	3	5	52	5	17
V12.FB	4	5	44	1.48	17
V12.FB	5	4.05	66	5	45
V12.FB	6	5	32	5	27
V12.FB	7	5	47	5	30
V12.FB	8	5	48	1.46	16
V12.FB	9	1.32	20	1.12	14
V12.FB	10	2.53	31	0.54	10
V12.FC	1	0.43	6	2.02	52
V12.FC	2	1.1	17	1.16	22
V12.FC	3	0.31	3	0.54	17
V12.FC	4	0.51	8	0.23	4
V12.FC	5	2.19	41	1.21	26
V12.FC	6	0.49	14	0.58	15
V12.FC	7	0.32	6	0.23	6
V12.FC	8	0.43	11	0.2	4
V12.FC	9	0.2	2	0.15	0
V12.FC	10	0.23	4	0.2	2
V12.FD	1	5	63	5	53
V12.FD	2	5	65	5	61
V12.FD	3	5	62	5	51
V12.FD	4	5	39	5	37
V12.FD	5	5	74	0.51	11
V12.FD	6	5	61	2.28	33
V12.FD	7	2.39	28	0.3	6
V12.FD	8	0.17	0	0.38	8
V12.FD	9	2.49	52	1.14	18
V12.FD	10	1.28	23	0.4	9
V12.FE	1	2.33	54	1.32	27
V12.FE	2	1.02	21	.	.
V12.FE	3	0.45	14	0.36	13
V12.FE	4	1.29	23	0.46	13
V12.FE	5	1.01	15	0.24	4
V12.FE	6	0.58	17	0.28	8
V12.FE	7	1.05	15	0.44	12
V12.FE	8	0.57	10	0.4	10
V12.FE	9	1.06	20	1.13	22
V12.FE	10	0.32	6	0.33	8
V13.MA	1	3.37	52	0.48	10
V13.MA	2	2.04	31	0.29	5
V13.MA	3	1.43	28	0.23	4
V13.MA	4	2	33	0.59	14
V13.MA	5	0.31	2	0.2	2
V13.MA	6	1.03	10	0.24	4
V13.MA	7	0.37	4	0.17	0
V13.MA	8	0.43	4	0.27	3
V13.MA	9	0.5	8	0.16	0
V13.MA	10	1	10	0.2	2
V13.MB	1	2.02	27	1.52	23
V13.MB	2	1.35	13	0.31	2
V13.MB	3	0.47	10	0.25	4
V13.MB	4	0.49	6	0.19	6
V13.MB	5	1.33	23	1.06	17
V13.MB	6	0.29	4	0.33	4
V13.MB	7	0.44	4	0.35	7
V13.MB	8	0.33	5	1.05	15
V13.MB	9	0.38	8	0.3	4
V13.MB	10	0.21	2	0.25	4
V13.MC	1	5	59	5	60
V13.MC	2	2.04	33	2.22	41
V13.MC	3	2.47	47	2.35	46
V13.MC	4	1.01	23	0.59	11
V13.MC	5	1.35	21	1.01	16
V13.MC	6	0.38	13	1	16
V13.MC	7	0.47	12	0.42	8
V13.MC	8	0.55	13	0.32	8
V13.MC	9	0.31	5	0.3	6
V13.MC	10	0.35	8	0.41	8
V13.MD	1	1.4	23	0.3	4
V13.MD	2	1.45	31	0.44	12
V13.MD	3	1.12	15	0.39	13
V13.MD	4	2.08	42	0.39	12
V13.MD	5	1.37	25	0.37	4
V13.MD	6	0.57	16	0.25	6
V13.MD	7	1.2	18	0.19	4
V13.MD	8	0.2	2	0.37	10
V13.MD	9	0.19	2	0.2	2
V13.MD	10	0.13	2	0.18	2
V13.ME	1	5	84	5	70
V13.ME	2	5	91	5	71
V13.ME	3	3.04	49	3.12	46
V13.ME	4	1.18	19	0.45	8
V13.ME	5	0.47	10	0.21	2
V13.ME	6	1.03	15	1.13	22
V13.ME	7	0.38	6	0.21	2
V13.ME	8	0.26	4	0.31	4
V13.ME	9	0.22	0	0.18	0
V13.ME	10	0.19	4	0.14	0
V13.FA	1	2.46	57	1.22	30
V13.FA	2	1.02	23	0.29	6
V13.FA	3	0.44	8	0.2	4
V13.FA	4	0.32	6	0.33	7
V13.FA	5	0.27	2	0.26	4
V13.FA	6	0.25	4	0.27	6
V13.FA	7	1.21	20	0.34	9
V13.FA	8	0.38	8	0.35	8
V13.FA	9	1.04	12	0.21	2
V13.FA	10	0.25	2	0.16	0
V13.FB	1	1.49	30	0.48	9
V13.FB	2	0.58	15	0.23	2
V13.FB	3	0.22	0	0.33	4
V13.FB	4	0.2	0	0.22	2
V13.FB	5	1.29	30	1.26	19
V13.FB	6	0.3	6	0.28	6
V13.FB	7	0.27	4	0.15	0
V13.FB	8	1.39	24	0.33	2
V13.FB	9	0.31	6	0.17	0
V13.FB	10	0.17	0	0.5	12
V13.FC	1	4.12	76	1.13	11
V13.FC	2	0.29	4	0.2	2
V13.FC	3	0.22	2	0.18	2
V13.FC	4	0.4	8	0.21	4
V13.FC	5	0.32	4	0.31	6
V13.FC	6	0.59	14	0.22	5
V13.FC	7	0.31	4	0.15	2
V13.FC	8	1.01	13	0.15	0
V13.FC	9	0.17	0	0.15	0
V13.FC	10	0.16	0	0.16	0
V13.FD	1	1.03	18	0.28	6
V13.FD	2	0.4	10	0.29	10
V13.FD	3	1.14	24	0.43	13
V13.FD	4	1.11	27	0.37	36
V13.FD	5	0.33	8	0.47	12
V13.FD	6	0.21	12	0.45	15
V13.FD	7	0.45	12	0.41	14
V13.FD	8	0.43	15	0.49	12
V13.FD	9	0.28	5	0.34	8
V13.FD	10	0.44	12	0.18	2
V13.FE	1	1.34	26	1.04	17
V13.FE	2	1.09	25	0.47	15
V13.FE	3	1.03	17	0.59	16
V13.FE	4	0.29	7	0.24	4
V13.FE	5	0.52	12	0.37	19
V13.FE	6	1.36	29	0.3	10
V13.FE	7	0.35	6	0.35	6
V13.FE	8	1.22	20	0.32	8
V13.FE	9	1.03	12	0.53	11
V13.FE	10	0.35	8	0.41	11
V14.MA	1	1.21	25	1.01	20
V14.MA	2	1.24	21	0.32	10
V14.MA	3	1.11	23	0.23	5
V14.MA	4	0.39	8	0.52	12
V14.MA	5	1.08	18	0.48	15
V14.MA	6	0.58	14	1.31	30
V14.MA	7	0.22	4	1.05	17
V14.MA	8	0.49	12	0.36	6
V14.MA	9	0.41	10	0.33	6
V14.MA	10	0.2	0	0.41	6
V14.MB	1	5	62	5	27
V14.MB	2	3.47	58	0.45	12
V14.MB	3	2.5	49	2.43	29
V14.MB	4	0.24	4	0.41	10
V14.MB	5	1.02	19	0.37	10
V14.MB	6	0.21	2	0.3	8
V14.MB	7	0.18	2	0.22	2
V14.MB	8	0.56	13	0.18	4
V14.MB	9	0.23	6	0.15	0
V14.MB	10	0.36	7	0.18	0
V14.MC	1	5	32	5	17
V14.MC	2	5	35	5	27
V14.MC	3	5	51	3.49	31
V14.MC	4	5	40	5	27
V14.MC	5	1.05	14	5	35
V14.MC	6	5	36	5	36
V14.MC	7	5	37	5	31
V14.MC	8	1.09	14	0.29	4
V14.MC	9	1.46	29	1.58	32
V14.MC	10	0.3	6	0.4	10
V14.MD	1	5	101	5	91
V14.MD	2	1.08	19	2.08	31
V14.MD	3	0.41	10	0.32	8
V14.MD	4	1.23	20	1.32	22
V14.MD	5	2.27	38	0.59	15
V14.MD	6	0.37	8	0.5	16
V14.MD	7	1.53	37	0.36	10
V14.MD	8	1.09	15	0.3	8
V14.MD	9	1.08	19	1	23
V14.MD	10	1.04	20	0.35	4
V14.ME	1	5	60	2.13	40
V14.ME	2	0.47	9	0.4	10
V14.ME	3	1.23	25	2.42	43
V14.ME	4	0.33	6	0.29	6
V14.ME	5	1.37	25	0.49	13
V14.ME	6	0.42	12	1.13	24
V14.ME	7	2.59	41	1.12	19
V14.ME	8	1	15	0.32	4
V14.ME	9	0.57	14	0.52	14
V14.ME	10	0.45	10	0.36	5
V14.FA	1	5	96	2.43	46
V14.FA	2	2.23	45	1.13	21
V14.FA	3	1.02	18	0.18	2
V14.FA	4	2.02	39	0.36	6
V14.FA	5	1.32	26	0.34	10
V14.FA	6	0.19	0	0.21	2
V14.FA	7	0.15	0	0.13	0
V14.FA	8	1.05	16	0.13	0
V14.FA	9	0.24	2	0.18	0
V14.FA	10	0.33	8	0.13	0
V14.FB	1	5	80	5	49
V14.FB	2	4.45	63	1.1	14
V14.FB	3	4.44	90	5	46
V14.FB	4	1.54	28	0.5	16
V14.FB	5	1.55	30	0.42	6
V14.FB	6	0.53	11	0.21	4
V14.FB	7	0.32	10	0.32	6
V14.FB	8	0.17	0	0.13	0
V14.FB	9	0.27	6	0.18	4
V14.FB	10	0.22	2	0.25	6
V14.FC	1	5	78	5	84
V14.FC	2	5	73	5	55
V14.FC	3	5	90	5	69
V14.FC	4	2.57	40	0.33	6
V14.FC	5	1.45	18	1.13	15
V14.FC	6	0.26	4	0.36	8
V14.FC	7	0.24	2	0.14	2
V14.FC	8	5	92	5	68
V14.FC	9	0.18	0	0.14	4
V14.FC	10	0.54	10	0.29	2
V14.FD	1	1.2	21	0.42	16
V14.FD	2	0.3	4	0.36	6
V14.FD	3	0.26	6	0.22	0
V14.FD	4	0.45	4	0.19	2
V14.FD	5	0.18	0	0.14	0
V14.FD	6	0.18	2	0.15	0
V14.FD	7	0.2	0	0.17	0
V14.FD	8	0.17	0	0.18	0
V14.FD	9	1.14	10	0.3	6
V14.FD	10	0.13	0	0.14	0
V14.FE	1	5	91	2.11	39
V14.FE	2	1.48	21	0.33	4
V14.FE	3	0.57	12	0.34	6
V14.FE	4	0.49	5	0.26	4
V14.FE	5	0.29	0	0.18	0
V14.FE	6	0.18	0	0.17	2
V14.FE	7	0.15	0	0.18	2
V14.FE	8	0.17	0	0.21	0
V14.FE	9	0.2	0	0.21	0
V14.FE	10	0.15	0	0.2	2
V15.MA	1	5	21	5	14
V15.MA	2	5	22	5	16
V15.MA	3	5	21	5	12
V15.MA	4	5	10	5	8
V15.MA	5	5	22	5	35
V15.MA	6	5	12	5	14
V15.MA	7	5	16	5	23
V15.MA	8	5	14	5	14
V15.MA	9	5	26	5	18
V15.MA	10	5	18	5	22
V15.MB	1	5	44	5	42
V15.MB	2	5	45	5	32
V15.MB	3	5	37	5	35
V15.MB	4	5	53	5	34
V15.MB	5	5	43	5	29
V15.MB	6	5	52	5	28
V15.MB	7	5	32	5	22
V15.MB	8	5	36	5	29
V15.MB	9	5	40	5	29
V15.MB	10	5	33	5	26
V15.MC	1	3.02	45	2.48	35
V15.MC	2	5	53	4.07	31
V15.MC	3	2.13	32	0.32	0
V15.MC	4	3.25	48	0.55	11
V15.MC	5	1.34	20	0.58	15
V15.MC	6	4.11	66	0.35	4
V15.MC	7	1.05	19	0.48	12
V15.MC	8	0.26	2	0.41	10
V15.MC	9	1.21	18	0.24	0
V15.MC	10	0.55	11	0.36	10
V15.MD	1	5	32	4.13	38
V15.MD	2	2.52	40	0.51	8
V15.MD	3	5	60	2.42	31
V15.MD	4	5	50	2.09	16
V15.MD	5	2.14	33	1.29	18
V15.MD	6	2.09	20	1	15
V15.MD	7	0.5	12	0.35	10
V15.MD	8	0.45	10	0.42	12
V15.MD	9	0.23	6	0.2	7
V15.MD	10	0.16	6	0.21	4
V15.ME	1	5	30	5	12
V15.ME	2	5	33	5	22
V15.ME	3	5	27	5	30
V15.ME	4	5	35	5	10
V15.ME	5	5	54	5	43
V15.ME	6	5	41	5	29
V15.ME	7	5	32	3.06	11
V15.ME	8	2.26	30	1	10
V15.ME	9	1.47	22	1.47	22
V15.ME	10	0.41	10	0.59	16
V15.FA	1	3.55	66	0.22	6
V15.FA	2	1.56	31	0.24	4
V15.FA	3	1.57	31	0.35	8
V15.FA	4	1.24	29	1.02	26
V15.FA	5	0.5	14	0.58	14
V15.FA	6	4.06	81	0.35	10
V15.FA	7	0.32	8	0.28	8
V15.FA	8	1.01	12	0.29	6
V15.FA	9	0.59	20	0.38	12
V15.FA	10	0.47	14	0.46	14
V15.FB	1	5	31	5	28
V15.FB	2	5	45	5	26
V15.FB	3	5	19	5	35
V15.FB	4	5	37	5	28
V15.FB	5	5	40	5	39
V15.FB	6	5	35	5	38
V15.FB	7	5	26	5	34
V15.FB	8	5	21	5	20
V15.FB	9	5	31	5	31
V15.FB	10	5	26	5	24
V15.FC	1	5	28	5	27
V15.FC	2	5	48	5	25
V15.FC	3	5	42	5	24
V15.FC	4	5	49	5	33
V15.FC	5	5	32	5	20
V15.FC	6	5	46	5	33
V15.FC	7	5	45	5	26
V15.FC	8	5	33	5	24
V15.FC	9	5	29	5	24
V15.FC	10	5	25	5	25
V15.FD	1	5	32	5	40
V15.FD	2	5	30	5	16
V15.FD	3	5	22	5	17
V15.FD	4	5	27	5	22
V15.FD	5	5	26	5	19
V15.FD	6	5	29	5	22
V15.FD	7	5	25	5	23
V15.FD	8	5	19	5	13
V15.FD	9	5	24	5	8
V15.FD	10	5	33	5	11
V15.FE	1	5	46	5	54
V15.FE	2	5	53	5	24
V15.FE	3	5	34	5	26
V15.FE	4	5	62	5	54
V15.FE	5	5	52	5	32
V15.FE	6	5	58	5	54
V15.FE	7	5	50	1.14	10
V15.FE	8	5	66	0.49	10
V15.FE	9	1.46	26	1.23	20
V15.FE	10	0.38	8	0.36	11
V16.MA	1	2.31	39	3.2	54
V16.MA	2	2.31	32	0.55	12
V16.MA	3	2.28	30	0.59	12
V16.MA	4	0.36	6	0.12	2
V16.MA	5	1.21	20	0.21	6
V16.MA	6	1.36	16	0.15	4
V16.MA	7	1.05	14	0.42	12
V16.MA	8	0.43	9	0.33	6
V16.MA	9	0.42	2	0.33	6
V16.MA	10	0.37	2	0.22	0
V16.MB	1	5	69	5	58
V16.MB	2	2.03	25	0.37	10
V16.MB	3	0.54	10	0.18	2
V16.MB	4	0.3	2	0.12	0
V16.MB	5	0.13	0	0.12	0
V16.MB	6	0.24	4	0.15	2
V16.MB	7	3.54	64	0.43	8
V16.MB	8	0.22	2	0.11	0
V16.MB	9	4.02	78	0.33	4
V16.MB	10	0.15	0	0.17	2
V16.MC	1	2.57	33	0.53	13
V16.MC	2	0.49	4	1.07	16
V16.MC	3	1.06	16	1.04	19
V16.MC	4	1.12	16	1.49	32
V16.MC	5	2.19	43	0.52	17
V16.MC	6	1.14	12	0.33	6
V16.MC	7	1	13	0.39	10
V16.MC	8	1.15	16	0.29	6
V16.MC	9	1.02	15	0.43	6
V16.MC	10	0.49	8	.	.	*No data entered for T2
V16.MD	1	5	86	5	76
V16.MD	2	5	60	1.28	22	*Platform found after 5min for T1
V16.MD	3	1.27	17	2.19	41
V16.MD	4	2.3	36	2.43	41
V16.MD	5	2.23	33	1.39	27
V16.MD	6	1.05	20	0.51	14
V16.MD	7	1.09	16	0.59	16
V16.MD	8	0.49	10	0.49	16
V16.MD	9	1	10	0.55	11
V16.MD	10	0.44	6	0.24	2
V16.ME	1	5	59	5	61
V16.ME	2	5	53	5	32
V16.ME	3	5	57	0.53	4
V16.ME	4	0.21	0	0.22	2
V16.ME	5	1.15	15	1.42	14
V16.ME	6	1.4	17	1.02	17
V16.ME	7	0.43	6	1.15	17
V16.ME	8	2.28	31	0.49	9
V16.ME	9	2.5	31	0.27	2
V16.ME	10	0.41	8	0.36	6
V16.FA	1	1.09	18	3.41	68
V16.FA	2	1.2	22	0.28	6
V16.FA	3	0.34	8	0.28	7
V16.FA	4	1.05	17	0.39	12
V16.FA	5	0.22	4	1.3	23
V16.FA	6	0.4	10	0.5	17
V16.FA	7	2.07	38	2.01	33
V16.FA	8	1.09	20	0.59	19
V16.FA	9	1.09	22	0.33	11
V16.FA	10	0.55	14	0.21	4
V16.FB	1	5	74	5	68
V16.FB	2	3.12	56	0.45	14
V16.FB	3	0.41	9	0.25	6
V16.FB	4	1.07	18	0.23	6
V16.FB	5	0.38	8	0.27	6
V16.FB	6	0.28	4	0.17	2
V16.FB	7	0.22	2	0.2	2
V16.FB	8	0.31	4	0.3	6
V16.FB	9	0.29	6	0.22	2
V16.FB	10	0.19	2	0.19	2
V16.FC	1	4.1	65	0.38	7
V16.FC	2	2.16	36	0.25	4
V16.FC	3	2.05	32	0.37	9
V16.FC	4	1.47	34	0.5	14
V16.FC	5	3.5	50	0.38	10
V16.FC	6	0.32	6	0.33	12
V16.FC	7	0.42	6	0.4	8
V16.FC	8	0.26	4	0.22	4
V16.FC	9	0.1	2	0.15	4
V16.FC	10	1.13	24	0.55	12
V16.FD	1	5	77	5	74
V16.FD	2	3.35	55	1.2	20
V16.FD	3	0.44	8	4.44	92
V16.FD	4	1.31	24	1.5	34
V16.FD	5	0.38	6	1.5	33
V16.FD	6	0.33	12	1.1	14
V16.FD	7	0.53	12	0.21	4
V16.FD	8	0.28	2	0.34	6
V16.FD	9	0.18	0	0.37	6
V16.FD	10	0.18	0	0.13	0
V16.FE	1	5	56	5	52
V16.FE	2	4.27	61	0.45	7
V16.FE	3	1.21	22	0.32	10
V16.FE	4	0.2	4	0.37	9
V16.FE	5	0.45	11	0.3	6
V16.FE	6	2.3	39	0.26	6
V16.FE	7	0.34	12	0.29	4
V16.FE	8	0.28	4	0.17	2
V16.FE	9	0.39	9	0.28	8
V16.FE	10	1.15	20	0.25	4
V17.MA	1	2.44	43	1.25	18
V17.MA	2	0.58	14	0.33	9
V17.MA	3	1.14	20	1.15	16
V17.MA	4	1.05	20	0.3	6
V17.MA	5	1	12	1.15	18
V17.MA	6	0.3	7	0.28	9
V17.MA	7	0.23	4	0.35	10
V17.MA	8	0.28	6	0.25	6
V17.MA	9	0.45	8	0.22	4
V17.MA	10	0.19	4	0.19	4
V17.MF	1	5	38	5	29
V17.MF	2	5	37	5	19
V17.MF	3	3.4	44	0.5	10
V17.MF	4	2.32	41	0.46	12
V17.MF	5	5	48	5	15
V17.MF	6	5	39	5	14
V17.MF	7	2.53	47	0.48	13
V17.MF	8	1.27	25	0.46	8
V17.MF	9	0.4	8	1.03	16
V17.MF	10	0.41	8	0.46	8
V17.MC	1	5	28	5	27
V17.MC	2	5	50	5	22
V17.MC	3	5	43	5	20
V17.MC	4	5	46	5	23
V17.MC	5	5	29	5	25
V17.MC	6	2.31	35	0.49	11
V17.MC	7	5	40	5	26
V17.MC	8	5	41	5	20
V17.MC	9	5	18	5	19
V17.MC	10	5	34	1.12	8
V17.MD	1	5	47	5	43
V17.MD	2	5	50	5	47
V17.MD	3	5	51	5	50
V17.MD	4	5	57	5	33
V17.MD	5	3.1	47	5	53
V17.MD	6	5	64	5	34
V17.MD	7	5	68	5	38
V17.MD	8	5	27	5	36
V17.MD	9	5	39	5	26
V17.MD	10	1.18	14	5	37
V17.ME	1	2.24	38	2.02	33
V17.ME	2	2.49	44	0.43	13
V17.ME	3	1.17	18	1.24	26
V17.ME	4	1.05	20	0.42	16
V17.ME	5	1.47	24	0.59	15
V17.ME	6	0.45	12	0.34	8
V17.ME	7	0.53	15	0.43	14
V17.ME	8	0.24	2	0.37	8
V17.ME	9	0.45	10	0.26	6
V17.ME	10	0.43	10	0.42	12
V17.FA	1	1.22	23	1.06	20
V17.FA	2	1.59	31	1.09	24
V17.FA	3	0.24	4	0.25	6
V17.FA	4	0.32	10	0.21	6
V17.FA	5	1.4	25	0.3	6
V17.FA	6	1.12	25	1.01	21
V17.FA	7	0.39	10	0.24	6
V17.FA	8	0.25	4	0.52	14
V17.FA	9	0.39	10	0.31	4
V17.FA	10	0.22	2	1.07	18
V17.FF	1	5	67	5	34
V17.FF	2	5	55	5	33
V17.FF	3	5	49	5	45
V17.FF	4	5	52	5	55
V17.FF	5	5	45	5	47
V17.FF	6	5	45	5	50
V17.FF	7	5	74	5	44
V17.FF	8	5	41	5	43
V17.FF	9	5	52	5	30
V17.FF	10	5	44	5	40
V17.FC	1	1.39	28	1.04	16
V17.FC	2	0.55	11	0.28	5
V17.FC	3	0.42	7	0.19	0
V17.FC	4	0.58	18	0.28	9
V17.FC	5	1.44	26	0.28	6
V17.FC	6	0.49	11	0.56	18
V17.FC	7	0.25	4	0.27	6
V17.FC	8	0.32	4	0.23	6
V17.FC	9	0.43	6	0.43	10
V17.FC	10	0.18	0	0.27	4
V17.FD	1	1.14	18	2.1	44
V17.FD	2	1.25	31	0.29	6
V17.FD	3	1.32	22	0.3	4
V17.FD	4	0.54	11	0.43	14
V17.FD	5	1.28	33	0.43	15
V17.FD	6	0.29	6	0.17	2
V17.FD	7	0.51	8	1.08	22
V17.FD	8	0.2	2	0.23	4
V17.FD	9	0.56	8	0.42	10
V17.FD	10	0.16	0	0.23	2
V17.FE	1	5	56	5	70
V17.FE	2	2.24	41	0.39	6
V17.FE	3	0.43	9	0.29	6
V17.FE	4	1.29	30	1.02	20
V17.FE	5	0.36	6	0.22	6
V17.FE	6	1.13	20	0.26	6
V17.FE	7	0.37	8	0.25	5
V17.FE	8	0.36	8	0.31	8
V17.FE	9	0.37	8	0.27	6
V17.FE	10	0.47	8	0.36	8
V18.MA	1	1.29	30	0.39	8
V18.MA	2	1.31	19	0.43	6
V18.MA	3	0.46	17	0.56	15
V18.MA	4	0.32	12	0.43	12
V18.MA	5	1.12	16	0.25	2
V18.MA	6	0.39	12	0.44	12
V18.MA	7	0.45	8	0.26	6
V18.MA	8	0.34	8	0.25	4
V18.MA	9	0.27	6	0.25	4
V18.MA	10	1.19	23	0.36	8
V18.MB	1	2.34	46	1.23	19
V18.MB	2	0.35	9	1.17	18
V18.MB	3	2.07	34	1.06	17
V18.MB	4	1.48	40	0.47	14
V18.MB	5	1.16	18	1.53	26
V18.MB	6	1.44	32	1.08	16
V18.MB	7	1.02	17	0.48	13
V18.MB	8	0.39	10	0.26	6
V18.MB	9	0.23	4	0.3	6
V18.MB	10	0.2	4	1.06	20
V18.MD	1	2.01	37	1.14	18
V18.MD	2	1.04	18	0.47	12
V18.MD	3	1.58	27	3.28	62
V18.MD	4	1.02	21	2.32	50
V18.MD	5	0.39	9	1.55	34
V18.MD	6	1.19	22	1.08	24
V18.MD	7	1.48	33	0.4	14
V18.MD	8	0.37	8	0.54	18
V18.MD	9	0.54	14	0.49	16
V18.MD	10	1.14	24	0.36	10
V18.FA	1	5	48	5	23
V18.FA	2	5	63	5	27
V18.FA	3	5	51	5	22
V18.FA	4	5	47	5	42
V18.FA	5	5	62	5	24
V18.FA	6	5	68	5	37
V18.FA	7	5	43	5	24
V18.FA	8	5	55	5	38
V18.FA	9	5	49	5	46
V18.FA	10	5	42	5	44
V18.FB	1	4.06	84	0.47	7
V18.FB	2	0.54	15	0.4	13
V18.FB	3	0.46	10	1.28	33
V18.FB	4	2.17	36	0.3	4
V18.FB	5	0.58	18	1.18	25
V18.FB	6	0.55	20	0.42	16
V18.FB	7	0.4	8	0.53	16
V18.FB	8	0.38	13	0.34	10
V18.FB	9	0.27	8	1.04	17
V18.FB	10	0.26	8	0.36	10
V18.FC	1	5	85	1.32	20
V18.FC	2	1.48	30	0.44	12
V18.FC	3	0.41	8	0.31	8
V18.FC	4	1.06	22	1.24	30
V18.FC	5	1.07	16	0.27	2
V18.FC	6	0.44	10	0.28	6
V18.FC	7	0.26	3	0.33	6
V18.FC	8	1.06	19	0.19	2
V18.FC	9	0.49	10	0.47	16
V18.FC	10	0.59	13	0.59	15
V18.FD	1	5	72	5	35
V18.FD	2	5	71	5	41
V18.FD	3	5	67	5	41
V18.FD	4	5	52	5	36
V18.FD	5	3.42	54	1.36	19
V18.FD	6	5	83	4.08	45
V18.FD	7	0.49	6	0.57	16
V18.FD	8	0.35	12	0.35	10
V18.FD	9	0.44	9	0.23	4
V18.FD	10	0.2	4	0.28	6
V18.FE	1	1.34	21	0.21	4
V18.FE	2	0.35	2	0.12	2
V18.FE	3	0.38	6	0.2	6
V18.FE	4	0.2	0	0.26	7
V18.FE	5	0.23	0	0.19	0
V18.FE	6	0.42	6	0.17	0
V18.FE	7	0.26	4	0.43	8
V18.FE	8	1.01	14	0.19	4
V18.FE	9	0.45	8	0.2	2
V18.FE	10	0.24	2	0.13	0
V19.MA	1	2.12	27	0.28	2
V19.MA	2	0.32	2	0.31	4
V19.MA	3	0.27	2	0.27	4
V19.MA	4	0.29	2	0.18	0
V19.MA	5	0.18	0	0.16	0
V19.MA	6	0.45	9	0.19	0
V19.MA	7	0.42	6	0.28	4
V19.MA	8	0.25	2	0.25	4
V19.MA	9	0.28	0	0.17	0
V19.MA	10	0.24	2	0.21	2
V19.MB	1	2.55	44	1.25	14
V19.MB	2	1.39	25	0.24	4
V19.MB	3	0.24	2	0.16	0
V19.MB	4	1.06	14	0.22	0
V19.MB	5	0.19	0	0.15	0
V19.MB	6	0.19	0	0.2	2
V19.MB	7	0.21	4	0.13	0
V19.MB	8	1.36	18	0.19	0
V19.MB	9	0.19	0	0.14	0
V19.MB	10	0.17	0	0.15	0
V19.MC	1	1.36	25	1.02	10
V19.MC	2	0.51	10	0.2	0
V19.MC	3	0.32	2	0.36	8
V19.MC	4	0.41	7	1.02	8
V19.MC	5	0.19	0	0.15	0
V19.MC	6	0.55	12	0.21	2
V19.MC	7	0.3	2	2.13	29
V19.MC	8	1.12	14	0.36	6
V19.MC	9	0.35	6	0.26	2
V19.MC	10	0.16	0	0.35	8
V19.MD	1	5	51	5	31
V19.MD	2	5	67	5	36
V19.MD	3	5	52	5	46
V19.MD	4	5	33	5	23
V19.MD	5	5	36	5	25
V19.MD	6	5	36	5	28
V19.MD	7	5	36	5	23
V19.MD	8	5	36	5	24
V19.MD	9	5	41	5	14
V19.MD	10	5	51	5	23
V19.ME	1	3.33	46	2.44	40
V19.ME	2	1.13	17	0.48	14
V19.ME	3	2.46	42	1.1	17
V19.ME	4	0.52	10	1.25	20
V19.ME	5	0.49	8	0.38	6
V19.ME	6	0.35	4	0.21	2
V19.ME	7	0.21	2	0.15	0
V19.ME	8	1.59	25	0.4	10
V19.ME	9	0.22	0	0.21	2
V19.ME	10	0.15	0	0.19	2
V19.FA	1	5	56	5	34
V19.FA	2	5	63	5	25
V19.FA	3	5	65	5	18
V19.FA	4	5	37	5	35
V19.FA	5	5	38	5	21
V19.FA	6	5	55	5	27
V19.FA	7	5	45	5	10
V19.FA	8	5	46	5	22
V19.FA	9	5	54	5	5
V19.FA	10	5	35	5	23
V19.FB	1	1.16	21	0.37	11
V19.FB	2	0.49	8	0.36	7
V19.FB	3	1.19	16	0.33	6
V19.FB	4	0.36	4	0.32	8
V19.FB	5	0.23	0	0.16	0
V19.FB	6	0.28	2	0.25	6
V19.FB	7	0.19	0	0.45	12
V19.FB	8	0.5	10	0.51	15
V19.FB	9	0.4	8	0.17	2
V19.FB	10	0.21	4	0.31	8
V19.FC	1	5	67	5	30
V19.FC	2	5	78	5	46
V19.FC	3	5	71	5	43
V19.FC	4	5	51	5	17
V19.FC	5	5	55	5	28
V19.FC	6	5	76	5	36
V19.FC	7	5	54	3.58	26
V19.FC	8	2.2	43	0.23	5
V19.FC	9	1.46	30	0.44	7
V19.FC	10	1.1	18	0.22	4
V19.FD	1	5	46	5	40
V19.FD	2	5	47	5	31
V19.FD	3	5	63	5	21
V19.FD	4	5	18	5	9
V19.FD	5	5	25	5	38
V19.FD	6	2.4	36	5	16
V19.FD	7	5	62	5	15
V19.FD	8	5	69	5	12
V19.FD	9	5	67	5	29
V19.FD	10	5	76	5	18
V19.FE	1	5	55	5	30
V19.FE	2	5	58	5	47
V19.FE	3	5	54	5	32
V19.FE	4	5	56	5	20
V19.FE	5	5	62	5	40
V19.FE	6	5	40	5	42
V19.FE	7	5	47	5	27
V19.FE	8	5	49	5	32
V19.FE	9	5	45	5	14
V19.FE	10	5	60	5	29
V20.MA	1	2.57	56	1.05	18
V20.MA	2	1.56	38	1.03	17
V20.MA	3	1	20	0.55	16
V20.MA	4	0.55	14	1.1	22
V20.MA	5	5	77	5	45
V20.MA	6	0.57	16	1.07	19
V20.MA	7	0.45	12	0.36	10
V20.MA	8	0.54	18	0.48	17
V20.MA	9	0.37	10	0.25	4
V20.MA	10	0.23	6	0.16	2
V20.MB	1	5	58	5	60
V20.MB	2	2.58	32	1.53	24
V20.MB	3	4.5	64	2.57	36
V20.MB	4	1.56	23	0.45	6
V20.MB	5	1.28	16	1.43	25
V20.MB	6	1.46	28	1.49	18
V20.MB	7	1.36	24	1.16	12
V20.MB	8	1.07	18	1.2	20
V20.MB	9	0.48	13	1.02	6
V20.MB	10	2.25	39	0.48	10
V20.MC	1	5	57	5	67
V20.MC	2	4.44	44	2.19	31
V20.MC	3	2.53	42	4.1	57
V20.MC	4	2.36	22	1.15	16
V20.MC	5	3.01	41	0.38	8
V20.MC	6	0.3	6	0.23	2
V20.MC	7	0.46	8	0.41	10
V20.MC	8	0.31	5	0.24	4
V20.MC	9	0.42	8	1.08	10
V20.MC	10	1.05	13	0.29	2
V20.MD	1	5	72	5	73
V20.MD	2	5	76	5	86
V20.MD	3	5	77	5	70
V20.MD	4	5	56	0.12	2	*T2: Rat was accidentally placed in wrong arm at start, rat found platform before it could be removed
V20.MD	5	3.07	42	5	63
V20.MD	6	4.23	69	5	71
V20.MD	7	0.26	6	2.16	39
V20.MD	8	5	74	5	65
V20.MD	9	3.39	40	5	63
V20.MD	10	4.14	53	5	73
V20.ME	1	5	49	5	31
V20.ME	2	5	64	5	41
V20.ME	3	3.5	49	5	26
V20.ME	4	2.46	33	2.06	20
V20.ME	5	5	51	3.14	31
V20.ME	6	0.56	16	0.38	8
V20.ME	7	0.18	0	0.15	0
V20.ME	8	1.27	20	0.17	16
V20.ME	9	0.18	0	0.2	2
V20.ME	10	0.16	0	0.14	0
V20.FB	1	5	82	5	52
V20.FB	2	0.46	8	0.26	5
V20.FB	3	1.03	26	1.28	23
V20.FB	4	0.36	8	0.3	8
V20.FB	5	0.43	11	0.35	10
V20.FB	6	0.59	13	0.22	6
V20.FB	7	0.37	8	0.54	16
V20.FB	8	0.25	4	0.31	7
V20.FB	9	0.51	13	0.59	18
V20.FB	10	0.26	2	0.2	4
V20.FC	1	3.02	46	1.07	18
V20.FC	2	1.17	21	1.27	26
V20.FC	3	1.35	25	0.43	10
V20.FC	4	0.55	8	0.25	2
V20.FC	5	1.23	26	0.28	5
V20.FC	6	2.06	31	0.24	4
V20.FC	7	0.4	4	0.16	0
V20.FC	8	0.52	14	0.26	4
V20.FC	9	0.23	0	0.44	8
V20.FC	10	0.51	6	0.33	4
V20.FD	1	5	58	5	35
V20.FD	2	5	78	5	104
V20.FD	3	5	85	1.24	23
V20.FD	4	1.56	26	1.18	14
V20.FD	5	1.05	15	0.41	10
V20.FD	6	1.44	28	3.18	56
V20.FD	7	1.47	29	0.53	16
V20.FD	8	0.44	6	0.22	2
V20.FD	9	1.17	17	0.51	11
V20.FD	10	0.42	6	0.55	16
V20.FE	1	5	64	5	37
V20.FE	2	3.23	50	0.32	3
V20.FE	3	1.2	13	1.08	21
V20.FE	4	0.48	12	0.29	4
V20.FE	5	1.41	25	1.2	26
V20.FE	6	1.1	17	0.3	6
V20.FE	7	0.43	88	0.26	6
V20.FE	8	0.18	0	0.18	2
V20.FE	9	0.38	7	0.17	0
V20.FE	10	0.27	2	0.14	0
V21.MA	1	5	43	5	30
V21.MA	2	5	34	5	36
V21.MA	3	3.25	43	1.18	16
V21.MA	4	5	61	5	34
V21.MA	5	5	51	1.24	17
V21.MA	6	5	36	1.26	13
V21.MA	7	3.05	34	0.3	8
V21.MA	8	1.3	17	0.26	2
V21.MA	9	1.55	35	0.37	8
V21.MA	10	5	73	5	41
V21.MB	1	5	63	5	35
V21.MB	2	5	52	5	33
V21.MB	3	5	67	5	35
V21.MB	4	5	36	5	25
V21.MB	5	2.24	23	0.3	7
V21.MB	6	0.48	11	1.1	20
V21.MB	7	0.3	8	0.31	8
V21.MB	8	0.37	6	0.28	4
V21.MB	9	1.22	19	0.43	12
V21.MB	10	0.52	14	1.48	39
V21.MC	1	5	61	5	59
V21.MC	2	5	44	5	37
V21.MC	3	5	30	5	38
V21.MC	4	1.17	14	2.18	9
V21.MC	5	0.42	6	0.3	4
V21.MC	6	0.5	6	0.33	6
V21.MC	7	0.28	6	0.37	4
V21.MC	8	1.24	14	0.41	8
V21.MC	9	0.51	11	0.19	2
V21.MC	10	5	74	5	35
V21.MD	1	5	22	5	19
V21.MD	2	5	8	5	16
V21.MD	3	5	10	5	18
V21.MD	4	5	9	5	15
V21.MD	5	5	19	5	14
V21.MD	6	5	4	5	10
V21.MD	7	5	13	5	16
V21.MD	8	5	3	5	5
V21.MD	9	5	5	5	14
V21.MD	10	5	3	5	7
V21.ME	1	2.11	39	0.52	14
V21.ME	2	1.41	27	1.4	27
V21.ME	3	1.01	12	0.17	2
V21.ME	4	1.11	14	0.24	4
V21.ME	5	0.5	3	1.05	17
V21.ME	6	0.34	2	0.3	8
V21.ME	7	0.36	10	0.36	10
V21.ME	8	0.53	8	0.33	2
V21.ME	9	0.38	8	0.3	8
V21.ME	10	0.33	4	0.16	0
V21.FA	1	2.57	50	0.23	4
V21.FA	2	4.17	76	0.44	12
V21.FA	3	1.55	30	0.27	6
V21.FA	4	0.33	4	0.17	2
V21.FA	5	0.46	11	0.22	4
V21.FA	6	0.3	10	0.3	10
V21.FA	7	0.52	10	0.4	12
V21.FA	8	1.1	11	0.39	8
V21.FA	9	1.03	13	0.37	10
V21.FA	10	0.32	3	0.31	9
V21.FB	1	5	90	5	74
V21.FB	2	5	85	1.45	28
V21.FB	3	5	97	0.47	14
V21.FB	4	1.01	8	0.3	6
V21.FB	5	0.27	8	0.25	4
V21.FB	6	0.2	0	0.21	8
V21.FB	7	0.18	2	0.18	4
V21.FB	8	0.44	8	0.28	2
V21.FB	9	1.01	14	0.29	7
V21.FB	10	0.23	0	0.16	0
V21.FC	1	2.58	47	1.08	20
V21.FC	2	1.4	31	0.29	6
V21.FC	3	1.13	16	0.49	15
V21.FC	4	0.47	10	0.36	7
V21.FC	5	1.17	14	0.52	13
V21.FC	6	1.03	19	0.39	8
V21.FC	7	0.49	12	0.49	10
V21.FC	8	0.43	6	0.27	6
V21.FC	9	1.05	14	0.45	9
V21.FC	10	0.5	8	0.27	6
V21.FD	1	2.11	43	1.35	28
V21.FD	2	1.59	38	0.35	9
V21.FD	3	1.19	20	0.48	11
V21.FD	4	0.49	9	0.41	12
V21.FD	5	0.35	4	0.21	4
V21.FD	6	0.28	4	0.15	4
V21.FD	7	0.18	2	0.21	2
V21.FD	8	0.29	6	0.16	0
V21.FD	9	0.24	6	0.24	4
V21.FD	10	0.16	0	0.19	0
V21.FE	1	1.09	22	0.36	9
V21.FE	2	1	17	0.39	10
V21.FE	3	0.33	7	0.32	9
V21.FE	4	1.11	17	1.43	29
V21.FE	5	0.57	15	2.4	46
V21.FE	6	0.42	10	4.11	67
V21.FE	7	0.48	12	2.11	22
V21.FE	8	0.4	6	0.33	4
V21.FE	9	2	29	1.19	28
V21.FE	10	0.31	4	0.31	7
V22.MA	1	5	68	5	66
V22.MA	2	5	81	3.52	65
V22.MA	3	2.26	44	0.46	9
V22.MA	4	2.34	47	2.11	33
V22.MA	5	1.49	19	0.29	6
V22.MA	6	3.29	56	1.3	22
V22.MA	7	0.33	4	0.2	2
V22.MA	8	0.51	12	0.2	2
V22.MA	9	0.16	0	0.17	2
V22.MA	10	0.29	4	0.27	6
V22.MB	1	5	61	5	50
V22.MB	2	3.38	64	1.41	24
V22.MB	3	3.57	66	1.11	19
V22.MB	4	1.01	12	0.21	4
V22.MB	5	0.13	0	0.12	0
V22.MB	6	0.17	0	0.12	0
V22.MB	7	0.13	0	0.12	0
V22.MB	8	0.11	0	0.1	0
V22.MB	9	0.1	0	0.14	0
V22.MB	10	0.22	2	0.12	0
V22.MC	1	5	55	5	48
V22.MC	2	5	61	5	46
V22.MC	3	5	62	5	50
V22.MC	4	5	47	5	43
V22.MC	5	5	42	5	33
V22.MC	6	5	36	5	52
V22.MC	7	5	23	5	31
V22.MC	8	5	49	5	42
V22.MC	9	5	39	5	30
V22.MC	10	5	39	5	33
V22.MD	1	5	64	1.49	28
V22.MD	2	3.52	64	2.09	32
V22.MD	3	0.43	10	0.18	0
V22.MD	4	0.15	0	0.13	0
V22.MD	5	3.21	45	5	75
V22.MD	6	1.35	21	0.46	9
V22.MD	7	1.1	12	0.59	12
V22.MD	8	0.46	9	0.39	6
V22.MD	9	0.48	10	0.23	4
V22.MD	10	0.18	0	0.13	0
V22.ME	1	1.57	42	1.59	29
V22.ME	2	5	90	5	87
V22.ME	3	5	79	2.07	31
V22.ME	4	1.01	15	0.26	2
V22.ME	5	1.03	17	0.4	11
V22.ME	6	0.43	10	0.33	6
V22.ME	7	3.29	56	0.35	4
V22.ME	8	0.48	12	0.18	2
V22.ME	9	0.58	14	0.14	2
V22.ME	10	0.19	0	0.17	2
V22.FA	1	1.15	18	1.27	27
V22.FA	2	5	86	5	54
V22.FA	3	3.48	64	5	73
V22.FA	4	4.5	74	5	61
V22.FA	5	5	80	3	39
V22.FA	6	3.12	39	0.42	3
V22.FA	7	0.42	9	0.23	3
V22.FA	8	0.43	8	1.15	18
V22.FA	9	1.38	22	1.59	29
V22.FA	10	0.27	5	0.18	4
V22.FB	1	3.3	62	2.14	36
V22.FB	2	0.32	7	1.21	28
V22.FB	3	1.08	22	0.51	16
V22.FB	4	0.52	17	0.46	16
V22.FB	5	1.13	13	0.54	16
V22.FB	6	0.24	2	0.16	2
V22.FB	7	0.29	5	0.32	8
V22.FB	8	1.03	20	0.18	4
V22.FB	9	0.28	6	0.39	7
V22.FB	10	0.34	7	0.23	2
V22.FC	1	1.54	25	0.57	14
V22.FC	2	1.23	24	0.19	4
V22.FC	3	1.16	22	0.31	6
V22.FC	4	0.54	12	0.19	3
V22.FC	5	1.34	24	0.39	8
V22.FC	6	1.35	28	0.37	8
V22.FC	7	0.33	5	0.42	7
V22.FC	8	0.42	8	0.32	4
V22.FC	9	0.24	4	0.19	4
V22.FC	10	0.21	2	0.21	2
V22.FD	1	1.11	16	0.47	8
V22.FD	2	0.45	8	0.35	8
V22.FD	3	1.13	21	1.24	24
V22.FD	4	0.53	14	0.31	11
V22.FD	5	1.38	27	1.49	28
V22.FD	6	1.03	20	1.24	23
V22.FD	7	0.54	9	1.05	19
V22.FD	8	0.31	4	0.21	2
V22.FD	9	0.3	5	0.21	4
V22.FD	10	0.21	0	0.23	0
V22.FE	1	5	82	0.41	7
V22.FE	2	3.47	73	1	21
V22.FE	3	2.12	37	2.05	37
V22.FE	4	1.15	28	0.32	10
V22.FE	5	3.31	66	0.28	8
V22.FE	6	0.59	15	1.45	37
V22.FE	7	1.26	16	0.53	14
V22.FE	8	0.33	8	0.17	4
V22.FE	9	0.39	8	0.19	4
V22.FE	10	0.13	0	0.11	0
V23.MA	1	5	78	5	59
V23.MA	2	5	62	3.55	43
V23.MA	3	5	78	1.37	23
V23.MA	4	1.55	31	0.28	4
V23.MA	5	0.47	9	1.42	33
V23.MA	6	0.33	6	0.21	4
V23.MA	7	0.26	4	1.3	29
V23.MA	8	0.24	4	0.21	4
V23.MA	9	0.3	6	0.22	4
V23.MA	10	0.19	2	0.17	2
V23.MB	1	5	61	5	52
V23.MB	2	5	60	5	46
V23.MB	3	1.41	23	1.25	24
V23.MB	4	0.26	4	1.37	22
V23.MB	5	4.35	72	2.03	25
V23.MB	6	0.43	8	0.43	10
V23.MB	7	1.43	24	1.02	16
V23.MB	8	1	10	1.11	17
V23.MB	9	1.02	14	0.54	14
V23.MB	10	0.45	14	0.37	8
V23.MC	1	5	72	5	44
V23.MC	2	3.24	48	1.14	16
V23.MC	3	1.21	18	0.29	6
V23.MC	4	0.53	8	0.24	4
V23.MC	5	1.11	12	0.22	2
V23.MC	6	1.02	14	0.44	12
V23.MC	7	0.42	8	0.26	8
V23.MC	8	0.43	11	0.24	2
V23.MC	9	0.29	2	0.21	2
V23.MC	10	0.25	2	0.14	0
V23.MD	1	5	77	1.53	22
V23.MD	2	1.35	41	1.04	15
V23.MD	3	1.47	27	0.53	12
V23.MD	4	1.08	17	0.23	4
V23.MD	5	0.44	6	0.48	7
V23.MD	6	0.3	4	1.13	15
V23.MD	7	0.23	6	0.28	10
V23.MD	8	0.21	4	0.31	9
V23.MD	9	0.48	16	1.38	24
V23.MD	10	0.23	4	0.18	4
V23.ME	1	1.26	21	0.3	10
V23.ME	2	1.36	27	1.4	13
V23.ME	3	0.43	10	0.21	5
V23.ME	4	0.2	4	0.15	2
V23.ME	5	0.44	7	0.15	2
V23.ME	6	0.28	6	1.25	25
V23.ME	7	0.16	2	0.1	0
V23.ME	8	0.2	2	0.27	10
V23.ME	9	0.31	4	0.19	4
V23.ME	10	0.17	2	0.11	0
V23.FA	1	2	30	1.12	19
V23.FA	2	0.41	7	0.42	6
V23.FA	3	0.43	4	0.46	8
V23.FA	4	0.43	0	0.46	8
V23.FA	5	0.4	6	0.23	2
V23.FA	6	1.19	14	0.31	4
V23.FA	7	0.44	10	0.27	6
V23.FA	8	0.41	4	0.15	0
V23.FA	9	1.02	10	0.31	2
V23.FA	10	0.48	8	0.43	12
V23.FB	1	1.16	22	0.57	15
V23.FB	2	1.38	28	0.3	6
V23.FB	3	1.16	21	0.42	6
V23.FB	4	1.04	21	0.45	20
V23.FB	5	1.38	23	1.07	19
V23.FB	6	0.57	6	1.21	20
V23.FB	7	1.19	16	0.32	10
V23.FB	8	0.36	10	0.25	6
V23.FB	9	1.05	16	0.4	8
V23.FB	10	0.26	4	0.29	8
V23.FC	1	2.07	33	0.43	10
V23.FC	2	1.49	20	0.57	12
V23.FC	3	0.57	15	0.22	4
V23.FC	4	0.57	18	0.4	8
V23.FC	5	0.55	15	0.58	14
V23.FC	6	0.12	19	0.24	2
V23.FC	7	1.41	28	0.36	10
V23.FC	8	0.34	8	1.16	20
V23.FC	9	0.48	13	0.44	10
V23.FC	10	0.31	6	0.2	4
V23.FD	1	1.03	9	0.32	6
V23.FD	2	1.24	16	1.42	27
V23.FD	3	2.15	47	0.2	6
V23.FD	4	1.1	11	0.28	4
V23.FD	5	0.58	6	0.45	10
V23.FD	6	0.44	6	0.24	4
V23.FD	7	1.37	26	0.48	8
V23.FD	8	0.29	4	0.18	0
V23.FD	9	0.47	6	0.28	4
V23.FD	10	0.47	8	0.47	9
V23.FE	1	1.52	36	0.52	13
V23.FE	2	2.41	52	1.01	16
V23.FE	3	0.41	6	0.44	14
V23.FE	4	1.13	20	0.35	10
V23.FE	5	1.07	17	0.46	11
V23.FE	6	0.47	10	0.26	0
V23.FE	7	0.31	10	0.17	4
V23.FE	8	0.47	10	0.14	0
V23.FE	9	0.33	4	0.26	6
V23.FE	10	0.49	14	0.22	5
V24.MA	1	2.27	36	1.05	17
V24.MA	2	1.43	20	0.19	0
V24.MA	3	1.26	21	0.19	2
V24.MA	4	2.02	29	1.52	25
V24.MA	5	0.25	12	0.23	6
V24.MA	6	0.37	8	0.59	18
V24.MA	7	1.16	21	0.53	13
V24.MA	8	0.29	7	0.35	9
V24.MA	9	0.28	6	0.39	8
V24.MA	10	1.05	12	0.22	4
V24.MB	1	5	63	5	58
V24.MB	2	1.46	26	0.46	13
V24.MB	3	1.04	18	0.28	8
V24.MB	4	1.35	27	1.24	21
V24.MB	5	0.56	10	0.44	12
V24.MB	6	0.52	16	0.23	8
V24.MB	7	0.56	15	0.29	8
V24.MB	8	0.33	4	0.27	6
V24.MB	9	0.4	6	0.21	4
V24.MB	10	1.3	19	1.34	24
V24.MC	1	2.3	33	1.43	28
V24.MC	2	5	77	3.41	50
V24.MC	3	2.16	39	0.45	13
V24.MC	4	0.18	0	0.17	0
V24.MC	5	0.49	14	1.29	25
V24.MC	6	0.22	12	0.36	11
V24.MC	7	5	78	1.11	22
V24.MC	8	0.37	8	0.35	9
V24.MC	9	0.31	6	0.43	12
V24.MC	10	0.2	2	0.15	0
V24.MD	1	5	38	5	14
V24.MD	2	5	47	5	39
V24.MD	3	5	63	5	37
V24.MD	4	5	38	5	14
V24.MD	5	5	37	5	23
V24.MD	6	5	27	5	19
V24.MD	7	5	32	5	40
V24.MD	8	5	46	5	18
V24.MD	9	5	36	5	55
V24.MD	10	5	31	5	18
V24.ME	1	5	60	5	26
V24.ME	2	2.44	26	1.33	18
V24.ME	3	4.06	56	0.42	9
V24.ME	4	0.54	8	0.58	14
V24.ME	5	1.03	14	1.34	24
V24.ME	6	1.5	26	0.21	2
V24.ME	7	1.27	16	2.12	34
V24.ME	8	0.41	9	0.2	2
V24.ME	9	0.36	4	0.26	4
V24.ME	10	0.26	4	0.21	2
V24.FA	1	5	62	5	51
V24.FA	2	5	63	5	40
V24.FA	3	5	76	5	42
V24.FA	4	1.12	17	1.08	14
V24.FA	5	0.48	12	1.02	18
V24.FA	6	0.39	10	0.29	8
V24.FA	7	0.41	14	0.2	2
V24.FA	8	1.34	22	0.18	2
V24.FA	9	0.36	8	0.22	0
V24.FA	10	0.19	0	0.18	0
V24.FB	1	4.08	64	0.31	4
V24.FB	2	2.54	45	1.09	12
V24.FB	3	0.38	7	0.46	11
V24.FB	4	0.32	2	0.28	4
V24.FB	5	0.26	2	0.17	2
V24.FB	6	0.23	2	0.17	2
V24.FB	7	0.19	2	0.36	10
V24.FB	8	0.19	2	0.16	2
V24.FB	9	0.27	4	0.16	2
V24.FB	10	0.22	2	0.2	0
V24.FC	1	2.26	35	1.16	18
V24.FC	2	2.45	43	1.21	20
V24.FC	3	0.53	14	1.22	32
V24.FC	4	0.33	2	0.17	2
V24.FC	5	1.21	22	0.21	4
V24.FC	6	0.55	14	0.27	8
V24.FC	7	1.14	30	0.17	6
V24.FC	8	1.22	17	0.34	5
V24.FC	9	0.32	4	0.22	4
V24.FC	10	0.2	0	0.19	2
V24.FD	1	3.45	69	0.51	9
V24.FD	2	3.09	60	0.42	8
V24.FD	3	0.48	14	0.29	8
V24.FD	4	0.31	6	0.49	12
V24.FD	5	0.57	14	0.21	4
V24.FD	6	0.14	2	0.25	6
V24.FD	7	0.45	14	0.2	4
V24.FD	8	0.16	0	0.16	2
V24.FD	9	1.24	24	0.28	10
V24.FD	10	0.25	4	0.17	2
V24.FE	1	5	44	5	31
V24.FE	2	5	42	5	33
V24.FE	3	5	49	5	36
V24.FE	4	5	49	5	31
V24.FE	5	5	32	5	23
V24.FE	6	5	36	5	31
V24.FE	7	5	31	5	41
V24.FE	8	5	36	5	36
V24.FE	9	5	30	5	25
V24.FE	10	5	37	5	25
V25.MA	1	2.53	36	2.31	40
V25.MA	2	0.36	5	0.32	9
V25.MA	3	0.15	0	0.27	4
V25.MA	4	1.34	16	0.3	6
V25.MA	5	0.12	0	0.11	0
V25.MA	6	0.12	0	0.11	0
V25.MA	7	0.12	0	0.1	0
V25.MA	8	0.11	0	0.1	0
V25.MA	9	0.1	0	0.1	0
V25.MA	10	0.3	6	0.1	0
V25.MB	1	5	49	5	47
V25.MB	2	2.47	49	1	12
V25.MB	3	1.04	18	0.58	20
V25.MB	4	0.53	14	0.26	2
V25.MB	5	1.2	12	0.18	4
V25.MB	6	1.01	16	0.33	10
V25.MB	7	0.31	8	0.15	2
V25.MB	8	0.42	10	0.13	0
V25.MB	9	0.2	0	0.13	0
V25.MB	10	0.32	6	0.12	0
V25.MC	1	4.07	36	0.31	2
V25.MC	2	1.17	14	1.01	8
V25.MC	3	1.06	13	1.11	10
V25.MC	4	1.06	9	0.25	2
V25.MC	5	1.17	12	3.15	35
V25.MC	6	1	9	0.29	4
V25.MC	7	0.36	6	0.2	3
V25.MC	8	0.21	0	0.38	9
V25.MC	9	0.23	2	0.17	0
V25.MC	10	0.22	0	0.15	0
V25.MD	1	5	47	5	31
V25.MD	2	5	53	5	27
V25.MD	3	5	38	2.26	24
V25.MD	4	5	56	5	30
V25.MD	5	5	69	5	28
V25.MD	6	5	55	5	29
V25.MD	7	5	39	5	24
V25.MD	8	5	37	5	21
V25.MD	9	5	35	5	13
V25.MD	10	5	48	2.36	25
V25.ME	1	2.4	36	1.24	19
V25.ME	2	1.1	16	0.29	4
V25.ME	3	0.56	12	0.26	2
V25.ME	4	0.36	6	0.47	12
V25.ME	5	0.55	12	0.43	12
V25.ME	6	0.26	4	0.36	8
V25.ME	7	0.25	4	0.22	6
V25.ME	8	0.22	0	0.15	0
V25.ME	9	0.18	0	0.18	0
V25.ME	10	0.4	10	0.2	0
V25.FA	1	1.56	30	3.24	60
V25.FA	2	0.35	2	1.17	18
V25.FA	3	1.01	12	0.57	12
V25.FA	4	1.04	14	0.34	8
V25.FA	5	0.32	8	0.48	15
V25.FA	6	0.28	4	0.32	6
V25.FA	7	0.51	8	0.26	6
V25.FA	8	0.31	2	0.24	2
V25.FA	9	0.43	4	0.23	2
V25.FA	10	0.37	4	0.36	6
V25.FB	1	3.14	60	0.31	8
V25.FB	2	1.39	27	0.48	11
V25.FB	3	0.48	10	0.19	2
V25.FB	4	0.22	0	0.18	2
V25.FB	5	0.55	15	0.5	12
V25.FB	6	0.15	0	0.12	0
V25.FB	7	1.16	23	1.26	32
V25.FB	8	0.22	4	0.12	0
V25.FB	9	0.2	2	0.1	0
V25.FB	10	0.14	0	0.11	0
V25.FC	1	1.05	16	0.46	12
V25.FC	2	0.42	4	0.54	8
V25.FC	3	0.57	12	0.16	0
V25.FC	4	0.49	7	0.3	4
V25.FC	5	0.44	25	0.31	6
V25.FC	6	0.56	6	0.25	2
V25.FC	7	0.45	8	0.2	4
V25.FC	8	1.38	23	0.35	9
V25.FC	9	1.16	16	0.57	10
V25.FC	10	0.36	6	0.33	10
V25.FD	1	5	72	3.24	57
V25.FD	2	2.21	31	0.37	6
V25.FD	3	0.58	14	0.18	0
V25.FD	4	0.19	0	0.22	2
V25.FD	5	0.19	0	0.15	2
V25.FD	6	0.34	4	0.22	0
V25.FD	7	0.41	8	0.15	0
V25.FD	8	0.5	8	0.17	0
V25.FD	9	1.15	12	0.5	6
V25.FD	10	0.4	7	0.38	4
V25.FE	1	2.07	31	1.19	16
V25.FE	2	0.46	6	0.53	15
V25.FE	3	1.19	14	0.49	13
V25.FE	4	1.26	14	2.19	42
V25.FE	5	1.04	14	0.26	6
V25.FE	6	0.51	10	0.21	4
V25.FE	7	0.29	4	0.18	4
V25.FE	8	0.26	2	0.31	4
V25.FE	9	0.51	4	0.42	6
V25.FE	10	0.38	6	0.26	4
V26.MA	1	5	34	5	41
V26.MA	2	5	26	3.09	35
V26.MA	3	5	37	5	44
V26.MA	4	1.28	17	5	38
V26.MA	5	2.19	34	5	46
V26.MA	6	5	42	5	45
V26.MA	7	5	32	2.24	18
V26.MA	8	5	24	3.41	49
V26.MA	9	2.19	20	1.14	13
V26.MA	10	2.31	15	2.27	19
V26.MB	1	5	41	5	28
V26.MB	2	5	36	5	24
V26.MB	3	5	21	5	22
V26.MB	4	5	21	5	10
V26.MB	5	5	33	5	17
V26.MB	6	5	13	5	4
V26.MB	7	5	36	5	17
V26.MB	8	5	21	5	8
V26.MB	9	5	16	5	20
V26.MB	10	5	20	5	20
V26.MC	1	5	62	5	52
V26.MC	2	1.55	23	1.22	22
V26.MC	3	2.35	47	1.04	14
V26.MC	4	0.35	5	0.58	10
V26.MC	5	1.23	16	0.26	4
V26.MC	6	1.05	12	0.28	2
V26.MC	7	1.04	8	1.06	10
V26.MC	8	0.4	6	0.46	8
V26.MC	9	0.27	2	0.21	2
V26.MC	10	0.45	8	0.51	10
V26.MD	1	5	61	5	50
V26.MD	2	5	63	5	56
V26.MD	3	5	48	5	57
V26.MD	4	2.1	8	5	42
V26.MD	5	3	38	5	45
V26.MD	6	1.19	10	1.23	13
V26.MD	7	5	55	5	54
V26.MD	8	5	49	5	44
V26.MD	9	4.32	46	5	43
V26.MD	10	0.57	10	3.34	36
V26.ME	1	5	40	2.05	16
V26.ME	2	0.41	6	0.35	5
V26.ME	3	1.36	17	2.23	31
V26.ME	4	0.47	8	0.27	2
V26.ME	5	0.3	4	0.19	2
V26.ME	6	0.45	8	0.47	8
V26.ME	7	0.46	7	0.43	4
V26.ME	8	0.39	5	0.22	2
V26.ME	9	0.2	0	0.14	0
V26.ME	10	0.16	0	1.34	18
V26.FA	1	1.27	21	0.29	7
V26.FA	2	0.32	7	0.53	16
V26.FA	3	1.09	23	0.35	7
V26.FA	4	0.3	5	0.59	18
V26.FA	5	0.42	8	0.26	8
V26.FA	6	0.29	6	0.17	2
V26.FA	7	0.24	4	0.32	6
V26.FA	8	0.2	2	0.2	2
V26.FA	9	1.26	19	0.22	2
V26.FA	10	0.41	8	0.3	5
V26.FB	1	5	63	5	33
V26.FB	2	5	56	5	34
V26.FB	3	5	51	5	44
V26.FB	4	5	44	5	19
V26.FB	5	5	29	5	31
V26.FB	6	5	54	5	27
V26.FB	7	5	56	5	29
V26.FB	8	5	54	5	31
V26.FB	9	5	52	5	40
V26.FB	10	5	57	5	29
V26.FC	1	1.23	24	1.11	20
V26.FC	2	2.24	43	1.12	20
V26.FC	3	0.47	10	1.36	30
V26.FC	4	2.38	41	5	63
V26.FC	5	1.04	12	0.38	11
V26.FC	6	0.36	8	0.32	6
V26.FC	7	1.48	28	0.5	12
V26.FC	8	0.29	4	0.18	2
V26.FC	9	0.32	6	0.17	2
V26.FC	10	0.32	6	0.39	6
V26.FD	1	5	55	5	20
V26.FD	2	5	69	5	32
V26.FD	3	4.19	60	5	37
V26.FD	4	5	43	4.42	30
V26.FD	5	2.18	28	1.18	18
V26.FD	6	1.42	26	1.13	18
V26.FD	7	0.35	7	1.03	22
V26.FD	8	0.27	6	1.3	26
V26.FD	9	0.29	4	0.21	2
V26.FD	10	0.41	10	0.21	0
V26.FE	1	5	61	5	30
V26.FE	2	4.08	51	1.04	10
V26.FE	3	5	61	5	34
V26.FE	4	3.33	41	0.58	8
V26.FE	5	1.08	19	1.19	10
V26.FE	6	1.38	27	0.56	10
V26.FE	7	0.48	9	0.31	4
V26.FE	8	1.32	19	0.34	4
V26.FE	9	0.34	6	0.23	4
V26.FE	10	0.22	0	0.23	0
V27.MA	1	5	29	5	38
V27.MA	2	5	30	5	38
V27.MA	3	3.22	29	5	38
V27.MA	4	0.37	8	5	42
V27.MA	5	5	35	5	49
V27.MA	6	5	12	5	42
V27.MA	7	5	25	5	31
V27.MA	8	5	38	5	32
V27.MA	9	5	18	5	37
V27.MA	10	5	40	5	28
V27.MB	1	5	34	5	25
V27.MB	2	5	42	5	29
V27.MB	3	5	28	1.12	6
V27.MB	4	2.58	30	0.58	10
V27.MB	5	1.01	11	3.47	46
V27.MB	6	1.55	25	1.24	16
V27.MB	7	2.56	30	1.49	17
V27.MB	8	0.38	6	1.23	19
V27.MB	9	0.39	6	0.41	11
V27.MB	10	0.36	7	0.53	12
V27.MC	1	5	37	5	25
V27.MC	2	5	34	5	38
V27.MC	3	5	41	5	28
V27.MC	4	5	52	5	28
V27.MC	5	5	49	5	40
V27.MC	6	5	20	5	22
V27.MC	7	5	35	5	24
V27.MC	8	5	29	5	31
V27.MC	9	5	26	5	37
V27.MC	10	5	22	5	25
V27.MD	1	3.24	36	1.35	22
V27.MD	2	4.13	50	4.58	49
V27.MD	3	1.43	20	1.06	11
V27.MD	4	2.49	33	2.25	21
V27.MD	5	2.47	33	1.07	12
V27.MD	6	2.57	36	0.49	6
V27.MD	7	2.12	29	1.03	14
V27.MD	8	1.41	24	2.04	24
V27.MD	9	1.31	18	1.45	22
V27.MD	10	0.57	12	1.06	10
V27.ME	1	1.01	14	0.41	7
V27.ME	2	0.49	13	5	72
V27.ME	3	3.1	55	1.52	22
V27.ME	4	0.53	12	1	16
V27.ME	5	2.43	42	0.54	12
V27.ME	6	0.37	8	0.15	2
V27.ME	7	1.17	22	0.24	6
V27.ME	8	0.55	14	0.42	10
V27.ME	9	0.51	15	0.42	12
V27.ME	10	0.16	0	0.21	0
V27.FA	1	0.58	9	0.52	15
V27.FA	2	0.5	8	0.15	0
V27.FA	3	0.2	2	0.32	9
V27.FA	4	0.34	4	0.25	4
V27.FA	5	2.38	43	0.46	10
V27.FA	6	0.25	2	0.25	2
V27.FA	7	0.57	14	0.33	7
V27.FA	8	0.25	2	0.22	2
V27.FA	9	1.01	12	0.16	0
V27.FA	10	0.15	0	0.12	0
V27.FB	1	1.36	30	0.5	12
V27.FB	2	0.34	8	0.36	10
V27.FB	3	0.56	15	0.59	16
V27.FB	4	0.58	16	0.47	10
V27.FB	5	0.44	10	1.02	22
V27.FB	6	0.56	14	0.28	8
V27.FB	7	0.4	10	0.25	4
V27.FB	8	0.51	12	0.42	17
V27.FB	9	0.34	10	0.46	14
V27.FB	10	1.4	10	0.37	14
V27.FC	1	5	47	5	15
V27.FC	2	5	31	5	18
V27.FC	3	5	24	5	14
V27.FC	4	5	31	5	12
V27.FC	5	5	45	5	30
V27.FC	6	5	25	5	18
V27.FC	7	5	25	5	22
V27.FC	8	5	26	5	19
V27.FC	9	5	44	5	28
V27.FC	10	5	45	5	14
V27.FD	1	1.07	16	1.02	13
V27.FD	2	1.1	21	0.26	8
V27.FD	3	1.24	23	0.33	11
V27.FD	4	1.1	10	0.28	8
V27.FD	5	0.29	8	0.41	12
V27.FD	6	1.14	22	0.18	2
V27.FD	7	1.51	30	0.25	4
V27.FD	8	0.52	10	0.2	2
V27.FD	9	1.04	16	0.38	7
[truncated: 111 more rows]

## Sheet: R-Hugs
Subject	Day	Trial hugging	Notes
V07.MA	2	1,2
V07.ME	1	1,2
V07.ME	2	2,2
V07.ME	3	2
V07.ME	5	2
V07.ME	6	1
V07.ME	8	2
V09.MD	10	1,2	*Floating
V10.FD	1	1,2	*Floating
V12.MC	1	1,2	*Floating
V12.MC	2	1,2	*Floating
V12.MC	3	1,2	*Floating
V12.MC	4	1,2	*Floating
V12.MC	5	1,2	*Floating
V12.MC	7	1,2	*Floating
V12.MC	8	1,2	*Floating
V12.FB	3	1,2	*Floating
V14.MC	5	2	*Floating
V14.MC	6	1,2	*Floating
V14.MC	7	2	*Floating
V15.MA	1	1,2	*Floating
V15.MA	2	1,2	*Floating
V15.MA	3	1,2	*Floating
V15.MA	5	1,2	*Floating
V15.MA	6	1,2	*Floating
V15.MA	8	1,2	*Floating
V15.MA	10	1,2
V15.MB	1	2	*Floating
V15.MB	5	1,2	*Floating
V15.MB	10	1,2
V15.ME	1	1,2	*Floating
V15.ME	2	1,2	*Floating
V15.ME	3	1,2	*Floating
V15.FB	2	1,2	*Floating
V15.FB	3	1,2	*Floating
V15.FB	4	2	*Floating
V15.FB	5	1,2	*Floating
V15.FB	8	1,2	*Floating
V15.FC	3	2	*Floating
V15.FD	2	1,2	*Floating
V15.FD	3	1,2	*Floating
V15.FD	4	1,2	*Floating
V15.FD	5	1,2	*Floating
V15.FD	7	1,2	*Floating
V15.FD	8	1,2	*Floating
V15.FD	10	1,2	*Floating
V17.MF	1	1,2	*Floating
V17.MF	2	1,2
V17.MF	6	2	*Floating
V17.MC	1	1,2	*Floating
V17.MC	2	1,2	*Floating
V17.MC	4	1,2	*Struggling to swim
V17.MC	7	1,2	*Floating
V17.FF	4	1,2	*Fought back a lot
V18.FA	5	1,2	*Floating
V19.MD	9	2	*Floating
V19.FA	5	2	*Floating
V19.FA	9	2	*Floating
V19.FC	4	2	*Floating
V19.FD	4	1,2	*Floating
V19.FD	5	1	*Floating
V19.FD	8	2	*Floating
V19.FD	9	2	*Floating
V19.FE	4	2	*Floating
V19.FE	9	2	*Floating
V20.FD	1	2	*Floating
V25.MD	1	2	*Floating
V25.MD	2	2	*Floating
V25.MD	8	2	*Floating
V25.MD	9	1,2	*Floating
V24.MD	4	2	*Floating
V24.MD	5	2	*Floating
V24.MD	10	2	*Floating
V26.MB	5	1,2
V26.MB	6	2
V26.MB	8	1,2
V26.MB	9	1,2
V26.MB	10	1,2
V26.FB	4	2
V26.FB	7	2
V26.FB	8	2
V26.FD	1	2
V26.FD	4	2
