# Supplementary material for: Cognitive and behavioral effects of whole brain conventional or high dose rate (FLASH) proton irradiation in a neonatal Sprague Dawley rat model
Source: PLoS One. 2022 Sep 16;17(9):e0274007. doi: 10.1371/journal.pone.0274007 (PMC9481014; doi:10.1371/journal.pone.0274007)
Supplement: S1 Data — (ZIP) [file pone.0274007.s001.zip › Varian-1 Loco 5+8gy.xlsx]

## Sheet: Sheet1
SessionId	ChamberNum	PhaseNum	IntervalNum	SubjectId	EndState	SubjectVars	RunDateTime	XF01	XF02	XF03	XF04	XF05	XF06	XF07	XF08	XF09	XF10	XF11	XF12	XF13	XF14	XF15	XF16	XFTot	XA01	XA02	XA03	XA04	XA05	XA06	XA07	XA08	XA09	XA10	XA11	XA12	XA13	XA14	XA15	XA16	XATot	XT01	XT02	XT03	XT04	XT05	XT06	XT07	XT08
Loco_042919r1	6	1	1	V07.FA	1		2019-04-29 14:16:53	3	1	0	0	0	0	1	0	1	0	1	2	2	3	3	1	18	27	31	42	36	32	25	24	16	22	21	34	39	41	34	32	12	468	30	32	42	36	32	25	25	16
Loco_042919r1	6	1	2	V07.FA	1		2019-04-29 14:16:53	0	2	5	1	1	0	0	0	1	0	1	5	4	1	3	0	24	23	33	51	61	56	37	24	13	18	18	36	54	52	44	26	4	550	23	35	56	62	57	37	24	13
Loco_042919r1	6	1	3	V07.FA	1		2019-04-29 14:16:53	0	1	0	2	4	0	0	0	0	0	3	4	1	4	1	3	23	10	20	25	28	29	16	14	15	11	16	32	44	66	57	36	11	430	10	21	25	30	33	16	14	15
Loco_042919r1	6	1	4	V07.FA	1		2019-04-29 14:16:53	2	0	0	0	0	0	0	0	0	1	1	4	4	5	3	1	21	5	6	8	6	6	3	4	3	4	6	17	34	47	36	28	4	217	7	6	8	6	6	3	4	3
Loco_042919r1	6	1	5	V07.FA	1		2019-04-29 14:16:53	11	3	1	2	0	3	0	0	0	0	1	1	6	3	1	0	32	36	37	29	30	23	24	12	8	6	7	8	16	25	29	21	7	318	47	40	30	32	23	27	12	8
Loco_042919r1	6	1	6	V07.FA	1		2019-04-29 14:16:53	3	0	0	0	0	0	0	0	0	0	4	6	2	4	2	0	21	26	26	19	17	15	18	12	9	11	13	19	28	25	20	17	7	282	29	26	19	17	15	18	12	9
Loco_042919r1	6	1	7	V07.FA	1		2019-04-29 14:16:53	2	1	2	0	0	0	0	0	0	1	0	2	1	0	8	1	18	8	12	15	7	7	5	3	2	3	3	3	14	21	17	20	4	144	10	13	17	7	7	5	3	2
Loco_042919r1	6	1	8	V07.FA	1		2019-04-29 14:16:53	4	0	1	2	0	0	0	0	0	0	0	2	4	10	4	0	27	11	17	17	17	19	9	6	3	4	3	6	18	27	26	19	2	204	15	17	18	19	19	9	6	3
Loco_042919r1	6	1	9	V07.FA	1		2019-04-29 14:16:53	1	3	1	2	1	0	1	0	0	1	1	0	1	5	4	3	24	22	20	15	18	17	9	6	2	2	3	7	10	15	25	25	15	211	23	23	16	20	18	9	7	2
Loco_042919r1	6	1	10	V07.FA	1		2019-04-29 14:16:53	0	0	0	2	0	0	0	0	0	0	0	5	12	6	8	3	36	5	6	2	5	5	4	4	2	3	4	6	20	22	31	31	18	168	5	6	2	7	5	4	4	2
Loco_042919r1	6	1	11	V07.FA	1		2019-04-29 14:16:53	0	0	0	0	0	0	0	0	0	0	0	0	0	3	3	6	12	0	0	0	0	0	0	0	0	0	0	0	0	0	7	23	21	51	0	0	0	0	0	0	0	0
Loco_042919r1	6	1	12	V07.FA	1		2019-04-29 14:16:53	0	0	0	0	0	0	0	0	0	0	0	0	0	0	0	1	1	0	0	0	0	0	0	0	0	0	0	0	0	0	0	0	1	1	0	0	0	0	0	0	0	0
Loco_042919r1	7	1	1	V07.FB	1		2019-04-29 14:16:53	1	1	2	1	1	1	1	1	0	1	1	0	0	1	1	0	13	27	52	63	58	61	65	64	48	49	57	54	61	58	55	44	27	843	28	53	65	59	62	66	65	49
Loco_042919r1	7	1	2	V07.FB	1		2019-04-29 14:16:53	0	0	4	1	0	1	1	1	1	0	0	0	1	2	2	3	17	21	39	40	44	51	58	59	46	50	42	47	48	55	41	48	21	710	21	39	44	45	51	59	60	47
Loco_042919r1	7	1	3	V07.FB	1		2019-04-29 14:16:53	1	1	0	1	1	0	4	0	0	1	1	0	1	6	0	4	21	18	27	35	34	40	32	36	18	22	29	29	37	40	38	25	18	478	19	28	35	35	41	32	40	18
Loco_042919r1	7	1	4	V07.FB	1		2019-04-29 14:16:53	5	1	2	0	8	2	1	0	3	1	0	1	2	1	1	1	29	20	13	32	18	32	25	30	24	21	29	26	21	25	18	16	7	357	25	14	34	18	40	27	31	24
Loco_042919r1	7	1	5	V07.FB	1		2019-04-29 14:16:53	3	0	1	1	1	0	2	0	0	0	0	0	0	3	0	2	13	19	16	16	15	26	12	12	5	7	8	9	9	6	8	11	7	186	22	16	17	16	27	12	14	5
Loco_042919r1	7	1	6	V07.FB	1		2019-04-29 14:16:53	7	0	1	3	0	7	0	0	0	1	1	2	2	2	3	1	30	16	14	14	13	19	21	16	15	11	16	24	25	24	17	16	11	272	23	14	15	16	19	28	16	15
Loco_042919r1	7	1	7	V07.FB	1		2019-04-29 14:16:53	10	9	5	4	1	1	3	0	0	0	0	0	0	0	0	0	33	15	15	15	17	23	15	17	9	10	8	10	9	4	7	2	1	177	25	24	20	21	24	16	20	9
Loco_042919r1	7	1	8	V07.FB	1		2019-04-29 14:16:53	3	0	0	2	1	0	0	0	0	0	0	0	1	0	0	2	9	14	6	7	13	8	11	5	5	2	7	7	8	7	5	4	7	116	17	6	7	15	9	11	5	5
Loco_042919r1	7	1	9	V07.FB	1		2019-04-29 14:16:53	8	0	0	0	1	0	0	0	0	0	0	0	0	0	0	0	9	10	1	2	7	5	3	1	0	0	0	0	0	0	0	0	0	29	18	1	2	7	6	3	1	0
Loco_042919r1	7	1	10	V07.FB	1		2019-04-29 14:16:53	12	0	0	0	0	0	0	0	0	0	0	0	0	0	0	0	12	4	0	0	3	2	0	0	0	0	0	0	0	0	0	0	0	9	16	0	0	3	2	0	0	0
Loco_042919r1	7	1	11	V07.FB	1		2019-04-29 14:16:53	1	0	0	0	0	0	0	0	0	0	0	0	0	0	0	0	1	0	0	0	0	0	0	0	0	0	0	0	0	0	0	0	0	0	1	0	0	0	0	0	0	0
Loco_042919r1	7	1	12	V07.FB	1		2019-04-29 14:16:53	2	0	0	0	1	0	0	0	0	0	0	0	0	0	0	0	3	6	2	2	4	6	1	0	0	0	0	0	0	0	0	0	0	21	8	2	2	4	7	1	0	0
Loco_042919r1	1	1	1	V07.MA	1		2019-04-29 14:16:53	0	0	2	0	0	0	0	0	0	0	1	1	1	7	1	3	16	20	21	22	21	30	34	38	38	40	47	50	53	57	70	55	58	654	20	21	24	21	30	34	38	38
Loco_042919r1	1	1	2	V07.MA	1		2019-04-29 14:16:53	0	0	1	0	0	1	0	1	0	0	0	3	4	6	2	3	21	14	14	13	15	15	20	31	25	28	29	49	65	70	68	53	55	564	14	14	14	15	15	21	31	26
Loco_042919r1	1	1	3	V07.MA	1		2019-04-29 14:16:53	0	0	0	0	0	0	0	0	0	0	3	2	5	6	3	7	26	11	12	10	10	14	15	17	24	24	21	35	40	43	42	49	40	407	11	12	10	10	14	15	17	24
Loco_042919r1	1	1	4	V07.MA	1		2019-04-29 14:16:53	0	0	0	1	0	0	0	0	0	0	0	3	2	2	0	10	18	2	1	1	2	2	3	3	4	4	4	8	16	26	20	20	29	145	2	1	1	3	2	3	3	4
Loco_042919r1	1	1	5	V07.MA	1		2019-04-29 14:16:53	0	0	0	0	0	0	0	0	0	0	0	1	2	0	2	23	28	0	0	0	0	0	0	0	0	1	1	3	8	8	8	8	16	53	0	0	0	0	0	0	0	0
Loco_042919r1	1	1	6	V07.MA	1		2019-04-29 14:16:53	0	0	0	0	0	0	0	0	0	0	0	0	2	0	0	13	15	0	0	0	0	0	0	2	3	5	3	3	6	12	3	14	20	71	0	0	0	0	0	0	2	3
Loco_042919r1	1	1	7	V07.MA	1		2019-04-29 14:16:53	0	0	0	0	0	0	0	0	0	0	0	0	1	2	0	0	3	0	0	0	0	0	0	0	0	0	0	1	2	2	2	0	0	7	0	0	0	0	0	0	0	0
Loco_042919r1	1	1	8	V07.MA	1		2019-04-29 14:16:53	0	0	0	0	0	0	0	0	0	0	0	0	4	0	1	2	7	0	0	0	0	0	0	0	0	0	0	0	3	4	2	4	6	19	0	0	0	0	0	0	0	0
Loco_042919r1	1	1	9	V07.MA	1		2019-04-29 14:16:53	0	0	0	0	0	0	0	0	0	0	0	3	1	1	0	5	10	0	0	0	0	0	0	0	0	0	0	0	5	9	2	5	9	30	0	0	0	0	0	0	0	0
Loco_042919r1	1	1	10	V07.MA	1		2019-04-29 14:16:53	0	0	0	0	0	0	0	0	0	1	0	1	1	0	0	3	6	0	0	0	0	0	0	0	0	0	1	2	4	6	1	1	5	20	0	0	0	0	0	0	0	0
Loco_042919r1	1	1	11	V07.MA	1		2019-04-29 14:16:53	0	0	0	0	0	0	0	0	0	0	0	0	0	0	0	0	0	0	0	0	0	0	0	0	0	0	0	0	0	0	0	0	0	0	0	0	0	0	0	0	0	0
Loco_042919r1	1	1	12	V07.MA	1		2019-04-29 14:16:53	0	0	0	0	0	0	0	0	0	0	0	0	0	0	1	0	1	0	0	0	0	0	0	0	0	0	0	0	0	0	2	2	1	5	0	0	0	0	0	0	0	0
Loco_042919r1	2	1	1	V07.MB	1		2019-04-29 14:16:53	0	0	1	2	1	1	2	0	1	0	5	2	1	1	2	0	19	18	23	25	37	38	41	40	46	47	45	44	54	48	35	29	20	590	18	23	26	39	39	42	42	46
Loco_042919r1	2	1	2	V07.MB	1		2019-04-29 14:16:53	3	2	1	2	2	2	1	1	3	1	1	2	2	6	0	3	32	20	28	26	31	38	35	38	37	35	38	31	29	37	39	23	19	504	23	30	27	33	40	37	39	38
Loco_042919r1	2	1	3	V07.MB	1		2019-04-29 14:16:53	4	2	2	0	0	2	0	1	1	2	0	1	1	0	1	2	19	23	31	29	27	33	33	23	27	25	27	25	26	24	24	22	17	416	27	33	31	27	33	35	23	28
Loco_042919r1	2	1	4	V07.MB	1		2019-04-29 14:16:53	7	2	3	1	1	0	0	0	2	0	2	0	0	0	0	3	21	13	13	15	14	17	15	10	9	13	14	13	17	15	14	14	11	217	20	15	18	15	18	15	10	9
Loco_042919r1	2	1	5	V07.MB	1		2019-04-29 14:16:53	4	1	0	0	1	0	1	0	0	1	2	2	0	2	0	0	14	9	8	4	8	10	12	14	12	14	20	24	18	16	19	14	7	209	13	9	4	8	11	12	15	12
Loco_042919r1	2	1	6	V07.MB	1		2019-04-29 14:16:53	3	1	0	0	1	0	0	0	0	0	0	0	0	2	3	0	10	11	9	3	6	6	6	4	3	3	3	6	3	7	8	3	4	85	14	10	3	6	7	6	4	3
Loco_042919r1	2	1	7	V07.MB	1		2019-04-29 14:16:53	3	3	0	0	0	0	0	1	3	2	2	1	1	1	1	1	19	2	2	0	2	4	8	16	25	38	32	25	35	31	29	16	8	273	5	5	0	2	4	8	16	26
Loco_042919r1	2	1	8	V07.MB	1		2019-04-29 14:16:53	1	1	0	0	2	0	4	0	2	8	4	1	1	0	3	4	31	10	16	14	18	22	23	38	32	34	39	34	33	29	24	19	7	392	11	17	14	18	24	23	42	32
Loco_042919r1	2	1	9	V07.MB	1		2019-04-29 14:16:53	14	0	1	0	1	0	0	0	1	0	4	0	3	1	0	2	27	12	13	11	12	11	10	11	16	18	14	11	17	17	13	13	10	209	26	13	12	12	12	10	11	16
Loco_042919r1	2	1	10	V07.MB	1		2019-04-29 14:16:53	1	0	1	0	0	0	0	1	1	1	1	2	2	3	0	0	13	2	3	0	0	1	1	3	11	15	21	20	16	23	27	24	6	173	3	3	1	0	1	1	3	12
Loco_042919r1	2	1	11	V07.MB	1		2019-04-29 14:16:53	6	0	0	0	7	0	1	0	1	0	0	0	2	2	0	0	19	10	5	12	7	13	13	9	6	5	3	5	4	4	6	4	0	106	16	5	12	7	20	13	10	6
Loco_042919r1	2	1	12	V07.MB	1		2019-04-29 14:16:53	4	1	0	4	14	1	0	1	0	2	0	0	0	0	0	1	28	14	16	8	5	11	6	5	2	2	6	3	3	3	3	3	4	94	18	17	8	9	25	7	5	3
Loco_042919r1	3	1	1	V07.MC	1		2019-04-29 14:16:53	0	1	2	0	0	4	0	3	1	0	1	1	4	3	0	0	20	22	37	31	46	40	58	40	71	53	50	51	47	40	39	27	10	662	22	38	33	46	40	62	40	74
Loco_042919r1	3	1	2	V07.MC	1		2019-04-29 14:16:53	0	0	1	0	1	0	7	3	2	2	2	0	3	0	1	0	22	16	34	39	50	47	65	59	68	82	71	69	50	41	27	28	9	755	16	34	40	50	48	65	66	71
Loco_042919r1	3	1	3	V07.MC	1		2019-04-29 14:16:53	0	0	1	2	0	1	1	0	0	0	1	1	3	5	0	1	16	10	22	27	38	36	42	41	67	57	43	51	42	26	34	32	7	575	10	22	28	40	36	43	42	67
Loco_042919r1	3	1	4	V07.MC	1		2019-04-29 14:16:53	2	0	0	0	1	0	1	3	0	1	1	2	5	0	5	0	21	6	18	17	24	23	28	25	23	26	19	24	21	23	18	17	2	314	8	18	17	24	24	28	26	26
Loco_042919r1	3	1	5	V07.MC	1		2019-04-29 14:16:53	3	3	0	1	0	0	2	0	0	0	0	2	0	0	6	1	18	9	15	8	13	10	14	9	16	17	19	15	15	19	14	15	8	216	12	18	8	14	10	14	11	16
Loco_042919r1	3	1	6	V07.MC	1		2019-04-29 14:16:53	3	10	1	20	0	0	0	1	0	0	0	0	0	0	0	0	35	9	14	18	23	4	9	10	9	6	8	8	4	2	3	5	1	133	12	24	19	43	4	9	10	10
Loco_042919r1	3	1	7	V07.MC	1		2019-04-29 14:16:53	2	3	2	1	0	1	0	0	0	0	0	0	0	0	0	0	9	3	8	11	12	11	9	10	13	10	8	7	4	7	5	4	0	122	5	11	13	13	11	10	10	13
Loco_042919r1	3	1	8	V07.MC	1		2019-04-29 14:16:53	5	20	3	0	0	3	1	0	0	0	2	1	0	0	0	1	36	11	11	14	9	12	14	9	8	9	7	9	6	5	6	6	1	137	16	31	17	9	12	17	10	8
Loco_042919r1	3	1	9	V07.MC	1		2019-04-29 14:16:53	0	0	0	2	2	0	0	0	0	0	0	0	0	0	0	1	5	12	7	5	15	13	12	5	5	4	5	8	6	6	3	6	2	114	12	7	5	17	15	12	5	5
Loco_042919r1	3	1	10	V07.MC	1		2019-04-29 14:16:53	8	0	0	8	1	1	0	0	0	0	0	0	0	0	0	0	18	5	0	1	3	5	4	0	0	0	0	0	0	0	0	0	0	18	13	0	1	11	6	5	0	0
Loco_042919r1	3	1	11	V07.MC	1		2019-04-29 14:16:53	14	0	0	8	0	0	0	0	0	0	0	0	0	0	0	0	22	9	1	0	5	1	0	0	0	1	0	0	0	0	0	0	0	17	23	1	0	13	1	0	0	0
Loco_042919r1	3	1	12	V07.MC	1		2019-04-29 14:16:53	2	1	0	0	2	0	0	0	0	0	0	0	0	0	0	0	5	9	2	1	6	5	1	0	0	0	0	0	0	0	0	0	0	24	11	3	1	6	7	1	0	0
Loco_042919r1	4	1	1	V07.MD	1		2019-04-29 14:16:53	6	2	2	1	3	2	1	0	0	0	1	0	0	0	0	0	18	42	29	37	37	49	46	37	36	30	20	26	24	19	14	26	8	480	48	31	39	38	52	48	38	36
Loco_042919r1	4	1	2	V07.MD	1		2019-04-29 14:16:53	3	2	8	5	0	2	1	0	1	0	0	0	0	0	0	2	24	28	30	30	27	36	39	37	43	37	26	29	25	28	22	29	9	475	31	32	38	32	36	41	38	43
Loco_042919r1	4	1	3	V07.MD	1		2019-04-29 14:16:53	7	11	1	5	2	2	0	1	0	1	1	0	0	1	0	0	32	27	27	16	20	37	37	31	21	14	16	13	11	10	6	6	3	295	34	38	17	25	39	39	31	22
Loco_042919r1	4	1	4	V07.MD	1		2019-04-29 14:16:53	11	4	2	2	2	0	1	1	0	0	0	0	0	0	0	0	23	17	14	9	11	14	11	4	4	1	0	0	0	0	0	0	0	85	28	18	11	13	16	11	5	5
Loco_042919r1	4	1	5	V07.MD	1		2019-04-29 14:16:53	7	0	1	3	1	0	1	0	0	0	0	0	0	0	1	1	15	12	11	12	15	19	17	15	13	10	8	14	11	10	4	5	3	179	19	11	13	18	20	17	16	13
Loco_042919r1	4	1	6	V07.MD	1		2019-04-29 14:16:53	9	0	2	10	11	0	0	0	0	0	0	0	1	0	3	6	42	15	6	9	17	17	11	8	7	7	4	4	3	3	2	8	5	126	24	6	11	27	28	11	8	7
Loco_042919r1	4	1	7	V07.MD	1		2019-04-29 14:16:53	17	1	4	1	0	2	0	1	0	0	0	0	0	0	0	0	26	10	9	4	2	2	5	2	1	0	0	0	0	0	0	0	0	35	27	10	8	3	2	7	2	2
Loco_042919r1	4	1	8	V07.MD	1		2019-04-29 14:16:53	7	2	0	4	1	2	0	0	2	0	0	0	1	0	0	0	19	13	2	3	10	14	10	6	3	3	1	1	1	2	2	1	0	72	20	4	3	14	15	12	6	3
Loco_042919r1	4	1	9	V07.MD	1		2019-04-29 14:16:53	13	3	2	9	1	0	0	0	0	0	0	0	0	0	0	0	28	24	1	13	14	10	5	2	1	0	0	2	0	0	0	0	0	72	37	4	15	23	11	5	2	1
Loco_042919r1	4	1	10	V07.MD	1		2019-04-29 14:16:53	25	0	0	2	0	0	0	0	0	0	0	0	0	0	0	0	27	14	1	1	9	3	2	2	1	0	0	0	0	0	0	0	0	33	39	1	1	11	3	2	2	1
Loco_042919r1	4	1	11	V07.MD	1		2019-04-29 14:16:53	8	2	0	0	8	0	0	0	0	0	0	0	0	0	0	0	18	4	1	0	1	7	5	3	1	1	0	0	0	0	0	1	0	24	12	3	0	1	15	5	3	1
Loco_042919r1	4	1	12	V07.MD	1		2019-04-29 14:16:53	0	0	0	0	0	0	0	0	0	0	0	0	0	0	2	0	2	0	0	0	0	0	0	0	0	0	0	0	0	0	0	1	0	1	0	0	0	0	0	0	0	0
Loco_042919r1	5	1	1	V07.ME	1		2019-04-29 14:16:53	0	4	1	1	1	2	1	0	0	2	1	5	5	4	2	0	29	18	21	22	24	25	32	38	31	27	36	34	47	44	46	31	14	490	18	25	23	25	26	34	39	31
Loco_042919r1	5	1	2	V07.ME	1		2019-04-29 14:16:53	3	0	1	1	0	0	2	1	0	1	13	1	4	2	1	2	32	22	23	28	30	34	39	44	35	46	46	49	51	28	27	15	11	528	25	23	29	31	34	39	46	36
Loco_042919r1	5	1	3	V07.ME	1		2019-04-29 14:16:53	3	0	1	7	0	3	1	0	0	0	0	3	2	0	0	0	20	22	22	26	34	30	29	24	16	20	17	25	23	19	13	11	2	333	25	22	27	41	30	32	25	16
Loco_042919r1	5	1	4	V07.ME	1		2019-04-29 14:16:53	2	0	7	3	1	0	0	0	1	1	0	0	0	0	0	1	16	16	19	23	16	17	14	9	8	10	13	8	7	7	5	4	4	180	18	19	30	19	18	14	9	8
Loco_042919r1	5	1	5	V07.ME	1		2019-04-29 14:16:53	3	6	9	5	0	0	0	0	0	0	1	0	0	0	0	0	24	22	24	31	25	10	7	7	6	8	6	5	6	8	5	3	1	174	25	30	40	30	10	7	7	6
Loco_042919r1	5	1	6	V07.ME	1		2019-04-29 14:16:53	7	18	3	3	0	0	0	0	0	0	0	0	0	0	0	0	31	10	15	16	13	0	0	0	0	0	0	0	0	0	0	0	0	54	17	33	19	16	0	0	0	0
Loco_042919r1	5	1	7	V07.ME	1		2019-04-29 14:16:53	0	20	3	5	0	0	0	0	0	0	0	0	0	0	0	0	28	0	5	15	11	0	0	0	0	0	0	0	0	0	0	0	0	31	0	25	18	16	0	0	0	0
Loco_042919r1	5	1	8	V07.ME	1		2019-04-29 14:16:53	6	0	0	0	0	0	0	0	0	0	0	0	0	0	0	0	6	4	1	1	4	0	0	0	0	0	0	0	0	0	0	0	0	10	10	1	1	4	0	0	0	0
Loco_042919r1	5	1	9	V07.ME	1		2019-04-29 14:16:53	0	0	0	0	0	0	0	0	0	0	0	0	0	0	0	0	0	0	0	0	0	0	0	0	0	0	0	0	0	0	0	0	0	0	0	0	0	0	0	0	0	0
Loco_042919r1	5	1	10	V07.ME	1		2019-04-29 14:16:53	5	0	0	0	0	0	0	0	0	1	0	0	0	0	0	0	6	7	3	7	9	2	1	3	2	2	2	3	3	2	2	2	2	52	12	3	7	9	2	1	3	2
Loco_042919r1	5	1	11	V07.ME	1		2019-04-29 14:16:53	0	4	8	3	2	1	1	0	1	0	1	0	2	0	0	1	24	14	37	42	24	16	17	9	10	10	10	9	11	10	11	9	5	244	14	41	50	27	18	18	10	10
Loco_042919r1	5	1	12	V07.ME	1		2019-04-29 14:16:53	1	0	5	15	0	0	0	0	0	0	0	0	0	0	0	0	21	5	4	6	3	6	5	3	2	5	6	4	5	6	4	4	4	72	6	4	11	18	6	5	3	2
Loco_042919r2	1	1	1	V07.FC	1		2019-04-29 15:38:42	0	0	0	2	3	0	1	1	0	0	2	0	3	1	4	6	23	31	39	40	44	44	45	55	44	49	50	58	56	62	64	54	34	769	31	39	40	46	47	45	56	45
Loco_042919r2	1	1	2	V07.FC	1		2019-04-29 15:38:42	2	0	2	0	1	0	5	1	0	2	1	0	0	3	1	4	22	15	20	27	29	37	35	39	34	37	36	46	36	43	50	39	31	554	17	20	29	29	38	35	44	35
Loco_042919r2	1	1	3	V07.FC	1		2019-04-29 15:38:42	0	0	0	1	0	2	1	0	0	3	3	0	5	2	1	2	20	22	19	20	22	35	37	41	34	38	41	44	49	59	50	35	24	570	22	19	20	23	35	39	42	34
Loco_042919r2	1	1	4	V07.FC	1		2019-04-29 15:38:42	1	0	0	0	0	0	0	0	0	0	0	0	8	5	10	4	28	6	4	6	8	10	11	12	6	9	10	6	8	32	33	40	14	215	7	4	6	8	10	11	12	6
Loco_042919r2	1	1	5	V07.FC	1		2019-04-29 15:38:42	0	0	3	1	2	0	1	3	1	0	0	2	2	8	6	1	30	19	21	31	41	32	26	33	22	24	22	27	31	23	20	16	13	401	19	21	34	42	34	26	34	25
Loco_042919r2	1	1	6	V07.FC	1		2019-04-29 15:38:42	1	0	1	0	1	0	1	0	0	0	0	2	5	15	2	0	28	8	9	13	14	16	13	18	13	13	12	14	18	34	38	31	16	280	9	9	14	14	17	13	19	13
Loco_042919r2	1	1	7	V07.FC	1		2019-04-29 15:38:42	0	0	0	0	0	0	0	0	0	0	0	1	0	3	2	0	6	0	0	0	0	0	0	0	0	0	0	0	5	14	15	15	15	64	0	0	0	0	0	0	0	0
Loco_042919r2	1	1	8	V07.FC	1		2019-04-29 15:38:42	3	0	0	0	0	0	1	0	0	0	0	3	3	5	4	1	20	12	9	5	10	14	13	14	8	10	9	9	17	21	28	23	11	213	15	9	5	10	14	13	15	8
Loco_042919r2	1	1	9	V07.FC	1		2019-04-29 15:38:42	0	0	0	0	0	1	0	0	0	0	1	0	1	0	12	5	20	1	1	1	2	3	6	9	11	12	6	7	16	10	13	24	10	132	1	1	1	2	3	7	9	11
Loco_042919r2	1	1	10	V07.FC	1		2019-04-29 15:38:42	1	3	2	0	0	1	1	0	0	0	0	4	0	2	10	5	29	13	10	14	14	13	14	13	7	11	13	11	16	18	22	29	17	235	14	13	16	14	13	15	14	7
Loco_042919r2	1	1	11	V07.FC	1		2019-04-29 15:38:42	0	0	0	0	0	0	0	0	0	0	1	7	6	7	4	1	26	0	0	0	0	0	0	0	0	0	1	3	10	18	21	14	8	75	0	0	0	0	0	0	0	0
Loco_042919r2	1	1	12	V07.FC	1		2019-04-29 15:38:42	0	0	0	0	0	0	0	0	0	0	0	2	0	14	4	5	25	0	0	0	0	0	0	0	0	0	0	0	2	10	31	34	24	101	0	0	0	0	0	0	0	0
Loco_042919r2	2	1	1	V07.FD	1		2019-04-29 15:38:42	3	4	1	3	0	1	0	1	0	1	1	2	0	1	2	1	21	33	41	34	30	27	30	31	26	25	28	29	23	26	25	20	13	441	36	45	35	33	27	31	31	27
Loco_042919r2	2	1	2	V07.FD	1		2019-04-29 15:38:42	3	2	2	0	1	0	1	0	1	1	0	1	6	5	4	1	28	35	27	41	38	46	38	38	35	31	24	38	34	47	55	38	32	597	38	29	43	38	47	38	39	35
Loco_042919r2	2	1	3	V07.FD	1		2019-04-29 15:38:42	7	3	6	0	0	0	0	0	0	1	0	0	2	1	0	0	20	21	23	26	26	26	19	15	11	7	10	9	6	13	18	12	16	258	28	26	32	26	26	19	15	11
Loco_042919r2	2	1	4	V07.FD	1		2019-04-29 15:38:42	3	1	3	3	0	0	0	0	0	0	0	0	2	2	2	4	20	25	17	28	30	32	24	25	20	23	18	27	24	35	40	36	27	431	28	18	31	33	32	24	25	20
Loco_042919r2	2	1	5	V07.FD	1		2019-04-29 15:38:42	4	2	16	0	0	0	0	0	0	1	0	0	0	0	1	0	24	14	9	16	19	9	4	8	5	6	4	4	1	2	4	2	0	107	18	11	32	19	9	4	8	5
Loco_042919r2	2	1	6	V07.FD	1		2019-04-29 15:38:42	4	0	5	2	0	0	0	0	0	0	0	0	0	0	1	2	14	15	8	13	14	19	13	10	4	4	4	5	5	6	9	8	5	142	19	8	18	16	19	13	10	4
Loco_042919r2	2	1	7	V07.FD	1		2019-04-29 15:38:42	19	0	26	0	1	0	0	0	0	0	0	0	0	0	0	0	46	9	1	2	12	4	1	0	0	0	0	0	0	0	0	0	0	29	28	1	28	12	5	1	0	0
Loco_042919r2	2	1	8	V07.FD	1		2019-04-29 15:38:42	8	0	6	2	0	0	0	0	0	0	0	0	0	0	0	0	16	1	0	2	4	2	0	0	0	0	0	0	0	0	0	0	0	9	9	0	8	6	2	0	0	0
Loco_042919r2	2	1	9	V07.FD	1		2019-04-29 15:38:42	0	0	2	0	0	0	0	0	0	0	0	0	0	0	0	0	2	1	0	2	3	0	0	0	0	0	0	0	0	0	0	0	0	6	1	0	4	3	0	0	0	0
Loco_042919r2	2	1	10	V07.FD	1		2019-04-29 15:38:42	0	0	0	0	0	0	0	0	0	0	0	0	0	0	0	0	0	0	0	0	0	0	0	0	0	0	0	0	0	0	0	0	0	0	0	0	0	0	0	0	0	0
Loco_042919r2	2	1	11	V07.FD	1		2019-04-29 15:38:42	0	0	7	0	0	0	0	0	0	0	0	0	0	0	0	0	7	1	0	2	0	0	0	0	0	0	0	0	0	0	0	0	0	3	1	0	9	0	0	0	0	0
Loco_042919r2	2	1	12	V07.FD	1		2019-04-29 15:38:42	0	0	0	0	0	0	0	0	0	0	0	0	0	0	0	0	0	0	0	0	0	0	0	0	0	0	0	0	0	0	0	0	0	0	0	0	0	0	0	0	0	0
Loco_050619c	1	1	1	V08.MA	1		2019-05-06 13:20:13	1	1	0	0	0	0	0	0	0	0	0	6	2	4	2	1	17	12	18	20	20	27	28	35	37	38	49	44	54	56	57	48	15	558	13	19	20	20	27	28	35	37
Loco_050619c	1	1	2	V08.MA	1		2019-05-06 13:20:13	1	0	3	0	4	0	3	0	0	0	1	1	1	2	4	2	22	32	38	39	45	43	51	63	53	58	64	64	53	51	59	55	20	788	33	38	42	45	47	51	66	53
Loco_050619c	1	1	3	V08.MA	1		2019-05-06 13:20:13	3	0	0	1	1	0	1	1	0	1	2	3	0	1	2	0	16	18	22	22	32	36	32	43	42	39	44	58	66	65	59	51	17	646	21	22	22	33	37	32	44	43
Loco_050619c	1	1	4	V08.MA	1		2019-05-06 13:20:13	1	1	0	0	0	0	2	1	1	0	0	0	7	3	3	1	20	20	15	17	25	30	27	38	26	30	24	34	36	42	43	47	15	469	21	16	17	25	30	27	40	27
Loco_050619c	1	1	5	V08.MA	1		2019-05-06 13:20:13	2	0	1	3	0	3	2	0	0	0	0	2	1	3	7	0	24	17	12	14	28	42	39	35	26	24	27	26	31	33	34	31	9	428	19	12	15	31	42	42	37	26
Loco_050619c	1	1	6	V08.MA	1		2019-05-06 13:20:13	2	0	2	0	0	0	0	0	0	0	0	2	5	2	1	0	14	8	3	5	7	6	6	9	7	6	6	7	12	22	11	25	8	148	10	3	7	7	6	6	9	7
Loco_050619c	1	1	7	V08.MA	1		2019-05-06 13:20:13	4	0	4	1	0	0	0	0	1	0	6	0	2	0	1	0	19	36	27	29	34	42	35	37	33	32	32	25	29	32	25	23	11	482	40	27	33	35	42	35	37	33
Loco_050619c	1	1	8	V08.MA	1		2019-05-06 13:20:13	2	0	0	0	1	0	0	0	0	0	0	0	3	3	3	10	22	3	1	1	4	3	3	2	2	1	2	3	12	20	16	23	17	113	5	1	1	4	4	3	2	2
Loco_050619c	1	1	9	V08.MA	1		2019-05-06 13:20:13	3	0	0	0	0	0	0	0	0	0	0	1	2	2	9	3	20	20	15	17	25	28	24	28	19	15	15	17	23	33	34	34	13	360	23	15	17	25	28	24	28	19
Loco_050619c	1	1	10	V08.MA	1		2019-05-06 13:20:13	0	0	0	0	0	0	0	0	0	0	0	1	15	4	3	22	45	0	0	0	0	0	0	0	0	0	0	0	5	13	7	10	8	43	0	0	0	0	0	0	0	0
Loco_050619c	1	1	11	V08.MA	1		2019-05-06 13:20:13	0	0	0	0	0	0	0	0	0	0	0	0	0	0	0	7	7	0	0	0	0	0	0	0	0	0	0	0	0	6	0	0	7	13	0	0	0	0	0	0	0	0
Loco_050619c	1	1	12	V08.MA	1		2019-05-06 13:20:13	1	1	0	0	0	0	0	0	0	1	0	1	3	12	1	6	26	8	10	11	15	9	12	11	4	7	10	8	15	21	32	30	19	222	9	11	11	15	9	12	11	4
Loco_050619c	5	1	1	V08.MB	1		2019-05-06 13:20:13	0	0	0	0	2	0	0	1	1	1	1	1	1	1	2	0	11	15	34	35	46	49	54	56	49	52	53	62	56	60	61	35	20	737	15	34	35	46	51	54	56	50
Loco_050619c	5	1	2	V08.MB	1		2019-05-06 13:20:13	1	3	2	1	1	0	1	0	1	3	2	1	0	5	0	0	21	28	39	52	45	50	63	60	49	65	58	56	56	38	44	31	19	753	29	42	54	46	51	63	61	49
Loco_050619c	5	1	3	V08.MB	1		2019-05-06 13:20:13	1	2	6	0	0	0	0	0	1	2	1	3	1	4	0	0	21	20	34	40	43	44	50	61	44	55	57	43	55	37	41	25	11	660	21	36	46	43	44	50	61	44
Loco_050619c	5	1	4	V08.MB	1		2019-05-06 13:20:13	1	1	4	2	1	0	1	0	0	0	0	6	1	5	1	0	23	25	30	41	44	41	46	51	36	37	38	36	44	37	41	29	14	590	26	31	45	46	42	46	52	36
Loco_050619c	5	1	5	V08.MB	1		2019-05-06 13:20:13	1	0	5	0	1	1	0	0	0	5	2	0	1	5	3	0	24	23	25	32	29	33	34	38	28	33	33	32	35	31	36	26	13	481	24	25	37	29	34	35	38	28
Loco_050619c	5	1	6	V08.MB	1		2019-05-06 13:20:13	1	1	1	1	1	1	0	0	0	0	0	1	4	1	6	0	18	8	13	16	14	12	18	18	12	18	22	23	33	39	37	36	8	327	9	14	17	15	13	19	18	12
Loco_050619c	5	1	7	V08.MB	1		2019-05-06 13:20:13	0	1	1	1	0	0	1	0	1	1	1	0	5	1	2	0	15	13	19	28	22	19	26	29	25	27	29	26	30	33	31	25	9	391	13	20	29	23	19	26	30	25
Loco_050619c	5	1	8	V08.MB	1		2019-05-06 13:20:13	0	1	1	0	0	0	1	0	0	0	1	0	2	8	5	0	19	8	13	8	6	6	8	11	8	8	14	14	18	23	29	30	2	206	8	14	9	6	6	8	12	8
Loco_050619c	5	1	9	V08.MB	1		2019-05-06 13:20:13	0	1	1	1	0	0	0	0	0	1	0	2	7	5	8	1	27	8	7	10	8	11	9	15	16	22	25	21	25	36	30	24	9	276	8	8	11	9	11	9	15	16
Loco_050619c	5	1	10	V08.MB	1		2019-05-06 13:20:13	0	1	0	0	0	0	0	0	0	0	1	2	3	2	4	0	13	17	17	21	21	23	25	19	18	24	22	27	36	34	36	36	8	384	17	18	21	21	23	25	19	18
Loco_050619c	5	1	11	V08.MB	1		2019-05-06 13:20:13	3	0	0	0	0	0	0	0	1	2	0	2	5	5	4	0	22	12	17	17	15	14	17	19	15	15	18	19	24	24	24	23	3	276	15	17	17	15	14	17	19	15
Loco_050619c	5	1	12	V08.MB	1		2019-05-06 13:20:13	3	6	4	1	1	1	0	0	0	0	0	0	0	3	1	0	20	23	28	35	34	24	30	26	14	20	26	23	25	28	27	20	17	400	26	34	39	35	25	31	26	14
Loco_050619c	6	1	1	V08.ME	1		2019-05-06 13:20:13	1	4	2	1	0	0	1	2	0	1	0	2	0	1	0	0	15	29	49	51	49	41	40	40	41	39	30	38	41	37	32	24	9	590	30	53	53	50	41	40	41	43
Loco_050619c	6	1	2	V08.ME	1		2019-05-06 13:20:13	2	1	3	3	2	0	0	0	0	0	1	1	3	3	1	0	20	15	28	43	50	48	47	35	29	30	30	24	33	29	24	18	5	488	17	29	46	53	50	47	35	29
Loco_050619c	6	1	3	V08.ME	1		2019-05-06 13:20:13	0	2	1	2	2	3	0	0	0	3	2	2	2	1	2	0	22	12	17	29	33	33	34	23	20	23	23	39	42	41	30	23	2	424	12	19	30	35	35	37	23	20
Loco_050619c	6	1	4	V08.ME	1		2019-05-06 13:20:13	0	1	3	1	4	0	0	0	0	0	1	0	8	14	1	0	33	4	10	22	21	20	9	10	5	12	11	17	16	28	24	15	7	231	4	11	25	22	24	9	10	5
Loco_050619c	6	1	5	V08.ME	1		2019-05-06 13:20:13	0	0	0	2	1	0	0	0	0	0	0	0	8	7	4	0	22	2	6	14	15	10	13	10	6	6	7	13	20	32	40	22	0	216	2	6	14	17	11	13	10	6
Loco_050619c	6	1	6	V08.ME	1		2019-05-06 13:20:13	0	0	2	0	0	0	0	0	0	0	0	2	4	6	0	0	14	0	1	3	5	3	3	3	3	2	3	3	12	30	19	21	0	111	0	1	5	5	3	3	3	3
Loco_050619c	6	1	7	V08.ME	1		2019-05-06 13:20:13	2	0	1	1	1	0	0	0	0	0	0	0	3	11	6	0	25	9	9	11	9	11	9	5	4	5	6	5	10	21	26	18	2	160	11	9	12	10	12	9	5	4
Loco_050619c	6	1	8	V08.ME	1		2019-05-06 13:20:13	0	0	2	0	1	0	0	0	0	0	2	1	1	11	2	0	20	5	7	14	16	13	13	13	7	8	11	15	15	23	34	22	5	221	5	7	16	16	14	13	13	7
Loco_050619c	6	1	9	V08.ME	1		2019-05-06 13:20:13	0	0	0	0	0	0	0	0	0	0	0	0	9	7	2	0	18	0	0	0	0	0	0	0	0	0	0	0	0	6	8	8	0	22	0	0	0	0	0	0	0	0
Loco_050619c	6	1	10	V08.ME	1		2019-05-06 13:20:13	0	0	0	0	0	0	0	0	0	0	0	0	4	4	4	0	12	0	0	0	0	0	0	0	0	0	0	1	2	10	4	12	0	29	0	0	0	0	0	0	0	0
Loco_050619c	6	1	11	V08.ME	1		2019-05-06 13:20:13	0	0	0	0	0	0	0	0	0	0	0	0	0	0	0	0	0	0	0	0	0	0	0	0	0	0	0	0	1	1	0	1	0	3	0	0	0	0	0	0	0	0
Loco_050619c	6	1	12	V08.ME	1		2019-05-06 13:20:13	0	0	0	0	0	0	0	0	0	0	0	0	0	0	1	0	1	0	0	0	0	0	0	0	0	0	0	0	1	3	1	3	0	8	0	0	0	0	0	0	0	0
Loco_050619c	7	1	1	V08.MC	1		2019-05-06 13:20:13	1	3	0	0	0	1	0	1	1	0	0	1	0	3	2	6	19	22	41	56	47	46	48	49	53	52	53	43	60	61	70	63	39	803	23	44	56	47	46	49	49	54
Loco_050619c	7	1	2	V08.MC	1		2019-05-06 13:20:13	0	1	1	0	1	1	1	0	1	3	1	1	6	0	1	1	19	6	26	37	39	50	45	57	31	53	66	60	77	84	65	51	15	762	6	27	38	39	51	46	58	31
Loco_050619c	7	1	3	V08.MC	1		2019-05-06 13:20:13	0	1	2	2	3	1	1	0	1	0	1	3	0	0	2	1	18	16	38	44	37	46	42	33	36	46	48	53	69	65	52	41	11	677	16	39	46	39	49	43	34	36
Loco_050619c	7	1	4	V08.MC	1		2019-05-06 13:20:13	0	1	1	0	1	6	0	1	0	2	2	1	6	4	0	0	25	9	23	28	26	35	37	34	33	32	48	42	53	68	60	44	18	590	9	24	29	26	36	43	34	34
Loco_050619c	7	1	5	V08.MC	1		2019-05-06 13:20:13	2	0	4	10	2	1	1	0	0	0	0	0	0	1	0	0	21	17	41	52	34	51	33	25	17	21	27	25	39	40	33	23	11	489	19	41	56	44	53	34	26	17
Loco_050619c	7	1	6	V08.MC	1		2019-05-06 13:20:13	0	0	0	1	2	0	1	1	0	0	0	3	9	6	1	1	25	16	25	42	27	41	44	31	15	21	19	28	32	40	33	25	10	449	16	25	42	28	43	44	32	16
Loco_050619c	7	1	7	V08.MC	1		2019-05-06 13:20:13	0	1	0	1	0	0	0	0	1	1	0	0	2	5	3	3	17	21	27	36	23	43	36	29	24	32	39	45	50	43	43	48	26	565	21	28	36	24	43	36	29	24
Loco_050619c	7	1	8	V08.MC	1		2019-05-06 13:20:13	0	0	0	2	0	0	0	0	0	0	1	2	1	7	1	7	21	4	14	17	15	13	15	19	8	17	14	18	25	30	38	16	17	280	4	14	17	17	13	15	19	8
Loco_050619c	7	1	9	V08.MC	1		2019-05-06 13:20:13	1	0	1	0	0	0	0	1	0	0	1	2	2	2	3	12	25	16	17	21	9	14	16	20	9	9	12	26	36	40	32	36	39	352	17	17	22	9	14	16	20	10
Loco_050619c	7	1	10	V08.MC	1		2019-05-06 13:20:13	0	0	0	0	0	0	0	0	0	0	0	2	6	16	1	0	25	7	13	13	8	8	12	13	7	11	10	8	17	37	35	21	13	233	7	13	13	8	8	12	13	7
Loco_050619c	7	1	11	V08.MC	1		2019-05-06 13:20:13	0	0	1	2	0	2	0	0	0	0	3	1	4	2	2	12	29	13	17	19	14	22	22	22	13	11	14	21	34	40	35	31	31	359	13	17	20	16	22	24	22	13
Loco_050619c	7	1	12	V08.MC	1		2019-05-06 13:20:13	0	0	0	0	1	0	0	0	0	0	1	1	9	2	3	12	29	7	9	11	10	16	23	19	12	14	17	26	32	35	23	38	32	324	7	9	11	10	17	23	19	12
Loco_050619c	8	1	1	V08.MD	1		2019-05-06 13:20:13	0	1	0	2	1	3	1	0	1	0	0	1	0	0	2	1	13	11	28	43	35	48	56	66	72	73	66	53	54	43	36	41	22	747	11	29	43	37	49	59	67	72
Loco_050619c	8	1	2	V08.MD	1		2019-05-06 13:20:13	0	0	4	0	2	0	1	1	3	0	4	0	0	2	1	1	19	3	28	34	39	44	52	68	83	73	63	52	51	40	43	33	17	723	3	28	38	39	46	52	69	84
Loco_050619c	8	1	3	V08.MD	1		2019-05-06 13:20:13	0	0	0	0	0	1	1	2	3	4	3	0	0	1	2	0	17	5	11	16	19	31	37	42	42	50	45	34	36	40	36	30	8	482	5	11	16	19	31	38	43	44
Loco_050619c	8	1	4	V08.MD	1		2019-05-06 13:20:13	0	0	0	0	3	0	2	3	0	4	0	1	1	0	1	1	16	1	10	20	27	36	41	66	71	60	48	46	38	26	25	18	5	538	1	10	20	27	39	41	68	74
Loco_050619c	8	1	5	V08.MD	1		2019-05-06 13:20:13	0	2	0	0	1	0	0	0	1	0	1	3	4	8	7	0	27	3	12	13	11	19	27	28	35	35	33	32	20	29	34	23	6	360	3	14	13	11	20	27	28	35
Loco_050619c	8	1	6	V08.MD	1		2019-05-06 13:20:13	0	6	2	0	1	0	0	0	0	1	0	1	2	3	2	1	19	5	23	20	24	28	36	48	49	44	51	39	30	23	29	26	7	482	5	29	22	24	29	36	48	49
Loco_050619c	8	1	7	V08.MD	1		2019-05-06 13:20:13	0	0	1	3	0	0	0	0	0	3	0	1	2	0	0	0	10	6	21	21	32	50	42	53	54	49	57	54	42	33	27	27	9	577	6	21	22	35	50	42	53	54
Loco_050619c	8	1	8	V08.MD	1		2019-05-06 13:20:13	0	2	3	0	0	0	0	0	0	0	0	0	0	0	4	27	36	0	9	11	6	3	4	3	6	1	2	2	4	2	1	7	12	73	0	11	14	6	3	4	3	6
Loco_050619c	8	1	9	V08.MD	1		2019-05-06 13:20:13	0	2	0	2	0	0	0	0	0	0	0	0	0	0	2	7	13	2	16	15	20	16	14	17	17	25	17	18	17	18	7	12	10	241	2	18	15	22	16	14	17	17
Loco_050619c	8	1	10	V08.MD	1		2019-05-06 13:20:13	0	0	0	2	0	4	0	1	1	0	0	0	3	0	4	2	17	4	11	10	8	5	16	20	21	18	21	24	17	23	25	21	15	259	4	11	10	10	5	20	20	22
Loco_050619c	8	1	11	V08.MD	1		2019-05-06 13:20:13	6	2	2	4	0	3	1	0	0	0	0	0	1	0	0	9	28	10	27	23	30	27	33	35	31	34	36	30	35	30	20	17	17	435	16	29	25	34	27	36	36	31
Loco_050619c	8	1	12	V08.MD	1		2019-05-06 13:20:13	0	1	0	3	3	4	1	0	0	0	2	2	3	0	0	12	31	4	17	13	15	31	27	24	28	16	20	27	30	21	13	7	13	306	4	18	13	18	34	31	25	28
Loco_050619r2	1	1	1	V08.FA	1		2019-05-06 14:31:12	2	2	1	0	3	1	2	1	0	0	1	0	0	4	1	2	20	27	23	34	31	39	43	47	43	33	38	40	39	42	46	44	23	592	29	25	35	31	42	44	49	44
Loco_050619r2	1	1	2	V08.FA	1		2019-05-06 14:31:12	1	1	1	0	1	1	2	0	0	4	1	0	0	0	2	3	17	21	24	32	41	44	44	52	44	35	47	53	40	36	36	36	24	609	22	25	33	41	45	45	54	44
Loco_050619r2	1	1	3	V08.FA	1		2019-05-06 14:31:12	1	1	3	3	4	1	2	0	0	1	0	2	1	0	1	2	22	24	28	41	56	58	53	54	45	39	39	47	48	44	25	26	14	641	25	29	44	59	62	54	56	45
Loco_050619r2	1	1	4	V08.FA	1		2019-05-06 14:31:12	2	0	7	1	0	1	2	1	1	1	0	2	2	1	1	0	22	22	21	36	38	40	41	44	31	30	33	31	38	29	25	23	16	498	24	21	43	39	40	42	46	32
Loco_050619r2	1	1	5	V08.FA	1		2019-05-06 14:31:12	3	3	15	4	1	2	0	0	0	0	1	1	0	4	0	0	34	24	10	18	34	25	20	20	11	14	11	17	15	21	17	16	17	290	27	13	33	38	26	22	20	11
Loco_050619r2	1	1	6	V08.FA	1		2019-05-06 14:31:12	3	7	2	0	2	1	1	0	1	0	1	0	0	1	5	0	24	26	24	29	37	38	33	35	24	16	23	20	20	19	18	14	7	383	29	31	31	37	40	34	36	24
Loco_050619r2	1	1	7	V08.FA	1		2019-05-06 14:31:12	2	2	4	3	0	0	0	1	0	1	0	1	3	3	2	0	22	28	21	27	35	34	35	32	27	19	21	20	20	21	18	19	15	392	30	23	31	38	34	35	32	28
Loco_050619r2	1	1	8	V08.FA	1		2019-05-06 14:31:12	3	6	2	6	5	0	0	0	0	0	1	0	0	4	1	0	28	34	30	25	38	41	25	24	15	17	16	21	14	18	18	12	6	354	37	36	27	44	46	25	24	15
Loco_050619r2	1	1	9	V08.FA	1		2019-05-06 14:31:12	4	1	6	1	0	0	0	0	0	0	0	0	0	5	1	1	19	28	12	30	33	29	24	19	15	16	16	19	14	23	25	21	10	334	32	13	36	34	29	24	19	15
Loco_050619r2	1	1	10	V08.FA	1		2019-05-06 14:31:12	9	5	1	14	2	0	0	0	0	0	1	0	0	0	0	0	32	29	19	15	23	21	12	11	7	4	3	5	4	5	3	3	1	165	38	24	16	37	23	12	11	7
Loco_050619r2	1	1	11	V08.FA	1		2019-05-06 14:31:12	8	0	6	4	0	1	0	0	0	1	3	0	3	1	0	0	27	30	20	32	39	23	21	16	13	11	13	15	14	12	17	15	8	299	38	20	38	43	23	22	16	13
Loco_050619r2	1	1	12	V08.FA	1		2019-05-06 14:31:12	9	5	7	1	4	0	0	0	0	0	0	0	0	0	0	0	26	10	5	2	4	8	2	1	0	0	0	0	0	0	0	0	0	32	19	10	9	5	12	2	1	0
Loco_050619r2	2	1	1	V08.FB	1		2019-05-06 14:31:12	0	0	1	1	2	2	0	0	2	1	0	1	3	5	1	1	20	20	37	45	52	50	52	47	30	33	30	36	39	45	58	47	30	651	20	37	46	53	52	54	47	30
Loco_050619r2	2	1	2	V08.FB	1		2019-05-06 14:31:12	0	3	3	2	0	0	3	0	1	0	5	0	8	4	0	1	30	15	26	37	42	41	41	31	30	28	30	41	51	53	55	45	23	589	15	29	40	44	41	41	34	30
Loco_050619r2	2	1	3	V08.FB	1		2019-05-06 14:31:12	1	1	1	2	0	0	0	0	0	0	0	0	3	3	0	0	11	8	22	22	26	29	29	25	15	16	14	19	27	32	46	47	17	394	9	23	23	28	29	29	25	15
Loco_050619r2	2	1	4	V08.FB	1		2019-05-06 14:31:12	0	0	1	2	1	0	1	0	1	0	0	5	4	5	4	2	26	11	17	16	19	21	24	23	11	12	9	9	34	23	33	38	18	318	11	17	17	21	22	24	24	11
Loco_050619r2	2	1	5	V08.FB	1		2019-05-06 14:31:12	0	2	0	0	0	0	0	0	0	0	0	0	4	9	8	1	24	6	8	9	10	8	7	7	5	4	5	9	16	27	29	28	11	189	6	10	9	10	8	7	7	5
Loco_050619r2	2	1	6	V08.FB	1		2019-05-06 14:31:12	0	0	0	0	0	0	0	0	0	0	0	0	23	9	9	0	41	0	0	0	0	0	0	0	0	0	0	0	4	13	10	14	3	44	0	0	0	0	0	0	0	0
Loco_050619r2	2	1	7	V08.FB	1		2019-05-06 14:31:12	0	0	0	0	0	0	0	0	0	0	0	0	3	1	5	2	11	0	0	0	0	0	0	0	0	0	0	0	2	13	4	13	9	41	0	0	0	0	0	0	0	0
Loco_050619r2	2	1	8	V08.FB	1		2019-05-06 14:31:12	0	0	0	0	0	0	0	0	0	0	0	0	1	0	1	3	5	0	0	0	0	0	0	0	0	0	0	0	0	4	1	4	3	12	0	0	0	0	0	0	0	0
Loco_050619r2	2	1	9	V08.FB	1		2019-05-06 14:31:12	0	0	0	0	0	0	0	0	0	0	0	0	0	0	0	0	0	0	0	0	0	0	0	0	0	0	0	0	0	0	0	0	0	0	0	0	0	0	0	0	0	0
Loco_050619r2	2	1	10	V08.FB	1		2019-05-06 14:31:12	0	0	0	0	0	0	0	0	0	0	0	0	0	0	1	0	1	0	0	0	0	0	0	0	0	0	0	0	0	0	0	1	0	1	0	0	0	0	0	0	0	0
Loco_050619r2	2	1	11	V08.FB	1		2019-05-06 14:31:12	0	0	0	0	0	0	0	0	0	0	0	0	0	0	0	0	0	0	0	0	0	0	0	0	0	0	0	0	0	0	1	0	1	2	0	0	0	0	0	0	0	0
Loco_050619r2	2	1	12	V08.FB	1		2019-05-06 14:31:12	0	0	0	0	0	0	0	0	0	0	0	0	2	0	1	14	17	0	0	0	0	0	0	0	0	0	0	0	0	8	3	6	6	23	0	0	0	0	0	0	0	0
Loco_050619r2	3	1	1	V08.FC	1		2019-05-06 14:31:12	3	1	1	2	0	1	2	1	0	1	1	0	0	1	0	1	15	31	50	42	57	58	92	88	90	84	83	72	64	56	50	47	20	984	34	51	43	59	58	93	90	91
Loco_050619r2	3	1	2	V08.FC	1		2019-05-06 14:31:12	0	1	2	2	0	0	0	0	1	2	0	1	1	0	0	1	11	30	47	41	46	49	62	65	69	75	78	82	51	41	32	45	18	831	30	48	43	48	49	62	65	69
Loco_050619r2	3	1	3	V08.FC	1		2019-05-06 14:31:12	2	1	0	2	3	1	0	0	1	0	0	0	0	0	2	2	14	32	51	33	48	54	58	52	47	36	37	33	33	33	24	28	20	619	34	52	33	50	57	59	52	47
Loco_050619r2	3	1	4	V08.FC	1		2019-05-06 14:31:12	1	3	0	0	1	2	0	0	0	4	0	0	0	0	0	1	12	20	28	23	42	31	47	37	37	29	23	26	30	22	25	22	14	456	21	31	23	42	32	49	37	37
Loco_050619r2	3	1	5	V08.FC	1		2019-05-06 14:31:12	7	0	2	3	0	0	0	1	0	0	1	0	0	1	1	0	16	17	18	16	32	25	27	20	29	22	24	17	12	9	14	18	6	306	24	18	18	35	25	27	20	30
Loco_050619r2	3	1	6	V08.FC	1		2019-05-06 14:31:12	4	1	1	0	0	1	0	0	0	0	1	0	7	0	3	0	18	10	20	16	27	25	30	24	32	22	27	28	29	21	14	14	15	354	14	21	17	27	25	31	24	32
Loco_050619r2	3	1	7	V08.FC	1		2019-05-06 14:31:12	0	0	0	1	2	0	0	0	0	0	1	0	9	1	1	3	18	11	4	4	15	10	17	18	19	17	13	19	19	21	10	10	12	219	11	4	4	16	12	17	18	19
Loco_050619r2	3	1	8	V08.FC	1		2019-05-06 14:31:12	0	0	0	0	0	0	0	0	0	0	3	4	15	5	0	6	33	0	0	0	0	0	0	0	0	0	0	4	21	28	10	3	10	76	0	0	0	0	0	0	0	0
Loco_050619r2	3	1	9	V08.FC	1		2019-05-06 14:31:12	2	0	1	3	0	1	1	0	0	0	0	1	13	0	0	0	22	8	9	6	16	13	16	12	17	16	15	11	12	14	6	5	6	182	10	9	7	19	13	17	13	17
Loco_050619r2	3	1	10	V08.FC	1		2019-05-06 14:31:12	0	0	0	0	0	0	0	0	0	0	0	2	12	0	1	11	26	0	0	0	0	0	0	0	0	0	0	5	11	10	4	2	11	43	0	0	0	0	0	0	0	0
Loco_050619r2	3	1	11	V08.FC	1		2019-05-06 14:31:12	0	0	0	0	0	0	0	0	0	0	0	3	2	1	0	0	6	0	0	0	0	0	0	0	0	0	0	0	3	2	1	0	1	7	0	0	0	0	0	0	0	0
Loco_050619r2	3	1	12	V08.FC	1		2019-05-06 14:31:12	0	0	0	0	0	0	0	0	0	0	0	6	0	0	0	0	6	0	0	0	0	0	0	0	0	0	0	0	0	1	0	0	0	1	0	0	0	0	0	0	0	0
Loco_050619r2	4	1	1	V08.FD	1		2019-05-06 14:31:12	0	1	0	0	0	1	1	1	0	3	0	0	0	3	2	2	14	20	41	42	48	68	75	85	80	75	58	78	79	72	70	72	32	995	20	42	42	48	68	76	86	81
Loco_050619r2	4	1	2	V08.FD	1		2019-05-06 14:31:12	4	0	1	0	2	0	1	0	0	0	0	0	2	1	7	2	20	22	38	44	42	58	58	63	58	48	44	55	44	41	37	42	18	712	26	38	45	42	60	58	64	58
Loco_050619r2	4	1	3	V08.FD	1		2019-05-06 14:31:12	0	0	0	8	5	8	1	0	0	0	1	0	2	0	3	3	31	23	32	25	44	56	51	42	46	50	34	48	28	45	22	25	12	583	23	32	25	52	61	59	43	46
Loco_050619r2	4	1	4	V08.FD	1		2019-05-06 14:31:12	1	2	9	13	0	0	0	0	0	0	0	0	1	0	0	2	28	16	14	23	31	22	15	16	10	16	8	16	10	13	8	12	8	238	17	16	32	44	22	15	16	10
Loco_050619r2	4	1	5	V08.FD	1		2019-05-06 14:31:12	5	2	3	3	1	0	0	0	0	2	0	0	0	0	0	0	16	25	18	22	39	34	33	40	42	39	29	28	11	25	11	12	10	418	30	20	25	42	35	33	40	42
Loco_050619r2	4	1	6	V08.FD	1		2019-05-06 14:31:12	9	5	2	4	1	0	0	0	0	0	2	0	0	0	1	0	24	24	21	17	28	33	26	22	25	23	14	16	6	13	10	14	6	298	33	26	19	32	34	26	22	25
Loco_050619r2	4	1	7	V08.FD	1		2019-05-06 14:31:12	5	0	3	0	0	1	0	0	0	0	0	0	0	0	1	0	10	15	6	7	15	17	16	13	11	13	11	12	8	8	4	6	3	165	20	6	10	15	17	17	13	11
Loco_050619r2	4	1	8	V08.FD	1		2019-05-06 14:31:12	5	0	5	6	0	0	2	0	0	0	0	0	0	1	0	0	19	22	7	13	26	19	22	19	21	19	11	22	19	13	12	8	7	260	27	7	18	32	19	22	21	21
Loco_050619r2	4	1	9	V08.FD	1		2019-05-06 14:31:12	17	4	5	5	0	2	1	0	0	0	0	0	0	0	0	0	34	17	2	3	15	16	12	7	5	0	0	0	0	0	0	0	0	77	34	6	8	20	16	14	8	5
Loco_050619r2	4	1	10	V08.FD	1		2019-05-06 14:31:12	3	0	2	1	0	0	0	0	0	0	0	0	0	0	0	0	6	7	0	2	6	3	1	0	0	0	0	0	0	0	0	0	0	19	10	0	4	7	3	1	0	0
Loco_050619r2	4	1	11	V08.FD	1		2019-05-06 14:31:12	0	0	0	0	0	0	0	0	0	0	0	0	0	0	0	0	0	0	0	0	0	0	0	0	0	0	0	0	0	0	0	0	0	0	0	0	0	0	0	0	0	0
Loco_050619r2	4	1	12	V08.FD	1		2019-05-06 14:31:12	0	0	0	0	0	0	0	0	0	0	0	0	0	0	0	0	0	0	0	0	0	0	0	0	0	0	0	0	0	0	0	0	0	0	0	0	0	0	0	0	0	0
Loco_050619r2	5	1	1	V08.FE	1		2019-05-06 14:31:12	0	0	1	0	0	0	1	0	1	1	0	3	2	7	1	0	17	20	22	35	33	34	40	49	39	37	45	58	62	65	64	45	17	665	20	22	36	33	34	40	50	39
Loco_050619r2	5	1	2	V08.FE	1		2019-05-06 14:31:12	0	2	0	1	0	1	1	0	1	0	1	2	3	3	1	0	16	21	27	31	33	32	36	39	29	33	35	45	42	45	35	39	14	536	21	29	31	34	32	37	40	29
Loco_050619r2	5	1	3	V08.FE	1		2019-05-06 14:31:12	0	0	3	2	0	0	0	0	3	0	0	2	3	2	0	0	15	17	26	34	31	38	41	38	31	35	24	33	28	36	23	22	14	471	17	26	37	33	38	41	38	31
Loco_050619r2	5	1	4	V08.FE	1		2019-05-06 14:31:12	2	2	2	1	0	1	0	0	0	0	0	0	1	0	1	0	10	16	22	31	31	23	36	26	24	23	24	26	30	29	23	24	18	406	18	24	33	32	23	37	26	24
Loco_050619r2	5	1	5	V08.FE	1		2019-05-06 14:31:12	2	1	4	1	0	0	0	0	2	8	3	2	2	0	0	3	28	10	18	21	30	21	27	18	17	16	19	31	31	21	20	24	16	340	12	19	25	31	21	27	18	17
Loco_050619r2	5	1	6	V08.FE	1		2019-05-06 14:31:12	0	1	1	2	3	1	0	0	1	2	0	0	1	1	0	4	17	15	21	26	28	26	32	26	16	19	31	24	26	26	33	19	11	379	15	22	27	30	29	33	26	16
Loco_050619r2	5	1	7	V08.FE	1		2019-05-06 14:31:12	0	0	0	0	0	0	0	0	0	0	0	1	1	11	2	3	18	0	0	0	0	0	0	0	0	0	0	2	20	28	40	51	19	160	0	0	0	0	0	0	0	0
Loco_050619r2	5	1	8	V08.FE	1		2019-05-06 14:31:12	0	1	0	0	0	2	0	1	0	0	0	0	2	18	2	2	28	5	5	6	9	8	12	10	4	3	7	13	11	14	14	10	5	136	5	6	6	9	8	14	10	5
Loco_050619r2	5	1	9	V08.FE	1		2019-05-06 14:31:12	0	0	0	0	0	0	0	0	0	0	0	2	2	0	7	2	13	0	0	0	0	0	0	0	0	0	0	0	6	8	2	15	9	40	0	0	0	0	0	0	0	0
Loco_050619r2	5	1	10	V08.FE	1		2019-05-06 14:31:12	0	0	0	0	0	0	0	0	0	0	0	0	0	5	0	0	5	0	0	0	0	0	0	0	0	0	0	0	0	0	1	0	0	1	0	0	0	0	0	0	0	0
Loco_050619r2	5	1	11	V08.FE	1		2019-05-06 14:31:12	0	0	0	0	0	0	0	0	0	0	0	0	0	5	0	0	5	0	0	0	0	0	0	0	0	0	0	0	0	0	0	0	0	0	0	0	0	0	0	0	0	0
Loco_050619r2	5	1	12	V08.FE	1		2019-05-06 14:31:12	0	0	0	0	0	0	0	0	0	0	0	0	0	1	0	0	1	0	0	0	0	0	0	0	0	0	0	0	0	0	0	0	0	0	0	0	0	0	0	0	0	0
Loco_051319c	1	1	1	V09.MA	1		2019-05-13 13:38:53	1	0	1	4	0	0	0	0	0	0	0	1	0	4	1	1	13	21	31	35	44	40	38	57	46	45	50	71	68	70	84	68	29	797	22	31	36	48	40	38	57	46
Loco_051319c	1	1	2	V09.MA	1		2019-05-13 13:38:53	0	0	1	0	0	0	1	0	1	1	0	1	1	6	5	5	22	16	19	21	23	30	33	35	34	26	34	30	41	52	64	51	28	537	16	19	22	23	30	33	36	34
Loco_051319c	1	1	3	V09.MA	1		2019-05-13 13:38:53	0	0	0	0	0	0	0	0	0	0	0	0	4	6	7	0	17	6	7	6	7	6	6	10	12	12	14	13	17	25	26	22	5	194	6	7	6	7	6	6	10	12
Loco_051319c	1	1	4	V09.MA	1		2019-05-13 13:38:53	0	0	0	0	1	0	0	0	0	0	1	1	4	4	2	1	14	12	15	14	16	21	20	28	22	19	25	25	35	30	30	29	10	351	12	15	14	16	22	20	28	22
Loco_051319c	1	1	5	V09.MA	1		2019-05-13 13:38:53	0	0	0	0	0	0	0	0	1	1	2	3	6	5	4	1	23	0	0	0	0	0	0	0	0	1	4	8	12	15	13	17	8	78	0	0	0	0	0	0	0	0
Loco_051319c	1	1	6	V09.MA	1		2019-05-13 13:38:53	0	0	0	0	0	0	0	0	0	0	3	2	1	0	1	0	7	0	0	0	0	0	0	0	0	0	0	1	3	1	0	1	2	8	0	0	0	0	0	0	0	0
Loco_051319c	1	1	7	V09.MA	1		2019-05-13 13:38:53	0	0	1	2	0	0	0	0	0	0	2	0	1	2	9	4	21	16	12	11	17	17	19	25	22	14	13	22	29	30	32	33	20	332	16	12	12	19	17	19	25	22
Loco_051319c	1	1	8	V09.MA	1		2019-05-13 13:38:53	0	0	0	0	0	0	0	0	0	0	0	1	6	0	3	2	12	0	0	0	0	0	0	0	0	0	2	9	6	10	9	11	9	56	0	0	0	0	0	0	0	0
Loco_051319c	1	1	9	V09.MA	1		2019-05-13 13:38:53	0	0	0	0	0	0	0	0	0	0	0	0	0	0	5	0	5	0	0	0	0	0	0	0	0	0	0	0	0	6	1	8	4	19	0	0	0	0	0	0	0	0
Loco_051319c	1	1	10	V09.MA	1		2019-05-13 13:38:53	0	0	0	0	0	0	0	0	0	0	0	0	0	0	2	0	2	0	0	0	0	0	0	0	0	0	0	0	0	0	0	2	1	3	0	0	0	0	0	0	0	0
Loco_051319c	1	1	11	V09.MA	1		2019-05-13 13:38:53	0	0	0	0	0	0	0	0	0	0	0	0	0	0	0	0	0	0	0	0	0	0	0	0	0	0	0	0	0	0	0	0	0	0	0	0	0	0	0	0	0	0
Loco_051319c	1	1	12	V09.MA	1		2019-05-13 13:38:53	0	0	0	0	0	0	0	0	0	0	0	0	0	0	1	18	19	0	0	0	0	0	0	0	0	0	0	0	0	0	0	0	1	1	0	0	0	0	0	0	0	0
Loco_051319c	5	1	1	V09.MB	1		2019-05-13 13:38:53	3	2	0	1	2	0	0	0	0	0	2	0	2	0	1	2	15	50	57	57	52	49	47	40	30	29	29	41	42	44	45	37	19	668	53	59	57	53	51	47	40	30
Loco_051319c	5	1	2	V09.MB	1		2019-05-13 13:38:53	4	4	1	2	1	4	1	0	2	1	0	2	0	2	3	0	27	38	43	56	50	56	57	46	25	23	30	35	42	32	37	27	10	607	42	47	57	52	57	61	47	25
Loco_051319c	5	1	3	V09.MB	1		2019-05-13 13:38:53	4	4	3	2	10	7	3	2	0	0	0	0	0	0	4	0	39	50	41	36	42	49	33	24	13	15	18	22	21	18	21	16	4	423	54	45	39	44	59	40	27	15
Loco_051319c	5	1	4	V09.MB	1		2019-05-13 13:38:53	5	0	10	3	4	1	0	0	0	0	0	0	0	0	0	0	23	19	9	8	16	23	13	1	1	0	0	0	0	0	0	0	0	90	24	9	18	19	27	14	1	1
Loco_051319c	5	1	5	V09.MB	1		2019-05-13 13:38:53	0	4	9	7	1	0	0	0	0	0	2	0	2	4	2	0	31	20	12	27	28	10	10	8	6	5	8	16	15	15	16	10	4	210	20	16	36	35	11	10	8	6
Loco_051319c	5	1	6	V09.MB	1		2019-05-13 13:38:53	1	1	2	2	0	1	0	0	0	0	0	0	0	0	0	0	7	11	4	9	11	10	5	4	6	5	5	3	2	2	1	1	0	79	12	5	11	13	10	6	4	6
Loco_051319c	5	1	7	V09.MB	1		2019-05-13 13:38:53	4	0	0	1	1	5	0	0	0	0	0	0	0	0	0	0	11	4	1	0	1	5	3	0	0	0	0	0	0	0	0	0	0	14	8	1	0	2	6	8	0	0
Loco_051319c	5	1	8	V09.MB	1		2019-05-13 13:38:53	0	0	0	0	0	1	0	0	0	0	0	0	0	0	0	0	1	1	0	0	0	1	1	0	0	0	0	0	0	0	0	0	0	3	1	0	0	0	1	2	0	0
Loco_051319c	5	1	9	V09.MB	1		2019-05-13 13:38:53	0	0	0	0	1	0	0	0	0	0	0	0	0	0	0	0	1	0	0	0	0	0	0	0	0	0	0	0	0	0	0	0	0	0	0	0	0	0	1	0	0	0
Loco_051319c	5	1	10	V09.MB	1		2019-05-13 13:38:53	0	0	0	1	0	0	0	0	0	0	0	0	0	0	0	0	1	0	0	0	1	0	0	0	0	0	0	0	0	0	0	0	0	1	0	0	0	2	0	0	0	0
Loco_051319c	5	1	11	V09.MB	1		2019-05-13 13:38:53	7	0	6	5	2	0	0	0	0	0	0	0	0	0	0	0	20	15	3	13	25	15	8	1	1	0	0	0	0	0	0	0	0	81	22	3	19	30	17	8	1	1
Loco_051319c	5	1	12	V09.MB	1		2019-05-13 13:38:53	3	0	0	0	1	0	0	0	0	0	0	0	0	0	0	0	4	2	1	2	4	4	1	0	0	0	0	0	0	0	0	0	0	14	5	1	2	4	5	1	0	0
Loco_051319c	6	1	1	V09.MC	1		2019-05-13 13:38:53	0	1	0	0	1	2	0	0	2	1	1	6	3	0	1	0	18	20	29	37	32	38	36	26	22	26	37	49	60	55	40	25	11	543	20	30	37	32	39	38	26	22
Loco_051319c	6	1	2	V09.MC	1		2019-05-13 13:38:53	2	1	1	2	2	1	0	2	1	2	1	3	0	2	0	0	20	14	29	35	42	31	27	17	13	19	15	24	24	22	16	14	6	348	16	30	36	44	33	28	17	15
Loco_051319c	6	1	3	V09.MC	1		2019-05-13 13:38:53	1	5	5	4	2	0	0	1	1	0	0	0	0	0	0	0	19	17	57	38	34	25	19	17	13	7	5	5	4	6	7	6	2	262	18	62	43	38	27	19	17	14
Loco_051319c	6	1	4	V09.MC	1		2019-05-13 13:38:53	0	11	7	5	3	4	3	0	0	0	0	1	0	1	0	0	35	34	39	28	20	23	19	12	11	12	9	10	7	9	6	4	2	245	34	50	35	25	26	23	15	11
Loco_051319c	6	1	5	V09.MC	1		2019-05-13 13:38:53	2	15	6	8	5	0	0	0	0	0	0	0	0	0	0	0	36	11	31	30	16	9	2	1	1	0	0	0	0	0	0	0	0	101	13	46	36	24	14	2	1	1
Loco_051319c	6	1	6	V09.MC	1		2019-05-13 13:38:53	2	8	2	1	2	1	0	1	2	1	0	0	0	1	0	0	21	21	31	25	23	21	23	21	21	17	14	17	15	14	9	7	5	284	23	39	27	24	23	24	21	22
Loco_051319c	6	1	7	V09.MC	1		2019-05-13 13:38:53	3	20	10	5	0	0	0	0	0	0	0	0	0	0	1	0	39	19	35	25	10	4	3	1	1	2	3	2	2	3	3	4	3	120	22	55	35	15	4	3	1	1
Loco_051319c	6	1	8	V09.MC	1		2019-05-13 13:38:53	3	4	0	1	2	1	2	1	1	1	0	0	0	0	0	0	16	29	27	25	23	14	15	13	8	10	7	7	7	4	4	5	3	201	32	31	25	24	16	16	15	9
Loco_051319c	6	1	9	V09.MC	1		2019-05-13 13:38:53	2	6	14	3	0	0	0	0	0	0	0	0	0	0	0	0	25	11	12	15	9	0	0	0	0	0	0	0	0	0	0	0	0	47	13	18	29	12	0	0	0	0
Loco_051319c	6	1	10	V09.MC	1		2019-05-13 13:38:53	0	4	4	1	0	0	0	0	0	0	0	0	0	0	0	0	9	9	9	5	4	4	2	0	0	0	0	0	0	0	0	0	0	33	9	13	9	5	4	2	0	0
Loco_051319c	6	1	11	V09.MC	1		2019-05-13 13:38:53	4	9	1	6	0	0	0	0	0	0	0	0	0	0	2	0	22	28	31	18	19	9	11	4	5	2	2	5	5	9	8	7	2	165	32	40	19	25	9	11	4	5
Loco_051319c	6	1	12	V09.MC	1		2019-05-13 13:38:53	4	12	8	3	0	0	0	0	0	0	1	1	0	0	1	0	30	23	38	37	28	17	19	14	14	10	10	14	17	21	15	15	13	305	27	50	45	31	17	19	14	14
Loco_051319c	7	1	1	V09.MD	1		2019-05-13 13:38:53	0	1	0	1	0	2	1	1	0	0	1	0	0	1	1	0	9	19	47	59	56	59	61	56	61	68	70	60	70	67	65	63	27	908	19	48	59	57	59	63	57	62
Loco_051319c	7	1	2	V09.MD	1		2019-05-13 13:38:53	0	0	3	0	0	1	1	2	0	0	1	0	2	1	3	0	14	15	35	54	46	45	42	45	37	69	51	54	60	72	52	60	40	777	15	35	57	46	45	43	46	39
Loco_051319c	7	1	3	V09.MD	1		2019-05-13 13:38:53	0	1	0	0	0	0	1	0	0	0	2	0	0	3	5	1	13	6	21	29	25	43	44	42	41	45	52	45	55	72	71	75	45	711	6	22	29	25	43	44	43	41
Loco_051319c	7	1	4	V09.MD	1		2019-05-13 13:38:53	0	0	0	1	1	1	0	0	1	0	0	0	6	3	4	2	19	9	29	33	32	41	42	32	21	33	27	43	43	59	49	55	41	589	9	29	33	33	42	43	32	21
Loco_051319c	7	1	5	V09.MD	1		2019-05-13 13:38:53	0	1	0	1	0	1	0	0	0	0	1	1	4	1	4	2	16	3	15	14	21	29	27	24	16	28	31	26	29	45	44	39	26	417	3	16	14	22	29	28	24	16
Loco_051319c	7	1	6	V09.MD	1		2019-05-13 13:38:53	0	0	0	0	1	0	0	0	0	0	0	0	1	8	5	15	30	1	10	8	8	7	8	8	7	8	7	22	18	30	37	51	41	271	1	10	8	8	8	8	8	7
Loco_051319c	7	1	7	V09.MD	1		2019-05-13 13:38:53	0	1	0	0	0	0	0	0	0	0	0	0	1	2	0	21	25	0	4	5	1	4	3	1	2	1	2	5	14	16	14	26	22	120	0	5	5	1	4	3	1	2
Loco_051319c	7	1	8	V09.MD	1		2019-05-13 13:38:53	0	0	0	0	0	0	0	0	0	0	0	0	0	7	8	8	23	2	4	4	3	8	6	5	4	4	5	13	18	22	47	50	26	221	2	4	4	3	8	6	5	4
Loco_051319c	7	1	9	V09.MD	1		2019-05-13 13:38:53	2	1	1	0	0	0	1	0	0	0	0	0	0	0	0	8	13	7	11	18	19	21	23	13	10	14	17	22	34	27	31	32	22	321	9	12	19	19	21	23	14	10
Loco_051319c	7	1	10	V09.MD	1		2019-05-13 13:38:53	0	0	0	0	0	0	0	0	0	0	0	0	0	0	0	0	0	0	0	0	0	0	0	0	0	0	0	0	0	0	1	0	0	1	0	0	0	0	0	0	0	0
Loco_051319c	7	1	11	V09.MD	1		2019-05-13 13:38:53	0	0	0	0	0	0	0	0	0	0	0	1	4	0	3	19	27	0	0	0	0	0	0	0	0	0	0	1	5	14	0	13	16	49	0	0	0	0	0	0	0	0
Loco_051319c	7	1	12	V09.MD	1		2019-05-13 13:38:53	0	0	0	0	0	0	0	0	0	0	0	0	1	0	0	17	18	0	0	0	0	0	0	0	0	0	0	0	0	1	0	1	3	5	0	0	0	0	0	0	0	0
Loco_051319c	8	1	1	V09.ME	1		2019-05-13 13:38:53	1	1	2	0	0	1	0	1	2	0	0	0	3	0	0	0	11	39	55	57	64	76	78	97	78	72	64	43	44	43	37	32	11	890	40	56	59	64	76	79	97	79
Loco_051319c	8	1	2	V09.ME	1		2019-05-13 13:38:53	1	3	2	3	1	1	3	0	0	1	1	1	0	0	1	1	19	38	32	37	57	71	49	48	50	44	37	26	24	21	19	21	6	580	39	35	39	60	72	50	51	50
Loco_051319c	8	1	3	V09.ME	1		2019-05-13 13:38:53	2	2	2	8	1	1	2	0	1	0	0	0	1	0	0	0	20	20	7	11	18	32	19	13	11	7	6	3	5	3	2	4	3	164	22	9	13	26	33	20	15	11
Loco_051319c	8	1	4	V09.ME	1		2019-05-13 13:38:53	11	1	5	3	0	2	1	0	0	0	0	2	0	0	0	0	25	30	13	15	20	25	26	27	23	20	17	16	13	12	11	16	9	293	41	14	20	23	25	28	28	23
Loco_051319c	8	1	5	V09.ME	1		2019-05-13 13:38:53	3	0	11	7	7	0	0	0	0	0	0	0	0	0	0	1	29	16	3	12	32	30	21	14	9	9	7	11	10	6	4	5	9	198	19	3	23	39	37	21	14	9
Loco_051319c	8	1	6	V09.ME	1		2019-05-13 13:38:53	10	0	0	0	2	2	1	0	0	0	0	0	0	0	0	3	18	20	8	8	16	17	26	21	18	17	13	7	6	4	3	11	7	202	30	8	8	16	19	28	22	18
Loco_051319c	8	1	7	V09.ME	1		2019-05-13 13:38:53	13	0	0	2	5	0	0	0	0	0	0	0	0	0	0	0	20	9	1	1	7	8	4	1	0	0	0	0	0	0	0	0	0	31	22	1	1	9	13	4	1	0
Loco_051319c	8	1	8	V09.ME	1		2019-05-13 13:38:53	2	1	1	2	2	1	0	0	1	0	0	2	1	0	1	2	16	22	28	20	40	40	38	49	51	44	29	15	17	19	16	20	9	457	24	29	21	42	42	39	49	51
Loco_051319c	8	1	9	V09.ME	1		2019-05-13 13:38:53	13	2	0	1	0	0	1	0	0	0	0	2	1	0	1	0	21	23	11	9	21	19	17	17	18	15	15	10	9	6	7	14	4	215	36	13	9	22	19	17	18	18
Loco_051319c	8	1	10	V09.ME	1		2019-05-13 13:38:53	1	0	0	0	0	2	0	1	0	5	5	3	2	3	3	1	26	17	21	21	21	28	23	35	36	38	38	36	34	25	13	33	21	440	18	21	21	21	28	25	35	37
Loco_051319c	8	1	11	V09.ME	1		2019-05-13 13:38:53	0	0	0	0	0	0	0	0	0	2	0	1	0	2	11	9	25	3	3	4	5	3	2	10	6	8	15	23	37	22	9	38	38	226	3	3	4	5	3	2	10	6
Loco_051319c	8	1	12	V09.ME	1		2019-05-13 13:38:53	0	0	0	0	0	0	0	0	0	0	0	1	0	0	18	0	19	0	0	0	0	0	0	0	0	0	2	3	4	0	2	10	9	30	0	0	0	0	0	0	0	0
Loco_052019c	1	1	1	V10.MA	1		2019-05-20 13:10:38	1	0	3	1	0	0	3	1	2	2	0	2	1	2	0	0	18	37	35	47	50	46	52	65	61	68	66	54	51	51	59	43	23	808	38	35	50	51	46	52	68	62
Loco_052019c	1	1	2	V10.MA	1		2019-05-20 13:10:38	1	2	3	1	1	0	4	2	2	1	3	0	0	0	0	1	21	40	39	45	45	48	56	81	62	53	56	48	43	34	29	22	13	714	41	41	48	46	49	56	85	64
Loco_052019c	1	1	3	V10.MA	1		2019-05-20 13:10:38	3	1	10	6	1	1	2	0	0	0	0	0	0	2	0	0	26	42	25	33	43	36	31	42	31	33	35	29	20	18	17	12	8	455	45	26	43	49	37	32	44	31
Loco_052019c	1	1	4	V10.MA	1		2019-05-20 13:10:38	0	3	8	0	1	4	1	1	0	1	0	0	0	0	0	0	19	35	32	26	29	26	36	34	16	10	5	3	1	1	0	0	0	254	35	35	34	29	27	40	35	17
Loco_052019c	1	1	5	V10.MA	1		2019-05-20 13:10:38	14	1	0	3	1	0	0	0	0	0	0	0	0	0	0	0	19	19	14	10	21	30	24	21	10	7	7	3	2	5	2	2	1	178	33	15	10	24	31	24	21	10
Loco_052019c	1	1	6	V10.MA	1		2019-05-20 13:10:38	5	0	8	2	3	0	1	0	0	0	0	0	0	0	0	0	19	18	12	10	12	17	13	14	6	6	9	5	5	3	3	2	1	136	23	12	18	14	20	13	15	6
Loco_052019c	1	1	7	V10.MA	1		2019-05-20 13:10:38	6	0	5	2	2	0	0	0	0	0	0	0	0	0	0	0	15	8	1	6	12	14	4	2	0	0	0	0	0	0	0	0	0	47	14	1	11	14	16	4	2	0
Loco_052019c	1	1	8	V10.MA	1		2019-05-20 13:10:38	3	0	5	2	7	1	1	2	0	0	0	0	1	0	0	4	26	13	9	18	24	26	19	24	21	20	16	6	8	12	16	12	12	256	16	9	23	26	33	20	25	23
Loco_052019c	1	1	9	V10.MA	1		2019-05-20 13:10:38	1	0	2	1	1	0	1	0	0	0	1	2	0	0	0	0	9	32	22	25	27	31	31	32	19	29	26	24	21	24	22	15	10	390	33	22	27	28	32	31	33	19
Loco_052019c	1	1	10	V10.MA	1		2019-05-20 13:10:38	19	3	6	3	2	0	0	0	0	0	0	0	0	0	0	0	33	13	8	6	12	11	6	5	6	4	1	1	2	1	1	2	3	82	32	11	12	15	13	6	5	6
Loco_052019c	1	1	11	V10.MA	1		2019-05-20 13:10:38	0	1	3	2	4	0	0	0	0	0	0	0	0	0	0	0	10	18	5	8	13	13	6	5	5	4	3	5	4	2	2	2	2	97	18	6	11	15	17	6	5	5
Loco_052019c	1	1	12	V10.MA	1		2019-05-20 13:10:38	11	0	0	0	0	1	0	0	0	0	0	0	0	0	0	0	12	4	1	1	5	1	1	0	0	0	0	0	0	0	0	0	0	13	15	1	1	5	1	2	0	0
Loco_052019c	5	1	1	V10.MB	1		2019-05-20 13:10:38	4	0	1	1	1	0	2	1	1	0	0	4	1	1	1	0	18	17	22	26	28	38	34	34	30	46	48	50	51	45	49	38	23	579	21	22	27	29	39	34	36	31
Loco_052019c	5	1	2	V10.MB	1		2019-05-20 13:10:38	0	1	1	3	4	4	3	1	2	1	1	7	4	3	0	0	35	17	18	21	26	29	34	35	32	39	44	52	56	54	47	41	18	563	17	19	22	29	33	38	38	33
Loco_052019c	5	1	3	V10.MB	1		2019-05-20 13:10:38	0	2	1	10	0	1	2	1	0	1	1	0	2	7	0	0	28	13	17	18	19	15	13	15	17	14	17	16	19	25	20	16	5	259	13	19	19	29	15	14	17	18
Loco_052019c	5	1	4	V10.MB	1		2019-05-20 13:10:38	2	0	1	0	1	0	0	0	5	1	1	0	0	4	1	0	16	6	5	5	7	7	8	13	12	13	20	20	16	20	22	16	13	203	8	5	6	7	8	8	13	12
Loco_052019c	5	1	5	V10.MB	1		2019-05-20 13:10:38	4	1	1	0	1	0	5	1	2	0	0	7	1	3	0	3	29	14	20	20	22	28	30	28	21	24	25	24	27	28	31	26	16	384	18	21	21	22	29	30	33	22
Loco_052019c	5	1	6	V10.MB	1		2019-05-20 13:10:38	0	0	0	0	0	0	0	0	0	2	1	0	3	6	3	3	18	13	12	14	12	12	14	18	18	19	23	24	28	32	36	32	18	325	13	12	14	12	12	14	18	18
Loco_052019c	5	1	7	V10.MB	1		2019-05-20 13:10:38	3	0	0	0	0	0	0	0	0	0	0	0	0	1	2	6	12	4	2	3	1	2	1	2	2	1	4	2	1	4	11	6	7	53	7	2	3	1	2	1	2	2
Loco_052019c	5	1	8	V10.MB	1		2019-05-20 13:10:38	4	1	0	5	0	0	2	0	0	1	1	0	2	3	5	3	27	15	16	17	14	14	16	17	17	15	14	13	21	20	19	15	14	257	19	17	17	19	14	16	19	17
Loco_052019c	5	1	9	V10.MB	1		2019-05-20 13:10:38	2	6	0	0	0	12	0	0	1	0	0	0	0	0	0	0	21	12	16	12	15	19	16	8	10	11	11	13	10	10	8	6	6	183	14	22	12	15	19	28	8	10
Loco_052019c	5	1	10	V10.MB	1		2019-05-20 13:10:38	5	0	2	0	0	2	0	0	0	1	0	2	0	3	4	0	19	14	9	10	17	14	25	15	25	17	22	17	14	18	21	14	10	262	19	9	12	17	14	27	15	25
Loco_052019c	5	1	11	V10.MB	1		2019-05-20 13:10:38	0	0	0	0	0	0	0	0	0	0	0	6	1	0	0	0	7	0	0	0	0	0	0	0	0	0	0	0	1	4	2	0	3	10	0	0	0	0	0	0	0	0
Loco_052019c	5	1	12	V10.MB	1		2019-05-20 13:10:38	0	0	0	0	0	0	0	0	0	0	0	0	0	1	0	0	1	0	0	0	0	0	0	0	0	0	0	0	0	0	1	0	0	1	0	0	0	0	0	0	0	0
Loco_052019c	6	1	1	V10.MC	1		2019-05-20 13:10:38	2	2	1	0	2	0	1	0	2	1	0	2	4	1	1	0	19	24	30	37	37	39	36	40	33	37	52	48	52	49	48	25	9	596	26	32	38	37	41	36	41	33
Loco_052019c	6	1	2	V10.MC	1		2019-05-20 13:10:38	0	2	1	3	0	2	3	0	0	1	1	2	1	0	0	0	16	34	54	61	49	35	33	28	22	27	30	26	24	29	18	17	5	492	34	56	62	52	35	35	31	22
Loco_052019c	6	1	3	V10.MC	1		2019-05-20 13:10:38	2	19	3	2	1	1	0	0	0	0	0	0	0	0	2	0	30	29	44	30	24	13	14	8	10	11	12	8	9	9	5	5	1	232	31	63	33	26	14	15	8	10
Loco_052019c	6	1	4	V10.MC	1		2019-05-20 13:10:38	6	2	2	0	1	2	0	3	2	2	0	1	0	1	1	0	23	32	36	26	26	27	29	25	17	25	28	18	19	17	19	19	13	376	38	38	28	26	28	31	25	20
Loco_052019c	6	1	5	V10.MC	1		2019-05-20 13:10:38	3	6	5	9	8	1	0	0	0	0	0	0	0	0	0	0	32	24	37	37	32	29	14	4	4	7	5	3	4	3	2	1	2	208	27	43	42	41	37	15	4	4
Loco_052019c	6	1	6	V10.MC	1		2019-05-20 13:10:38	3	1	4	6	22	0	0	0	0	0	0	0	0	0	0	0	36	10	7	11	13	11	3	0	0	1	0	0	0	0	0	0	0	56	13	8	15	19	33	3	0	0
Loco_052019c	6	1	7	V10.MC	1		2019-05-20 13:10:38	3	0	0	4	6	0	0	0	0	0	0	0	0	0	0	0	13	13	9	4	5	10	3	2	0	0	0	0	0	0	0	0	0	46	16	9	4	9	16	3	2	0
Loco_052019c	6	1	8	V10.MC	1		2019-05-20 13:10:38	0	0	0	0	11	0	0	0	0	0	0	0	0	0	0	0	11	0	0	0	1	2	1	0	0	0	0	0	0	0	0	0	0	4	0	0	0	1	13	1	0	0
Loco_052019c	6	1	9	V10.MC	1		2019-05-20 13:10:38	2	1	2	0	21	0	0	0	0	0	0	0	0	0	0	0	26	10	11	9	7	12	12	6	6	6	7	5	3	4	2	3	2	105	12	12	11	7	33	12	6	6
Loco_052019c	6	1	10	V10.MC	1		2019-05-20 13:10:38	2	3	1	6	1	2	3	1	0	2	1	0	1	0	2	0	25	35	37	26	33	25	28	17	9	9	21	17	18	14	11	14	11	325	37	40	27	39	26	30	20	10
Loco_052019c	6	1	11	V10.MC	1		2019-05-20 13:10:38	12	10	6	8	0	0	1	0	0	0	0	0	0	0	0	0	37	22	29	20	17	12	5	5	3	3	3	3	2	3	3	4	4	138	34	39	26	25	12	5	6	3
Loco_052019c	6	1	12	V10.MC	1		2019-05-20 13:10:38	9	8	2	5	3	0	0	0	0	0	0	0	0	0	0	0	27	34	41	26	29	24	4	0	0	0	0	0	0	0	0	0	0	158	43	49	28	34	27	4	0	0
Loco_052019c	7	1	1	V10.MD	1		2019-05-20 13:10:38	1	3	1	1	4	0	0	0	0	1	0	0	1	2	2	0	16	13	32	37	58	57	54	64	60	54	48	42	52	53	45	41	24	734	14	35	38	59	61	54	64	60
Loco_052019c	7	1	2	V10.MD	1		2019-05-20 13:10:38	2	3	1	2	0	0	0	3	0	2	0	1	2	1	2	5	24	10	19	20	22	26	27	33	32	32	43	34	33	30	27	26	13	427	12	22	21	24	26	27	33	35
Loco_052019c	7	1	3	V10.MD	1		2019-05-20 13:10:38	1	2	1	8	3	2	0	3	2	1	1	1	1	1	1	2	30	6	10	19	29	28	24	26	35	29	25	17	25	22	14	20	13	342	7	12	20	37	31	26	26	38
Loco_052019c	7	1	4	V10.MD	1		2019-05-20 13:10:38	7	1	1	0	0	1	0	0	0	0	1	3	0	7	6	1	28	15	11	7	7	11	14	7	9	8	9	13	17	10	22	24	15	199	22	12	8	7	11	15	7	9
Loco_052019c	7	1	5	V10.MD	1		2019-05-20 13:10:38	3	0	0	2	1	4	0	0	0	1	0	0	4	1	0	4	20	10	5	3	6	11	17	13	6	9	9	11	16	15	14	16	19	180	13	5	3	8	12	21	13	6
Loco_052019c	7	1	6	V10.MD	1		2019-05-20 13:10:38	1	0	0	0	0	0	0	0	0	0	0	1	0	1	19	2	24	2	5	3	4	3	4	8	3	2	4	6	12	15	7	27	23	128	3	5	3	4	3	4	8	3
Loco_052019c	7	1	7	V10.MD	1		2019-05-20 13:10:38	2	1	0	1	0	0	1	1	0	0	0	2	0	0	3	2	13	8	7	6	8	8	8	12	12	15	13	14	18	17	9	23	22	200	10	8	6	9	8	8	13	13
Loco_052019c	7	1	8	V10.MD	1		2019-05-20 13:10:38	0	3	0	1	0	0	0	0	0	0	1	1	4	2	3	18	33	4	2	3	3	3	3	4	4	5	7	9	15	22	22	29	28	163	4	5	3	4	3	3	4	4
Loco_052019c	7	1	9	V10.MD	1		2019-05-20 13:10:38	0	0	0	0	0	0	0	0	0	0	2	1	1	10	6	9	29	8	7	6	7	12	11	17	9	8	19	24	23	34	29	34	24	272	8	7	6	7	12	11	17	9
Loco_052019c	7	1	10	V10.MD	1		2019-05-20 13:10:38	0	0	0	0	0	0	0	0	0	0	0	0	1	0	5	3	9	0	0	0	0	0	0	0	0	0	0	3	6	10	2	12	16	49	0	0	0	0	0	0	0	0
Loco_052019c	7	1	11	V10.MD	1		2019-05-20 13:10:38	0	0	0	0	0	0	0	0	0	0	0	0	1	0	0	2	3	0	0	0	0	0	0	0	0	0	0	0	2	1	0	3	5	11	0	0	0	0	0	0	0	0
Loco_052019c	7	1	12	V10.MD	1		2019-05-20 13:10:38	0	0	0	0	0	0	0	0	0	0	0	0	0	0	0	3	3	0	0	0	0	0	0	0	0	0	0	2	0	0	0	2	2	6	0	0	0	0	0	0	0	0
Loco_052019c	8	1	1	V10.ME	1		2019-05-20 13:10:38	0	0	0	1	3	2	0	0	1	0	0	1	2	0	3	3	16	13	30	28	42	41	59	71	100	107	88	69	61	75	66	62	26	938	13	30	28	43	44	61	71	100
Loco_052019c	8	1	2	V10.ME	1		2019-05-20 13:10:38	0	0	0	0	0	1	0	0	0	0	2	1	3	5	6	0	18	13	15	12	21	27	41	46	56	57	56	44	32	30	38	47	27	562	13	15	12	21	27	42	46	56
Loco_052019c	8	1	3	V10.ME	1		2019-05-20 13:10:38	0	0	0	4	5	1	0	0	1	0	1	1	0	0	2	6	21	13	22	14	19	31	26	35	46	54	59	34	36	32	27	30	23	501	13	22	14	23	36	27	35	46
Loco_052019c	8	1	4	V10.ME	1		2019-05-20 13:10:38	2	0	0	0	0	0	0	1	0	0	0	1	2	0	6	12	24	1	4	6	16	16	11	17	21	27	27	18	22	14	10	18	23	251	3	4	6	16	16	11	17	22
Loco_052019c	8	1	5	V10.ME	1		2019-05-20 13:10:38	0	0	0	0	0	0	0	0	0	0	0	0	1	3	0	6	10	0	0	0	0	0	0	0	0	0	0	4	0	3	5	3	12	27	0	0	0	0	0	0	0	0
Loco_052019c	8	1	6	V10.ME	1		2019-05-20 13:10:38	0	0	0	1	0	0	0	0	1	0	0	0	3	0	1	3	9	7	8	7	8	9	10	18	19	27	31	27	18	11	11	18	28	257	7	8	7	9	9	10	18	19
Loco_052019c	8	1	7	V10.ME	1		2019-05-20 13:10:38	1	0	1	0	0	0	1	4	1	2	1	1	1	1	5	15	34	7	7	12	12	9	11	18	20	32	30	27	29	14	11	31	44	314	8	7	13	12	9	11	19	24
Loco_052019c	8	1	8	V10.ME	1		2019-05-20 13:10:38	1	0	0	0	0	0	0	2	1	0	0	1	2	0	4	9	20	5	6	4	7	7	9	17	23	24	23	25	17	12	9	22	26	236	6	6	4	7	7	9	17	25
Loco_052019c	8	1	9	V10.ME	1		2019-05-20 13:10:38	0	0	0	0	0	0	0	0	0	0	1	3	1	0	10	6	21	0	0	0	0	0	0	0	1	3	6	9	10	3	2	19	16	69	0	0	0	0	0	0	0	1
Loco_052019c	8	1	10	V10.ME	1		2019-05-20 13:10:38	0	0	0	0	0	0	0	0	0	0	0	0	0	0	0	1	1	0	0	0	0	0	0	0	0	0	0	0	0	0	0	1	1	2	0	0	0	0	0	0	0	0
Loco_052019c	8	1	11	V10.ME	1		2019-05-20 13:10:38	0	0	0	0	0	0	0	0	0	0	0	0	0	0	0	0	0	0	0	0	0	0	0	0	0	0	0	0	0	0	0	1	1	2	0	0	0	0	0	0	0	0
Loco_052019c	8	1	12	V10.ME	1		2019-05-20 13:10:38	0	0	0	0	0	0	0	0	0	0	0	0	0	0	0	0	0	0	0	0	0	0	0	0	0	0	0	0	2	0	0	0	1	3	0	0	0	0	0	0	0	0
Loco_052019	1	1	1	V10.FA	1		2019-05-20 14:31:25	1	0	3	4	0	0	0	1	0	0	3	5	3	3	1	1	25	41	45	45	54	53	51	59	62	51	55	62	57	54	60	46	25	820	42	45	48	58	53	51	59	63
Loco_052019	1	1	2	V10.FA	1		2019-05-20 14:31:25	0	1	0	2	3	3	0	0	0	0	0	0	2	3	2	0	16	37	42	46	44	54	67	72	40	31	24	32	33	32	44	37	22	657	37	43	46	46	57	70	72	40
Loco_052019	1	1	3	V10.FA	1		2019-05-20 14:31:25	0	1	0	1	3	0	0	0	0	0	2	0	0	6	7	0	20	16	22	24	28	20	21	22	18	17	18	23	17	23	42	36	18	365	16	23	24	29	23	21	22	18
Loco_052019	1	1	4	V10.FA	1		2019-05-20 14:31:25	1	0	1	1	1	0	1	0	0	1	1	0	1	5	15	2	30	17	19	18	23	30	28	34	23	17	22	37	36	25	35	35	17	416	18	19	19	24	31	28	35	23
Loco_052019	1	1	5	V10.FA	1		2019-05-20 14:31:25	4	2	4	1	1	2	1	0	0	0	1	2	2	2	1	1	24	22	20	22	26	26	34	37	19	10	15	20	21	22	22	25	14	355	26	22	26	27	27	36	38	19
Loco_052019	1	1	6	V10.FA	1		2019-05-20 14:31:25	1	0	0	0	0	1	0	0	1	1	0	1	0	0	26	8	39	5	5	5	1	4	9	7	3	4	6	14	12	15	19	32	16	157	6	5	5	1	4	10	7	3
Loco_052019	1	1	7	V10.FA	1		2019-05-20 14:31:25	0	0	0	0	0	0	0	0	0	0	0	0	0	2	0	2	4	0	0	0	0	0	0	0	0	0	0	0	2	2	8	11	5	28	0	0	0	0	0	0	0	0
Loco_052019	1	1	8	V10.FA	1		2019-05-20 14:31:25	0	0	0	0	0	0	0	0	0	0	0	0	4	0	0	1	5	0	0	0	0	0	0	0	0	0	0	0	0	3	0	0	2	5	0	0	0	0	0	0	0	0
Loco_052019	1	1	9	V10.FA	1		2019-05-20 14:31:25	0	0	0	0	0	0	0	0	0	0	0	0	1	0	0	3	4	0	0	0	0	0	0	0	0	0	0	0	0	2	0	0	3	5	0	0	0	0	0	0	0	0
Loco_052019	1	1	10	V10.FA	1		2019-05-20 14:31:25	0	0	0	0	0	0	0	0	0	0	0	1	0	1	3	2	7	0	0	0	0	0	0	0	0	0	0	0	1	3	3	5	1	13	0	0	0	0	0	0	0	0
Loco_052019	1	1	11	V10.FA	1		2019-05-20 14:31:25	0	0	0	0	0	0	0	0	0	0	0	0	0	0	1	12	13	0	0	0	0	0	0	0	0	0	0	0	1	5	2	7	7	22	0	0	0	0	0	0	0	0
Loco_052019	1	1	12	V10.FA	1		2019-05-20 14:31:25	0	0	0	0	0	0	0	0	0	0	0	0	1	0	0	1	2	0	0	0	0	0	0	0	0	0	0	0	1	3	1	5	4	14	0	0	0	0	0	0	0	0
Loco_052019	2	1	1	V10.FB	1		2019-05-20 14:31:25	0	2	4	1	5	3	1	0	0	1	0	0	4	3	2	1	27	24	35	38	45	56	48	33	31	26	25	31	43	38	37	36	24	570	24	37	42	46	61	51	34	31
Loco_052019	2	1	2	V10.FB	1		2019-05-20 14:31:25	2	4	0	2	0	1	0	1	2	3	0	1	1	2	4	0	23	36	47	62	62	43	24	16	17	11	17	21	23	22	19	17	9	446	38	51	62	64	43	25	16	18
Loco_052019	2	1	3	V10.FB	1		2019-05-20 14:31:25	8	2	2	1	0	0	0	0	0	0	0	2	4	2	7	0	28	22	23	35	19	13	9	4	5	6	1	6	16	24	25	26	12	246	30	25	37	20	13	9	4	5
Loco_052019	2	1	4	V10.FB	1		2019-05-20 14:31:25	3	0	1	1	0	0	0	0	0	0	1	1	1	3	13	5	29	8	6	12	11	8	7	5	7	5	4	9	20	29	36	38	16	221	11	6	13	12	8	7	5	7
Loco_052019	2	1	5	V10.FB	1		2019-05-20 14:31:25	1	0	2	1	0	0	0	0	1	0	0	1	1	5	20	6	38	6	5	4	3	1	1	0	2	2	0	3	13	5	14	18	6	83	7	5	6	4	1	1	0	2
Loco_052019	2	1	6	V10.FB	1		2019-05-20 14:31:25	0	0	0	0	0	0	0	0	0	0	0	4	4	3	10	0	21	0	0	0	0	0	0	0	0	0	0	2	7	10	9	12	1	41	0	0	0	0	0	0	0	0
Loco_052019	2	1	7	V10.FB	1		2019-05-20 14:31:25	0	0	0	0	0	0	0	0	0	0	0	0	0	0	2	0	2	0	0	0	0	0	0	0	0	0	0	0	0	0	0	0	0	0	0	0	0	0	0	0	0	0
Loco_052019	2	1	8	V10.FB	1		2019-05-20 14:31:25	0	0	0	2	0	0	0	0	0	0	0	0	1	3	3	0	9	7	4	8	9	6	6	6	6	5	7	7	16	20	25	24	4	160	7	4	8	11	6	6	6	6
Loco_052019	2	1	9	V10.FB	1		2019-05-20 14:31:25	0	0	3	1	0	1	0	0	0	0	0	0	6	6	6	0	23	13	17	24	21	19	11	7	4	10	7	8	18	20	23	21	5	228	13	17	27	22	19	12	7	4
Loco_052019	2	1	10	V10.FB	1		2019-05-20 14:31:25	0	0	0	0	0	0	0	0	0	0	0	0	2	20	12	0	34	0	0	0	0	0	0	0	0	0	0	1	13	9	18	15	0	56	0	0	0	0	0	0	0	0
Loco_052019	2	1	11	V10.FB	1		2019-05-20 14:31:25	0	0	0	0	0	0	0	0	0	0	0	0	2	15	3	3	23	0	0	0	0	0	0	0	0	0	0	0	8	12	15	17	2	54	0	0	0	0	0	0	0	0
Loco_052019	2	1	12	V10.FB	1		2019-05-20 14:31:25	0	0	0	0	0	0	0	0	0	0	0	0	0	0	0	0	0	0	0	0	0	0	0	0	0	0	0	0	0	0	1	0	1	2	0	0	0	0	0	0	0	0
Loco_052019	3	1	1	V10.FC	1		2019-05-20 14:31:25	1	1	1	1	0	1	1	2	0	0	3	1	0	0	1	0	13	24	39	43	56	60	86	55	93	66	61	86	68	60	53	56	21	927	25	40	44	57	60	87	56	95
Loco_052019	3	1	2	V10.FC	1		2019-05-20 14:31:25	2	0	0	4	0	3	3	0	0	0	2	1	1	1	2	3	22	20	34	27	39	32	58	43	62	43	41	65	51	46	35	38	22	656	22	34	27	43	32	61	46	62
Loco_052019	3	1	3	V10.FC	1		2019-05-20 14:31:25	3	2	0	1	6	0	0	0	0	2	0	1	1	1	1	5	23	25	31	21	30	35	41	28	33	26	26	28	20	19	25	28	16	432	28	33	21	31	41	41	28	33
Loco_052019	3	1	4	V10.FC	1		2019-05-20 14:31:25	7	2	0	2	1	0	0	2	0	0	1	0	0	3	0	1	19	25	25	14	27	27	35	23	34	26	24	37	28	21	22	20	13	401	32	27	14	29	28	35	23	36
Loco_052019	3	1	5	V10.FC	1		2019-05-20 14:31:25	2	1	1	7	1	2	0	2	0	0	1	0	0	0	0	0	17	19	18	13	23	27	26	9	16	8	4	6	5	3	6	3	0	186	21	19	14	30	28	28	9	18
Loco_052019	3	1	6	V10.FC	1		2019-05-20 14:31:25	3	0	17	30	3	0	0	0	0	0	0	0	0	0	0	0	53	4	0	3	17	14	4	1	0	0	0	0	0	0	0	0	0	43	7	0	20	47	17	4	1	0
Loco_052019	3	1	7	V10.FC	1		2019-05-20 14:31:25	6	0	0	1	1	0	2	0	0	0	1	0	0	0	0	1	12	13	5	4	8	4	8	11	7	9	3	7	6	3	8	4	2	102	19	5	4	9	5	8	13	7
Loco_052019	3	1	8	V10.FC	1		2019-05-20 14:31:25	0	0	0	2	2	0	0	0	0	0	0	0	0	0	0	0	4	3	0	0	2	1	0	0	0	0	0	0	0	0	0	0	0	6	3	0	0	4	3	0	0	0
Loco_052019	3	1	9	V10.FC	1		2019-05-20 14:31:25	1	0	0	0	0	0	0	0	0	0	0	0	0	0	0	0	1	1	0	0	0	0	0	0	0	0	0	0	0	0	0	0	0	1	2	0	0	0	0	0	0	0
Loco_052019	3	1	10	V10.FC	1		2019-05-20 14:31:25	0	0	0	0	0	0	0	0	0	0	0	0	0	0	0	0	0	0	0	0	0	0	0	0	0	0	0	0	0	0	0	0	0	0	0	0	0	0	0	0	0	0
Loco_052019	3	1	11	V10.FC	1		2019-05-20 14:31:25	5	0	0	0	0	2	0	0	0	0	0	0	0	0	0	0	7	4	2	1	0	0	3	0	0	0	0	0	0	0	0	0	0	10	9	2	1	0	0	5	0	0
Loco_052019	3	1	12	V10.FC	1		2019-05-20 14:31:25	12	0	0	0	2	3	1	1	0	0	0	0	1	0	1	0	21	22	14	7	21	25	25	20	13	8	9	16	16	13	16	12	5	242	34	14	7	21	27	28	21	14
Loco_052019	4	1	1	V10.FD	1		2019-05-20 14:31:25	2	0	0	1	1	0	2	1	0	0	0	3	0	1	3	0	14	22	38	48	66	67	79	96	93	93	85	78	75	46	47	42	13	988	24	38	48	67	68	79	98	94
Loco_052019	4	1	2	V10.FD	1		2019-05-20 14:31:25	0	1	1	0	0	1	2	3	2	2	1	0	1	3	0	0	17	17	39	30	36	41	55	57	47	42	39	34	28	20	22	25	15	547	17	40	31	36	41	56	59	50
Loco_052019	4	1	3	V10.FD	1		2019-05-20 14:31:25	2	1	2	2	0	0	1	1	3	1	1	1	0	2	0	2	19	15	11	24	23	32	23	32	34	39	39	35	23	24	22	17	10	403	17	12	26	25	32	23	33	35
Loco_052019	4	1	4	V10.FD	1		2019-05-20 14:31:25	1	2	3	2	1	3	0	0	0	1	0	0	2	3	0	3	21	16	8	10	17	16	20	18	16	18	17	15	19	15	11	10	6	232	17	10	13	19	17	23	18	16
Loco_052019	4	1	5	V10.FD	1		2019-05-20 14:31:25	4	0	0	2	5	3	0	0	1	0	1	2	1	0	0	0	19	14	13	22	23	17	26	22	25	22	24	23	19	12	11	11	6	290	18	13	22	25	22	29	22	25
Loco_052019	4	1	6	V10.FD	1		2019-05-20 14:31:25	15	0	0	1	0	0	0	0	0	0	0	0	0	0	0	0	16	5	0	1	4	0	0	0	0	0	0	0	0	0	0	0	0	10	20	0	1	5	0	0	0	0
Loco_052019	4	1	7	V10.FD	1		2019-05-20 14:31:25	20	0	0	1	1	0	0	0	0	0	0	0	0	0	0	0	22	10	1	4	9	9	3	0	0	1	0	0	0	0	0	1	0	38	30	1	4	10	10	3	0	0
Loco_052019	4	1	8	V10.FD	1		2019-05-20 14:31:25	2	0	0	0	1	0	0	0	0	0	0	0	0	0	0	0	3	4	2	0	0	4	1	1	0	0	0	0	0	0	0	0	0	12	6	2	0	0	5	1	1	0
Loco_052019	4	1	9	V10.FD	1		2019-05-20 14:31:25	1	0	0	0	0	0	0	0	0	0	0	0	0	0	0	0	1	0	0	0	0	0	0	0	0	0	0	0	0	0	0	0	0	0	1	0	0	0	0	0	0	0
Loco_052019	4	1	10	V10.FD	1		2019-05-20 14:31:25	1	0	0	0	0	0	0	0	3	0	0	0	0	0	0	0	4	0	0	0	0	0	0	0	0	1	0	0	0	0	0	0	0	1	1	0	0	0	0	0	0	0
Loco_052019	4	1	11	V10.FD	1		2019-05-20 14:31:25	3	0	0	0	0	0	0	0	4	1	0	1	0	1	0	0	10	5	5	7	8	13	12	7	8	12	10	12	13	7	7	5	1	132	8	5	7	8	13	12	7	8
Loco_052019	4	1	12	V10.FD	1		2019-05-20 14:31:25	5	0	0	2	3	1	2	1	1	1	0	2	3	1	3	6	31	14	9	11	16	24	28	28	28	34	40	39	40	30	20	33	15	409	19	9	11	18	27	29	30	29
Loco_052019	5	1	1	V10.FE	1		2019-05-20 14:31:25	1	3	4	0	1	0	0	0	0	0	3	1	1	0	4	0	18	23	28	27	29	34	34	31	23	22	30	32	37	43	45	42	24	504	24	31	31	29	35	34	31	23
Loco_052019	5	1	2	V10.FE	1		2019-05-20 14:31:25	1	1	1	0	0	0	0	0	0	0	0	2	7	6	0	6	24	8	14	11	10	10	10	5	5	5	7	11	19	31	39	35	27	247	9	15	12	10	10	10	5	5
Loco_052019	5	1	3	V10.FE	1		2019-05-20 14:31:25	0	0	0	0	0	0	0	0	0	0	0	0	26	19	11	0	56	0	0	0	0	0	0	0	0	0	0	0	2	10	17	9	0	38	0	0	0	0	0	0	0	0
Loco_052019	5	1	4	V10.FE	1		2019-05-20 14:31:25	0	0	1	0	0	0	0	0	0	0	2	2	20	13	0	0	38	10	11	14	9	8	11	7	5	10	15	16	22	26	18	13	9	204	10	11	15	9	8	11	7	5
Loco_052019	5	1	5	V10.FE	1		2019-05-20 14:31:25	2	3	7	8	0	2	0	0	0	0	0	0	0	0	1	0	23	11	8	21	20	4	4	6	5	6	6	8	5	9	10	10	7	140	13	11	28	28	4	6	6	5
Loco_052019	5	1	6	V10.FE	1		2019-05-20 14:31:25	0	0	0	9	0	0	0	0	0	0	0	0	0	0	0	0	9	0	0	7	7	0	0	0	0	0	0	0	0	0	0	0	0	14	0	0	7	16	0	0	0	0
Loco_052019	5	1	7	V10.FE	1		2019-05-20 14:31:25	1	0	13	7	1	2	1	0	0	0	0	0	0	0	0	0	25	8	10	23	26	11	9	7	5	3	1	0	0	0	0	0	0	103	9	10	36	33	12	11	8	5
Loco_052019	5	1	8	V10.FE	1		2019-05-20 14:31:25	8	18	6	1	0	0	0	0	0	0	0	0	0	0	0	0	33	20	24	14	9	5	4	1	0	0	0	0	0	0	0	0	0	77	28	42	20	10	5	4	1	0
Loco_052019	5	1	9	V10.FE	1		2019-05-20 14:31:25	2	17	0	2	0	1	1	0	0	0	0	0	1	1	1	0	26	8	14	10	4	1	5	5	4	7	6	9	8	7	10	9	5	112	10	31	10	6	1	6	6	4
Loco_052019	5	1	10	V10.FE	1		2019-05-20 14:31:25	1	19	0	3	0	1	1	0	2	0	0	0	0	0	0	0	27	10	12	9	11	11	11	8	5	6	5	3	3	2	1	0	0	97	11	31	9	14	11	12	9	5
Loco_052019	5	1	11	V10.FE	1		2019-05-20 14:31:25	0	28	4	2	0	0	0	0	0	0	0	0	0	0	0	0	34	0	4	9	6	0	0	0	0	0	0	0	0	0	0	0	0	19	0	32	13	8	0	0	0	0
Loco_052019	5	1	12	V10.FE	1		2019-05-20 14:31:25	7	5	3	2	0	1	0	0	0	0	0	0	0	0	0	0	18	8	12	11	12	5	4	2	1	0	0	0	0	0	0	0	0	55	15	17	14	14	5	5	2	1
Loco_052719r1	1	1	1	V11.MA	1		2019-05-27 14:33:09	3	0	4	3	2	0	3	2	0	0	0	2	1	2	2	1	25	36	38	45	52	59	58	69	66	66	54	41	33	40	40	30	10	737	39	38	49	55	61	58	72	68
Loco_052719r1	1	1	2	V11.MA	1		2019-05-27 14:33:09	0	0	5	3	2	1	0	0	1	1	0	1	0	1	0	0	15	37	32	41	56	45	50	58	53	47	43	43	41	44	43	33	13	679	37	32	46	59	47	51	58	53
Loco_052719r1	1	1	3	V11.MA	1		2019-05-27 14:33:09	4	1	0	1	5	2	0	0	1	1	0	0	2	2	0	0	19	25	32	40	42	49	49	53	47	42	40	37	44	49	49	35	7	640	29	33	40	43	54	51	53	47
Loco_052719r1	1	1	4	V11.MA	1		2019-05-27 14:33:09	2	1	0	3	1	3	1	1	0	0	1	2	0	1	0	0	16	40	38	35	40	54	56	65	58	46	42	43	32	37	39	19	15	659	42	39	35	43	55	59	66	59
Loco_052719r1	1	1	5	V11.MA	1		2019-05-27 14:33:09	0	1	0	0	1	3	1	3	0	0	2	2	8	1	0	0	22	21	20	21	23	27	30	38	39	42	45	37	38	45	34	20	14	494	21	21	21	23	28	33	39	42
Loco_052719r1	1	1	6	V11.MA	1		2019-05-27 14:33:09	0	2	2	1	0	1	2	1	1	0	2	1	0	4	7	0	24	23	20	21	26	25	19	26	26	23	27	26	19	29	31	24	12	377	23	22	23	27	25	20	28	27
Loco_052719r1	1	1	7	V11.MA	1		2019-05-27 14:33:09	1	0	0	1	0	1	2	4	0	0	1	3	2	4	1	1	21	18	22	20	19	20	32	39	39	27	23	30	33	32	25	24	12	415	19	22	20	20	20	33	41	43
Loco_052719r1	1	1	8	V11.MA	1		2019-05-27 14:33:09	0	0	0	1	5	0	1	0	0	1	2	2	1	5	3	1	22	21	20	16	19	28	26	32	30	31	33	25	32	31	39	30	21	434	21	20	16	20	33	26	33	30
Loco_052719r1	1	1	9	V11.MA	1		2019-05-27 14:33:09	0	0	2	0	0	4	0	0	0	0	1	6	9	2	5	0	29	3	3	1	3	7	3	2	2	4	3	8	25	24	29	27	4	148	3	3	3	3	7	7	2	2
Loco_052719r1	1	1	10	V11.MA	1		2019-05-27 14:33:09	0	0	4	0	0	0	0	0	0	1	1	2	3	0	9	0	20	7	5	7	11	10	13	12	11	12	14	18	10	14	21	17	8	190	7	5	11	11	10	13	12	11
Loco_052719r1	1	1	11	V11.MA	1		2019-05-27 14:33:09	1	0	1	2	4	0	0	3	1	2	1	1	1	2	0	0	19	22	29	24	33	26	28	33	30	28	23	27	26	30	26	19	12	416	23	29	25	35	30	28	33	33
Loco_052719r1	1	1	12	V11.MA	1		2019-05-27 14:33:09	0	0	1	4	0	0	2	3	1	1	0	0	4	2	2	1	21	14	15	22	28	21	22	28	28	20	23	27	23	35	43	29	10	388	14	15	23	32	21	22	30	31
Loco_052719r1	2	1	1	V11.MB	1		2019-05-27 14:33:09	0	1	0	1	2	3	3	2	0	3	4	1	0	3	2	0	25	11	16	22	27	31	33	31	28	25	40	44	47	45	36	34	23	493	11	17	22	28	33	36	34	30
Loco_052719r1	2	1	2	V11.MB	1		2019-05-27 14:33:09	2	0	1	5	0	1	2	1	3	0	0	1	1	0	1	1	19	34	36	53	54	51	41	32	28	24	25	38	38	44	31	20	15	564	36	36	54	59	51	42	34	29
Loco_052719r1	2	1	3	V11.MB	1		2019-05-27 14:33:09	0	1	7	3	1	3	1	0	0	0	2	1	2	0	0	0	21	33	40	38	40	36	29	10	10	10	13	17	22	16	12	10	6	342	33	41	45	43	37	32	11	10
Loco_052719r1	2	1	4	V11.MB	1		2019-05-27 14:33:09	7	2	2	1	1	0	3	1	0	1	2	0	1	3	0	1	25	32	27	32	28	21	14	19	10	10	14	23	30	27	24	18	14	343	39	29	34	29	22	14	22	11
Loco_052719r1	2	1	5	V11.MB	1		2019-05-27 14:33:09	1	0	3	0	0	3	0	0	0	3	1	1	4	1	2	1	20	10	16	17	19	19	18	20	20	20	28	30	46	45	41	32	17	398	11	16	20	19	19	21	20	20
Loco_052719r1	2	1	6	V11.MB	1		2019-05-27 14:33:09	1	12	3	8	1	1	0	0	1	0	0	0	0	2	0	0	29	28	38	34	26	20	17	14	6	5	4	3	4	4	5	2	0	210	29	50	37	34	21	18	14	6
Loco_052719r1	2	1	7	V11.MB	1		2019-05-27 14:33:09	1	1	5	4	1	1	2	0	0	0	1	2	1	1	4	1	25	8	18	29	14	17	16	9	9	9	11	14	19	19	28	23	9	252	9	19	34	18	18	17	11	9
Loco_052719r1	2	1	8	V11.MB	1		2019-05-27 14:33:09	1	2	4	1	0	0	0	0	2	0	3	4	1	3	0	1	22	16	12	15	12	8	8	11	8	15	14	33	27	27	25	14	7	252	17	14	19	13	8	8	11	8
Loco_052719r1	2	1	9	V11.MB	1		2019-05-27 14:33:09	0	2	2	0	0	1	1	0	1	6	1	0	2	3	1	0	20	19	18	15	14	20	22	25	8	16	28	20	22	27	26	21	12	313	19	20	17	14	20	23	26	8
Loco_052719r1	2	1	10	V11.MB	1		2019-05-27 14:33:09	10	1	0	0	3	1	1	1	0	0	1	4	2	3	2	0	29	22	30	11	13	18	17	12	8	6	8	21	22	20	28	24	10	270	32	31	11	13	21	18	13	9
Loco_052719r1	2	1	11	V11.MB	1		2019-05-27 14:33:09	1	0	1	2	0	0	0	0	0	0	2	4	5	3	6	1	25	10	12	11	11	11	9	12	8	6	11	18	26	30	25	28	8	236	11	12	12	13	11	9	12	8
Loco_052719r1	2	1	12	V11.MB	1		2019-05-27 14:33:09	0	0	0	0	0	0	0	0	0	0	5	0	4	11	32	3	55	0	0	0	0	0	0	0	0	0	0	5	2	5	10	16	7	45	0	0	0	0	0	0	0	0
Loco_052719r1	3	1	1	V11.MC	1		2019-05-27 14:33:09	2	3	0	2	1	4	0	2	1	1	0	1	1	0	0	0	18	26	68	54	71	71	87	60	69	59	35	45	40	41	29	32	13	800	28	71	54	73	72	91	60	71
Loco_052719r1	3	1	2	V11.MC	1		2019-05-27 14:33:09	2	0	0	0	0	1	0	0	1	0	4	1	2	1	0	1	13	17	53	50	61	58	75	56	102	72	64	74	60	52	37	59	23	913	19	53	50	61	58	76	56	102
Loco_052719r1	3	1	3	V11.MC	1		2019-05-27 14:33:09	0	1	2	0	0	1	1	1	0	0	1	1	1	0	2	2	13	24	45	41	58	54	54	50	68	54	38	53	50	38	39	38	10	714	24	46	43	58	54	55	51	69
Loco_052719r1	3	1	4	V11.MC	1		2019-05-27 14:33:09	2	0	0	1	4	3	1	2	0	0	0	3	0	2	0	0	18	21	32	29	68	55	73	53	75	43	50	52	45	37	31	32	10	706	23	32	29	69	59	76	54	77
Loco_052719r1	3	1	5	V11.MC	1		2019-05-27 14:33:09	0	3	1	1	1	0	1	1	0	4	0	1	1	1	7	1	23	15	34	33	41	36	38	39	46	50	68	51	39	40	36	33	12	611	15	37	34	42	37	38	40	47
Loco_052719r1	3	1	6	V11.MC	1		2019-05-27 14:33:09	0	0	0	0	3	0	4	0	4	0	2	3	1	1	8	2	28	6	24	18	24	23	27	25	40	37	25	47	43	39	35	39	25	477	6	24	18	24	26	27	29	40
Loco_052719r1	3	1	7	V11.MC	1		2019-05-27 14:33:09	4	1	0	0	1	0	2	2	1	5	2	3	4	1	2	1	29	19	23	17	25	29	35	20	42	45	35	38	37	39	41	39	17	501	23	24	17	25	30	35	22	44
Loco_052719r1	3	1	8	V11.MC	1		2019-05-27 14:33:09	1	2	0	1	0	0	3	1	0	1	2	4	2	0	7	1	25	11	23	22	23	27	25	22	42	28	18	36	35	35	29	31	22	429	12	25	22	24	27	25	25	43
Loco_052719r1	3	1	9	V11.MC	1		2019-05-27 14:33:09	0	0	0	2	1	0	0	1	0	0	0	0	5	6	7	0	22	9	23	14	27	26	21	15	37	35	25	48	42	43	51	49	16	481	9	23	14	29	27	21	15	38
Loco_052719r1	3	1	10	V11.MC	1		2019-05-27 14:33:09	1	7	0	0	0	0	0	0	0	2	1	3	2	2	1	1	20	7	16	26	29	21	34	19	30	32	26	51	43	32	41	33	14	454	8	23	26	29	21	34	19	30
Loco_052719r1	3	1	11	V11.MC	1		2019-05-27 14:33:09	0	1	0	3	0	1	0	1	1	2	2	2	0	0	4	3	20	6	12	11	20	14	17	16	20	32	26	39	36	20	42	44	15	370	6	13	11	23	14	18	16	21
Loco_052719r1	3	1	12	V11.MC	1		2019-05-27 14:33:09	0	0	0	0	0	1	0	0	1	1	2	0	0	12	2	2	21	6	5	2	9	1	5	1	7	11	19	36	30	15	31	43	41	262	6	5	2	9	1	6	1	7
Loco_052719r1	4	1	1	V11.MD	1		2019-05-27 14:33:09	0	2	0	4	1	2	0	1	0	1	0	2	0	0	1	3	17	43	35	33	46	59	61	63	56	57	47	54	53	41	34	49	27	758	43	37	33	50	60	63	63	57
Loco_052719r1	4	1	2	V11.MD	1		2019-05-27 14:33:09	5	1	0	4	1	1	0	1	0	0	0	1	3	0	2	0	19	29	54	42	56	53	74	87	100	98	68	80	58	57	44	54	21	975	34	55	42	60	54	75	87	101
Loco_052719r1	4	1	3	V11.MD	1		2019-05-27 14:33:09	0	2	0	1	1	0	0	0	0	0	3	3	1	1	2	1	15	11	32	37	39	50	70	76	85	89	74	71	63	75	52	41	23	888	11	34	37	40	51	70	76	85
Loco_052719r1	4	1	4	V11.MD	1		2019-05-27 14:33:09	0	2	1	3	1	0	0	0	2	3	1	2	1	1	2	1	20	12	26	31	37	32	34	35	41	40	37	56	57	38	33	38	21	568	12	28	32	40	33	34	35	41
Loco_052719r1	4	1	5	V11.MD	1		2019-05-27 14:33:09	1	0	0	1	1	0	2	1	0	0	1	0	5	0	1	2	15	17	25	31	29	34	41	42	53	50	33	38	32	40	28	39	24	556	18	25	31	30	35	41	44	54
Loco_052719r1	4	1	6	V11.MD	1		2019-05-27 14:33:09	1	0	0	1	3	1	0	0	0	1	1	1	3	0	3	4	19	12	16	21	25	25	27	35	42	34	36	35	46	45	36	42	31	508	13	16	21	26	28	28	35	42
Loco_052719r1	4	1	7	V11.MD	1		2019-05-27 14:33:09	0	0	0	2	1	0	0	3	1	0	3	2	3	1	1	6	23	7	13	13	19	19	23	25	26	27	31	43	34	37	28	38	28	411	7	13	13	21	20	23	25	29
Loco_052719r1	4	1	8	V11.MD	1		2019-05-27 14:33:09	0	5	0	0	1	1	1	1	0	0	4	2	1	0	2	3	21	17	25	14	20	20	22	21	34	31	24	35	26	24	14	25	17	369	17	30	14	20	21	23	22	35
Loco_052719r1	4	1	9	V11.MD	1		2019-05-27 14:33:09	0	0	0	1	3	1	1	0	1	2	0	1	4	1	3	1	19	11	11	17	19	31	25	29	30	37	36	33	26	31	32	37	12	417	11	11	17	20	34	26	30	30
Loco_052719r1	4	1	10	V11.MD	1		2019-05-27 14:33:09	0	0	1	4	2	1	4	0	1	2	0	1	3	0	1	1	21	4	21	31	31	32	44	41	51	50	51	47	46	46	31	30	21	577	4	21	32	35	34	45	45	51
Loco_052719r1	4	1	11	V11.MD	1		2019-05-27 14:33:09	4	0	2	2	0	1	2	1	0	0	0	0	2	3	8	5	30	7	18	17	16	14	21	22	22	23	18	23	23	24	14	24	19	305	11	18	19	18	14	22	24	23
Loco_052719r1	4	1	12	V11.MD	1		2019-05-27 14:33:09	1	0	0	1	0	0	0	2	0	2	0	1	2	0	5	9	23	14	20	13	14	22	31	26	27	30	18	25	30	32	16	40	26	384	15	20	13	15	22	31	26	29
Loco_052719r1	5	1	1	V11.ME	1		2019-05-27 14:33:09	0	2	0	0	0	3	2	0	0	1	0	1	0	2	1	0	12	28	40	51	47	41	43	38	45	43	47	50	57	55	58	40	19	702	28	42	51	47	41	46	40	45
Loco_052719r1	5	1	2	V11.ME	1		2019-05-27 14:33:09	0	1	0	2	4	0	4	2	0	1	2	1	0	2	0	0	19	35	41	49	50	51	54	47	45	51	46	44	46	37	35	25	19	675	35	42	49	52	55	54	51	47
Loco_052719r1	5	1	3	V11.ME	1		2019-05-27 14:33:09	6	2	4	3	0	1	0	0	1	0	1	0	0	0	0	0	18	33	30	31	39	53	47	34	22	28	17	16	21	27	18	22	8	446	39	32	35	42	53	48	34	22
Loco_052719r1	5	1	4	V11.ME	1		2019-05-27 14:33:09	0	0	11	2	1	1	1	1	1	1	0	1	1	1	1	0	23	20	32	39	45	50	56	46	49	44	43	31	35	25	25	17	10	567	20	32	50	47	51	57	47	50
Loco_052719r1	5	1	5	V11.ME	1		2019-05-27 14:33:09	1	1	0	2	4	0	3	1	0	4	0	0	0	3	1	1	21	10	22	25	31	30	24	32	26	23	23	12	15	16	24	17	9	339	11	23	25	33	34	24	35	27
Loco_052719r1	5	1	6	V11.ME	1		2019-05-27 14:33:09	1	0	2	3	1	0	0	0	0	1	1	1	1	0	0	1	12	18	32	35	37	38	36	38	27	32	26	26	25	19	17	18	6	430	19	32	37	40	39	36	38	27
Loco_052719r1	5	1	7	V11.ME	1		2019-05-27 14:33:09	5	0	3	2	2	1	1	0	0	1	1	1	0	2	1	0	20	12	17	20	37	39	28	24	21	18	25	18	13	14	16	20	10	332	17	17	23	39	41	29	25	21
Loco_052719r1	5	1	8	V11.ME	1		2019-05-27 14:33:09	8	6	0	2	0	2	0	0	0	1	2	1	3	3	0	2	30	27	22	18	23	21	19	19	16	17	19	13	17	25	25	18	6	305	35	28	18	25	21	21	19	16
Loco_052719r1	5	1	9	V11.ME	1		2019-05-27 14:33:09	2	1	1	1	0	0	0	0	0	0	1	7	11	3	2	1	30	13	23	27	21	20	22	31	26	18	20	22	33	40	39	23	14	392	15	24	28	22	20	22	31	26
Loco_052719r1	5	1	10	V11.ME	1		2019-05-27 14:33:09	8	1	2	1	2	6	1	1	1	1	1	1	2	0	1	0	29	20	19	27	23	26	29	24	24	23	25	20	28	20	15	11	7	341	28	20	29	24	28	35	25	25
Loco_052719r1	5	1	11	V11.ME	1		2019-05-27 14:33:09	3	4	3	4	3	3	4	0	1	1	0	1	1	1	0	0	29	33	34	35	43	46	32	20	7	7	11	6	7	5	8	5	5	304	36	38	38	47	49	35	24	7
Loco_052719r1	5	1	12	V11.ME	1		2019-05-27 14:33:09	0	3	1	10	1	2	0	0	1	0	0	2	3	1	1	1	26	23	19	24	36	39	27	25	22	27	23	15	15	15	16	14	6	346	23	22	25	46	40	29	25	22
Loco_050619r1	1	1	1	V11.FA	1		2019-05-27 15:54:46	1	0	2	1	1	0	1	1	0	0	1	1	1	3	3	0	16	31	40	54	55	56	65	78	68	71	71	59	55	52	46	36	25	862	32	40	56	56	57	65	79	69
Loco_050619r1	1	1	2	V11.FA	1		2019-05-27 15:54:46	1	0	0	4	1	0	1	0	0	0	2	1	4	2	0	2	18	30	33	35	46	50	43	46	30	29	37	39	38	43	41	39	20	599	31	33	35	50	51	43	47	30
Loco_050619r1	1	1	3	V11.FA	1		2019-05-27 15:54:46	5	1	7	3	2	0	0	0	0	1	1	0	0	2	0	0	22	38	40	29	33	34	37	37	24	18	21	29	18	14	19	15	14	420	43	41	36	36	36	37	37	24
Loco_050619r1	1	1	4	V11.FA	1		2019-05-27 15:54:46	3	1	1	6	2	2	1	0	0	0	2	1	1	1	0	0	21	30	24	25	23	33	30	28	16	14	18	20	19	18	20	18	16	352	33	25	26	29	35	32	29	16
Loco_050619r1	1	1	5	V11.FA	1		2019-05-27 15:54:46	0	0	4	6	7	3	0	0	0	0	0	0	0	0	0	2	22	27	24	32	38	35	24	24	13	11	15	13	10	9	13	13	9	310	27	24	36	44	42	27	24	13
Loco_050619r1	1	1	6	V11.FA	1		2019-05-27 15:54:46	7	1	3	1	0	3	0	1	0	1	3	0	0	0	0	0	20	35	26	13	21	22	22	17	16	14	14	12	11	7	7	5	5	247	42	27	16	22	22	25	17	17
Loco_050619r1	1	1	7	V11.FA	1		2019-05-27 15:54:46	5	1	5	2	0	0	0	3	0	1	0	0	0	0	0	0	17	17	11	17	13	7	8	9	7	5	7	6	4	6	8	7	6	138	22	12	22	15	7	8	9	10
Loco_050619r1	1	1	8	V11.FA	1		2019-05-27 15:54:46	6	0	6	7	1	0	0	0	0	0	0	0	0	0	0	0	20	9	5	2	6	9	1	0	0	0	0	0	0	0	0	0	0	32	15	5	8	13	10	1	0	0
Loco_050619r1	1	1	9	V11.FA	1		2019-05-27 15:54:46	0	0	7	0	2	0	0	0	0	0	0	0	1	0	0	0	10	12	11	14	22	27	18	13	12	8	13	11	9	12	18	18	15	233	12	11	21	22	29	18	13	12
Loco_050619r1	1	1	10	V11.FA	1		2019-05-27 15:54:46	0	0	4	6	10	0	0	1	0	0	0	0	0	0	1	0	22	16	9	16	17	21	14	14	12	7	7	6	6	7	4	3	2	161	16	9	20	23	31	14	14	13
Loco_050619r1	1	1	11	V11.FA	1		2019-05-27 15:54:46	1	0	6	0	1	1	0	0	0	0	1	0	0	0	2	0	12	12	9	19	19	17	14	12	8	6	9	7	6	7	8	12	7	172	13	9	25	19	18	15	12	8
Loco_050619r1	1	1	12	V11.FA	1		2019-05-27 15:54:46	3	1	3	3	0	1	0	0	0	0	0	0	0	0	0	0	11	10	5	3	7	5	2	0	0	0	0	0	0	0	0	0	0	32	13	6	6	10	5	3	0	0
Loco_050619r1	2	1	1	V11.FB	1		2019-05-27 15:54:46	0	1	1	0	1	0	0	1	1	0	0	1	2	5	3	1	17	25	35	46	47	56	62	53	39	36	23	33	34	48	50	42	28	657	25	36	47	47	57	62	53	40
Loco_050619r1	2	1	2	V11.FB	1		2019-05-27 15:54:46	1	0	1	1	3	0	2	0	1	2	0	1	4	0	2	0	18	24	33	39	43	41	41	36	30	29	32	30	44	54	46	38	27	587	25	33	40	44	44	41	38	30
Loco_050619r1	2	1	3	V11.FB	1		2019-05-27 15:54:46	7	3	5	4	0	5	0	0	1	0	1	0	1	4	2	0	33	36	38	33	29	26	36	22	18	11	14	14	19	29	35	28	20	408	43	41	38	33	26	41	22	18
Loco_050619r1	2	1	4	V11.FB	1		2019-05-27 15:54:46	3	0	0	1	3	0	0	0	0	1	0	3	3	3	3	3	23	23	26	25	24	23	25	20	22	21	24	26	35	40	40	46	38	458	26	26	25	25	26	25	20	22
Loco_050619r1	2	1	5	V11.FB	1		2019-05-27 15:54:46	2	0	1	1	2	0	1	0	0	1	2	2	2	4	3	1	22	18	16	24	21	16	17	11	12	10	13	26	32	39	40	29	12	336	20	16	25	22	18	17	12	12
Loco_050619r1	2	1	6	V11.FB	1		2019-05-27 15:54:46	7	3	2	0	2	0	2	0	0	0	0	1	1	1	1	0	20	27	25	33	27	31	26	24	22	12	13	11	14	16	22	17	11	331	34	28	35	27	33	26	26	22
Loco_050619r1	2	1	7	V11.FB	1		2019-05-27 15:54:46	9	1	2	3	0	0	3	2	2	0	0	0	2	3	13	10	50	18	12	13	12	11	7	11	16	14	8	9	8	19	15	19	12	204	27	13	15	15	11	7	14	18
Loco_050619r1	2	1	8	V11.FB	1		2019-05-27 15:54:46	2	1	0	0	2	1	0	0	0	0	1	3	2	1	1	15	29	8	10	14	12	14	16	17	9	8	8	12	17	30	33	27	37	272	10	11	14	12	16	17	17	9
Loco_050619r1	2	1	9	V11.FB	1		2019-05-27 15:54:46	1	1	1	0	0	0	0	0	0	0	2	4	7	10	3	2	31	4	5	6	3	6	7	5	6	4	6	12	16	24	30	29	17	180	5	6	7	3	6	7	5	6
Loco_050619r1	2	1	10	V11.FB	1		2019-05-27 15:54:46	1	0	2	2	0	1	0	0	0	0	0	2	4	18	3	1	34	12	9	13	15	11	12	8	6	5	6	10	10	18	22	24	11	192	13	9	15	17	11	13	8	6
Loco_050619r1	2	1	11	V11.FB	1		2019-05-27 15:54:46	1	0	0	2	0	1	0	0	0	0	0	0	0	3	1	0	8	8	3	7	8	9	6	5	5	4	6	6	9	6	12	12	6	112	9	3	7	10	9	7	5	5
Loco_050619r1	2	1	12	V11.FB	1		2019-05-27 15:54:46	4	0	1	0	1	1	1	0	0	0	1	2	0	7	3	16	37	5	3	6	3	7	7	8	10	7	4	9	12	12	32	30	26	181	9	3	7	3	8	8	9	10
Loco_050619r1	3	1	1	V11.FC	1		2019-05-27 15:54:46	0	0	1	2	0	0	0	1	0	1	3	5	1	4	1	3	22	19	41	35	44	40	59	34	54	42	45	70	75	66	66	59	19	768	19	41	36	46	40	59	34	55
Loco_050619r1	3	1	2	V11.FC	1		2019-05-27 15:54:46	2	2	2	1	0	3	2	0	0	1	2	0	5	0	1	1	22	25	67	59	76	67	87	40	48	31	27	58	54	40	53	42	18	792	27	69	61	77	67	90	42	48
Loco_050619r1	3	1	3	V11.FC	1		2019-05-27 15:54:46	5	0	1	1	2	1	0	0	0	0	2	1	0	0	3	4	20	14	20	30	41	30	40	24	40	32	36	62	51	54	53	49	24	600	19	20	31	42	32	41	24	40
Loco_050619r1	3	1	4	V11.FC	1		2019-05-27 15:54:46	0	1	2	1	3	3	1	2	0	1	1	0	2	4	3	1	25	15	32	24	37	29	43	29	38	25	29	38	33	34	35	33	10	484	15	33	26	38	32	46	30	40
Loco_050619r1	3	1	5	V11.FC	1		2019-05-27 15:54:46	1	0	0	3	0	0	2	0	0	1	3	2	1	3	3	2	21	11	11	11	22	18	22	21	30	25	29	43	43	32	58	40	31	447	12	11	11	25	18	22	23	30
Loco_050619r1	3	1	6	V11.FC	1		2019-05-27 15:54:46	1	2	0	3	0	3	0	1	0	1	2	1	5	4	2	0	25	12	16	13	19	20	30	20	22	23	24	38	32	25	36	28	5	363	13	18	13	22	20	33	20	23
Loco_050619r1	3	1	7	V11.FC	1		2019-05-27 15:54:46	8	6	1	0	0	7	2	0	0	1	1	3	1	2	0	1	33	9	13	13	17	19	37	14	23	15	21	24	26	23	26	15	9	304	17	19	14	17	19	44	16	23
Loco_050619r1	3	1	8	V11.FC	1		2019-05-27 15:54:46	8	1	0	0	0	4	1	1	0	1	1	1	0	2	2	3	25	18	24	20	27	40	38	31	33	34	33	37	38	36	28	26	17	480	26	25	20	27	40	42	32	34
Loco_050619r1	3	1	9	V11.FC	1		2019-05-27 15:54:46	0	6	0	0	0	0	0	2	1	0	4	0	0	0	0	5	18	12	15	16	27	26	39	27	44	29	17	40	31	21	22	18	28	412	12	21	16	27	26	39	27	46
Loco_050619r1	3	1	10	V11.FC	1		2019-05-27 15:54:46	1	0	3	1	0	6	1	0	0	0	0	0	0	3	0	1	16	13	14	11	19	20	30	9	17	12	14	22	14	15	18	20	8	256	14	14	14	20	20	36	10	17
Loco_050619r1	3	1	11	V11.FC	1		2019-05-27 15:54:46	3	2	3	3	0	5	0	0	0	0	1	1	0	0	0	1	19	21	11	19	21	21	31	12	18	16	15	21	20	14	12	15	5	272	24	13	22	24	21	36	12	18
Loco_050619r1	3	1	12	V11.FC	1		2019-05-27 15:54:46	3	2	2	1	2	2	0	0	0	2	2	0	0	1	1	0	18	14	18	18	29	28	23	20	22	14	18	16	11	12	11	11	6	271	17	20	20	30	30	25	20	22
Loco_050619r1	4	1	1	V11.FD	1		2019-05-27 15:54:46	1	1	0	0	1	0	2	0	0	0	0	2	0	1	3	0	11	19	45	47	52	50	48	62	71	69	42	54	54	42	48	41	20	764	20	46	47	52	51	48	64	71
Loco_050619r1	4	1	2	V11.FD	1		2019-05-27 15:54:46	0	0	2	1	0	0	0	1	1	1	2	0	2	0	7	0	17	18	25	27	40	36	35	47	53	62	41	61	64	50	41	44	25	669	18	25	29	41	36	35	47	54
Loco_050619r1	4	1	3	V11.FD	1		2019-05-27 15:54:46	0	2	0	1	2	0	0	0	1	0	0	1	2	1	2	1	13	19	32	35	46	46	36	47	64	59	22	54	60	49	41	44	20	674	19	34	35	47	48	36	47	64
Loco_050619r1	4	1	4	V11.FD	1		2019-05-27 15:54:46	0	3	1	1	0	0	1	5	0	0	0	0	2	4	6	0	23	10	18	26	32	36	34	43	68	58	26	55	69	50	50	62	28	665	10	21	27	33	36	34	44	73
Loco_050619r1	4	1	5	V11.FD	1		2019-05-27 15:54:46	1	0	1	1	0	1	0	0	0	0	1	2	2	1	1	1	12	5	12	17	14	21	16	17	23	22	14	21	31	30	22	37	25	327	6	12	18	15	21	17	17	23
Loco_050619r1	4	1	6	V11.FD	1		2019-05-27 15:54:46	0	0	0	1	0	0	0	0	0	0	1	0	3	7	4	4	20	1	6	8	8	11	11	11	18	14	5	21	32	24	19	30	26	245	1	6	8	9	11	11	11	18
Loco_050619r1	4	1	7	V11.FD	1		2019-05-27 15:54:46	0	0	0	0	0	0	0	0	0	0	2	1	3	3	5	10	24	3	6	7	9	5	10	11	11	10	5	15	22	22	16	24	18	194	3	6	7	9	5	10	11	11
Loco_050619r1	4	1	8	V11.FD	1		2019-05-27 15:54:46	1	2	0	3	3	0	0	0	1	0	0	1	0	1	5	1	18	10	16	14	23	27	26	29	36	36	18	32	44	17	23	36	19	406	11	18	14	26	30	26	29	36
Loco_050619r1	4	1	9	V11.FD	1		2019-05-27 15:54:46	1	4	3	2	2	0	0	0	0	0	0	0	1	0	0	3	16	4	7	10	12	12	11	14	9	8	4	18	30	21	5	16	15	196	5	11	13	14	14	11	14	9
Loco_050619r1	4	1	10	V11.FD	1		2019-05-27 15:54:46	0	0	0	0	0	0	0	0	0	0	5	0	0	0	4	6	15	0	0	4	1	0	0	0	0	0	0	8	1	4	0	3	11	32	0	0	4	1	0	0	0	0
Loco_050619r1	4	1	11	V11.FD	1		2019-05-27 15:54:46	0	0	0	1	0	0	0	0	0	0	2	0	0	0	0	8	11	0	0	3	1	0	0	0	0	0	0	3	7	6	0	3	10	33	0	0	3	2	0	0	0	0
Loco_050619r1	4	1	12	V11.FD	1		2019-05-27 15:54:46	0	1	1	0	0	0	0	0	1	0	1	0	2	2	8	9	25	1	7	4	7	11	10	10	12	12	8	28	33	29	16	48	40	276	1	8	5	7	11	10	10	12
Loco_050619r1	5	1	1	V11.FE	1		2019-05-27 15:54:46	1	5	2	2	0	0	0	0	1	0	1	0	0	4	2	2	20	29	45	54	56	57	56	48	37	43	43	58	57	58	60	49	26	776	30	50	56	58	57	56	48	37
Loco_050619r1	5	1	2	V11.FE	1		2019-05-27 15:54:46	1	0	2	2	3	1	0	0	0	1	4	1	1	3	2	1	22	23	33	40	39	44	47	41	32	33	31	44	49	44	40	35	14	589	24	33	42	41	47	48	41	32
Loco_050619r1	5	1	3	V11.FE	1		2019-05-27 15:54:46	0	1	3	3	1	2	0	1	0	2	4	0	3	2	0	0	22	20	41	46	44	44	44	34	27	25	31	43	39	36	38	29	12	553	20	42	49	47	45	46	34	28
Loco_050619r1	5	1	4	V11.FE	1		2019-05-27 15:54:46	1	1	0	0	1	2	2	0	0	0	2	3	3	5	4	0	24	18	23	27	29	39	37	30	24	20	24	26	39	38	39	33	18	464	19	24	27	29	40	39	32	24
Loco_050619r1	5	1	5	V11.FE	1		2019-05-27 15:54:46	1	3	4	1	1	0	0	0	0	0	1	0	0	2	0	0	13	10	21	29	31	28	30	26	20	17	21	28	38	23	22	15	9	368	11	24	33	32	29	30	26	20
Loco_050619r1	5	1	6	V11.FE	1		2019-05-27 15:54:46	0	3	2	8	1	1	0	5	2	1	0	1	1	1	0	0	26	11	20	24	34	33	33	13	21	22	21	21	20	14	12	7	3	309	11	23	26	42	34	34	13	26
Loco_050619r1	5	1	7	V11.FE	1		2019-05-27 15:54:46	0	1	3	5	0	0	0	0	2	2	0	3	1	2	4	0	23	18	22	41	27	23	24	26	18	19	21	30	31	18	22	20	15	375	18	23	44	32	23	24	26	18
Loco_050619r1	5	1	8	V11.FE	1		2019-05-27 15:54:46	0	6	2	6	2	1	0	0	0	1	0	1	0	0	0	0	19	15	29	36	34	27	28	21	19	13	13	11	13	12	12	7	2	292	15	35	38	40	29	29	21	19
Loco_050619r1	5	1	9	V11.FE	1		2019-05-27 15:54:46	1	0	2	3	4	6	2	2	0	0	2	0	1	0	0	0	23	12	18	25	19	24	26	27	13	12	10	7	10	10	7	7	4	231	13	18	27	22	28	32	29	15
Loco_050619r1	5	1	10	V11.FE	1		2019-05-27 15:54:46	6	5	4	1	1	0	0	0	0	1	3	1	1	2	2	0	27	19	24	28	24	21	13	16	13	14	13	17	18	10	16	8	8	262	25	29	32	25	22	13	16	13
Loco_050619r1	5	1	11	V11.FE	1		2019-05-27 15:54:46	1	4	3	3	1	4	1	0	0	0	0	0	0	0	0	0	17	10	20	29	29	17	15	15	5	4	4	5	7	5	6	6	2	179	11	24	32	32	18	19	16	5
Loco_050619r1	5	1	12	V11.FE	1		2019-05-27 15:54:46	3	1	3	3	7	0	0	0	0	0	0	0	0	0	0	0	17	19	22	30	35	22	16	12	11	10	8	10	10	8	6	7	5	231	22	23	33	38	29	16	12	11
Loco_060319r1	1	1	1	V12.MA	1		2019-06-03 09:30:00	1	0	1	1	0	0	1	0	1	1	0	2	3	0	0	0	11	17	18	20	28	37	47	56	64	72	77	79	74	66	62	41	24	782	18	18	21	29	37	47	57	64
Loco_060319r1	1	1	2	V12.MA	1		2019-06-03 09:30:00	1	1	0	0	0	0	0	1	0	1	1	2	1	4	1	2	15	15	20	17	20	30	38	49	51	49	43	46	49	61	63	52	37	640	16	21	17	20	30	38	49	52
Loco_060319r1	1	1	3	V12.MA	1		2019-06-03 09:30:00	0	0	0	0	2	0	0	0	1	1	2	2	11	2	1	0	22	10	11	8	16	15	21	25	29	42	40	57	60	42	44	40	28	488	10	11	8	16	17	21	25	29
Loco_060319r1	1	1	4	V12.MA	1		2019-06-03 09:30:00	2	0	0	1	0	1	3	0	0	0	1	3	7	8	2	2	30	12	10	14	12	22	23	23	19	28	31	32	52	51	49	51	41	470	14	10	14	13	22	24	26	19
Loco_060319r1	1	1	5	V12.MA	1		2019-06-03 09:30:00	0	0	0	0	1	0	1	0	0	0	1	2	19	10	1	3	38	2	2	2	5	5	8	15	8	13	18	23	31	31	34	28	21	246	2	2	2	5	6	8	16	8
Loco_060319r1	1	1	6	V12.MA	1		2019-06-03 09:30:00	0	0	0	0	0	0	0	0	0	0	0	5	4	2	2	9	22	0	0	0	0	0	0	0	0	1	5	14	27	25	14	24	40	150	0	0	0	0	0	0	0	0
Loco_060319r1	1	1	7	V12.MA	1		2019-06-03 09:30:00	0	0	0	0	0	0	0	0	0	0	1	1	1	16	0	0	19	0	0	0	0	0	0	0	0	0	1	2	8	11	8	4	9	43	0	0	0	0	0	0	0	0
Loco_060319r1	1	1	8	V12.MA	1		2019-06-03 09:30:00	0	0	0	0	0	0	0	0	0	0	0	1	0	6	0	3	10	0	0	0	0	0	0	0	0	0	1	3	6	6	6	3	7	32	0	0	0	0	0	0	0	0
Loco_060319r1	1	1	9	V12.MA	1		2019-06-03 09:30:00	2	0	0	1	2	1	0	0	0	0	0	0	3	6	3	2	20	15	24	22	28	29	35	42	32	31	34	31	47	43	40	29	33	515	17	24	22	29	31	36	42	32
Loco_060319r1	1	1	10	V12.MA	1		2019-06-03 09:30:00	3	0	0	1	0	0	0	0	0	0	1	1	5	0	0	7	18	10	7	6	8	12	14	16	17	8	9	11	22	22	17	19	22	220	13	7	6	9	12	14	16	17
Loco_060319r1	1	1	11	V12.MA	1		2019-06-03 09:30:00	0	0	0	0	0	0	0	0	0	0	0	2	1	7	2	2	14	4	3	2	6	8	8	9	8	10	7	5	7	16	23	21	26	163	4	3	2	6	8	8	9	8
Loco_060319r1	1	1	12	V12.MA	1		2019-06-03 09:30:00	0	0	1	2	1	0	0	0	0	0	0	3	1	1	0	8	17	17	19	19	22	22	17	21	24	27	27	25	36	38	31	36	46	427	17	19	20	24	23	17	21	24
Loco_060319r1	2	1	1	V12.MB	1		2019-06-03 09:30:00	0	2	2	1	0	2	1	2	1	4	3	1	5	1	0	1	26	35	38	47	47	40	47	44	54	46	55	43	46	36	34	24	18	654	35	40	49	48	40	49	45	56
Loco_060319r1	2	1	2	V12.MB	1		2019-06-03 09:30:00	3	3	2	9	1	2	1	0	1	0	0	2	2	2	0	1	29	27	33	49	48	40	45	38	41	34	36	37	33	37	27	20	16	561	30	36	51	57	41	47	39	41
Loco_060319r1	2	1	3	V12.MB	1		2019-06-03 09:30:00	0	4	0	8	1	1	3	2	0	2	2	1	2	1	0	0	27	30	33	36	36	39	36	41	34	32	33	43	34	36	47	30	19	559	30	37	36	44	40	37	44	36
Loco_060319r1	2	1	4	V12.MB	1		2019-06-03 09:30:00	0	0	1	1	0	0	1	0	0	2	0	0	2	6	2	1	16	20	28	31	31	27	25	22	15	17	22	24	30	36	36	29	25	418	20	28	32	32	27	25	23	15
Loco_060319r1	2	1	5	V12.MB	1		2019-06-03 09:30:00	0	0	0	0	0	2	0	0	0	1	0	0	6	6	2	4	21	14	16	18	21	23	20	15	13	13	13	29	34	43	47	42	34	395	14	16	18	21	23	22	15	13
Loco_060319r1	2	1	6	V12.MB	1		2019-06-03 09:30:00	0	0	1	3	0	0	1	0	2	1	2	1	3	7	1	1	23	18	20	27	31	29	32	29	22	25	25	32	35	41	44	34	27	471	18	20	28	34	29	32	30	22
Loco_060319r1	2	1	7	V12.MB	1		2019-06-03 09:30:00	0	0	0	2	0	0	0	0	0	0	0	1	2	6	7	5	23	6	5	8	9	12	9	9	10	6	10	15	24	35	41	53	46	298	6	5	8	11	12	9	9	10
Loco_060319r1	2	1	8	V12.MB	1		2019-06-03 09:30:00	2	0	3	0	0	0	2	0	0	0	1	1	1	1	0	3	14	22	21	29	27	33	25	30	23	20	14	29	34	38	35	29	30	439	24	21	32	27	33	25	32	23
Loco_060319r1	2	1	9	V12.MB	1		2019-06-03 09:30:00	3	1	1	0	1	2	0	0	0	0	1	0	3	0	5	3	20	14	15	20	23	19	18	12	10	8	11	15	29	40	33	22	31	320	17	16	21	23	20	20	12	10
Loco_060319r1	2	1	10	V12.MB	1		2019-06-03 09:30:00	1	0	0	1	0	0	0	1	0	0	1	1	11	10	3	7	36	8	8	5	10	7	11	7	3	6	6	17	21	37	52	41	42	281	9	8	5	11	7	11	7	4
Loco_060319r1	2	1	11	V12.MB	1		2019-06-03 09:30:00	1	2	1	2	0	0	0	0	0	0	8	4	4	7	2	3	34	8	9	5	5	5	5	5	3	5	5	21	18	29	25	26	23	197	9	11	6	7	5	5	5	3
Loco_060319r1	2	1	12	V12.MB	1		2019-06-03 09:30:00	6	1	2	3	0	0	1	1	1	0	0	0	2	4	1	5	27	17	15	18	18	18	24	26	16	15	15	21	30	31	35	26	29	354	23	16	20	21	18	24	27	17
Loco_060319r1	3	1	1	V12.MC	1		2019-06-03 09:30:00	2	1	1	2	0	2	0	1	1	1	0	0	3	1	1	6	22	12	26	33	45	36	47	40	56	54	59	61	58	48	44	47	31	697	14	27	34	47	36	49	40	57
Loco_060319r1	3	1	2	V12.MC	1		2019-06-03 09:30:00	1	1	1	1	0	1	0	0	0	0	0	1	0	0	1	3	10	17	38	22	36	27	43	32	42	37	30	33	36	24	25	27	22	491	18	39	23	37	27	44	32	42
Loco_060319r1	3	1	3	V12.MC	1		2019-06-03 09:30:00	4	3	0	3	1	2	2	0	1	0	0	0	1	0	2	7	26	18	36	33	45	41	39	40	59	42	33	37	32	23	21	18	19	536	22	39	33	48	42	41	42	59
Loco_060319r1	3	1	4	V12.MC	1		2019-06-03 09:30:00	0	1	1	1	1	4	1	4	1	2	0	2	0	5	3	2	28	12	19	10	31	26	25	25	26	15	22	10	15	7	10	18	10	281	12	20	11	32	27	29	26	30
Loco_060319r1	3	1	5	V12.MC	1		2019-06-03 09:30:00	3	0	0	1	0	0	1	1	0	1	2	0	3	0	3	6	21	9	21	10	13	19	22	14	18	12	20	22	18	10	7	9	16	240	12	21	10	14	19	22	15	19
Loco_060319r1	3	1	6	V12.MC	1		2019-06-03 09:30:00	2	1	0	1	0	0	2	3	0	0	0	0	0	1	0	8	18	22	25	17	31	37	33	36	27	24	36	35	29	16	17	21	23	429	24	26	17	32	37	33	38	30
Loco_060319r1	3	1	7	V12.MC	1		2019-06-03 09:30:00	1	1	0	0	1	0	1	0	0	0	0	0	1	0	0	17	22	8	15	4	5	10	13	10	10	9	11	15	23	18	4	6	27	188	9	16	4	5	11	13	11	10
Loco_060319r1	3	1	8	V12.MC	1		2019-06-03 09:30:00	6	0	0	0	0	1	0	0	0	1	0	1	0	0	1	9	19	8	8	5	9	7	11	8	11	6	9	8	12	9	5	4	14	134	14	8	5	9	7	12	8	11
Loco_060319r1	3	1	9	V12.MC	1		2019-06-03 09:30:00	0	0	0	0	0	0	0	0	0	0	1	1	0	0	0	33	35	2	1	1	3	2	2	1	7	2	15	32	24	18	5	9	38	162	2	1	1	3	2	2	1	7
Loco_060319r1	3	1	10	V12.MC	1		2019-06-03 09:30:00	0	0	1	0	0	0	0	0	0	0	1	7	5	0	0	14	28	2	6	4	6	5	4	13	16	10	14	22	25	20	7	5	31	190	2	6	5	6	5	4	13	16
Loco_060319r1	3	1	11	V12.MC	1		2019-06-03 09:30:00	2	0	0	1	0	0	1	0	1	0	2	1	15	0	1	16	40	5	9	5	8	9	11	4	10	6	18	23	24	24	8	10	29	203	7	9	5	9	9	11	5	10
Loco_060319r1	3	1	12	V12.MC	1		2019-06-03 09:30:00	0	0	0	0	0	0	0	0	0	0	1	3	8	0	0	15	27	0	0	0	0	0	0	0	0	3	8	11	13	15	1	0	23	74	0	0	0	0	0	0	0	0
Loco_060319r1	4	1	1	V12.MD	1		2019-06-03 09:30:00	0	1	0	5	1	5	2	1	0	0	0	1	3	0	1	0	20	35	47	41	44	45	49	47	49	41	33	34	39	32	21	32	20	609	35	48	41	49	46	54	49	50
Loco_060319r1	4	1	2	V12.MD	1		2019-06-03 09:30:00	2	2	1	1	1	2	0	0	0	0	1	1	1	0	0	5	17	28	51	39	26	33	41	47	45	41	32	35	34	23	23	20	21	539	30	53	40	27	34	43	47	45
Loco_060319r1	4	1	3	V12.MD	1		2019-06-03 09:30:00	2	4	0	1	0	3	2	0	0	2	2	2	0	2	5	8	33	26	27	18	22	21	23	26	33	33	23	32	18	13	17	17	21	370	28	31	18	23	21	26	28	33
Loco_060319r1	4	1	4	V12.MD	1		2019-06-03 09:30:00	4	1	2	0	0	2	1	3	2	0	1	1	0	0	1	1	19	15	33	23	20	17	28	40	33	24	17	17	13	16	20	17	13	346	19	34	25	20	17	30	41	36
Loco_060319r1	4	1	5	V12.MD	1		2019-06-03 09:30:00	3	2	4	3	1	5	5	0	0	0	0	0	0	1	5	2	31	23	23	19	20	24	27	24	20	18	17	16	12	13	11	14	8	289	26	25	23	23	25	32	29	20
Loco_060319r1	4	1	6	V12.MD	1		2019-06-03 09:30:00	10	3	3	1	2	0	0	0	1	0	0	0	0	1	4	2	27	40	25	25	42	41	39	41	39	45	28	25	25	28	24	36	27	530	50	28	28	43	43	39	41	39
Loco_060319r1	4	1	7	V12.MD	1		2019-06-03 09:30:00	8	0	5	6	2	0	1	0	1	0	0	1	3	0	1	1	29	42	18	20	37	41	28	26	22	15	13	17	18	11	11	21	16	356	50	18	25	43	43	28	27	22
Loco_060319r1	4	1	8	V12.MD	1		2019-06-03 09:30:00	8	1	0	11	7	2	1	0	0	0	0	0	0	0	0	0	30	13	2	3	7	11	11	7	2	1	0	3	0	0	0	0	0	60	21	3	3	18	18	13	8	2
Loco_060319r1	4	1	9	V12.MD	1		2019-06-03 09:30:00	7	0	3	2	2	4	3	4	0	0	1	0	0	0	0	2	28	45	15	12	30	36	38	43	29	18	17	20	11	7	8	16	21	366	52	15	15	32	38	42	46	33
Loco_060319r1	4	1	10	V12.MD	1		2019-06-03 09:30:00	5	0	1	2	4	8	2	0	2	0	0	0	3	0	0	4	31	26	7	11	19	27	39	21	13	9	9	11	13	8	7	14	16	250	31	7	12	21	31	47	23	13
Loco_060319r1	4	1	11	V12.MD	1		2019-06-03 09:30:00	5	0	2	3	7	9	3	1	0	0	0	0	0	0	0	0	30	36	4	8	23	27	29	17	13	4	0	1	0	0	0	0	0	162	41	4	10	26	34	38	20	14
Loco_060319r1	4	1	12	V12.MD	1		2019-06-03 09:30:00	6	0	3	5	2	0	4	0	1	1	0	0	0	0	2	1	25	27	12	19	28	31	35	31	21	14	12	11	4	8	10	13	10	286	33	12	22	33	33	35	35	21
Loco_060319r1	5	1	1	V12.ME	1		2019-06-03 09:30:00	2	0	0	1	1	2	2	0	0	1	0	0	3	1	2	0	15	27	31	44	40	41	41	54	48	54	50	45	44	38	35	23	14	629	29	31	44	41	42	43	56	48
Loco_060319r1	5	1	2	V12.ME	1		2019-06-03 09:30:00	1	0	3	1	0	1	0	0	0	2	1	1	0	3	1	1	15	28	32	36	34	34	31	24	21	31	41	36	36	44	38	27	21	514	29	32	39	35	34	32	24	21
Loco_060319r1	5	1	3	V12.ME	1		2019-06-03 09:30:00	5	2	1	2	0	1	3	0	0	3	1	2	2	1	1	3	27	18	22	24	24	17	19	18	16	22	26	30	30	33	32	30	20	381	23	24	25	26	17	20	21	16
Loco_060319r1	5	1	4	V12.ME	1		2019-06-03 09:30:00	7	1	8	7	1	0	0	1	1	0	0	0	0	0	0	0	26	32	24	36	41	18	15	13	7	9	8	6	4	5	5	3	4	230	39	25	44	48	19	15	13	8
Loco_060319r1	5	1	5	V12.ME	1		2019-06-03 09:30:00	1	0	2	2	0	2	0	0	0	1	0	1	1	2	0	0	12	23	41	48	42	22	28	20	19	18	21	16	19	20	24	15	5	381	24	41	50	44	22	30	20	19
Loco_060319r1	5	1	6	V12.ME	1		2019-06-03 09:30:00	2	2	1	14	0	0	0	1	1	2	2	0	3	0	2	1	31	20	24	31	24	23	23	26	19	26	29	28	29	37	34	23	16	412	22	26	32	38	23	23	26	20
Loco_060319r1	5	1	7	V12.ME	1		2019-06-03 09:30:00	5	0	1	1	3	2	0	0	3	0	0	1	1	0	2	0	19	21	13	11	14	23	21	17	13	14	22	21	15	11	15	9	4	244	26	13	12	15	26	23	17	13
Loco_060319r1	5	1	8	V12.ME	1		2019-06-03 09:30:00	4	1	2	3	2	2	0	0	1	0	0	3	0	0	1	0	19	14	15	16	16	18	20	18	11	11	12	15	19	22	27	25	11	270	18	16	18	19	20	22	18	11
Loco_060319r1	5	1	9	V12.ME	1		2019-06-03 09:30:00	0	0	0	0	0	0	0	0	0	0	1	12	0	0	0	0	13	11	13	6	5	15	4	7	9	10	7	9	9	1	1	0	0	107	11	13	6	5	15	4	7	9
Loco_060319r1	5	1	10	V12.ME	1		2019-06-03 09:30:00	0	1	5	1	1	1	0	0	0	1	1	1	1	4	7	0	24	14	13	15	9	17	10	9	10	15	22	26	29	29	28	33	9	288	14	14	20	10	18	11	9	10
Loco_060319r1	5	1	11	V12.ME	1		2019-06-03 09:30:00	0	0	0	0	0	0	0	0	0	0	0	2	2	4	2	1	11	0	0	0	0	0	1	2	1	6	6	13	22	18	30	34	7	140	0	0	0	0	0	1	2	1
Loco_060319r1	5	1	12	V12.ME	1		2019-06-03 09:30:00	0	0	0	0	0	0	0	0	0	0	0	0	3	5	9	2	19	0	0	0	0	0	0	0	1	0	5	4	5	15	17	22	13	82	0	0	0	0	0	0	0	1
Loco_060319r2	1	1	1	V12.FB	1		2019-06-03 15:56:16	2	0	3	0	0	1	1	0	0	0	0	3	2	7	1	2	22	34	40	41	56	46	50	46	46	45	42	39	42	47	53	45	36	708	36	40	44	56	46	51	47	46
Loco_060319r2	1	1	2	V12.FB	1		2019-06-03 15:56:16	1	2	1	0	0	1	2	0	0	0	1	0	1	1	4	5	19	35	35	32	33	36	46	46	35	36	45	60	56	57	67	59	45	723	36	37	33	33	36	47	48	35
Loco_060319r2	1	1	3	V12.FB	1		2019-06-03 15:56:16	1	3	0	2	0	0	0	0	0	0	1	1	2	1	1	3	15	22	18	11	16	15	21	24	16	17	21	27	35	43	31	36	27	380	23	21	11	18	15	21	24	16
Loco_060319r2	1	1	4	V12.FB	1		2019-06-03 15:56:16	0	0	2	1	0	0	2	0	0	0	4	1	3	2	1	0	16	22	27	26	29	35	37	47	44	40	34	33	32	37	38	31	24	536	22	27	28	30	35	37	49	44
Loco_060319r2	1	1	5	V12.FB	1		2019-06-03 15:56:16	0	0	1	1	0	0	0	0	0	0	0	0	0	3	3	7	15	7	6	8	8	11	16	20	17	15	8	8	10	27	34	29	23	247	7	6	9	9	11	16	20	17
Loco_060319r2	1	1	6	V12.FB	1		2019-06-03 15:56:16	0	0	0	0	0	0	0	0	0	0	0	0	7	0	2	1	10	5	0	8	13	6	5	8	7	9	11	20	26	25	23	26	16	208	5	0	8	13	6	5	8	7
Loco_060319r2	1	1	7	V12.FB	1		2019-06-03 15:56:16	0	0	0	0	0	0	0	2	0	0	0	1	4	2	2	9	20	3	2	3	5	9	8	9	12	7	11	8	12	9	16	18	18	150	3	2	3	5	9	8	9	14
Loco_060319r2	1	1	8	V12.FB	1		2019-06-03 15:56:16	0	0	0	0	0	0	0	0	0	0	0	1	0	1	3	2	7	0	0	0	0	0	0	0	0	0	0	1	1	5	5	12	9	33	0	0	0	0	0	0	0	0
Loco_060319r2	1	1	9	V12.FB	1		2019-06-03 15:56:16	2	0	5	0	0	0	1	0	0	0	0	0	3	2	4	6	23	17	11	13	18	20	24	18	14	18	22	18	19	21	26	26	20	305	19	11	18	18	20	24	19	14
Loco_060319r2	1	1	10	V12.FB	1		2019-06-03 15:56:16	3	1	2	1	0	0	0	0	0	0	0	0	0	1	4	2	14	11	8	11	12	15	14	10	9	7	7	13	7	12	17	17	7	177	14	9	13	13	15	14	10	9
Loco_060319r2	1	1	11	V12.FB	1		2019-06-03 15:56:16	0	0	0	0	0	0	0	0	0	0	0	0	0	0	9	0	9	0	0	0	0	0	0	0	0	0	0	0	0	0	0	1	0	1	0	0	0	0	0	0	0	0
Loco_060319r2	1	1	12	V12.FB	1		2019-06-03 15:56:16	0	0	0	0	0	0	0	0	0	0	0	0	0	0	5	0	5	0	0	0	0	0	0	0	0	0	0	0	0	1	0	0	0	1	0	0	0	0	0	0	0	0
Loco_060319r2	2	1	1	V12.FC	1		2019-06-03 15:56:16	0	1	1	0	1	0	0	0	2	0	2	3	7	2	0	0	19	23	40	40	38	41	41	43	34	35	30	54	71	68	67	52	34	711	23	41	41	38	42	41	43	34
Loco_060319r2	2	1	2	V12.FC	1		2019-06-03 15:56:16	0	0	1	1	2	0	0	0	0	0	0	1	0	2	2	0	9	27	36	42	37	40	40	29	28	23	33	47	60	70	76	62	48	698	27	36	43	38	42	40	29	28
Loco_060319r2	2	1	3	V12.FC	1		2019-06-03 15:56:16	1	2	4	1	0	1	0	0	0	0	2	0	2	2	2	0	17	27	35	35	25	24	35	24	20	22	17	38	39	51	60	47	37	536	28	37	39	26	24	36	24	20
Loco_060319r2	2	1	4	V12.FC	1		2019-06-03 15:56:16	6	3	6	1	0	3	0	0	0	0	3	1	6	5	0	0	34	25	26	23	26	36	17	14	16	17	18	31	35	34	37	26	24	405	31	29	29	27	36	20	14	16
Loco_060319r2	2	1	5	V12.FC	1		2019-06-03 15:56:16	2	6	3	3	1	1	0	0	0	0	2	2	2	1	0	3	26	33	26	27	31	28	30	20	16	13	9	22	24	29	31	26	27	392	35	32	30	34	29	31	20	16
Loco_060319r2	2	1	6	V12.FC	1		2019-06-03 15:56:16	10	0	6	2	2	1	0	0	0	0	0	0	0	1	0	0	22	29	25	23	18	33	20	9	11	11	11	18	14	18	25	24	18	307	39	25	29	20	35	21	9	11
Loco_060319r2	2	1	7	V12.FC	1		2019-06-03 15:56:16	2	0	2	0	0	0	0	0	0	1	0	1	1	15	1	6	29	14	15	17	13	11	9	7	8	11	12	15	16	31	33	31	29	272	16	15	19	13	11	9	7	8
Loco_060319r2	2	1	8	V12.FC	1		2019-06-03 15:56:16	1	0	0	0	1	0	0	0	0	0	0	0	4	6	6	2	20	4	3	5	8	4	4	5	4	5	5	5	3	16	26	32	23	152	5	3	5	8	5	4	5	4
Loco_060319r2	2	1	9	V12.FC	1		2019-06-03 15:56:16	0	0	0	0	0	0	0	0	0	0	0	3	0	1	0	1	5	0	0	0	0	0	0	0	0	0	0	0	4	0	6	6	6	22	0	0	0	0	0	0	0	0
Loco_060319r2	2	1	10	V12.FC	1		2019-06-03 15:56:16	0	0	0	0	0	0	0	0	0	0	0	0	1	0	0	1	2	0	0	0	0	0	0	0	0	0	0	0	2	6	8	14	19	49	0	0	0	0	0	0	0	0
Loco_060319r2	2	1	11	V12.FC	1		2019-06-03 15:56:16	4	0	0	0	2	0	0	0	0	0	1	1	7	6	0	3	24	10	5	7	7	10	8	5	4	5	5	10	21	30	40	28	32	227	14	5	7	7	12	8	5	4
Loco_060319r2	2	1	12	V12.FC	1		2019-06-03 15:56:16	0	0	0	0	0	0	0	0	0	0	0	0	8	4	1	13	26	0	0	0	0	0	0	0	0	0	0	0	1	12	10	21	22	66	0	0	0	0	0	0	0	0
Loco_060319r2	3	1	1	V12.FD	1		2019-06-03 15:56:16	0	0	0	2	0	0	0	0	0	0	1	2	2	5	1	1	14	11	43	43	51	32	46	34	47	31	35	62	85	69	69	63	38	759	11	43	43	53	32	46	34	47
Loco_060319r2	3	1	2	V12.FD	1		2019-06-03 15:56:16	1	1	0	1	0	0	1	0	1	0	1	2	2	0	0	7	17	11	30	32	42	34	39	31	39	27	37	54	51	47	54	67	34	629	12	31	32	43	34	39	32	39
Loco_060319r2	3	1	3	V12.FD	1		2019-06-03 15:56:16	1	1	1	1	0	0	0	0	0	0	1	2	2	2	3	4	18	12	16	18	23	24	24	14	26	20	31	52	58	40	40	42	35	475	13	17	19	24	24	24	14	26
Loco_060319r2	3	1	4	V12.FD	1		2019-06-03 15:56:16	5	0	0	3	0	0	0	0	0	0	2	2	5	4	8	1	30	11	24	18	28	16	23	18	20	18	27	55	55	44	47	49	28	481	16	24	18	31	16	23	18	20
Loco_060319r2	3	1	5	V12.FD	1		2019-06-03 15:56:16	2	0	0	0	0	2	0	0	0	1	0	4	4	6	2	5	26	10	16	11	17	17	25	15	23	23	22	46	44	30	51	55	33	438	12	16	11	17	17	27	15	23
Loco_060319r2	3	1	6	V12.FD	1		2019-06-03 15:56:16	0	0	0	0	1	0	0	0	0	1	0	2	6	6	1	8	25	6	8	7	14	13	19	12	10	13	17	24	32	27	27	29	34	292	6	8	7	14	14	19	12	10
Loco_060319r2	3	1	7	V12.FD	1		2019-06-03 15:56:16	0	0	0	1	0	0	0	0	0	0	1	4	3	0	2	12	23	7	14	12	17	18	26	12	22	13	28	36	46	34	31	41	32	389	7	14	12	18	18	26	12	22
Loco_060319r2	3	1	8	V12.FD	1		2019-06-03 15:56:16	0	0	0	1	0	0	0	0	0	0	0	1	0	3	9	7	21	4	8	10	11	7	12	4	8	8	10	14	29	23	21	23	22	214	4	8	10	12	7	12	4	8
Loco_060319r2	3	1	9	V12.FD	1		2019-06-03 15:56:16	0	0	0	0	0	0	0	0	0	1	0	1	1	3	1	26	33	1	1	0	2	2	3	1	1	2	2	6	11	23	9	2	22	88	1	1	0	2	2	3	1	1
Loco_060319r2	3	1	10	V12.FD	1		2019-06-03 15:56:16	0	0	0	0	0	0	0	0	0	0	0	1	0	0	0	3	4	0	0	0	0	0	0	0	0	0	0	0	2	0	0	0	2	4	0	0	0	0	0	0	0	0
Loco_060319r2	3	1	11	V12.FD	1		2019-06-03 15:56:16	0	0	0	0	0	0	0	0	0	0	0	0	0	0	0	0	0	0	0	0	0	0	0	0	0	0	0	0	0	0	0	0	0	0	0	0	0	0	0	0	0	0
Loco_060319r2	3	1	12	V12.FD	1		2019-06-03 15:56:16	0	1	0	0	0	0	0	0	0	0	3	1	3	3	2	21	34	2	4	7	7	9	14	9	13	9	15	26	27	28	21	15	32	238	2	5	7	7	9	14	9	13
Loco_060319r2	4	1	1	V12.FE	1		2019-06-03 15:56:16	0	3	0	4	0	0	0	0	0	0	0	0	0	0	1	0	8	21	60	63	74	78	86	91	79	76	47	63	43	49	35	41	26	932	21	63	63	78	78	86	91	79
Loco_060319r2	4	1	2	V12.FE	1		2019-06-03 15:56:16	3	11	1	0	6	5	2	0	0	0	2	1	0	1	0	0	32	21	36	24	31	43	48	41	43	40	35	43	40	43	26	27	11	552	24	47	25	31	49	53	43	43
Loco_060319r2	4	1	3	V12.FE	1		2019-06-03 15:56:16	8	1	2	1	4	0	0	0	1	0	2	0	1	0	0	0	20	30	26	26	37	44	38	31	27	32	27	34	20	21	12	18	16	439	38	27	28	38	48	38	31	27
Loco_060319r2	4	1	4	V12.FE	1		2019-06-03 15:56:16	5	0	0	6	1	4	0	0	0	2	2	0	0	0	3	1	24	23	24	23	44	42	49	43	38	37	34	28	24	30	20	20	14	493	28	24	23	50	43	53	43	38
Loco_060319r2	4	1	5	V12.FE	1		2019-06-03 15:56:16	7	0	1	5	2	0	0	0	0	0	0	1	1	1	2	0	20	24	13	13	29	26	22	11	11	11	11	19	18	12	11	18	12	261	31	13	14	34	28	22	11	11
Loco_060319r2	4	1	6	V12.FE	1		2019-06-03 15:56:16	6	8	0	0	6	0	0	0	0	0	1	1	0	1	0	1	24	24	25	15	20	29	23	23	25	23	22	18	19	16	9	13	10	314	30	33	15	20	35	23	23	25
Loco_060319r2	4	1	7	V12.FE	1		2019-06-03 15:56:16	20	4	0	3	3	0	0	0	0	0	0	0	0	0	1	0	31	17	14	6	15	15	11	9	7	9	5	12	8	7	2	10	7	154	37	18	6	18	18	11	9	7
Loco_060319r2	4	1	8	V12.FE	1		2019-06-03 15:56:16	4	0	8	3	5	0	0	0	0	0	0	1	0	0	1	0	22	5	2	3	10	12	6	8	8	6	2	11	14	6	2	8	7	110	9	2	11	13	17	6	8	8
Loco_060319r2	4	1	9	V12.FE	1		2019-06-03 15:56:16	5	1	3	7	1	0	2	0	0	0	0	0	0	0	1	0	20	28	14	29	41	36	32	22	16	17	17	18	14	19	11	20	16	350	33	15	32	48	37	32	24	16
Loco_060319r2	4	1	10	V12.FE	1		2019-06-03 15:56:16	6	2	5	8	0	1	0	0	0	0	0	0	0	0	0	0	22	16	6	2	9	11	6	2	2	2	2	1	0	0	0	0	0	59	22	8	7	17	11	7	2	2
Loco_060319r2	4	1	11	V12.FE	1		2019-06-03 15:56:16	3	1	3	4	3	4	1	0	0	0	0	0	0	2	2	2	25	24	11	20	23	36	33	32	23	22	19	22	31	26	11	26	22	381	27	12	23	27	39	37	33	23
Loco_060319r2	4	1	12	V12.FE	1		2019-06-03 15:56:16	19	2	0	0	4	1	0	0	0	0	0	0	0	0	0	0	26	13	6	2	5	11	7	4	2	2	1	2	2	1	0	0	0	58	32	8	2	5	15	8	4	2
Loco_061019r1	1	1	1	V13.MB	1		2019-06-10 13:40:41	1	1	3	2	0	1	1	0	1	1	0	1	3	1	2	1	19	35	35	33	47	56	62	74	81	87	84	85	88	80	58	43	22	970	36	36	36	49	56	63	75	81
Loco_061019r1	1	1	2	V13.MB	1		2019-06-10 13:40:41	4	0	0	0	3	0	2	1	1	0	1	4	3	5	1	0	25	33	47	43	46	56	70	79	81	71	63	63	51	45	45	40	10	843	37	47	43	46	59	70	81	82
Loco_061019r1	1	1	3	V13.MB	1		2019-06-10 13:40:41	0	1	1	2	1	3	0	0	1	2	1	1	3	1	0	0	17	15	20	21	17	25	35	42	41	34	45	44	45	36	34	24	13	491	15	21	22	19	26	38	42	41
Loco_061019r1	1	1	4	V13.MB	1		2019-06-10 13:40:41	2	4	2	0	2	0	3	3	3	4	0	1	0	0	0	0	24	16	23	16	12	16	24	32	25	20	17	13	12	7	4	4	0	241	18	27	18	12	18	24	35	28
Loco_061019r1	1	1	5	V13.MB	1		2019-06-10 13:40:41	7	9	7	3	2	2	3	1	2	0	0	0	0	0	0	0	36	13	24	19	10	11	21	17	10	6	5	4	2	1	2	2	2	149	20	33	26	13	13	23	20	11
Loco_061019r1	1	1	6	V13.MB	1		2019-06-10 13:40:41	1	1	0	1	0	2	0	0	7	0	2	1	0	0	0	0	15	3	6	3	4	2	5	10	9	11	11	8	7	11	11	7	6	114	4	7	3	5	2	7	10	9
Loco_061019r1	1	1	7	V13.MB	1		2019-06-10 13:40:41	6	0	0	3	1	4	2	0	1	0	3	1	0	0	0	0	21	13	18	9	18	15	15	14	14	12	12	16	18	12	9	11	8	214	19	18	9	21	16	19	16	14
Loco_061019r1	1	1	8	V13.MB	1		2019-06-10 13:40:41	1	1	2	2	0	1	2	0	4	17	1	1	3	1	1	0	37	19	20	19	18	20	18	24	20	25	23	15	14	10	16	9	4	274	20	21	21	20	20	19	26	20
Loco_061019r1	1	1	9	V13.MB	1		2019-06-10 13:40:41	8	1	0	0	3	0	1	2	0	3	4	1	0	2	1	0	26	36	34	24	21	39	44	39	32	22	28	26	19	17	15	15	7	418	44	35	24	21	42	44	40	34
Loco_061019r1	1	1	10	V13.MB	1		2019-06-10 13:40:41	5	1	6	0	5	3	1	1	0	0	2	1	1	0	1	0	27	17	13	12	8	16	18	12	9	7	10	10	8	10	12	5	2	169	22	14	18	8	21	21	13	10
Loco_061019r1	1	1	11	V13.MB	1		2019-06-10 13:40:41	8	7	1	2	6	0	0	0	0	2	0	0	0	0	0	0	26	25	20	9	10	15	11	13	10	6	5	3	6	4	1	2	1	141	33	27	10	12	21	11	13	10
Loco_061019r1	1	1	12	V13.MB	1		2019-06-10 13:40:41	5	9	11	0	1	2	0	0	0	0	0	0	0	0	0	0	28	9	13	10	0	3	2	0	0	0	0	0	0	0	0	0	0	37	14	22	21	0	4	4	0	0
Loco_061019r1	2	1	1	V13.MC	1		2019-06-10 13:40:41	1	0	3	3	3	1	1	0	0	2	2	1	2	0	1	1	21	39	62	71	79	77	74	65	49	39	34	40	32	22	17	15	8	723	40	62	74	82	80	75	66	49
Loco_061019r1	2	1	2	V13.MC	1		2019-06-10 13:40:41	1	0	1	2	4	1	3	0	2	0	1	1	2	1	1	0	20	19	27	34	35	30	23	24	23	16	20	24	25	27	24	21	12	384	20	27	35	37	34	24	27	23
Loco_061019r1	2	1	3	V13.MC	1		2019-06-10 13:40:41	0	0	4	3	5	1	1	0	1	0	2	5	1	0	2	0	25	7	12	20	10	21	18	11	14	16	13	20	29	28	23	14	13	269	7	12	24	13	26	19	12	14
Loco_061019r1	2	1	4	V13.MC	1		2019-06-10 13:40:41	0	0	0	0	0	0	0	9	3	9	2	1	0	0	0	0	24	2	2	2	3	3	3	6	13	15	18	12	4	0	0	0	0	83	2	2	2	3	3	3	6	22
Loco_061019r1	2	1	5	V13.MC	1		2019-06-10 13:40:41	0	0	1	0	0	0	3	3	5	0	1	0	2	0	0	0	15	4	5	6	7	5	6	10	21	12	3	4	3	3	1	1	0	91	4	5	7	7	5	6	13	24
Loco_061019r1	2	1	6	V13.MC	1		2019-06-10 13:40:41	0	0	2	3	6	1	0	3	0	2	4	0	1	0	1	0	23	11	16	28	29	31	23	22	18	19	15	12	15	13	9	5	1	267	11	16	30	32	37	24	22	21
Loco_061019r1	2	1	7	V13.MC	1		2019-06-10 13:40:41	1	1	6	0	4	4	2	1	0	0	0	0	1	0	0	1	21	21	28	27	16	26	18	7	3	8	3	7	7	8	5	5	4	193	22	29	33	16	30	22	9	4
Loco_061019r1	2	1	8	V13.MC	1		2019-06-10 13:40:41	1	2	7	7	5	8	0	0	0	0	0	0	0	0	0	0	30	6	9	10	41	51	33	0	0	0	0	0	0	0	0	0	0	150	7	11	17	48	56	41	0	0
Loco_061019r1	2	1	9	V13.MC	1		2019-06-10 13:40:41	3	0	0	0	18	1	0	0	0	0	0	0	0	0	0	0	22	8	7	7	9	18	12	4	8	5	11	2	3	7	7	7	7	122	11	7	7	9	36	13	4	8
Loco_061019r1	2	1	10	V13.MC	1		2019-06-10 13:40:41	0	0	8	1	3	2	0	0	0	0	0	0	0	0	1	0	15	18	22	24	14	17	20	11	3	3	6	6	6	5	9	9	3	176	18	22	32	15	20	22	11	3
Loco_061019r1	2	1	11	V13.MC	1		2019-06-10 13:40:41	0	0	19	0	0	0	0	0	0	0	0	0	0	0	0	0	19	3	9	10	3	2	7	0	0	0	0	0	0	0	0	0	0	34	3	9	29	3	2	7	0	0
Loco_061019r1	2	1	12	V13.MC	1		2019-06-10 13:40:41	1	0	5	7	0	1	0	0	0	0	0	0	0	0	0	0	14	6	7	10	11	8	3	1	0	0	0	0	0	0	0	0	0	46	7	7	15	18	8	4	1	0
Loco_061019r1	3	1	1	V13.MD	1		2019-06-10 13:40:41	0	0	0	0	0	0	1	0	0	0	3	3	3	3	0	4	17	10	25	20	27	25	37	38	49	55	48	64	63	59	65	60	36	681	10	25	20	27	25	37	39	49
Loco_061019r1	3	1	2	V13.MD	1		2019-06-10 13:40:41	0	0	0	1	0	1	0	2	4	0	0	3	1	0	14	2	28	3	13	16	21	23	21	25	44	49	34	29	39	29	33	49	32	460	3	13	16	22	23	22	25	46
Loco_061019r1	3	1	3	V13.MD	1		2019-06-10 13:40:41	0	0	0	0	0	0	0	0	0	0	1	1	0	0	12	5	19	0	0	0	0	0	0	0	4	9	11	31	31	13	26	57	30	212	0	0	0	0	0	0	0	4
Loco_061019r1	3	1	4	V13.MD	1		2019-06-10 13:40:41	3	0	0	0	0	0	0	1	3	0	2	1	0	1	7	8	26	8	17	13	19	15	22	26	32	41	39	37	37	22	22	34	21	405	11	17	13	19	15	22	26	33
Loco_061019r1	3	1	5	V13.MD	1		2019-06-10 13:40:41	0	0	0	0	0	0	0	0	0	0	0	0	7	3	9	9	28	0	0	0	0	0	0	0	0	0	0	4	9	13	10	20	12	68	0	0	0	0	0	0	0	0
Loco_061019r1	3	1	6	V13.MD	1		2019-06-10 13:40:41	0	0	0	0	0	0	0	0	0	0	0	4	1	0	11	10	26	0	0	0	0	0	0	0	0	0	0	3	10	2	0	20	19	54	0	0	0	0	0	0	0	0
Loco_061019r1	3	1	7	V13.MD	1		2019-06-10 13:40:41	0	0	0	0	0	0	0	0	1	0	17	0	2	5	4	7	36	0	0	0	0	0	0	0	2	5	12	24	35	21	16	27	32	174	0	0	0	0	0	0	0	2
Loco_061019r1	3	1	8	V13.MD	1		2019-06-10 13:40:41	0	0	0	0	0	0	0	0	2	0	3	0	1	1	3	5	15	12	21	15	32	33	31	22	42	56	31	41	38	39	35	39	34	521	12	21	15	32	33	31	22	42
Loco_061019r1	3	1	9	V13.MD	1		2019-06-10 13:40:41	0	0	0	0	0	0	0	0	0	0	0	1	6	0	1	11	19	10	7	8	10	8	14	10	15	19	13	25	26	33	15	31	36	280	10	7	8	10	8	14	10	15
Loco_061019r1	3	1	10	V13.MD	1		2019-06-10 13:40:41	0	0	0	0	0	0	0	0	0	0	2	0	2	11	13	12	40	0	0	0	0	0	0	1	1	1	4	7	18	5	23	36	23	119	0	0	0	0	0	0	1	1
Loco_061019r1	3	1	11	V13.MD	1		2019-06-10 13:40:41	0	0	0	0	0	0	0	0	0	0	0	1	0	0	5	9	15	0	0	0	0	0	0	0	0	1	0	4	6	6	1	7	10	35	0	0	0	0	0	0	0	0
Loco_061019r1	3	1	12	V13.MD	1		2019-06-10 13:40:41	0	0	0	0	0	0	0	0	0	0	1	0	0	0	1	12	14	0	0	0	0	0	0	0	1	2	4	6	10	5	0	11	14	53	0	0	0	0	0	0	0	1
Loco_061019r1	4	1	1	V13.ME	1		2019-06-10 13:40:41	4	1	2	4	2	1	1	0	1	0	1	0	1	1	1	0	20	59	47	61	83	78	74	64	72	78	73	68	61	48	48	34	22	970	63	48	63	87	80	75	65	72
Loco_061019r1	4	1	2	V13.ME	1		2019-06-10 13:40:41	2	1	1	0	0	0	0	1	1	2	1	0	1	0	0	0	10	47	50	59	58	56	67	57	68	67	63	54	66	64	42	61	33	912	49	51	60	58	56	67	57	69
Loco_061019r1	4	1	3	V13.ME	1		2019-06-10 13:40:41	3	7	0	3	0	0	0	1	0	0	0	7	0	2	3	1	27	31	24	23	23	26	22	28	29	29	36	40	40	45	27	53	28	504	34	31	23	26	26	22	28	30
Loco_061019r1	4	1	4	V13.ME	1		2019-06-10 13:40:41	11	3	1	1	1	1	0	0	0	0	1	0	0	0	1	1	21	42	12	11	33	45	30	18	10	7	8	13	5	8	4	7	7	260	53	15	12	34	46	31	18	10
Loco_061019r1	4	1	5	V13.ME	1		2019-06-10 13:40:41	5	1	1	3	1	3	0	0	0	0	0	1	0	0	0	0	15	30	18	18	28	27	25	28	28	33	25	21	11	26	15	15	8	356	35	19	19	31	28	28	28	28
Loco_061019r1	4	1	6	V13.ME	1		2019-06-10 13:40:41	12	5	0	7	3	2	1	0	0	0	0	0	0	0	1	0	31	28	22	18	34	38	36	39	38	23	18	23	20	19	13	16	9	394	40	27	18	41	41	38	40	38
Loco_061019r1	4	1	7	V13.ME	1		2019-06-10 13:40:41	14	0	1	4	1	1	0	0	0	0	1	0	0	0	0	0	22	25	8	4	26	21	12	8	7	5	5	13	5	5	3	5	3	155	39	8	5	30	22	13	8	7
Loco_061019r1	4	1	8	V13.ME	1		2019-06-10 13:40:41	15	0	0	3	6	3	1	0	0	0	1	1	0	0	1	2	33	14	12	12	19	24	20	18	16	17	21	24	12	13	10	12	11	255	29	12	12	22	30	23	19	16
Loco_061019r1	4	1	9	V13.ME	1		2019-06-10 13:40:41	2	0	0	11	0	0	0	0	0	0	3	0	0	0	0	0	16	2	1	0	6	4	0	1	1	0	0	4	0	0	0	0	0	19	4	1	0	17	4	0	1	1
Loco_061019r1	4	1	10	V13.ME	1		2019-06-10 13:40:41	2	0	0	3	3	0	0	0	0	0	5	0	0	0	0	0	13	4	0	0	2	4	0	0	0	0	0	5	0	0	0	0	0	15	6	0	0	5	7	0	0	0
Loco_061019r1	4	1	11	V13.ME	1		2019-06-10 13:40:41	5	0	0	3	3	2	0	0	0	0	11	0	0	0	0	0	24	1	0	0	7	9	5	1	0	0	0	11	0	0	0	0	0	34	6	0	0	10	12	7	1	0
Loco_061019r1	4	1	12	V13.ME	1		2019-06-10 13:40:41	0	0	0	0	1	0	0	0	0	0	10	0	0	0	0	0	11	0	0	0	0	3	0	0	0	0	0	3	0	0	0	0	0	6	0	0	0	0	4	0	0	0
Loco_061019r2	1	1	1	V13.FA	1		2019-06-10 14:54:07	1	0	4	2	1	1	1	0	1	0	0	2	1	0	1	3	18	38	41	45	58	60	56	59	43	53	46	49	50	58	52	43	32	783	39	41	49	60	61	57	60	43
Loco_061019r2	1	1	2	V13.FA	1		2019-06-10 14:54:07	2	1	2	2	0	0	2	0	1	1	0	0	1	3	4	1	20	36	38	37	44	56	52	55	52	48	47	42	48	34	34	30	12	665	38	39	39	46	56	52	57	52
Loco_061019r2	1	1	3	V13.FA	1		2019-06-10 14:54:07	3	0	2	3	0	6	0	1	1	0	0	0	2	3	1	1	23	32	33	29	40	35	58	58	28	30	21	29	37	28	31	24	11	524	35	33	31	43	35	64	58	29
Loco_061019r2	1	1	4	V13.FA	1		2019-06-10 14:54:07	2	9	11	9	0	2	0	0	1	0	0	0	0	0	0	0	34	28	21	40	36	25	19	14	9	8	9	10	11	8	9	6	4	257	30	30	51	45	25	21	14	9
Loco_061019r2	1	1	5	V13.FA	1		2019-06-10 14:54:07	0	6	7	3	2	0	1	0	0	2	0	0	0	1	0	0	22	18	29	53	59	33	19	17	7	10	15	9	8	6	10	8	7	308	18	35	60	62	35	19	18	7
Loco_061019r2	1	1	6	V13.FA	1		2019-06-10 14:54:07	0	2	17	6	4	1	0	0	0	0	0	2	1	0	0	0	33	25	21	18	34	31	24	30	20	16	12	16	16	11	9	6	6	295	25	23	35	40	35	25	30	20
Loco_061019r2	1	1	7	V13.FA	1		2019-06-10 14:54:07	0	0	1	16	0	0	0	0	0	0	0	0	0	0	0	0	17	0	0	2	5	2	0	0	0	0	0	0	0	0	0	0	0	9	0	0	3	21	2	0	0	0
Loco_061019r2	1	1	8	V13.FA	1		2019-06-10 14:54:07	4	0	16	5	0	0	2	0	0	0	0	0	1	1	0	0	29	14	12	20	23	19	13	13	7	4	6	5	6	8	11	8	7	176	18	12	36	28	19	13	15	7
Loco_061019r2	1	1	9	V13.FA	1		2019-06-10 14:54:07	16	0	8	3	2	1	0	0	0	0	0	0	0	3	1	0	34	29	21	25	23	21	21	19	11	11	10	9	10	9	9	7	6	241	45	21	33	26	23	22	19	11
Loco_061019r2	1	1	10	V13.FA	1		2019-06-10 14:54:07	0	7	12	4	0	0	1	0	0	0	0	0	0	0	0	0	24	2	2	7	8	6	3	1	0	0	0	0	0	0	0	0	0	29	2	9	19	12	6	3	2	0
Loco_061019r2	1	1	11	V13.FA	1		2019-06-10 14:54:07	3	0	4	5	0	0	0	0	0	0	0	0	0	0	0	1	13	9	3	7	11	8	5	7	6	8	5	3	4	5	4	3	2	90	12	3	11	16	8	5	7	6
Loco_061019r2	1	1	12	V13.FA	1		2019-06-10 14:54:07	0	0	0	2	0	0	0	0	0	0	0	0	0	0	0	0	2	0	0	0	0	0	0	0	0	0	0	0	0	0	0	0	0	0	0	0	0	2	0	0	0	0
Loco_061019r2	2	1	1	V13.FB	1		2019-06-10 14:54:07	2	5	0	1	0	0	2	0	0	0	0	1	1	0	3	4	19	24	45	59	61	63	63	58	46	35	32	44	55	49	48	41	27	750	26	50	59	62	63	63	60	46
Loco_061019r2	2	1	2	V13.FB	1		2019-06-10 14:54:07	0	3	2	2	4	4	1	0	0	0	1	3	2	3	2	1	28	19	34	42	51	52	45	26	16	13	15	25	34	48	48	39	20	527	19	37	44	53	56	49	27	16
Loco_061019r2	2	1	3	V13.FB	1		2019-06-10 14:54:07	1	2	5	6	1	4	0	0	0	0	1	0	0	0	1	1	22	14	28	41	44	39	28	24	14	10	8	14	18	27	30	18	14	371	15	30	46	50	40	32	24	14
Loco_061019r2	2	1	4	V13.FB	1		2019-06-10 14:54:07	1	8	4	6	2	0	2	0	0	0	1	0	1	2	3	3	33	21	36	31	29	26	14	9	5	7	6	12	14	19	30	31	18	308	22	44	35	35	28	14	11	5
Loco_061019r2	2	1	5	V13.FB	1		2019-06-10 14:54:07	2	1	6	1	2	2	2	0	1	5	0	1	2	2	1	1	29	25	26	27	27	30	34	27	11	14	9	6	9	16	21	14	7	303	27	27	33	28	32	36	29	11
Loco_061019r2	2	1	6	V13.FB	1		2019-06-10 14:54:07	1	5	17	7	0	1	0	0	0	0	0	0	0	0	0	0	31	11	19	22	19	11	8	0	0	0	0	0	0	0	0	0	0	90	12	24	39	26	11	9	0	0
Loco_061019r2	2	1	7	V13.FB	1		2019-06-10 14:54:07	1	1	3	6	0	3	0	0	0	0	0	2	2	3	1	0	22	22	27	34	38	33	29	12	9	10	8	12	11	19	19	16	12	311	23	28	37	44	33	32	12	9
Loco_061019r2	2	1	8	V13.FB	1		2019-06-10 14:54:07	7	1	21	2	0	0	0	0	0	0	0	0	0	0	0	0	31	13	4	12	6	0	0	0	0	0	0	0	0	0	0	0	0	35	20	5	33	8	0	0	0	0
Loco_061019r2	2	1	9	V13.FB	1		2019-06-10 14:54:07	0	0	4	16	0	0	0	0	0	0	0	0	0	0	0	0	20	0	0	4	3	0	0	0	0	0	0	0	0	0	0	0	0	7	0	0	8	19	0	0	0	0
Loco_061019r2	2	1	10	V13.FB	1		2019-06-10 14:54:07	2	0	7	0	0	0	0	0	0	0	0	0	0	0	0	0	9	11	5	11	9	6	2	0	0	0	0	0	0	0	0	0	0	44	13	5	18	9	6	2	0	0
Loco_061019r2	2	1	11	V13.FB	1		2019-06-10 14:54:07	14	3	3	0	0	0	0	0	0	0	0	0	0	0	0	1	21	26	22	34	28	14	12	5	3	2	2	4	5	6	6	8	5	182	40	25	37	28	14	12	5	3
Loco_061019r2	2	1	12	V13.FB	1		2019-06-10 14:54:07	4	2	7	1	0	0	0	0	0	0	0	0	0	0	0	1	15	23	13	23	11	5	2	1	2	1	3	4	3	5	6	8	4	114	27	15	30	12	5	2	1	2
Loco_061019r2	3	1	1	V13.FC	1		2019-06-10 14:54:07	0	0	2	0	1	0	0	1	1	0	1	1	4	2	1	1	15	18	30	40	39	52	64	50	74	81	58	89	73	75	83	65	52	943	18	30	42	39	53	64	50	75
Loco_061019r2	3	1	2	V13.FC	1		2019-06-10 14:54:07	1	0	1	2	0	2	0	1	0	0	1	1	2	0	1	3	15	21	40	38	50	43	66	42	65	69	33	75	75	63	48	53	23	804	22	40	39	52	43	68	42	66
Loco_061019r2	3	1	3	V13.FC	1		2019-06-10 14:54:07	0	0	0	2	6	0	0	0	0	0	0	0	8	3	2	2	23	10	16	11	23	31	31	13	26	31	27	27	30	42	39	25	24	406	10	16	11	25	37	31	13	26
Loco_061019r2	3	1	4	V13.FC	1		2019-06-10 14:54:07	3	3	9	1	0	2	0	0	0	0	0	2	2	0	0	0	22	15	37	35	36	50	44	23	31	38	22	39	40	30	22	27	16	505	18	40	44	37	50	46	23	31
Loco_061019r2	3	1	5	V13.FC	1		2019-06-10 14:54:07	22	3	5	0	0	0	0	0	0	0	0	0	0	0	0	0	30	20	24	23	12	10	13	5	4	4	3	3	0	0	0	0	0	121	42	27	28	12	10	13	5	4
Loco_061019r2	3	1	6	V13.FC	1		2019-06-10 14:54:07	7	0	9	3	1	0	0	0	0	0	0	0	0	0	0	0	20	8	1	10	19	15	3	0	0	0	0	0	0	0	0	0	0	56	15	1	19	22	16	3	0	0
Loco_061019r2	3	1	7	V13.FC	1		2019-06-10 14:54:07	22	0	0	1	3	0	0	0	0	0	0	0	0	0	0	0	26	1	0	0	3	4	0	0	0	0	0	0	0	0	0	0	0	8	23	0	0	4	7	0	0	0
Loco_061019r2	3	1	8	V13.FC	1		2019-06-10 14:54:07	8	0	7	5	8	0	2	1	0	0	0	0	0	0	1	1	33	28	21	21	48	38	33	19	31	27	12	20	20	15	13	12	11	369	36	21	28	53	46	33	21	32
Loco_061019r2	3	1	9	V13.FC	1		2019-06-10 14:54:07	5	2	1	2	3	1	0	0	0	0	0	0	0	0	0	0	14	20	11	8	10	17	11	7	4	3	6	3	5	2	1	1	2	111	25	13	9	12	20	12	7	4
Loco_061019r2	3	1	10	V13.FC	1		2019-06-10 14:54:07	3	0	0	7	2	1	0	0	0	0	0	0	0	0	0	0	13	4	0	0	8	8	1	0	0	1	0	0	0	0	0	0	0	22	7	0	0	15	10	2	0	0
Loco_061019r2	3	1	11	V13.FC	1		2019-06-10 14:54:07	11	0	0	2	2	3	3	0	0	0	0	0	0	0	0	1	22	29	12	10	33	35	37	28	15	9	18	17	11	8	10	10	11	293	40	12	10	35	37	40	31	15
Loco_061019r2	3	1	12	V13.FC	1		2019-06-10 14:54:07	1	0	0	3	0	0	0	0	0	0	0	0	0	0	0	0	4	1	0	0	0	0	0	0	0	1	0	0	0	0	0	1	0	3	2	0	0	3	0	0	0	0
Loco_061019r2	4	1	1	V13.FD	1		2019-06-10 14:54:07	1	0	6	1	1	0	0	0	1	1	0	0	0	0	0	1	12	39	44	60	76	67	64	77	72	73	58	66	50	54	37	57	41	935	40	44	66	77	68	64	77	72
Loco_061019r2	4	1	2	V13.FD	1		2019-06-10 14:54:07	0	1	1	1	0	2	1	1	0	0	0	1	1	1	0	1	11	24	55	66	73	72	75	83	91	89	50	72	66	49	51	32	12	960	24	56	67	74	72	77	84	92
Loco_061019r2	4	1	3	V13.FD	1		2019-06-10 14:54:07	1	2	3	2	1	0	0	1	2	2	0	0	1	1	0	1	17	14	50	47	57	62	48	53	66	79	49	50	47	43	36	31	20	752	15	52	50	59	63	48	53	67
Loco_061019r2	4	1	4	V13.FD	1		2019-06-10 14:54:07	2	2	1	4	0	0	1	0	0	1	1	1	1	1	0	2	17	14	35	43	49	43	35	48	49	56	36	39	42	25	32	26	16	588	16	37	44	53	43	35	49	49
Loco_061019r2	4	1	5	V13.FD	1		2019-06-10 14:54:07	9	6	3	1	1	1	0	0	1	0	0	0	0	0	0	0	22	24	20	14	21	22	16	14	10	6	2	7	0	0	0	0	0	156	33	26	17	22	23	17	14	10
Loco_061019r2	4	1	6	V13.FD	1		2019-06-10 14:54:07	7	0	2	7	2	2	1	0	0	0	0	0	0	0	0	0	21	14	3	6	13	15	12	8	9	6	4	7	4	3	1	0	0	105	21	3	8	20	17	14	9	9
Loco_061019r2	4	1	7	V13.FD	1		2019-06-10 14:54:07	12	0	0	3	9	0	0	0	0	0	0	0	0	0	0	0	24	12	0	1	15	7	0	0	0	2	0	2	0	0	0	0	0	39	24	0	1	18	16	0	0	0
Loco_061019r2	4	1	8	V13.FD	1		2019-06-10 14:54:07	10	4	0	4	11	1	0	0	0	0	0	0	0	0	0	0	30	10	7	0	14	15	7	2	1	0	0	3	0	0	0	0	0	59	20	11	0	18	26	8	2	1
Loco_061019r2	4	1	9	V13.FD	1		2019-06-10 14:54:07	14	8	1	1	6	0	0	0	0	1	0	0	0	0	0	0	31	21	12	9	11	21	8	5	3	3	1	5	0	0	0	0	0	99	35	20	10	12	27	8	5	3
Loco_061019r2	4	1	10	V13.FD	1		2019-06-10 14:54:07	9	1	3	1	1	0	1	0	1	0	0	0	3	0	0	0	20	12	14	14	19	21	20	10	12	18	22	15	9	7	11	13	4	221	21	15	17	20	22	20	11	12
Loco_061019r2	4	1	11	V13.FD	1		2019-06-10 14:54:07	11	0	0	0	3	0	0	0	0	0	0	0	0	0	0	0	14	7	0	1	5	5	0	0	0	0	0	5	0	0	0	0	0	23	18	0	1	5	8	0	0	0
Loco_061019r2	4	1	12	V13.FD	1		2019-06-10 14:54:07	5	0	0	1	4	0	0	0	0	0	0	0	0	0	0	0	10	5	0	1	6	1	0	0	0	0	0	2	0	0	0	0	0	15	10	0	1	7	5	0	0	0
Loco_061019r2	5	1	1	V13.FE	1		2019-06-10 14:54:07	0	2	0	0	1	1	0	0	0	1	0	1	2	3	5	4	20	27	34	43	43	45	47	41	34	37	44	50	53	53	65	54	27	697	27	36	43	43	46	48	41	34
Loco_061019r2	5	1	2	V13.FE	1		2019-06-10 14:54:07	1	1	0	1	1	0	0	0	0	0	1	1	0	1	4	0	11	32	37	34	32	24	25	26	19	22	23	27	29	37	48	39	18	472	33	38	34	33	25	25	26	19
Loco_061019r2	5	1	3	V13.FE	1		2019-06-10 14:54:07	0	0	0	0	0	1	0	1	0	0	1	0	2	3	4	0	12	20	40	36	34	29	28	21	20	17	22	22	27	30	40	28	14	428	20	40	36	34	29	29	21	21
Loco_061019r2	5	1	4	V13.FE	1		2019-06-10 14:54:07	0	0	1	0	0	2	1	0	0	1	1	1	0	1	1	0	9	40	47	42	43	31	34	27	28	26	24	30	32	26	37	39	23	529	40	47	43	43	31	36	28	28
Loco_061019r2	5	1	5	V13.FE	1		2019-06-10 14:54:07	1	4	0	0	0	0	0	0	1	0	0	3	1	5	3	0	18	11	22	21	23	16	21	19	14	23	17	19	26	22	31	27	5	317	12	26	21	23	16	21	19	14
Loco_061019r2	5	1	6	V13.FE	1		2019-06-10 14:54:07	9	0	0	2	0	1	2	0	0	0	0	0	0	1	0	0	15	25	30	30	22	19	20	13	5	2	5	15	14	13	13	12	10	248	34	30	30	24	19	21	15	5
Loco_061019r2	5	1	7	V13.FE	1		2019-06-10 14:54:07	5	3	2	1	0	0	0	0	0	0	0	0	1	0	0	0	12	29	31	45	30	28	32	25	15	16	20	16	11	11	18	11	10	348	34	34	47	31	28	32	25	15
Loco_061019r2	5	1	8	V13.FE	1		2019-06-10 14:54:07	2	1	1	0	3	7	1	0	0	2	0	1	0	0	0	0	18	17	29	39	37	35	38	18	13	12	11	7	11	7	7	3	2	286	19	30	40	37	38	45	19	13
Loco_061019r2	5	1	9	V13.FE	1		2019-06-10 14:54:07	0	0	0	1	1	0	0	0	0	0	1	0	4	5	4	4	20	12	10	12	8	3	5	0	1	2	4	10	24	31	31	31	24	208	12	10	12	9	4	5	0	1
Loco_061019r2	5	1	10	V13.FE	1		2019-06-10 14:54:07	1	3	1	3	0	2	0	1	0	0	0	0	1	0	1	0	13	25	27	33	31	29	31	20	23	20	18	21	18	23	17	15	8	359	26	30	34	34	29	33	20	24
Loco_061019r2	5	1	11	V13.FE	1		2019-06-10 14:54:07	0	0	0	0	0	0	0	0	0	0	0	8	2	3	0	0	13	0	0	0	0	0	0	0	0	0	0	3	20	31	19	5	5	83	0	0	0	0	0	0	0	0
Loco_061019r2	5	1	12	V13.FE	1		2019-06-10 14:54:07	2	1	2	1	0	2	0	0	0	0	0	2	1	8	0	2	21	15	17	11	8	13	16	6	8	9	8	7	17	12	15	16	13	191	17	18	13	9	13	18	6	8
Loco_061719r1	1	1	1	V14.MA	1		2019-06-17 15:32:44	3	0	1	0	0	0	1	0	0	1	1	2	1	1	4	1	16	26	38	44	44	45	47	55	53	60	58	71	67	71	70	63	26	838	29	38	45	44	45	47	56	53
Loco_061719r1	1	1	2	V14.MA	1		2019-06-17 15:32:44	1	1	3	0	3	2	1	1	0	2	2	2	1	2	3	3	27	19	23	32	31	41	35	38	40	51	53	43	45	49	44	47	23	614	20	24	35	31	44	37	39	41
Loco_061719r1	1	1	3	V14.MA	1		2019-06-17 15:32:44	2	0	2	0	0	0	0	0	1	0	2	0	2	1	4	2	16	13	18	27	26	19	23	23	26	25	29	36	42	48	54	40	14	463	15	18	29	26	19	23	23	26
Loco_061719r1	1	1	4	V14.MA	1		2019-06-17 15:32:44	0	0	1	1	1	0	0	0	0	0	0	1	10	7	16	2	39	10	6	8	12	13	10	9	12	13	11	10	20	19	27	31	12	223	10	6	9	13	14	10	9	12
Loco_061719r1	1	1	5	V14.MA	1		2019-06-17 15:32:44	2	0	1	2	4	1	1	1	0	0	1	0	0	2	3	1	19	29	10	19	27	37	31	32	31	30	37	24	27	27	27	30	24	442	31	10	20	29	41	32	33	32
Loco_061719r1	1	1	6	V14.MA	1		2019-06-17 15:32:44	0	0	1	1	0	0	0	0	0	0	0	5	3	11	5	0	26	2	1	4	5	5	3	2	1	1	2	5	12	15	22	15	6	101	2	1	5	6	5	3	2	1
Loco_061719r1	1	1	7	V14.MA	1		2019-06-17 15:32:44	0	0	0	0	0	0	0	0	0	0	0	0	1	14	1	0	16	0	0	0	0	0	0	0	0	0	0	0	3	6	3	5	4	21	0	0	0	0	0	0	0	0
Loco_061719r1	1	1	8	V14.MA	1		2019-06-17 15:32:44	0	0	0	0	0	0	0	0	0	0	0	2	13	8	1	4	28	0	0	0	0	0	0	0	0	0	0	2	7	7	7	11	8	42	0	0	0	0	0	0	0	0
Loco_061719r1	1	1	9	V14.MA	1		2019-06-17 15:32:44	4	1	6	0	1	0	1	0	1	1	0	3	0	2	10	0	30	11	14	14	13	13	12	17	16	19	18	21	16	24	26	21	22	277	15	15	20	13	14	12	18	16
Loco_061719r1	1	1	10	V14.MA	1		2019-06-17 15:32:44	0	0	0	0	0	0	0	0	0	0	0	7	11	13	3	0	34	0	0	0	0	0	0	0	0	0	0	2	11	16	9	16	9	63	0	0	0	0	0	0	0	0
Loco_061719r1	1	1	11	V14.MA	1		2019-06-17 15:32:44	0	0	0	0	0	0	0	0	0	0	0	0	0	0	0	0	0	0	0	0	0	0	0	0	0	0	0	0	0	0	0	0	0	0	0	0	0	0	0	0	0	0
Loco_061719r1	1	1	12	V14.MA	1		2019-06-17 15:32:44	0	0	0	0	0	0	0	0	0	0	0	0	1	2	2	0	5	0	0	0	0	0	0	0	0	0	0	0	0	6	4	9	0	19	0	0	0	0	0	0	0	0
Loco_061719r1	2	1	1	V14.MB	1		2019-06-17 15:32:44	6	1	4	1	1	2	3	1	0	0	0	3	1	1	1	0	25	37	57	69	58	54	52	45	43	51	44	49	40	37	28	21	12	697	43	58	73	59	55	54	48	44
Loco_061719r1	2	1	2	V14.MB	1		2019-06-17 15:32:44	0	2	0	5	5	1	0	0	0	1	1	1	0	1	0	0	17	41	47	65	65	55	51	43	28	26	25	28	26	24	22	20	11	577	41	49	65	70	60	52	43	28
Loco_061719r1	2	1	3	V14.MB	1		2019-06-17 15:32:44	4	1	4	2	2	4	4	0	0	2	0	0	1	0	0	0	24	40	44	43	36	54	42	24	18	21	22	18	11	12	13	9	6	413	44	45	47	38	56	46	28	18
Loco_061719r1	2	1	4	V14.MB	1		2019-06-17 15:32:44	10	2	5	3	1	1	1	0	0	0	1	1	1	1	0	0	27	28	21	27	28	29	15	7	8	1	1	7	8	11	13	14	5	223	38	23	32	31	30	16	8	8
Loco_061719r1	2	1	5	V14.MB	1		2019-06-17 15:32:44	0	1	1	0	0	1	1	0	0	1	3	3	2	1	7	0	21	3	6	5	6	8	8	10	6	7	13	22	30	38	37	40	15	254	3	7	6	6	8	9	11	6
Loco_061719r1	2	1	6	V14.MB	1		2019-06-17 15:32:44	0	0	0	0	0	0	0	0	0	0	3	7	3	8	15	0	36	0	0	0	0	0	0	0	0	1	3	12	25	16	15	20	4	96	0	0	0	0	0	0	0	0
Loco_061719r1	2	1	7	V14.MB	1		2019-06-17 15:32:44	0	0	0	0	0	0	0	0	0	0	5	7	0	0	0	0	12	0	0	0	0	0	0	0	0	0	0	4	3	1	0	5	0	13	0	0	0	0	0	0	0	0
Loco_061719r1	2	1	8	V14.MB	1		2019-06-17 15:32:44	0	2	0	1	0	0	1	0	0	0	3	12	7	1	3	0	30	10	12	18	14	13	15	19	18	25	23	26	25	23	25	29	6	301	10	14	18	15	13	15	20	18
Loco_061719r1	2	1	9	V14.MB	1		2019-06-17 15:32:44	0	0	0	0	0	0	0	0	0	0	1	24	5	2	3	0	35	0	0	0	0	0	0	0	0	0	0	8	16	5	5	16	0	50	0	0	0	0	0	0	0	0
Loco_061719r1	2	1	10	V14.MB	1		2019-06-17 15:32:44	0	0	0	0	0	0	0	0	0	0	0	0	0	0	1	0	1	0	0	0	0	0	0	0	0	0	0	0	0	2	0	1	0	3	0	0	0	0	0	0	0	0
Loco_061719r1	2	1	11	V14.MB	1		2019-06-17 15:32:44	2	2	0	0	0	0	0	1	0	0	0	0	5	0	2	0	12	10	8	3	2	1	4	14	11	9	11	6	8	5	10	12	5	119	12	10	3	2	1	4	14	12
Loco_061719r1	2	1	12	V14.MB	1		2019-06-17 15:32:44	3	1	3	1	3	0	0	0	0	1	3	0	2	4	0	0	21	13	11	12	14	14	8	6	5	7	11	8	12	17	18	20	6	182	16	12	15	15	17	8	6	5
Loco_061719r1	3	1	1	V14.MC	1		2019-06-17 15:32:44	2	0	1	0	0	0	0	0	2	3	0	0	0	1	1	0	10	12	36	31	50	55	54	57	59	63	67	74	74	61	72	69	25	859	14	36	32	50	55	54	57	59
Loco_061719r1	3	1	2	V14.MC	1		2019-06-17 15:32:44	0	2	0	0	1	0	0	0	1	2	2	2	2	4	2	2	20	11	30	23	39	44	54	50	44	60	57	68	70	51	49	52	25	727	11	32	23	39	45	54	50	44
Loco_061719r1	3	1	3	V14.MC	1		2019-06-17 15:32:44	1	0	3	1	0	0	1	1	0	0	2	1	2	1	1	1	15	11	28	27	46	40	30	38	41	42	37	26	22	29	18	23	11	469	12	28	30	47	40	30	39	42
Loco_061719r1	3	1	4	V14.MC	1		2019-06-17 15:32:44	0	0	0	0	0	2	1	1	4	1	7	0	1	0	1	3	21	8	18	13	16	24	36	35	33	40	48	36	31	31	23	23	12	427	8	18	13	16	24	38	36	34
Loco_061719r1	3	1	5	V14.MC	1		2019-06-17 15:32:44	0	0	0	1	2	4	2	2	2	11	3	1	0	1	0	1	30	4	9	11	12	27	34	23	22	26	43	35	27	33	26	15	6	353	4	9	11	13	29	38	25	24
Loco_061719r1	3	1	6	V14.MC	1		2019-06-17 15:32:44	0	1	0	2	1	1	2	0	0	2	2	0	4	0	2	3	20	7	20	24	19	18	29	25	23	29	23	30	26	21	27	28	10	359	7	21	24	21	19	30	27	23
Loco_061719r1	3	1	7	V14.MC	1		2019-06-17 15:32:44	1	0	0	0	1	0	1	0	1	4	3	1	2	5	2	1	22	8	20	19	25	27	24	24	29	33	39	37	23	26	38	33	7	412	9	20	19	25	28	24	25	29
Loco_061719r1	3	1	8	V14.MC	1		2019-06-17 15:32:44	0	0	0	0	2	0	0	2	0	0	0	0	6	1	7	4	22	0	2	7	6	8	4	6	5	6	8	10	11	13	7	9	10	112	0	2	7	6	10	4	6	7
Loco_061719r1	3	1	9	V14.MC	1		2019-06-17 15:32:44	0	0	0	0	0	0	0	0	0	0	2	0	1	13	4	1	21	1	5	5	5	10	6	5	9	12	11	15	9	8	23	20	6	150	1	5	5	5	10	6	5	9
Loco_061719r1	3	1	10	V14.MC	1		2019-06-17 15:32:44	0	0	0	0	0	0	0	0	0	0	7	0	0	0	0	0	7	0	0	0	0	0	0	0	0	0	0	1	0	0	0	0	1	2	0	0	0	0	0	0	0	0
Loco_061719r1	3	1	11	V14.MC	1		2019-06-17 15:32:44	0	0	0	0	0	0	0	0	0	0	0	0	0	0	0	0	0	0	0	0	0	0	0	0	0	0	0	0	0	0	0	0	0	0	0	0	0	0	0	0	0	0
Loco_061719r1	3	1	12	V14.MC	1		2019-06-17 15:32:44	5	1	0	0	0	0	1	0	1	0	5	8	0	2	3	4	30	8	10	7	14	6	9	11	13	15	17	25	21	13	13	30	18	230	13	11	7	14	6	9	12	13
Loco_061719r1	4	1	1	V14.MD	1		2019-06-17 15:32:44	0	1	3	1	1	0	0	0	0	0	0	0	1	1	0	1	9	34	40	49	58	57	42	50	59	50	42	51	45	44	40	40	21	722	34	41	52	59	58	42	50	59
Loco_061719r1	4	1	2	V14.MD	1		2019-06-17 15:32:44	3	1	2	0	2	0	1	2	0	1	0	1	2	0	1	0	16	25	24	28	36	30	34	33	31	31	31	27	21	22	20	21	7	421	28	25	30	36	32	34	34	33
Loco_061719r1	4	1	3	V14.MD	1		2019-06-17 15:32:44	8	4	0	1	0	0	1	3	0	0	0	0	1	0	0	0	18	27	24	18	24	33	25	38	29	24	11	11	6	9	6	12	9	306	35	28	18	25	33	25	39	32
Loco_061719r1	4	1	4	V14.MD	1		2019-06-17 15:32:44	5	4	6	5	10	1	1	0	2	1	0	0	0	0	0	0	35	23	17	11	17	27	21	27	26	29	10	13	7	12	5	12	9	266	28	21	17	22	37	22	28	26
Loco_061719r1	4	1	5	V14.MD	1		2019-06-17 15:32:44	6	2	4	8	3	6	0	0	0	0	0	0	0	0	0	0	29	16	20	17	25	30	21	21	26	19	5	6	2	3	1	1	0	213	22	22	21	33	33	27	21	26
Loco_061719r1	4	1	6	V14.MD	1		2019-06-17 15:32:44	13	1	1	0	3	1	0	0	1	0	0	0	0	0	0	0	20	15	13	4	11	13	12	13	11	10	8	6	2	3	2	5	4	132	28	14	5	11	16	13	13	11
Loco_061719r1	4	1	7	V14.MD	1		2019-06-17 15:32:44	3	0	2	3	2	2	2	1	0	0	0	0	1	0	0	1	17	29	25	26	31	34	37	45	48	39	19	11	8	15	14	20	13	414	32	25	28	34	36	39	47	49
Loco_061719r1	4	1	8	V14.MD	1		2019-06-17 15:32:44	2	0	11	14	0	6	0	0	0	0	0	0	0	0	0	0	33	3	0	4	12	9	5	1	0	0	0	0	0	0	0	0	0	34	5	0	15	26	9	11	1	0
Loco_061719r1	4	1	9	V14.MD	1		2019-06-17 15:32:44	17	1	1	14	5	0	0	0	0	0	0	0	0	0	0	0	38	3	1	2	7	5	0	0	0	0	0	0	0	0	0	0	0	18	20	2	3	21	10	0	0	0
Loco_061719r1	4	1	10	V14.MD	1		2019-06-17 15:32:44	1	0	0	12	0	0	0	0	0	0	0	0	0	0	0	0	13	12	6	13	17	16	19	19	23	14	13	6	2	6	4	7	5	182	13	6	13	29	16	19	19	23
Loco_061719r1	4	1	11	V14.MD	1		2019-06-17 15:32:44	0	0	0	0	1	0	0	0	0	0	0	0	0	0	0	0	1	0	0	0	0	0	0	0	0	0	0	0	0	0	0	0	0	0	0	0	0	0	1	0	0	0
Loco_061719r1	4	1	12	V14.MD	1		2019-06-17 15:32:44	0	0	0	0	1	0	0	0	0	0	0	0	0	0	0	0	1	0	0	0	0	0	0	0	0	0	0	0	0	0	0	0	0	0	0	0	0	0	1	0	0	0
Loco_061719r1	5	1	1	V14.ME	1		2019-06-17 15:32:44	1	0	2	1	0	0	0	0	0	1	1	0	2	3	2	3	16	34	38	44	52	47	48	49	35	42	48	54	73	68	71	65	33	801	35	38	46	53	47	48	49	35
Loco_061719r1	5	1	2	V14.ME	1		2019-06-17 15:32:44	4	1	3	0	2	6	0	1	1	0	0	2	4	0	0	0	24	29	38	48	44	47	41	35	31	36	45	47	55	43	43	31	16	629	33	39	51	44	49	47	35	32
Loco_061719r1	5	1	3	V14.ME	1		2019-06-17 15:32:44	4	3	3	1	1	2	0	0	0	0	0	0	2	0	1	1	18	23	39	40	41	52	45	31	18	26	24	22	24	22	29	24	13	473	27	42	43	42	53	47	31	18
Loco_061719r1	5	1	4	V14.ME	1		2019-06-17 15:32:44	2	0	1	2	1	0	0	0	1	2	1	1	3	3	3	0	20	13	22	21	24	23	22	20	19	19	25	26	30	24	33	30	23	374	15	22	22	26	24	22	20	19
Loco_061719r1	5	1	5	V14.ME	1		2019-06-17 15:32:44	3	4	0	3	0	0	0	0	0	3	0	5	2	2	0	0	22	12	14	13	16	12	11	9	8	12	12	18	20	20	15	13	6	211	15	18	13	19	12	11	9	8
Loco_061719r1	5	1	6	V14.ME	1		2019-06-17 15:32:44	3	4	3	2	0	0	0	0	1	0	2	0	0	3	4	3	25	13	25	26	21	18	18	16	16	18	17	19	28	25	25	19	9	313	16	29	29	23	18	18	16	16
Loco_061719r1	5	1	7	V14.ME	1		2019-06-17 15:32:44	4	5	1	12	1	0	0	0	0	0	0	2	2	0	2	1	30	33	22	27	29	16	15	13	8	6	6	5	14	6	7	11	4	222	37	27	28	41	17	15	13	8
Loco_061719r1	5	1	8	V14.ME	1		2019-06-17 15:32:44	3	3	12	3	0	0	0	0	0	0	0	0	0	0	1	1	23	12	9	14	15	10	10	10	6	5	6	7	6	9	9	8	6	142	15	12	26	18	10	10	10	6
Loco_061719r1	5	1	9	V14.ME	1		2019-06-17 15:32:44	3	7	1	9	1	4	3	0	1	1	0	0	0	2	2	0	34	22	22	36	38	23	36	23	13	14	14	18	17	15	11	12	3	317	25	29	37	47	24	40	26	13
Loco_061719r1	5	1	10	V14.ME	1		2019-06-17 15:32:44	4	0	7	4	0	3	0	0	0	0	0	0	0	1	6	0	25	15	7	13	14	12	8	3	2	3	4	3	2	3	4	5	3	101	19	7	20	18	12	11	3	2
Loco_061719r1	5	1	11	V14.ME	1		2019-06-17 15:32:44	3	1	0	5	2	2	0	1	0	0	2	0	0	5	4	0	25	28	32	26	41	38	35	26	17	22	19	21	25	26	25	19	10	410	31	33	26	46	40	37	26	18
Loco_061719r1	5	1	12	V14.ME	1		2019-06-17 15:32:44	5	0	1	3	4	0	0	0	1	0	1	1	2	5	11	0	34	13	14	19	24	21	19	13	11	12	12	16	18	21	24	20	7	264	18	14	20	27	25	19	13	11
Loco_061719r2	1	1	1	V14.FA	1		2019-06-17 16:42:11	1	1	2	1	1	0	0	0	0	0	4	0	0	0	2	0	12	36	48	62	57	77	72	95	77	66	57	66	67	59	52	42	21	954	37	49	64	58	78	72	95	77
Loco_061719r2	1	1	2	V14.FA	1		2019-06-17 16:42:11	0	0	0	0	1	0	0	0	0	0	0	0	4	7	4	4	20	22	34	39	42	45	44	47	38	33	32	43	58	59	78	59	22	695	22	34	39	42	46	44	47	38
Loco_061719r2	1	1	3	V14.FA	1		2019-06-17 16:42:11	2	1	1	1	1	2	0	0	0	0	0	3	1	2	0	0	14	25	32	33	33	42	47	49	40	31	27	23	31	29	43	38	21	544	27	33	34	34	43	49	49	40
Loco_061719r2	1	1	4	V14.FA	1		2019-06-17 16:42:11	1	0	2	0	1	1	0	0	0	0	0	1	2	5	3	0	16	24	30	29	36	32	27	32	20	21	22	37	41	34	41	33	14	473	25	30	31	36	33	28	32	20
Loco_061719r2	1	1	5	V14.FA	1		2019-06-17 16:42:11	3	0	1	3	0	2	0	0	0	0	0	0	6	1	1	0	17	15	17	20	28	22	15	16	18	20	16	14	25	33	28	29	3	319	18	17	21	31	22	17	16	18
Loco_061719r2	1	1	6	V14.FA	1		2019-06-17 16:42:11	9	1	4	1	2	0	0	0	1	0	2	0	0	0	1	0	21	25	17	19	25	26	26	24	19	15	9	11	14	14	13	17	8	282	34	18	23	26	28	26	24	19
Loco_061719r2	1	1	7	V14.FA	1		2019-06-17 16:42:11	5	0	2	3	0	0	0	0	0	0	0	0	0	1	0	0	11	23	15	22	27	24	14	17	11	9	11	14	12	11	14	15	10	249	28	15	24	30	24	14	17	11
Loco_061719r2	1	1	8	V14.FA	1		2019-06-17 16:42:11	2	5	6	2	0	1	0	0	0	0	0	0	0	0	0	0	16	10	8	9	14	10	12	7	9	4	5	8	9	11	12	9	6	143	12	13	15	16	10	13	7	9
Loco_061719r2	1	1	9	V14.FA	1		2019-06-17 16:42:11	5	8	3	5	0	0	0	0	0	0	3	1	0	2	0	0	27	17	15	18	21	22	17	17	18	12	11	14	12	12	13	14	8	241	22	23	21	26	22	17	17	18
Loco_061719r2	1	1	10	V14.FA	1		2019-06-17 16:42:11	5	2	5	1	2	0	0	0	0	0	0	1	0	0	1	1	18	18	11	15	22	21	19	17	14	17	15	17	10	11	9	8	6	230	23	13	20	23	23	19	17	14
Loco_061719r2	1	1	11	V14.FA	1		2019-06-17 16:42:11	12	5	1	6	0	0	0	0	0	0	0	0	1	0	0	1	26	21	6	4	17	4	4	2	2	4	3	5	4	5	4	5	2	92	33	11	5	23	4	4	2	2
Loco_061719r2	1	1	12	V14.FA	1		2019-06-17 16:42:11	16	0	1	5	0	0	0	0	0	0	0	0	1	0	0	0	23	12	3	6	13	5	6	5	4	4	1	3	2	2	1	2	2	71	28	3	7	18	5	6	5	4
Loco_061719r2	2	1	1	V14.FB	1		2019-06-17 16:42:11	0	0	6	1	1	0	0	1	0	1	2	1	1	5	0	0	19	21	31	45	49	50	43	37	25	28	31	42	53	68	68	57	23	671	21	31	51	50	51	43	37	26
Loco_061719r2	2	1	2	V14.FB	1		2019-06-17 16:42:11	0	0	1	3	1	2	0	0	0	0	5	2	3	2	1	1	21	19	22	26	40	38	36	29	23	18	21	31	38	51	48	34	17	491	19	22	27	43	39	38	29	23
Loco_061719r2	2	1	3	V14.FB	1		2019-06-17 16:42:11	0	0	1	3	0	0	1	0	0	0	2	4	4	4	4	0	23	16	19	22	30	32	27	25	20	23	31	36	44	59	62	45	26	517	16	19	23	33	32	27	26	20
Loco_061719r2	2	1	4	V14.FB	1		2019-06-17 16:42:11	0	0	1	1	0	2	0	2	0	1	0	2	3	2	3	0	17	15	15	14	26	27	28	20	18	19	17	31	40	58	53	42	20	443	15	15	15	27	27	30	20	20
Loco_061719r2	2	1	5	V14.FB	1		2019-06-17 16:42:11	0	2	2	2	0	0	0	0	1	1	0	1	2	4	6	0	21	10	22	18	18	17	23	23	18	19	24	32	48	39	41	33	18	403	10	24	20	20	17	23	23	18
Loco_061719r2	2	1	6	V14.FB	1		2019-06-17 16:42:11	0	2	3	0	1	0	0	0	0	0	0	3	2	3	1	0	15	11	18	26	27	26	24	22	12	12	13	17	28	35	35	23	13	342	11	20	29	27	27	24	22	12
Loco_061719r2	2	1	7	V14.FB	1		2019-06-17 16:42:11	0	1	1	0	0	0	0	0	0	0	0	3	14	8	6	0	33	2	3	5	4	3	3	6	3	3	2	8	12	22	27	23	6	132	2	4	6	4	3	3	6	3
Loco_061719r2	2	1	8	V14.FB	1		2019-06-17 16:42:11	0	0	0	0	0	1	0	1	0	0	2	7	3	3	9	1	27	2	3	3	1	1	4	3	4	4	8	11	24	28	26	25	6	153	2	3	3	1	1	5	3	5
Loco_061719r2	2	1	9	V14.FB	1		2019-06-17 16:42:11	0	2	2	0	0	1	0	0	0	0	1	1	2	1	7	0	17	6	13	8	10	12	8	7	5	4	7	17	21	25	26	22	12	203	6	15	10	10	12	9	7	5
Loco_061719r2	2	1	10	V14.FB	1		2019-06-17 16:42:11	0	0	0	0	0	0	0	0	0	0	0	4	8	8	8	0	28	0	0	0	0	0	0	0	0	0	0	1	8	16	6	19	4	54	0	0	0	0	0	0	0	0
Loco_061719r2	2	1	11	V14.FB	1		2019-06-17 16:42:11	0	0	0	0	0	0	0	0	0	0	0	0	3	0	26	0	29	0	0	0	0	0	0	0	0	0	0	0	0	1	0	0	0	1	0	0	0	0	0	0	0	0
Loco_061719r2	2	1	12	V14.FB	1		2019-06-17 16:42:11	0	0	0	0	0	0	0	0	0	0	0	0	0	0	2	0	2	0	0	0	0	0	0	0	0	0	0	0	0	0	0	1	0	1	0	0	0	0	0	0	0	0
Loco_061719r2	3	1	1	V14.FC	1		2019-06-17 16:42:11	5	1	1	1	0	0	0	0	0	0	1	1	0	4	3	4	21	31	28	32	39	43	49	30	38	41	38	49	45	38	49	55	34	639	36	29	33	40	43	49	30	38
Loco_061719r2	3	1	2	V14.FC	1		2019-06-17 16:42:11	3	3	1	1	0	0	0	0	0	1	0	0	1	0	4	1	15	27	24	28	30	38	46	28	28	37	34	52	40	35	36	47	27	557	30	27	29	31	38	46	28	28
Loco_061719r2	3	1	3	V14.FC	1		2019-06-17 16:42:11	0	1	3	1	0	0	0	0	0	0	0	2	2	2	2	8	21	10	11	11	8	8	9	12	6	11	10	27	32	28	22	34	29	268	10	12	14	9	8	9	12	6
Loco_061719r2	3	1	4	V14.FC	1		2019-06-17 16:42:11	1	1	1	0	0	1	2	0	0	1	1	0	0	0	0	5	13	7	14	14	17	21	25	14	11	19	13	20	27	22	15	19	30	288	8	15	15	17	21	26	16	11
Loco_061719r2	3	1	5	V14.FC	1		2019-06-17 16:42:11	4	0	0	0	0	0	0	0	0	0	1	0	8	0	0	10	23	5	2	2	4	4	6	2	3	2	2	3	1	5	2	2	4	49	9	2	2	4	4	6	2	3
Loco_061719r2	3	1	6	V14.FC	1		2019-06-17 16:42:11	5	0	0	0	0	0	1	0	1	1	0	2	1	0	1	3	15	4	4	3	7	5	7	5	4	6	5	14	13	12	5	8	7	109	9	4	3	7	5	7	6	4
Loco_061719r2	3	1	7	V14.FC	1		2019-06-17 16:42:11	6	0	0	0	0	0	0	0	0	0	0	0	0	0	0	1	7	2	2	1	0	2	4	2	1	1	1	1	2	1	1	1	2	24	8	2	1	0	2	4	2	1
Loco_061719r2	3	1	8	V14.FC	1		2019-06-17 16:42:11	0	0	0	0	0	0	0	0	0	0	0	0	0	0	0	0	0	0	0	0	0	0	0	0	0	0	0	0	0	0	0	0	0	0	0	0	0	0	0	0	0	0
Loco_061719r2	3	1	9	V14.FC	1		2019-06-17 16:42:11	0	0	0	0	0	0	0	2	0	0	0	0	1	2	0	1	6	0	0	0	0	0	0	0	2	0	0	0	1	2	1	0	2	8	0	0	0	0	0	0	0	4
Loco_061719r2	3	1	10	V14.FC	1		2019-06-17 16:42:11	0	0	0	0	0	0	0	0	0	0	0	0	0	0	0	0	0	0	0	0	0	0	0	0	0	0	0	0	0	0	0	0	0	0	0	0	0	0	0	0	0	0
Loco_061719r2	3	1	11	V14.FC	1		2019-06-17 16:42:11	0	0	0	0	0	0	0	0	0	0	0	0	0	0	0	0	0	0	0	0	0	0	0	0	0	0	0	0	0	1	0	0	0	1	0	0	0	0	0	0	0	0
Loco_061719r2	3	1	12	V14.FC	1		2019-06-17 16:42:11	0	0	0	0	0	0	0	0	0	0	0	0	3	0	0	1	4	0	0	0	0	0	0	0	0	0	0	0	1	1	1	0	2	5	0	0	0	0	0	0	0	0
Loco_061719r2	4	1	1	V14.FD	1		2019-06-17 16:42:11	2	4	1	0	1	0	1	0	0	1	0	0	1	0	3	0	14	35	52	50	57	60	76	107	104	111	56	63	51	57	44	51	20	994	37	56	51	57	61	76	108	104
Loco_061719r2	4	1	2	V14.FD	1		2019-06-17 16:42:11	2	3	0	1	1	0	2	1	1	2	3	1	0	0	1	0	18	25	42	40	42	46	56	67	70	65	34	48	40	44	24	32	15	690	27	45	40	43	47	56	69	71
Loco_061719r2	4	1	3	V14.FD	1		2019-06-17 16:42:11	3	3	1	3	1	3	3	0	0	0	1	0	0	0	1	2	21	29	49	35	48	47	69	78	90	72	29	38	32	28	22	22	13	701	32	52	36	51	48	72	81	90
Loco_061719r2	4	1	4	V14.FD	1		2019-06-17 16:42:11	2	0	3	13	5	1	2	2	0	0	2	0	0	0	0	0	30	28	48	17	32	56	54	48	40	30	9	20	15	12	11	10	5	435	30	48	20	45	61	55	50	42
Loco_061719r2	4	1	5	V14.FD	1		2019-06-17 16:42:11	0	0	0	3	4	4	4	0	1	0	0	0	0	0	1	0	17	20	36	28	30	45	46	55	51	37	9	20	21	17	20	21	7	463	20	36	28	33	49	50	59	51
Loco_061719r2	4	1	6	V14.FD	1		2019-06-17 16:42:11	2	2	0	3	1	0	0	1	0	1	1	1	2	0	3	0	17	14	17	7	15	21	17	24	22	24	12	29	16	22	12	25	11	288	16	19	7	18	22	17	24	23
Loco_061719r2	4	1	7	V14.FD	1		2019-06-17 16:42:11	3	0	1	0	3	1	1	0	1	0	0	0	2	0	0	0	12	17	16	8	19	18	19	20	17	14	7	8	7	11	5	10	6	202	20	16	9	19	21	20	21	17
Loco_061719r2	4	1	8	V14.FD	1		2019-06-17 16:42:11	6	3	0	0	0	0	1	2	0	0	1	0	0	0	1	1	15	18	29	26	31	31	29	46	53	63	28	37	32	25	13	21	10	492	24	32	26	31	31	29	47	55
Loco_061719r2	4	1	9	V14.FD	1		2019-06-17 16:42:11	14	2	1	3	5	2	0	0	0	0	0	0	7	0	0	0	34	20	20	14	19	19	17	20	19	16	11	14	9	11	8	13	6	236	34	22	15	22	24	19	20	19
Loco_061719r2	4	1	10	V14.FD	1		2019-06-17 16:42:11	4	4	0	1	1	4	2	2	0	0	2	1	1	0	0	0	22	14	20	12	17	19	17	26	26	19	7	14	12	11	9	8	4	235	18	24	12	18	20	21	28	28
Loco_061719r2	4	1	11	V14.FD	1		2019-06-17 16:42:11	9	3	0	0	0	0	3	2	1	0	1	0	1	0	0	2	22	16	15	9	13	26	19	29	38	38	28	26	13	22	14	21	12	339	25	18	9	13	26	19	32	40
Loco_061719r2	4	1	12	V14.FD	1		2019-06-17 16:42:11	0	2	2	1	2	1	0	0	0	0	1	0	0	0	0	1	10	4	8	7	6	8	11	6	5	4	6	2	2	3	2	4	2	80	4	10	9	7	10	12	6	5
Loco_061719r2	5	1	1	V14.FE	1		2019-06-17 16:42:11	1	1	0	4	1	0	0	0	2	0	1	2	1	3	2	0	18	24	34	30	38	38	40	35	18	24	28	43	44	39	48	40	17	540	25	35	30	42	39	40	35	18
Loco_061719r2	5	1	2	V14.FE	1		2019-06-17 16:42:11	1	3	1	3	2	0	0	0	4	1	0	0	0	7	1	1	24	24	38	40	39	40	46	27	18	26	22	35	37	45	49	39	21	546	25	41	41	42	42	46	27	18
Loco_061719r2	5	1	3	V14.FE	1		2019-06-17 16:42:11	3	2	0	6	2	0	2	0	0	0	1	2	0	2	4	0	24	23	28	36	40	34	34	25	13	19	14	34	32	24	34	21	9	420	26	30	36	46	36	34	27	13
Loco_061719r2	5	1	4	V14.FE	1		2019-06-17 16:42:11	0	1	1	1	2	2	0	1	1	1	1	0	1	1	1	0	14	19	26	26	26	30	37	33	29	28	26	30	29	27	31	25	10	432	19	27	27	27	32	39	33	30
Loco_061719r2	5	1	5	V14.FE	1		2019-06-17 16:42:11	0	1	3	3	0	1	0	0	0	0	3	2	2	4	2	0	21	18	25	34	31	31	31	26	20	28	24	22	26	34	38	25	14	427	18	26	37	34	31	32	26	20
Loco_061719r2	5	1	6	V14.FE	1		2019-06-17 16:42:11	2	3	3	5	0	1	0	2	2	0	2	4	1	0	0	1	26	21	27	30	24	14	18	16	8	16	15	21	24	22	18	14	6	294	23	30	33	29	14	19	16	10
Loco_061719r2	5	1	7	V14.FE	1		2019-06-17 16:42:11	1	3	5	0	0	0	2	0	0	0	0	0	2	2	0	0	15	21	24	28	12	12	13	14	7	17	24	27	31	33	30	14	10	317	22	27	33	12	12	13	16	7
Loco_061719r2	5	1	8	V14.FE	1		2019-06-17 16:42:11	0	2	2	2	5	4	0	0	0	1	0	2	0	1	0	0	19	15	31	36	31	34	32	21	14	12	15	17	16	12	8	7	4	305	15	33	38	33	39	36	21	14
Loco_061719r2	5	1	9	V14.FE	1		2019-06-17 16:42:11	1	1	1	4	4	0	5	0	2	0	1	0	4	3	0	0	26	17	25	25	18	19	15	15	19	17	13	13	10	18	22	19	13	278	18	26	26	22	23	15	20	19
Loco_061719r2	5	1	10	V14.FE	1		2019-06-17 16:42:11	1	1	2	1	2	0	0	0	0	0	0	0	2	2	5	1	17	20	27	27	25	18	18	14	10	14	16	11	22	29	39	32	9	331	21	28	29	26	20	18	14	10
Loco_061719r2	5	1	11	V14.FE	1		2019-06-17 16:42:11	0	6	2	1	0	1	0	0	0	1	0	0	6	6	0	0	23	22	30	22	20	10	16	15	7	11	7	23	23	29	27	20	15	297	22	36	24	21	10	17	15	7
Loco_061719r2	5	1	12	V14.FE	1		2019-06-17 16:42:11	0	1	0	0	3	0	0	0	0	0	1	0	1	11	2	1	20	4	2	3	6	10	4	6	4	2	4	10	11	17	18	16	4	121	4	3	3	6	13	4	6	4
Loco_062419r1	1	1	1	V15.MA	1		2019-06-24 13:02:28	1	0	4	3	4	0	1	0	0	1	0	1	0	2	1	0	18	27	35	37	36	45	49	52	56	55	48	46	55	59	54	44	23	721	28	35	41	39	49	49	53	56
Loco_062419r1	1	1	2	V15.MA	1		2019-06-24 13:02:28	6	1	9	2	0	0	3	1	1	0	1	2	1	0	0	2	29	23	29	31	36	36	33	34	35	42	34	28	34	29	27	22	13	486	29	30	40	38	36	33	37	36
Loco_062419r1	1	1	3	V15.MA	1		2019-06-24 13:02:28	2	1	1	1	1	0	1	0	0	1	1	1	4	6	2	1	23	19	20	16	27	28	23	26	25	24	29	27	28	38	40	27	18	415	21	21	17	28	29	23	27	25
Loco_062419r1	1	1	4	V15.MA	1		2019-06-24 13:02:28	4	1	1	1	2	0	0	0	0	0	0	0	1	3	0	3	16	27	20	23	21	33	33	25	22	19	16	18	27	26	27	22	14	373	31	21	24	22	35	33	25	22
Loco_062419r1	1	1	5	V15.MA	1		2019-06-24 13:02:28	3	4	1	2	1	1	0	2	1	1	0	0	2	3	1	2	24	19	19	12	13	18	12	10	13	10	9	12	12	15	20	21	10	225	22	23	13	15	19	13	10	15
Loco_062419r1	1	1	6	V15.MA	1		2019-06-24 13:02:28	2	0	0	0	0	0	0	0	0	0	0	3	1	1	2	9	18	11	8	3	9	9	10	7	8	7	7	12	13	9	17	19	10	159	13	8	3	9	9	10	7	8
Loco_062419r1	1	1	7	V15.MA	1		2019-06-24 13:02:28	2	2	2	2	0	0	0	1	1	0	2	5	1	1	1	1	21	13	11	12	14	15	16	12	13	10	13	19	13	14	14	14	11	214	15	13	14	16	15	16	12	14
Loco_062419r1	1	1	8	V15.MA	1		2019-06-24 13:02:28	4	1	0	0	3	0	0	1	2	1	0	0	1	0	3	4	20	15	14	7	7	14	12	13	14	10	10	9	13	20	14	15	10	197	19	15	7	7	17	12	13	15
Loco_062419r1	1	1	9	V15.MA	1		2019-06-24 13:02:28	2	0	1	3	3	2	0	0	1	0	1	0	2	6	1	3	25	19	15	14	18	27	21	16	17	13	15	15	17	29	31	27	16	310	21	15	15	21	30	23	16	17
Loco_062419r1	1	1	10	V15.MA	1		2019-06-24 13:02:28	1	2	1	0	1	0	1	0	0	0	1	0	5	0	2	4	18	10	14	12	19	18	13	21	17	23	18	11	7	11	13	14	6	227	11	16	13	19	19	13	22	17
Loco_062419r1	1	1	11	V15.MA	1		2019-06-24 13:02:28	3	0	15	1	0	0	0	0	0	0	0	0	0	0	0	0	19	4	1	9	7	3	3	2	1	0	0	0	0	0	0	0	0	30	7	1	24	8	3	3	2	1
Loco_062419r1	1	1	12	V15.MA	1		2019-06-24 13:02:28	0	1	7	1	0	0	0	0	0	0	0	0	3	1	2	0	15	12	12	17	18	17	14	15	17	16	14	11	9	13	13	13	8	219	12	13	24	19	17	14	15	17
Loco_062419r1	2	1	1	V15.MB	1		2019-06-24 13:02:28	2	3	1	1	2	0	4	0	1	1	2	4	5	4	1	1	32	17	26	26	27	24	33	28	28	31	40	49	43	33	28	29	13	475	19	29	27	28	26	33	32	28
Loco_062419r1	2	1	2	V15.MB	1		2019-06-24 13:02:28	6	0	6	2	1	2	0	1	2	1	3	0	1	1	0	0	26	19	26	23	21	27	25	13	13	18	19	25	26	26	25	21	9	336	25	26	29	23	28	27	13	14
Loco_062419r1	2	1	3	V15.MB	1		2019-06-24 13:02:28	0	1	4	1	7	1	0	0	0	8	2	0	0	2	1	0	27	8	14	16	16	13	13	19	16	17	18	17	15	22	19	18	7	248	8	15	20	17	20	14	19	16
Loco_062419r1	2	1	4	V15.MB	1		2019-06-24 13:02:28	6	4	0	3	1	0	0	0	0	0	2	2	2	1	3	0	24	15	17	17	12	15	12	7	8	8	9	12	13	18	17	13	7	200	21	21	17	15	16	12	7	8
Loco_062419r1	2	1	5	V15.MB	1		2019-06-24 13:02:28	8	5	0	0	0	1	0	0	0	0	0	1	2	0	2	1	20	17	16	15	10	8	15	9	12	10	9	15	13	11	13	15	9	197	25	21	15	10	8	16	9	12
Loco_062419r1	2	1	6	V15.MB	1		2019-06-24 13:02:28	3	2	5	0	2	1	0	0	0	2	0	0	2	0	0	1	18	18	9	13	10	15	11	6	6	5	4	5	11	8	6	6	5	138	21	11	18	10	17	12	6	6
Loco_062419r1	2	1	7	V15.MB	1		2019-06-24 13:02:28	6	0	9	7	1	0	0	0	0	0	0	0	0	0	0	1	24	25	14	18	23	13	11	7	5	7	6	11	7	6	6	9	9	177	31	14	27	30	14	11	7	5
Loco_062419r1	2	1	8	V15.MB	1		2019-06-24 13:02:28	4	0	7	0	6	1	0	0	0	0	0	0	2	0	3	2	25	12	8	9	9	9	5	4	7	8	5	11	13	12	17	13	12	154	16	8	16	9	15	6	4	7
Loco_062419r1	2	1	9	V15.MB	1		2019-06-24 13:02:28	20	4	1	2	0	1	0	1	0	0	0	0	2	0	0	1	32	18	12	6	15	8	11	9	11	8	11	9	11	14	13	12	6	174	38	16	7	17	8	12	9	12
Loco_062419r1	2	1	10	V15.MB	1		2019-06-24 13:02:28	7	0	3	3	0	3	1	0	0	0	0	0	0	1	0	0	18	20	8	11	16	12	6	3	1	1	2	6	4	5	7	8	5	115	27	8	14	19	12	9	4	1
Loco_062419r1	2	1	11	V15.MB	1		2019-06-24 13:02:28	3	0	1	1	4	0	0	0	0	0	0	2	2	2	2	2	19	5	8	9	8	8	6	4	8	5	12	8	13	18	20	18	13	163	8	8	10	9	12	6	4	8
Loco_062419r1	2	1	12	V15.MB	1		2019-06-24 13:02:28	7	0	0	3	5	0	0	0	0	0	0	0	0	0	0	0	15	7	4	2	5	5	0	0	0	0	0	0	0	0	0	0	0	23	14	4	2	8	10	0	0	0
Loco_062419r1	3	1	1	V15.MC	1		2019-06-24 13:02:28	6	1	0	1	1	4	1	0	0	1	0	0	0	0	2	1	18	30	33	32	48	43	61	41	36	46	39	43	47	39	35	39	13	625	36	34	32	49	44	65	42	36
Loco_062419r1	3	1	2	V15.MC	1		2019-06-24 13:02:28	1	1	6	1	0	2	1	0	0	1	0	2	1	0	0	5	21	21	32	38	55	38	53	41	40	42	39	41	41	35	40	42	12	610	22	33	44	56	38	55	42	40
Loco_062419r1	3	1	3	V15.MC	1		2019-06-24 13:02:28	2	1	0	1	2	1	1	2	0	0	1	0	1	3	3	0	18	15	30	27	48	39	35	42	47	39	38	39	30	27	28	37	16	537	17	31	27	49	41	36	43	49
Loco_062419r1	3	1	4	V15.MC	1		2019-06-24 13:02:28	1	2	0	1	4	1	0	0	0	0	0	1	0	1	0	2	13	16	26	20	30	26	46	32	47	45	31	36	41	29	32	33	21	511	17	28	20	31	30	47	32	47
Loco_062419r1	3	1	5	V15.MC	1		2019-06-24 13:02:28	0	5	0	1	2	1	1	0	0	1	1	2	1	1	0	3	19	8	23	22	29	20	28	21	27	31	25	37	33	24	14	22	21	385	8	28	22	30	22	29	22	27
Loco_062419r1	3	1	6	V15.MC	1		2019-06-24 13:02:28	0	1	0	2	0	0	0	0	0	0	2	1	0	3	15	0	24	8	16	11	20	15	24	12	13	14	15	31	21	13	28	38	13	292	8	17	11	22	15	24	12	13
Loco_062419r1	3	1	7	V15.MC	1		2019-06-24 13:02:28	0	1	0	1	2	3	1	0	0	0	1	2	1	9	16	4	41	4	11	5	12	14	17	10	5	10	10	15	21	10	42	52	14	252	4	12	5	13	16	20	11	5
Loco_062419r1	3	1	8	V15.MC	1		2019-06-24 13:02:28	0	0	0	0	0	0	0	0	0	1	0	3	0	9	5	2	20	0	0	0	0	0	0	0	0	0	1	11	13	0	22	30	26	103	0	0	0	0	0	0	0	0
Loco_062419r1	3	1	9	V15.MC	1		2019-06-24 13:02:28	0	1	0	0	0	0	1	1	1	1	0	2	0	4	7	3	21	5	6	6	7	10	13	5	7	10	11	17	12	4	14	22	11	160	5	7	6	7	10	13	6	8
Loco_062419r1	3	1	10	V15.MC	1		2019-06-24 13:02:28	0	0	0	0	0	0	0	0	0	0	3	2	0	0	2	4	11	3	3	6	7	6	6	3	4	7	9	22	14	4	3	19	18	134	3	3	6	7	6	6	3	4
Loco_062419r1	3	1	11	V15.MC	1		2019-06-24 13:02:28	14	0	0	2	0	4	0	0	3	1	0	3	0	1	2	0	30	13	8	2	13	12	19	9	12	16	15	14	18	9	5	10	6	181	27	8	2	15	12	23	9	12
Loco_062419r1	3	1	12	V15.MC	1		2019-06-24 13:02:28	0	3	0	3	0	1	1	0	1	0	0	5	1	4	3	4	26	7	18	11	13	13	25	18	19	25	17	42	36	21	19	35	18	337	7	21	11	16	13	26	19	19
Loco_062419r1	4	1	1	V15.MD	1		2019-06-24 13:02:28	0	0	3	0	0	1	2	1	0	0	0	1	3	1	2	0	14	18	44	41	53	56	48	74	81	60	42	32	33	41	40	24	13	700	18	44	44	53	56	49	76	82
Loco_062419r1	4	1	2	V15.MD	1		2019-06-24 13:02:28	1	1	0	2	3	1	0	2	1	0	0	1	1	0	0	1	14	18	29	36	37	44	36	49	62	58	36	27	29	35	30	22	11	559	19	30	36	39	47	37	49	64
Loco_062419r1	4	1	3	V15.MD	1		2019-06-24 13:02:28	2	0	0	3	5	3	0	1	0	1	0	1	1	0	6	3	26	12	27	26	24	31	30	37	40	27	25	18	9	17	16	23	11	373	14	27	26	27	36	33	37	41
Loco_062419r1	4	1	4	V15.MD	1		2019-06-24 13:02:28	2	0	0	2	2	0	2	2	0	0	1	1	0	3	4	4	23	15	22	20	25	27	20	30	32	27	20	18	17	16	20	23	16	348	17	22	20	27	29	20	32	34
Loco_062419r1	4	1	5	V15.MD	1		2019-06-24 13:02:28	0	1	0	7	10	0	0	1	0	0	2	0	0	0	2	0	23	15	10	13	27	27	20	18	15	21	10	13	10	12	11	16	16	254	15	11	13	34	37	20	18	16
Loco_062419r1	4	1	6	V15.MD	1		2019-06-24 13:02:28	6	1	1	3	0	1	0	1	0	1	0	0	3	1	2	2	22	23	16	14	21	30	28	31	22	27	20	13	10	16	9	15	10	305	29	17	15	24	30	29	31	23
Loco_062419r1	4	1	7	V15.MD	1		2019-06-24 13:02:28	20	0	0	7	0	0	0	0	0	0	0	1	0	1	3	4	36	14	10	8	17	11	8	15	17	13	12	7	7	8	7	16	11	181	34	10	8	24	11	8	15	17
Loco_062419r1	4	1	8	V15.MD	1		2019-06-24 13:02:28	12	0	0	1	2	2	3	0	0	0	0	1	0	1	3	0	25	17	7	11	14	20	14	24	22	16	28	12	6	15	8	21	11	246	29	7	11	15	22	16	27	22
Loco_062419r1	4	1	9	V15.MD	1		2019-06-24 13:02:28	19	0	1	0	1	0	1	1	0	0	0	1	0	0	0	0	24	11	5	6	11	14	10	8	10	4	5	3	4	4	4	4	1	104	30	5	7	11	15	10	9	11
Loco_062419r1	4	1	10	V15.MD	1		2019-06-24 13:02:28	10	0	0	3	6	0	0	0	0	0	0	0	0	0	0	0	19	8	3	0	1	14	6	3	0	0	0	0	0	3	0	0	0	38	18	3	0	4	20	6	3	0
Loco_062419r1	4	1	11	V15.MD	1		2019-06-24 13:02:28	13	4	0	0	7	2	2	2	0	0	0	0	0	0	0	0	30	11	2	0	1	11	11	12	6	1	0	0	0	0	0	0	0	55	24	6	0	1	18	13	14	8
Loco_062419r1	4	1	12	V15.MD	1		2019-06-24 13:02:28	2	4	0	0	0	0	0	0	0	0	0	0	0	0	0	0	6	2	0	0	0	0	1	0	0	0	0	0	0	0	0	0	0	3	4	4	0	0	0	1	0	0
Loco_062419r1	5	1	1	V15.ME	1		2019-06-24 13:02:28	3	1	0	1	1	1	2	1	1	0	2	0	1	4	1	3	22	16	26	27	35	36	35	32	29	35	30	39	41	51	55	41	27	555	19	27	27	36	37	36	34	30
Loco_062419r1	5	1	2	V15.ME	1		2019-06-24 13:02:28	12	0	0	1	0	0	1	3	2	1	2	3	1	0	0	2	28	15	23	21	16	16	18	22	22	32	37	31	39	49	37	28	12	418	27	23	21	17	16	18	23	25
Loco_062419r1	5	1	3	V15.ME	1		2019-06-24 13:02:28	3	2	1	1	4	1	2	1	2	0	0	1	1	3	1	2	25	18	13	17	25	30	28	30	26	22	17	19	24	26	29	30	14	368	21	15	18	26	34	29	32	27
Loco_062419r1	5	1	4	V15.ME	1		2019-06-24 13:02:28	1	0	0	0	0	0	0	1	0	0	1	3	5	4	1	15	31	8	8	12	6	5	4	15	24	19	19	16	24	25	28	29	22	264	9	8	12	6	5	4	15	25
Loco_062419r1	5	1	5	V15.ME	1		2019-06-24 13:02:28	0	0	0	0	0	0	0	0	0	0	0	0	1	5	0	21	27	2	4	3	4	2	4	5	6	6	5	6	13	14	13	9	11	107	2	4	3	4	2	4	5	6
Loco_062419r1	5	1	6	V15.ME	1		2019-06-24 13:02:28	1	1	1	0	2	0	0	1	0	0	1	1	4	1	3	4	20	4	8	9	10	10	13	13	9	10	18	28	26	23	21	19	12	233	5	9	10	10	12	13	13	10
Loco_062419r1	5	1	7	V15.ME	1		2019-06-24 13:02:28	0	0	0	0	0	0	0	1	0	0	0	0	0	3	4	9	17	2	3	2	1	1	1	1	2	2	1	1	3	6	8	9	12	55	2	3	2	1	1	1	1	3
Loco_062419r1	5	1	8	V15.ME	1		2019-06-24 13:02:28	0	0	0	0	0	1	0	0	0	0	0	1	0	3	0	8	13	1	2	1	1	2	2	1	3	2	3	5	7	5	7	6	13	61	1	2	1	1	2	3	1	3
Loco_062419r1	5	1	9	V15.ME	1		2019-06-24 13:02:28	0	0	1	0	0	0	0	0	0	0	0	1	1	3	1	6	13	3	3	4	2	3	2	4	4	4	4	8	10	12	3	5	18	89	3	3	5	2	3	2	4	4
Loco_062419r1	5	1	10	V15.ME	1		2019-06-24 13:02:28	0	0	0	0	0	0	0	0	0	0	10	15	0	2	0	11	38	0	0	0	0	0	0	0	0	0	0	2	9	4	3	3	8	29	0	0	0	0	0	0	0	0
Loco_062419r1	5	1	11	V15.ME	1		2019-06-24 13:02:28	0	0	0	0	0	0	0	0	0	0	1	1	0	4	1	7	14	3	2	2	2	6	9	8	4	3	8	17	15	15	22	16	21	153	3	2	2	2	6	9	8	4
Loco_062419r1	5	1	12	V15.ME	1		2019-06-24 13:02:28	0	0	0	0	0	0	0	0	0	0	0	3	2	2	6	8	21	0	0	0	0	0	0	0	0	0	0	2	9	12	13	21	18	75	0	0	0	0	0	0	0	0
Loco_062419r2	1	1	1	V15.FA	1		2019-06-24 14:09:57	1	0	1	1	0	1	1	1	0	1	2	2	0	0	2	1	14	24	37	50	55	64	70	80	76	71	59	45	39	38	35	31	26	800	25	37	51	56	64	71	81	77
Loco_062419r2	1	1	2	V15.FA	1		2019-06-24 14:09:57	1	0	0	1	1	2	1	0	0	1	3	7	6	4	1	4	32	14	13	21	21	26	22	27	27	27	34	49	48	56	45	48	35	513	15	13	21	22	27	24	28	27
Loco_062419r2	1	1	3	V15.FA	1		2019-06-24 14:09:57	0	1	0	0	0	1	0	0	0	0	0	7	3	2	2	2	18	9	16	15	16	23	28	26	20	21	22	30	45	45	43	40	35	434	9	17	15	16	23	29	26	20
Loco_062419r2	1	1	4	V15.FA	1		2019-06-24 14:09:57	0	0	2	0	0	2	0	0	0	0	0	6	3	7	5	5	30	6	9	14	19	18	16	20	17	18	19	23	35	33	43	39	26	355	6	9	16	19	18	18	20	17
Loco_062419r2	1	1	5	V15.FA	1		2019-06-24 14:09:57	0	0	0	0	1	0	0	0	0	0	0	0	1	5	4	3	14	5	3	7	8	9	5	7	7	9	10	10	14	23	35	28	31	211	5	3	7	8	10	5	7	7
Loco_062419r2	1	1	6	V15.FA	1		2019-06-24 14:09:57	1	0	1	2	1	0	0	0	0	0	0	1	3	3	2	3	17	8	4	9	15	14	13	17	19	11	17	20	30	38	46	40	35	336	9	4	10	17	15	13	17	19
Loco_062419r2	1	1	7	V15.FA	1		2019-06-24 14:09:57	0	0	0	0	1	0	0	0	0	0	0	1	1	8	3	9	23	1	1	2	3	4	6	5	4	6	4	7	10	25	33	32	27	170	1	1	2	3	5	6	5	4
Loco_062419r2	1	1	8	V15.FA	1		2019-06-24 14:09:57	0	0	0	1	2	0	0	1	0	0	1	0	3	6	1	3	18	5	10	11	11	14	14	10	14	14	13	24	28	36	37	39	34	314	5	10	11	12	16	14	10	15
Loco_062419r2	1	1	9	V15.FA	1		2019-06-24 14:09:57	0	0	0	0	0	0	0	0	0	0	0	4	7	10	0	2	23	0	0	0	0	0	0	0	0	0	0	2	10	28	34	34	30	138	0	0	0	0	0	0	0	0
Loco_062419r2	1	1	10	V15.FA	1		2019-06-24 14:09:57	0	0	0	0	0	0	1	0	0	0	1	1	0	0	4	8	15	6	5	5	7	9	8	9	7	6	7	6	8	14	25	29	21	172	6	5	5	7	9	8	10	7
Loco_062419r2	1	1	11	V15.FA	1		2019-06-24 14:09:57	0	0	0	0	0	0	0	0	0	1	0	2	0	7	4	1	15	1	1	3	4	5	5	6	4	4	6	8	7	18	25	27	23	147	1	1	3	4	5	5	6	4
Loco_062419r2	1	1	12	V15.FA	1		2019-06-24 14:09:57	0	0	0	0	0	0	0	0	0	0	3	0	2	3	4	5	17	3	6	5	4	5	8	9	10	11	11	16	20	26	32	34	29	229	3	6	5	4	5	8	9	10
Loco_062419r2	2	1	1	V15.FB	1		2019-06-24 14:09:57	0	2	3	1	0	3	1	0	1	2	1	1	2	2	0	1	20	31	46	60	57	48	53	46	42	44	43	46	45	44	36	28	19	688	31	48	63	58	48	56	47	42
Loco_062419r2	2	1	2	V15.FB	1		2019-06-24 14:09:57	3	1	4	2	3	0	0	0	0	2	2	0	3	0	1	1	22	21	42	50	46	52	51	41	35	26	31	32	37	41	28	28	19	580	24	43	54	48	55	51	41	35
Loco_062419r2	2	1	3	V15.FB	1		2019-06-24 14:09:57	2	0	2	2	5	0	1	0	0	0	1	1	2	0	0	0	16	31	35	36	32	33	35	26	21	17	19	24	22	32	28	32	27	450	33	35	38	34	38	35	27	21
Loco_062419r2	2	1	4	V15.FB	1		2019-06-24 14:09:57	0	0	5	1	5	0	2	2	2	1	4	0	1	0	0	0	23	17	29	32	27	35	24	21	24	26	27	19	16	15	16	13	11	352	17	29	37	28	40	24	23	26
Loco_062419r2	2	1	5	V15.FB	1		2019-06-24 14:09:57	8	0	6	0	0	2	0	0	0	0	1	0	0	0	0	3	20	28	23	20	20	20	18	14	6	9	10	11	18	20	19	14	14	264	36	23	26	20	20	20	14	6
Loco_062419r2	2	1	6	V15.FB	1		2019-06-24 14:09:57	3	1	2	0	2	6	0	0	0	0	1	0	0	0	3	3	21	18	17	15	14	23	15	14	9	9	10	10	13	22	21	19	18	247	21	18	17	14	25	21	14	9
Loco_062419r2	2	1	7	V15.FB	1		2019-06-24 14:09:57	4	3	8	2	2	0	0	0	0	0	0	0	0	0	1	2	22	19	14	17	16	14	12	6	9	8	8	9	11	9	14	16	15	197	23	17	25	18	16	12	6	9
Loco_062419r2	2	1	8	V15.FB	1		2019-06-24 14:09:57	6	1	0	0	2	0	0	0	0	0	1	0	0	2	3	0	15	14	9	12	10	14	11	11	12	14	12	12	11	8	18	16	10	194	20	10	12	10	16	11	11	12
Loco_062419r2	2	1	9	V15.FB	1		2019-06-24 14:09:57	16	0	4	0	0	0	1	0	0	0	1	0	0	0	1	1	24	15	8	15	14	12	13	13	8	8	7	8	12	7	6	6	7	159	31	8	19	14	12	13	14	8
Loco_062419r2	2	1	10	V15.FB	1		2019-06-24 14:09:57	9	0	6	1	0	0	0	0	0	0	0	0	0	0	0	0	16	15	11	13	12	13	9	7	9	7	4	6	6	9	7	7	6	141	24	11	19	13	13	9	7	9
Loco_062419r2	2	1	11	V15.FB	1		2019-06-24 14:09:57	10	0	2	10	0	0	0	0	0	1	1	0	1	0	2	0	27	13	7	14	17	5	8	11	7	5	8	7	4	7	10	11	5	139	23	7	16	27	5	8	11	7
Loco_062419r2	2	1	12	V15.FB	1		2019-06-24 14:09:57	6	0	5	2	1	0	0	0	0	0	0	0	2	0	0	2	18	18	9	14	10	7	7	5	3	3	4	5	4	10	5	6	9	119	24	9	19	12	8	7	5	3
Loco_062419r2	3	1	1	V15.FC	1		2019-06-24 14:09:57	2	0	0	0	0	2	0	0	0	0	0	0	1	1	1	1	8	13	41	37	54	51	72	48	60	66	51	61	52	47	41	36	12	742	15	41	37	54	51	74	48	60
Loco_062419r2	3	1	2	V15.FC	1		2019-06-24 14:09:57	0	1	0	4	1	1	0	2	0	1	1	0	1	1	2	0	15	12	33	26	33	25	39	29	24	33	28	38	25	29	25	29	16	444	12	34	26	37	26	40	29	26
Loco_062419r2	3	1	3	V15.FC	1		2019-06-24 14:09:57	3	1	3	7	2	0	1	1	1	0	1	0	0	1	1	0	22	14	24	18	35	31	35	25	28	30	26	28	25	16	16	15	7	373	17	25	21	42	33	35	26	29
Loco_062419r2	3	1	4	V15.FC	1		2019-06-24 14:09:57	1	0	0	10	4	1	2	1	1	0	2	0	6	0	0	7	35	16	21	16	29	32	34	31	26	29	18	24	20	26	25	17	12	376	17	21	16	39	36	35	33	27
Loco_062419r2	3	1	5	V15.FC	1		2019-06-24 14:09:57	1	7	1	1	0	0	0	0	0	0	0	0	3	2	0	6	21	11	18	18	26	24	33	24	18	24	14	27	18	19	22	16	15	327	12	25	19	27	24	33	24	18
Loco_062419r2	3	1	6	V15.FC	1		2019-06-24 14:09:57	10	3	0	1	0	0	0	0	0	0	2	1	0	1	2	1	21	18	14	11	24	18	27	10	19	19	15	19	21	21	16	18	8	278	28	17	11	25	18	27	10	19
Loco_062419r2	3	1	7	V15.FC	1		2019-06-24 14:09:57	4	4	0	1	0	1	0	0	0	0	0	0	0	0	1	0	11	16	17	8	23	24	25	11	19	13	9	10	9	15	10	13	8	230	20	21	8	24	24	26	11	19
Loco_062419r2	3	1	8	V15.FC	1		2019-06-24 14:09:57	8	2	0	2	2	1	1	1	1	0	1	2	2	0	0	2	25	16	18	11	24	25	25	19	29	19	14	30	31	24	14	19	6	324	24	20	11	26	27	26	20	30
Loco_062419r2	3	1	9	V15.FC	1		2019-06-24 14:09:57	3	0	0	2	1	0	0	0	0	0	0	0	1	0	0	1	8	6	8	6	15	13	15	2	16	13	6	10	12	10	13	8	6	159	9	8	6	17	14	15	2	16
Loco_062419r2	3	1	10	V15.FC	1		2019-06-24 14:09:57	15	2	1	2	1	0	1	0	0	0	1	0	0	0	3	0	26	10	14	14	21	15	23	11	19	15	8	23	13	12	9	15	4	226	25	16	15	23	16	23	12	19
Loco_062419r2	3	1	11	V15.FC	1		2019-06-24 14:09:57	3	2	1	3	0	2	2	1	0	3	0	0	1	2	1	1	22	9	10	14	16	12	16	10	13	13	11	12	11	17	18	11	3	196	12	12	15	19	12	18	12	14
Loco_062419r2	3	1	12	V15.FC	1		2019-06-24 14:09:57	5	0	0	0	0	0	2	0	0	3	0	0	0	1	2	4	17	6	4	4	12	6	9	10	7	18	10	18	29	14	14	21	21	203	11	4	4	12	6	9	12	7
Loco_062419r2	4	1	1	V15.FD	1		2019-06-24 14:09:57	2	1	1	3	1	2	0	0	0	0	0	1	3	0	0	1	15	24	46	42	54	52	69	82	75	84	63	92	73	54	49	39	19	917	26	47	43	57	53	71	82	75
Loco_062419r2	4	1	2	V15.FD	1		2019-06-24 14:09:57	3	0	0	1	1	2	0	1	0	0	0	1	0	1	1	1	12	28	44	45	52	58	66	68	55	57	25	46	44	31	30	21	15	685	31	44	45	53	59	68	68	56
Loco_062419r2	4	1	3	V15.FD	1		2019-06-24 14:09:57	2	1	0	4	2	2	0	0	1	0	0	2	1	1	1	0	17	22	30	33	44	42	46	54	42	46	31	35	35	33	27	28	17	565	24	31	33	48	44	48	54	42
Loco_062419r2	4	1	4	V15.FD	1		2019-06-24 14:09:57	1	2	0	0	0	0	0	0	0	1	0	0	3	0	3	3	13	2	3	3	6	4	3	8	11	14	16	20	13	24	13	26	23	189	3	5	3	6	4	3	8	11
Loco_062419r2	4	1	5	V15.FD	1		2019-06-24 14:09:57	5	1	0	1	0	0	0	0	0	0	1	2	1	3	3	2	19	7	7	2	5	7	8	7	7	8	7	14	22	14	11	19	23	168	12	8	2	6	7	8	7	7
Loco_062419r2	4	1	6	V15.FD	1		2019-06-24 14:09:57	5	0	1	0	1	1	2	0	0	0	2	0	0	0	0	0	12	16	13	18	12	20	24	19	21	24	15	19	21	13	10	13	12	270	21	13	19	12	21	25	21	21
Loco_062419r2	4	1	7	V15.FD	1		2019-06-24 14:09:57	9	1	0	6	4	0	0	0	0	0	0	0	0	0	0	0	20	11	3	0	8	13	1	0	0	0	0	0	0	0	0	0	0	36	20	4	0	14	17	1	0	0
Loco_062419r2	4	1	8	V15.FD	1		2019-06-24 14:09:57	9	1	0	1	2	1	0	0	0	0	2	1	0	0	0	5	22	11	7	8	11	17	14	11	18	14	10	16	19	15	8	13	14	206	20	8	8	12	19	15	11	18
Loco_062419r2	4	1	9	V15.FD	1		2019-06-24 14:09:57	20	3	0	6	1	0	0	0	0	0	0	2	0	0	0	1	33	15	4	2	9	11	4	3	3	2	2	4	9	6	4	1	4	83	35	7	2	15	12	4	3	3
Loco_062419r2	4	1	10	V15.FD	1		2019-06-24 14:09:57	1	0	0	0	0	0	0	0	0	0	0	0	0	0	0	0	1	0	0	0	0	0	0	0	0	0	0	0	0	0	0	0	0	0	1	0	0	0	0	0	0	0
Loco_062419r2	4	1	11	V15.FD	1		2019-06-24 14:09:57	4	1	0	0	2	2	0	0	0	0	0	1	0	0	0	1	11	7	6	3	6	6	3	4	6	5	2	5	6	4	3	9	3	78	11	7	3	6	8	5	4	6
Loco_062419r2	4	1	12	V15.FD	1		2019-06-24 14:09:57	3	1	0	2	2	0	0	0	0	0	0	0	0	0	1	0	9	7	4	2	5	5	6	4	5	7	5	7	6	5	1	2	3	74	10	5	2	7	7	6	4	5
Loco_062419r2	5	1	1	V15.FE	1		2019-06-24 14:09:57	4	2	2	0	1	0	1	0	0	3	0	1	2	1	2	0	19	33	48	53	48	44	47	50	42	38	44	49	46	44	49	34	16	685	37	50	55	48	45	47	51	42
Loco_062419r2	5	1	2	V15.FE	1		2019-06-24 14:09:57	3	2	2	1	0	1	2	0	0	0	1	2	1	2	1	1	19	25	31	40	37	42	46	38	26	39	42	40	42	42	44	35	23	592	28	33	42	38	42	47	40	26
Loco_062419r2	5	1	3	V15.FE	1		2019-06-24 14:09:57	8	4	0	1	2	1	2	0	1	2	2	1	1	2	3	1	31	21	27	38	35	26	35	32	28	27	21	28	23	28	27	23	18	437	29	31	38	36	28	36	34	28
Loco_062419r2	5	1	4	V15.FE	1		2019-06-24 14:09:57	4	2	3	2	1	0	3	2	0	0	0	1	0	0	1	3	22	16	35	25	15	23	20	28	19	11	12	13	13	10	12	10	2	264	20	37	28	17	24	20	31	21
Loco_062419r2	5	1	5	V15.FE	1		2019-06-24 14:09:57	6	2	6	0	1	5	2	0	0	0	2	1	0	0	2	0	27	25	18	31	30	29	33	29	23	23	21	20	14	18	16	11	9	350	31	20	37	30	30	38	31	23
Loco_062419r2	5	1	6	V15.FE	1		2019-06-24 14:09:57	3	7	5	1	1	0	0	0	0	1	0	0	0	4	1	0	23	22	18	19	18	16	15	10	6	8	11	13	8	9	11	8	6	198	25	25	24	19	17	15	10	6
Loco_062419r2	5	1	7	V15.FE	1		2019-06-24 14:09:57	3	0	2	6	2	2	0	0	0	1	1	0	2	2	0	2	23	10	16	19	21	26	30	19	16	15	15	18	14	11	11	16	13	270	13	16	21	27	28	32	19	16
Loco_062419r2	5	1	8	V15.FE	1		2019-06-24 14:09:57	5	0	0	0	2	0	0	1	1	4	2	4	0	0	1	2	22	5	2	2	2	9	7	4	11	10	13	11	13	10	8	7	6	120	10	2	2	2	11	7	4	12
Loco_062419r2	5	1	9	V15.FE	1		2019-06-24 14:09:57	4	1	0	3	0	0	0	2	1	1	0	0	1	3	0	0	16	9	8	11	14	10	12	5	3	3	7	5	6	7	7	8	6	121	13	9	11	17	10	12	5	5
Loco_062419r2	5	1	10	V15.FE	1		2019-06-24 14:09:57	5	6	2	5	2	1	0	0	0	0	0	0	1	4	0	2	28	18	10	14	10	9	7	5	5	4	4	12	13	18	16	16	13	174	23	16	16	15	11	8	5	5
Loco_062419r2	5	1	11	V15.FE	1		2019-06-24 14:09:57	12	1	0	0	3	0	0	0	0	1	0	0	0	2	0	0	19	15	12	11	12	20	12	7	8	6	5	5	6	6	11	7	8	151	27	13	11	12	23	12	7	8
Loco_062419r2	5	1	12	V15.FE	1		2019-06-24 14:09:57	4	0	0	1	3	0	0	0	0	0	1	0	1	0	1	1	12	14	2	3	7	10	0	1	0	0	0	1	2	7	4	10	5	66	18	2	3	8	13	0	1	0
Loco_070119r1	1	1	1	V16.MA	1		2019-07-01 12:54:40	0	0	2	2	0	0	1	0	3	4	2	4	1	1	1	3	24	26	18	29	31	30	35	42	40	47	43	50	53	58	48	38	30	618	26	18	31	33	30	35	43	40
Loco_070119r1	1	1	2	V16.MA	1		2019-07-01 12:54:40	3	0	3	0	2	1	0	0	1	1	1	1	1	0	0	1	15	35	32	42	47	45	44	41	40	40	35	38	48	44	47	32	21	631	38	32	45	47	47	45	41	40
Loco_070119r1	1	1	3	V16.MA	1		2019-07-01 12:54:40	0	1	0	1	0	0	0	0	0	1	5	3	2	2	0	0	15	31	24	29	37	44	36	46	34	40	37	36	27	30	23	23	16	513	31	25	29	38	44	36	46	34
Loco_070119r1	1	1	4	V16.MA	1		2019-07-01 12:54:40	0	0	0	0	1	5	4	0	2	0	0	2	2	2	0	6	24	23	20	28	36	45	48	41	50	45	42	45	43	39	37	34	26	602	23	20	28	36	46	53	45	50
Loco_070119r1	1	1	5	V16.MA	1		2019-07-01 12:54:40	0	0	0	1	4	0	0	0	0	0	3	0	4	2	3	2	19	10	9	4	9	12	12	16	13	14	24	43	39	46	42	41	26	360	10	9	4	10	16	12	16	13
Loco_070119r1	1	1	6	V16.MA	1		2019-07-01 12:54:40	0	0	0	3	0	2	1	0	0	1	0	1	2	3	3	5	21	9	7	10	12	13	13	7	8	8	13	15	18	21	32	32	31	249	9	7	10	15	13	15	8	8
Loco_070119r1	1	1	7	V16.MA	1		2019-07-01 12:54:40	3	0	0	0	0	3	0	0	1	0	0	0	3	8	3	9	30	10	7	4	11	13	14	7	9	16	9	10	11	17	17	26	22	203	13	7	4	11	13	17	7	9
Loco_070119r1	1	1	8	V16.MA	1		2019-07-01 12:54:40	0	0	0	0	0	0	0	2	0	1	1	4	9	6	1	2	26	8	7	10	10	8	14	23	31	33	35	47	45	49	39	26	16	401	8	7	10	10	8	14	23	33
Loco_070119r1	1	1	9	V16.MA	1		2019-07-01 12:54:40	0	0	0	0	0	0	0	0	0	1	0	2	8	8	3	3	25	0	0	0	0	0	0	0	0	1	3	5	6	12	19	19	13	78	0	0	0	0	0	0	0	0
Loco_070119r1	1	1	10	V16.MA	1		2019-07-01 12:54:40	0	0	0	0	0	0	0	0	0	0	0	1	0	0	5	7	13	0	0	0	0	0	0	0	0	0	1	1	11	4	7	33	31	88	0	0	0	0	0	0	0	0
Loco_070119r1	1	1	11	V16.MA	1		2019-07-01 12:54:40	0	0	0	0	0	0	0	0	0	0	0	8	3	7	2	5	25	0	0	1	1	3	4	2	1	2	2	8	16	28	30	38	35	171	0	0	1	1	3	4	2	1
Loco_070119r1	1	1	12	V16.MA	1		2019-07-01 12:54:40	2	2	0	0	1	1	0	1	0	2	0	3	0	0	1	3	16	12	12	8	10	13	12	16	24	25	29	36	31	27	22	26	25	328	14	14	8	10	14	13	16	25
Loco_070119r1	2	1	1	V16.MB	1		2019-07-01 12:54:40	0	1	2	2	1	0	1	1	3	3	3	2	3	2	1	1	26	26	29	45	54	47	39	39	39	46	49	56	55	46	41	32	14	657	26	30	47	56	48	39	40	40
Loco_070119r1	2	1	2	V16.MB	1		2019-07-01 12:54:40	1	2	1	2	1	8	2	1	0	1	3	1	2	0	0	2	27	16	35	36	38	41	46	37	29	35	27	36	42	28	30	24	10	510	17	37	37	40	42	54	39	30
Loco_070119r1	2	1	3	V16.MB	1		2019-07-01 12:54:40	0	0	1	0	1	2	2	2	0	1	4	2	0	0	0	0	15	12	25	28	31	40	52	42	41	37	39	42	42	31	17	13	7	499	12	25	29	31	41	54	44	43
Loco_070119r1	2	1	4	V16.MB	1		2019-07-01 12:54:40	1	0	0	5	2	0	4	0	2	5	5	1	0	0	0	0	25	23	23	22	34	31	29	35	30	30	43	51	40	34	22	20	11	478	24	23	22	39	33	29	39	30
Loco_070119r1	2	1	5	V16.MB	1		2019-07-01 12:54:40	3	1	3	3	0	0	0	1	0	0	0	3	1	0	1	2	18	23	30	28	26	20	20	10	14	18	19	26	24	30	28	22	16	354	26	31	31	29	20	20	10	15
Loco_070119r1	2	1	6	V16.MB	1		2019-07-01 12:54:40	2	1	1	9	1	3	2	0	0	0	2	0	2	0	0	1	24	21	26	23	22	17	16	9	13	8	12	25	17	22	17	17	10	275	23	27	24	31	18	19	11	13
Loco_070119r1	2	1	7	V16.MB	1		2019-07-01 12:54:40	1	0	1	2	0	2	6	1	7	6	2	0	0	0	0	0	28	4	3	6	10	8	7	13	9	11	13	7	1	1	3	3	1	100	5	3	7	12	8	9	19	10
Loco_070119r1	2	1	8	V16.MB	1		2019-07-01 12:54:40	0	0	6	0	13	0	0	0	1	0	0	0	0	0	0	1	21	7	7	16	3	17	8	1	1	2	1	1	1	1	2	2	2	72	7	7	22	3	30	8	1	1
Loco_070119r1	2	1	9	V16.MB	1		2019-07-01 12:54:40	7	5	3	1	1	1	1	1	0	1	1	0	0	0	1	0	23	25	22	12	9	11	7	6	6	6	8	8	8	4	3	4	3	142	32	27	15	10	12	8	7	7
Loco_070119r1	2	1	10	V16.MB	1		2019-07-01 12:54:40	0	4	0	1	0	0	0	0	0	0	0	0	0	0	0	0	5	0	1	0	0	0	0	0	0	0	0	0	0	0	0	0	0	1	0	5	0	1	0	0	0	0
Loco_070119r1	2	1	11	V16.MB	1		2019-07-01 12:54:40	1	0	0	0	0	0	0	0	0	0	0	0	0	0	0	0	1	1	0	0	0	0	0	0	0	0	0	0	0	0	0	0	0	1	2	0	0	0	0	0	0	0
Loco_070119r1	2	1	12	V16.MB	1		2019-07-01 12:54:40	9	5	4	7	5	1	2	0	0	0	0	0	0	0	0	0	33	33	40	32	27	28	16	8	1	0	0	0	0	0	0	0	0	185	42	45	36	34	33	17	10	1
Loco_070119r1	3	1	1	V16.MC	1		2019-07-01 12:54:40	0	0	0	1	0	0	0	0	0	1	1	0	1	1	2	1	8	14	39	30	44	44	61	41	57	55	60	77	70	56	61	64	25	798	14	39	30	45	44	61	41	57
Loco_070119r1	3	1	2	V16.MC	1		2019-07-01 12:54:40	0	0	3	3	1	3	1	2	0	0	1	1	3	1	2	0	21	4	26	26	40	47	51	48	54	42	61	68	52	51	52	57	13	692	4	26	29	43	48	54	49	56
Loco_070119r1	3	1	3	V16.MC	1		2019-07-01 12:54:40	3	1	1	1	2	2	0	1	1	1	2	0	1	0	1	1	18	20	51	49	75	68	63	47	67	54	41	53	50	39	38	31	19	765	23	52	50	76	70	65	47	68
Loco_070119r1	3	1	4	V16.MC	1		2019-07-01 12:54:40	0	4	2	1	1	1	1	1	0	0	3	3	3	1	0	2	23	11	37	32	60	54	57	38	61	52	46	45	49	47	36	30	15	670	11	41	34	61	55	58	39	62
Loco_070119r1	3	1	5	V16.MC	1		2019-07-01 12:54:40	0	1	1	5	1	4	4	1	0	1	0	1	0	0	0	0	19	8	34	39	63	45	48	40	35	24	10	21	17	16	11	15	2	428	8	35	40	68	46	52	44	36
Loco_070119r1	3	1	6	V16.MC	1		2019-07-01 12:54:40	1	3	11	8	5	3	5	0	0	0	0	0	0	0	2	0	38	8	23	21	42	39	36	35	29	13	13	10	8	8	8	11	5	309	9	26	32	50	44	39	40	29
Loco_070119r1	3	1	7	V16.MC	1		2019-07-01 12:54:40	0	3	2	0	0	3	0	0	2	1	1	1	0	0	4	2	19	7	33	35	39	44	47	44	31	23	25	14	20	18	15	17	6	418	7	36	37	39	44	50	44	31
Loco_070119r1	3	1	8	V16.MC	1		2019-07-01 12:54:40	1	4	11	15	1	2	0	0	2	0	0	0	0	0	0	0	36	6	17	25	28	12	18	21	17	9	4	2	4	4	3	6	2	178	7	21	36	43	13	20	21	17
Loco_070119r1	3	1	9	V16.MC	1		2019-07-01 12:54:40	2	0	8	14	1	1	3	3	0	0	0	0	0	0	0	0	32	6	10	23	25	5	5	19	16	2	0	0	0	0	0	1	0	112	8	10	31	39	6	6	22	19
Loco_070119r1	3	1	10	V16.MC	1		2019-07-01 12:54:40	3	8	0	7	4	4	4	2	0	0	0	0	0	0	0	0	32	9	16	6	15	8	6	16	11	0	0	0	0	0	0	0	0	87	12	24	6	22	12	10	20	13
Loco_070119r1	3	1	11	V16.MC	1		2019-07-01 12:54:40	2	2	1	2	3	4	1	0	1	0	1	1	0	0	0	0	18	23	35	30	35	28	48	26	37	16	8	27	18	10	10	11	11	373	25	37	31	37	31	52	27	37
Loco_070119r1	3	1	12	V16.MC	1		2019-07-01 12:54:40	9	7	0	2	3	5	1	0	0	0	0	0	0	0	0	0	27	18	16	1	16	23	21	4	2	1	0	0	0	0	0	0	0	102	27	23	1	18	26	26	5	2
Loco_070119r1	4	1	1	V16.MD	1		2019-07-01 12:54:40	2	0	0	0	1	1	2	1	1	1	0	2	0	0	0	2	13	18	41	44	53	60	52	80	78	85	67	62	61	54	40	48	32	875	20	41	44	53	61	53	82	79
Loco_070119r1	4	1	2	V16.MD	1		2019-07-01 12:54:40	5	7	0	0	3	1	0	5	0	0	0	0	1	0	1	1	24	32	45	35	44	57	64	63	48	44	27	24	22	20	8	17	13	563	37	52	35	44	60	65	63	53
Loco_070119r1	4	1	3	V16.MD	1		2019-07-01 12:54:40	6	5	1	0	2	1	2	1	1	0	3	0	0	0	1	3	26	16	35	21	20	28	33	37	23	21	19	26	23	17	9	28	20	376	22	40	22	20	30	34	39	24
Loco_070119r1	4	1	4	V16.MD	1		2019-07-01 12:54:40	4	1	2	2	3	1	1	0	0	0	0	1	0	0	0	3	18	29	45	36	40	47	42	41	39	37	19	32	21	24	19	19	10	500	33	46	38	42	50	43	42	39
Loco_070119r1	4	1	5	V16.MD	1		2019-07-01 12:54:40	0	1	0	5	4	1	0	0	0	0	0	1	1	0	3	2	18	34	27	27	38	39	40	44	37	24	21	23	26	21	10	27	11	449	34	28	27	43	43	41	44	37
Loco_070119r1	4	1	6	V16.MD	1		2019-07-01 12:54:40	2	2	2	1	1	1	1	0	0	0	0	0	0	3	8	3	24	15	22	20	29	29	27	24	20	32	23	27	27	31	20	25	20	391	17	24	22	30	30	28	25	20
Loco_070119r1	4	1	7	V16.MD	1		2019-07-01 12:54:40	2	1	0	1	0	0	0	1	0	2	0	1	0	0	3	8	19	10	14	14	20	23	19	20	26	30	23	28	36	28	16	28	30	365	12	15	14	21	23	19	20	27
Loco_070119r1	4	1	8	V16.MD	1		2019-07-01 12:54:40	0	0	0	0	0	0	0	0	0	0	0	7	5	0	5	5	22	0	0	2	0	0	1	2	5	5	7	13	25	22	5	17	16	120	0	0	2	0	0	1	2	5
Loco_070119r1	4	1	9	V16.MD	1		2019-07-01 12:54:40	4	0	1	2	1	1	0	0	0	0	0	0	1	3	2	6	21	13	33	23	27	36	41	33	41	43	25	26	22	20	11	14	17	425	17	33	24	29	37	42	33	41
Loco_070119r1	4	1	10	V16.MD	1		2019-07-01 12:54:40	0	2	0	0	0	0	0	3	0	0	2	1	3	2	6	5	24	6	20	18	18	24	12	24	26	19	16	31	26	24	15	35	24	338	6	22	18	18	24	12	24	29
Loco_070119r1	4	1	11	V16.MD	1		2019-07-01 12:54:40	2	2	1	2	3	0	0	0	0	0	1	1	0	0	5	5	22	13	23	18	26	29	13	21	23	25	17	23	20	15	5	21	20	312	15	25	19	28	32	13	21	23
Loco_070119r1	4	1	12	V16.MD	1		2019-07-01 12:54:40	1	3	0	2	0	0	0	0	0	0	0	1	0	0	2	12	21	9	33	33	41	40	43	48	48	49	38	39	38	29	17	26	20	551	10	36	33	43	40	43	48	48
Loco_070119r1	5	1	1	V16.ME	1		2019-07-01 12:54:40	2	0	1	0	3	3	0	0	1	0	0	2	2	4	3	1	22	22	36	38	33	42	42	38	30	29	34	40	50	64	61	54	31	644	24	36	39	33	45	45	38	30
Loco_070119r1	5	1	2	V16.ME	1		2019-07-01 12:54:40	0	0	5	0	2	0	1	1	0	1	0	2	5	1	1	0	19	14	25	34	35	31	32	29	24	24	39	56	64	71	52	34	20	584	14	25	39	35	33	32	30	25
Loco_070119r1	5	1	3	V16.ME	1		2019-07-01 12:54:40	1	0	0	0	1	0	0	0	1	2	1	0	7	12	4	0	29	9	8	10	11	14	13	22	12	13	15	18	19	32	40	29	13	278	10	8	10	11	15	13	22	12
Loco_070119r1	5	1	4	V16.ME	1		2019-07-01 12:54:40	1	0	1	1	0	0	1	0	0	0	1	1	4	9	8	1	28	10	13	22	23	16	15	16	11	13	16	20	25	36	36	32	26	330	11	13	23	24	16	15	17	11
Loco_070119r1	5	1	5	V16.ME	1		2019-07-01 12:54:40	0	0	0	0	0	0	0	0	0	0	1	1	1	16	4	0	23	0	0	0	0	0	0	0	0	0	0	3	6	8	22	18	7	64	0	0	0	0	0	0	0	0
Loco_070119r1	5	1	6	V16.ME	1		2019-07-01 12:54:40	1	0	0	0	0	1	0	0	0	0	0	2	3	1	1	5	14	3	4	6	5	6	6	11	11	10	10	19	40	39	36	27	24	257	4	4	6	5	6	7	11	11
Loco_070119r1	5	1	7	V16.ME	1		2019-07-01 12:54:40	0	0	0	0	0	0	0	0	0	0	0	0	0	0	13	1	14	0	0	0	0	0	0	0	0	0	0	0	0	0	0	7	7	14	0	0	0	0	0	0	0	0
Loco_070119r1	5	1	8	V16.ME	1		2019-07-01 12:54:40	0	0	0	0	0	0	0	0	0	0	0	1	11	8	3	1	24	0	0	0	0	0	0	0	0	0	1	4	20	23	29	21	21	119	0	0	0	0	0	0	0	0
Loco_070119r1	5	1	9	V16.ME	1		2019-07-01 12:54:40	0	0	0	0	0	0	0	0	0	0	1	4	0	0	1	5	11	0	0	0	0	0	0	0	0	0	0	4	9	4	3	10	11	41	0	0	0	0	0	0	0	0
Loco_070119r1	5	1	10	V16.ME	1		2019-07-01 12:54:40	0	0	0	0	0	0	0	0	0	0	0	0	0	0	8	5	13	0	0	0	0	0	0	0	0	0	0	0	0	0	6	11	9	26	0	0	0	0	0	0	0	0
Loco_070119r1	5	1	11	V16.ME	1		2019-07-01 12:54:40	2	1	0	0	0	0	0	0	1	0	0	8	2	2	1	0	17	5	5	7	8	8	11	8	4	6	7	24	28	29	32	27	25	234	7	6	7	8	8	11	8	4
Loco_070119r1	5	1	12	V16.ME	1		2019-07-01 12:54:40	0	1	0	0	0	0	2	0	3	0	1	7	4	1	0	0	19	8	12	13	10	8	13	24	15	14	19	21	20	20	13	8	7	225	8	13	13	10	8	13	26	15
Loco_070119r2	1	1	1	V16.FA	1		2019-07-01 14:21:22	4	1	0	0	1	3	0	1	0	0	0	2	2	1	3	1	19	36	47	52	48	63	74	88	70	71	59	51	36	34	26	24	16	795	40	48	52	48	64	77	88	71
Loco_070119r2	1	1	2	V16.FA	1		2019-07-01 14:21:22	4	0	1	2	3	2	1	2	0	1	0	0	0	1	1	2	20	33	30	40	47	61	56	56	57	50	38	34	32	26	22	24	18	624	37	30	41	49	64	58	57	59
Loco_070119r2	1	1	3	V16.FA	1		2019-07-01 14:21:22	1	2	0	1	0	2	2	0	0	0	1	1	4	3	0	1	18	36	38	44	54	58	45	57	40	28	27	26	34	32	27	28	17	591	37	40	44	55	58	47	59	40
Loco_070119r2	1	1	4	V16.FA	1		2019-07-01 14:21:22	1	2	1	0	0	1	2	1	1	0	0	0	0	0	0	1	10	30	36	44	44	44	40	42	28	19	11	16	14	24	33	37	20	482	31	38	45	44	44	41	44	29
Loco_070119r2	1	1	5	V16.FA	1		2019-07-01 14:21:22	2	1	2	0	0	1	1	0	0	0	0	0	2	4	0	2	15	25	26	23	26	33	31	30	26	14	5	12	12	20	29	29	21	362	27	27	25	26	33	32	31	26
Loco_070119r2	1	1	6	V16.FA	1		2019-07-01 14:21:22	5	0	0	2	0	0	0	0	0	0	0	1	0	2	1	4	15	23	20	21	26	24	18	20	14	11	7	14	12	13	19	16	15	273	28	20	21	28	24	18	20	14
Loco_070119r2	1	1	7	V16.FA	1		2019-07-01 14:21:22	0	0	0	0	0	0	1	0	0	0	0	1	2	3	1	4	12	9	13	16	19	19	22	19	17	20	14	13	16	25	27	29	17	295	9	13	16	19	19	22	20	17
Loco_070119r2	1	1	8	V16.FA	1		2019-07-01 14:21:22	0	0	1	0	1	0	0	0	0	0	0	0	0	3	1	1	7	8	6	11	12	12	11	10	7	3	3	1	1	4	8	3	6	106	8	6	12	12	13	11	10	7
Loco_070119r2	1	1	9	V16.FA	1		2019-07-01 14:21:22	3	0	0	0	0	2	0	0	0	0	0	0	3	3	2	7	20	24	23	23	29	31	29	27	14	18	16	15	15	24	21	22	19	350	27	23	23	29	31	31	27	14
Loco_070119r2	1	1	10	V16.FA	1		2019-07-01 14:21:22	0	0	0	1	0	0	0	0	0	0	0	1	1	4	14	6	27	7	8	9	11	17	18	22	21	13	10	10	16	18	26	27	22	255	7	8	9	12	17	18	22	21
Loco_070119r2	1	1	11	V16.FA	1		2019-07-01 14:21:22	17	1	1	0	0	0	0	0	0	0	0	0	1	0	0	0	20	8	7	7	5	7	6	6	4	3	5	5	4	4	4	9	10	94	25	8	8	5	7	6	6	4
Loco_070119r2	1	1	12	V16.FA	1		2019-07-01 14:21:22	12	0	1	0	0	0	0	0	0	0	0	0	0	0	0	1	14	3	2	5	6	2	2	3	1	1	2	1	0	1	2	1	3	35	15	2	6	6	2	2	3	1
Loco_070119r2	2	1	1	V16.FB	1		2019-07-01 14:21:22	2	2	2	3	0	1	0	1	0	2	6	4	1	2	1	2	29	27	37	37	39	37	37	29	33	38	33	44	42	39	36	32	18	558	29	39	39	42	37	38	29	34
Loco_070119r2	2	1	2	V16.FB	1		2019-07-01 14:21:22	5	1	2	2	2	2	0	1	0	0	1	0	0	3	1	0	20	26	31	41	40	27	31	21	19	20	17	27	27	39	40	35	30	471	31	32	43	42	29	33	21	20
Loco_070119r2	2	1	3	V16.FB	1		2019-07-01 14:21:22	4	0	1	1	0	0	0	0	0	0	0	0	4	3	4	5	22	22	24	33	25	24	16	18	16	14	15	28	34	41	40	31	22	403	26	24	34	26	24	16	18	16
Loco_070119r2	2	1	4	V16.FB	1		2019-07-01 14:21:22	6	4	5	6	0	0	0	0	0	0	0	0	0	1	0	1	23	25	26	34	30	18	10	4	8	9	9	14	16	14	13	16	8	254	31	30	39	36	18	10	4	8
Loco_070119r2	2	1	5	V16.FB	1		2019-07-01 14:21:22	1	1	0	0	0	0	0	0	0	0	0	0	1	0	0	3	6	8	7	7	6	5	2	2	3	3	1	2	5	8	9	12	10	90	9	8	7	6	5	2	2	3
Loco_070119r2	2	1	6	V16.FB	1		2019-07-01 14:21:22	0	0	2	0	0	0	0	0	0	0	0	0	0	0	0	0	2	0	0	0	0	0	0	0	0	0	0	0	0	0	0	0	0	0	0	0	2	0	0	0	0	0
Loco_070119r2	2	1	7	V16.FB	1		2019-07-01 14:21:22	1	0	7	1	0	0	0	0	0	0	0	0	1	0	0	0	10	8	7	11	10	3	3	2	1	1	1	1	2	2	2	3	2	59	9	7	18	11	3	3	2	1
Loco_070119r2	2	1	8	V16.FB	1		2019-07-01 14:21:22	6	1	3	0	0	0	0	0	1	0	0	1	0	0	6	0	18	31	32	38	32	21	21	12	14	13	15	15	19	20	24	21	12	340	37	33	41	32	21	21	12	14
Loco_070119r2	2	1	9	V16.FB	1		2019-07-01 14:21:22	5	0	2	0	0	0	0	0	0	0	0	0	0	1	0	1	9	8	6	9	10	6	3	2	0	0	1	2	4	4	5	5	3	68	13	6	11	10	6	3	2	0
Loco_070119r2	2	1	10	V16.FB	1		2019-07-01 14:21:22	9	1	5	0	1	0	0	0	0	0	1	1	5	2	0	2	27	25	14	22	16	17	9	5	6	7	10	18	23	33	30	26	26	287	34	15	27	16	18	9	5	6
Loco_070119r2	2	1	11	V16.FB	1		2019-07-01 14:21:22	8	1	8	0	0	0	0	0	0	0	0	0	1	2	0	0	20	20	10	22	19	14	9	7	2	4	2	2	3	9	6	4	4	137	28	11	30	19	14	9	7	2
Loco_070119r2	2	1	12	V16.FB	1		2019-07-01 14:21:22	2	0	0	0	0	0	0	0	0	0	0	0	0	0	0	0	2	1	0	1	1	0	0	0	0	0	0	0	0	0	0	0	0	3	3	0	1	1	0	0	0	0
Loco_070119r2	3	1	1	V16.FC	1		2019-07-01 14:21:22	1	0	0	7	0	3	0	0	0	1	3	0	1	2	0	1	19	20	44	42	66	63	89	54	47	56	43	59	46	41	49	38	14	771	21	44	42	73	63	92	54	47
Loco_070119r2	3	1	2	V16.FC	1		2019-07-01 14:21:22	3	6	0	3	1	2	3	0	0	1	1	0	2	2	1	0	25	12	43	29	44	51	49	45	28	45	27	31	25	14	24	24	13	504	15	49	29	47	52	51	48	28
Loco_070119r2	3	1	3	V16.FC	1		2019-07-01 14:21:22	3	0	0	0	1	1	0	0	0	0	2	2	2	6	0	0	17	19	29	27	41	37	52	22	33	46	28	48	52	34	41	38	30	577	22	29	27	41	38	53	22	33
Loco_070119r2	3	1	4	V16.FC	1		2019-07-01 14:21:22	1	0	0	1	0	1	1	0	0	0	2	0	2	0	1	10	19	6	12	6	17	17	24	13	13	27	21	40	23	21	21	42	24	327	7	12	6	18	17	25	14	13
Loco_070119r2	3	1	5	V16.FC	1		2019-07-01 14:21:22	1	0	0	1	0	1	0	0	2	3	1	3	0	2	2	1	17	9	13	11	27	28	26	11	11	25	21	40	36	15	16	26	12	327	10	13	11	28	28	27	11	11
Loco_070119r2	3	1	6	V16.FC	1		2019-07-01 14:21:22	0	0	0	3	0	1	0	1	0	0	0	2	5	3	1	1	17	6	32	25	36	30	38	25	22	27	17	37	50	32	31	27	10	445	6	32	25	39	30	39	25	23
Loco_070119r2	3	1	7	V16.FC	1		2019-07-01 14:21:22	3	0	0	2	0	2	0	1	0	0	3	2	1	0	4	3	21	16	9	15	25	28	30	26	32	34	21	34	40	35	33	34	22	434	19	9	15	27	28	32	26	33
Loco_070119r2	3	1	8	V16.FC	1		2019-07-01 14:21:22	0	0	0	0	0	1	0	0	0	0	4	2	3	3	4	1	18	1	1	3	6	9	4	6	4	8	8	20	25	21	24	10	20	170	1	1	3	6	9	5	6	4
Loco_070119r2	3	1	9	V16.FC	1		2019-07-01 14:21:22	0	0	0	0	0	0	0	0	0	0	3	0	1	5	0	5	14	0	0	0	0	0	0	3	5	5	7	18	19	16	14	17	16	120	0	0	0	0	0	0	3	5
Loco_070119r2	3	1	10	V16.FC	1		2019-07-01 14:21:22	2	1	0	1	0	0	0	1	0	0	9	2	1	0	1	6	24	9	11	11	13	14	21	7	22	20	9	34	30	26	28	28	24	307	11	12	11	14	14	21	7	23
Loco_070119r2	3	1	11	V16.FC	1		2019-07-01 14:21:22	2	1	0	0	0	3	0	1	1	0	0	1	2	0	9	10	30	12	14	15	20	27	32	21	32	33	19	31	33	29	20	22	28	388	14	15	15	20	27	35	21	33
Loco_070119r2	3	1	12	V16.FC	1		2019-07-01 14:21:22	1	0	1	0	0	0	0	0	0	0	0	2	0	0	17	9	30	7	4	8	7	8	8	9	10	14	8	26	31	14	13	22	21	210	8	4	9	7	8	8	9	10
Loco_070119r2	4	1	1	V16.FD	1		2019-07-01 14:21:22	0	1	1	1	0	1	1	0	0	0	2	0	0	0	0	1	8	17	44	57	69	82	71	109	133	111	82	91	91	65	58	33	16	1129	17	45	58	70	82	72	110	133
Loco_070119r2	4	1	2	V16.FD	1		2019-07-01 14:21:22	1	1	2	1	0	1	2	1	2	1	0	0	0	0	1	2	15	35	54	59	59	69	83	88	100	107	56	66	49	31	20	37	23	936	36	55	61	60	69	84	90	101
Loco_070119r2	4	1	3	V16.FD	1		2019-07-01 14:21:22	3	0	1	1	0	4	0	1	0	0	3	0	0	1	1	1	16	26	34	35	38	45	53	78	79	73	23	50	41	44	32	35	27	713	29	34	36	39	45	57	78	80
Loco_070119r2	4	1	4	V16.FD	1		2019-07-01 14:21:22	1	0	2	5	4	1	0	2	0	0	1	0	0	0	2	0	18	14	26	42	32	34	32	51	58	52	27	40	28	29	30	29	14	538	15	26	44	37	38	33	51	60
Loco_070119r2	4	1	5	V16.FD	1		2019-07-01 14:21:22	2	1	0	9	4	0	0	1	0	0	0	0	0	4	0	0	21	26	32	30	35	34	29	33	43	27	8	18	12	17	19	26	10	399	28	33	30	44	38	29	33	44
Loco_070119r2	4	1	6	V16.FD	1		2019-07-01 14:21:22	6	7	1	0	3	3	3	0	0	0	5	1	0	5	1	1	36	26	29	18	16	26	23	36	35	37	12	38	21	9	20	26	10	382	32	36	19	16	29	26	39	35
Loco_070119r2	4	1	7	V16.FD	1		2019-07-01 14:21:22	0	1	0	0	0	0	1	0	0	2	7	2	3	16	5	0	37	5	7	5	5	4	11	14	11	9	7	31	12	28	31	21	5	206	5	8	5	5	4	11	15	11
Loco_070119r2	4	1	8	V16.FD	1		2019-07-01 14:21:22	3	1	1	1	0	0	0	0	0	0	1	1	3	0	5	3	19	15	20	18	15	22	26	30	30	30	22	41	37	42	15	35	24	422	18	21	19	16	22	26	30	30
Loco_070119r2	4	1	9	V16.FD	1		2019-07-01 14:21:22	0	0	0	0	0	0	0	0	0	0	0	2	0	3	18	12	35	0	0	0	0	0	0	0	0	0	0	4	7	5	4	12	10	42	0	0	0	0	0	0	0	0
Loco_070119r2	4	1	10	V16.FD	1		2019-07-01 14:21:22	0	0	1	0	0	0	0	0	0	0	1	0	0	0	0	4	6	0	0	1	0	0	0	0	0	0	0	1	1	0	0	0	0	3	0	0	2	0	0	0	0	0
Loco_070119r2	4	1	11	V16.FD	1		2019-07-01 14:21:22	0	0	0	0	0	0	0	0	0	0	2	0	0	0	0	2	4	0	0	0	0	0	0	0	0	0	0	2	1	0	0	0	3	6	0	0	0	0	0	0	0	0
Loco_070119r2	4	1	12	V16.FD	1		2019-07-01 14:21:22	0	0	0	0	0	0	0	0	0	0	3	2	0	0	0	1	6	0	0	2	0	0	0	0	0	0	0	2	1	0	0	0	2	7	0	0	2	0	0	0	0	0
Loco_070119r2	5	1	1	V16.FE	1		2019-07-01 14:21:22	1	3	0	0	2	0	3	0	0	1	1	3	1	2	7	0	24	30	32	35	31	24	29	33	27	34	28	34	30	43	46	48	24	528	31	35	35	31	26	29	36	27
Loco_070119r2	5	1	2	V16.FE	1		2019-07-01 14:21:22	1	26	8	1	0	0	0	0	0	0	0	0	0	0	2	0	38	32	46	45	30	25	25	16	13	17	17	21	17	17	23	21	10	375	33	72	53	31	25	25	16	13
Loco_070119r2	5	1	3	V16.FE	1		2019-07-01 14:21:22	5	15	1	0	0	1	0	0	0	0	0	2	0	1	2	5	32	27	38	38	24	28	29	24	16	12	10	14	22	17	20	18	18	355	32	53	39	24	28	30	24	16
Loco_070119r2	5	1	4	V16.FE	1		2019-07-01 14:21:22	2	0	2	10	9	0	0	0	0	0	0	0	0	0	0	1	24	13	7	8	36	29	13	6	6	2	2	3	1	2	5	5	7	145	15	7	10	46	38	13	6	6
Loco_070119r2	5	1	5	V16.FE	1		2019-07-01 14:21:22	2	0	2	13	4	0	0	0	0	0	0	0	0	0	0	0	21	6	0	2	6	8	4	0	0	0	0	0	0	0	0	0	0	26	8	0	4	19	12	4	0	0
Loco_070119r2	5	1	6	V16.FE	1		2019-07-01 14:21:22	0	0	0	0	6	0	0	0	0	0	0	0	0	0	0	0	6	0	0	0	0	0	0	0	0	0	0	0	0	0	0	0	0	0	0	0	0	0	6	0	0	0
Loco_070119r2	5	1	7	V16.FE	1		2019-07-01 14:21:22	7	2	1	1	4	2	0	0	0	0	2	0	0	0	1	0	20	16	15	8	12	14	7	6	3	3	3	6	6	6	4	5	1	115	23	17	9	13	18	9	6	3
Loco_070119r2	5	1	8	V16.FE	1		2019-07-01 14:21:22	8	4	3	5	0	0	1	0	0	0	0	1	0	0	0	0	22	27	21	30	29	22	12	17	14	13	12	16	12	12	18	18	17	290	35	25	33	34	22	12	18	14
Loco_070119r2	5	1	9	V16.FE	1		2019-07-01 14:21:22	3	3	5	19	3	1	1	0	0	0	0	0	0	0	0	0	35	8	8	6	14	15	6	4	0	1	0	0	0	0	0	0	0	62	11	11	11	33	18	7	5	0
Loco_070119r2	5	1	10	V16.FE	1		2019-07-01 14:21:22	4	0	0	6	2	2	0	0	0	0	0	0	0	0	0	0	14	6	0	1	6	5	2	0	0	0	0	0	0	0	0	0	0	20	10	0	1	12	7	4	0	0
Loco_070119r2	5	1	11	V16.FE	1		2019-07-01 14:21:22	7	0	0	0	0	0	0	0	0	0	0	0	0	0	0	0	7	1	0	0	0	0	0	0	0	0	0	0	0	0	0	0	0	1	8	0	0	0	0	0	0	0
Loco_070119r2	5	1	12	V16.FE	1		2019-07-01 14:21:22	21	0	0	0	0	0	0	0	0	0	0	0	0	0	0	0	21	6	0	0	2	4	1	0	0	0	0	0	0	0	0	0	0	13	27	0	0	2	4	1	0	0
Loco_070819r1	1	1	1	V17.MA	1		2019-07-08 08:22:59	0	0	0	1	1	3	3	0	1	1	0	5	2	0	0	0	17	20	34	45	63	62	71	92	85	91	87	74	58	37	28	28	18	893	20	34	45	64	63	74	95	85
Loco_070819r1	1	1	2	V17.MA	1		2019-07-08 08:22:59	1	0	1	0	3	1	3	0	0	1	1	0	0	1	1	0	13	41	46	51	51	50	63	84	76	75	66	60	52	30	23	24	15	807	42	46	52	51	53	64	87	76
Loco_070819r1	1	1	3	V17.MA	1		2019-07-08 08:22:59	2	1	1	11	4	1	2	1	2	1	0	1	1	0	0	0	28	27	46	45	61	67	72	58	58	48	37	32	26	20	16	13	5	631	29	47	46	72	71	73	60	59
Loco_070819r1	1	1	4	V17.MA	1		2019-07-08 08:22:59	0	2	4	0	1	0	0	1	2	1	0	2	3	0	2	0	18	20	33	32	28	30	38	59	53	46	42	42	41	37	24	22	7	554	20	35	36	28	31	38	59	54
Loco_070819r1	1	1	5	V17.MA	1		2019-07-08 08:22:59	2	1	0	4	0	0	2	4	2	1	2	0	4	1	0	0	23	24	30	27	26	33	34	28	22	22	24	16	16	28	17	8	1	356	26	31	27	30	33	34	30	26
Loco_070819r1	1	1	6	V17.MA	1		2019-07-08 08:22:59	1	1	1	5	4	1	1	2	1	0	0	1	1	0	1	1	21	29	33	30	40	52	58	56	56	60	45	28	27	29	19	16	9	587	30	34	31	45	56	59	57	58
Loco_070819r1	1	1	7	V17.MA	1		2019-07-08 08:22:59	3	8	6	1	11	2	1	0	4	0	0	0	0	0	0	0	36	18	31	30	35	40	45	38	29	17	8	9	3	2	2	0	0	307	21	39	36	36	51	47	39	29
Loco_070819r1	1	1	8	V17.MA	1		2019-07-08 08:22:59	1	0	1	1	0	0	5	4	1	0	1	1	0	0	0	0	15	28	29	21	32	49	61	53	50	42	40	40	41	20	12	8	3	529	29	29	22	33	49	61	58	54
Loco_070819r1	1	1	9	V17.MA	1		2019-07-08 08:22:59	1	6	2	1	1	1	1	0	1	0	0	0	0	0	0	0	14	14	18	24	23	14	23	12	21	21	17	8	9	1	0	0	0	205	15	24	26	24	15	24	13	21
Loco_070819r1	1	1	10	V17.MA	1		2019-07-08 08:22:59	8	7	3	4	2	3	3	1	1	0	0	0	0	0	0	0	32	19	30	29	14	20	19	15	11	11	9	4	4	1	0	0	0	186	27	37	32	18	22	22	18	12
Loco_070819r1	1	1	11	V17.MA	1		2019-07-08 08:22:59	2	1	0	3	0	0	0	3	4	1	0	0	0	2	0	0	16	18	24	24	31	30	35	50	50	35	28	22	19	17	13	10	7	413	20	25	24	34	30	35	50	53
Loco_070819r1	1	1	12	V17.MA	1		2019-07-08 08:22:59	3	0	3	1	0	0	9	3	1	0	2	0	2	0	0	0	24	13	7	11	12	12	11	16	9	7	7	8	3	3	1	1	1	122	16	7	14	13	12	11	25	12
Loco_070819r1	3	1	1	V17.MC	1		2019-07-08 08:22:59	0	0	0	0	0	0	1	1	0	1	4	2	3	1	2	2	17	8	20	16	20	23	34	34	41	51	53	62	45	41	47	50	22	567	8	20	16	20	23	34	35	42
Loco_070819r1	3	1	2	V17.MC	1		2019-07-08 08:22:59	1	0	0	1	0	0	0	0	2	2	0	3	2	0	5	0	16	7	23	21	32	33	40	56	56	78	58	70	73	53	59	64	22	745	8	23	21	33	33	40	56	56
Loco_070819r1	3	1	3	V17.MC	1		2019-07-08 08:22:59	0	3	1	5	0	2	2	0	0	0	0	4	0	0	1	1	19	40	44	31	58	45	64	75	58	53	38	43	44	39	36	37	17	722	40	47	32	63	45	66	77	58
Loco_070819r1	3	1	4	V17.MC	1		2019-07-08 08:22:59	0	0	0	0	2	1	1	0	3	2	2	1	0	3	1	1	17	11	26	24	36	38	54	42	55	46	48	56	47	45	51	51	19	649	11	26	24	36	40	55	43	55
Loco_070819r1	3	1	5	V17.MC	1		2019-07-08 08:22:59	1	0	0	0	0	1	1	1	0	1	4	0	1	0	5	3	18	14	20	16	25	23	31	30	21	43	40	59	44	34	50	54	27	531	15	20	16	25	23	32	31	22
Loco_070819r1	3	1	6	V17.MC	1		2019-07-08 08:22:59	1	1	2	1	1	0	2	0	0	4	1	1	0	0	2	1	17	8	14	14	22	26	23	23	27	36	47	56	50	43	29	31	21	470	9	15	16	23	27	23	25	27
Loco_070819r1	3	1	7	V17.MC	1		2019-07-08 08:22:59	2	0	0	3	0	1	1	0	1	0	5	1	4	3	0	5	26	19	11	12	25	21	25	24	21	27	25	25	25	29	27	30	25	371	21	11	12	28	21	26	25	21
Loco_070819r1	3	1	8	V17.MC	1		2019-07-08 08:22:59	2	2	3	0	3	0	0	0	0	0	1	0	1	1	1	1	15	29	30	14	52	49	49	27	22	36	26	38	34	26	28	30	21	511	31	32	17	52	52	49	27	22
Loco_070819r1	3	1	9	V17.MC	1		2019-07-08 08:22:59	0	1	0	1	0	0	0	0	4	2	1	2	0	1	3	5	20	16	18	18	30	25	33	25	26	41	34	48	39	33	30	34	33	483	16	19	18	31	25	33	25	26
Loco_070819r1	3	1	10	V17.MC	1		2019-07-08 08:22:59	4	1	0	0	3	1	1	2	2	1	2	0	1	0	0	6	24	15	20	11	26	19	33	26	36	38	34	37	37	30	26	30	28	446	19	21	11	26	22	34	27	38
Loco_070819r1	3	1	11	V17.MC	1		2019-07-08 08:22:59	3	1	1	0	1	4	0	0	0	1	0	0	0	0	0	14	25	17	21	11	25	28	32	20	24	25	18	23	14	15	9	7	18	307	20	22	12	25	29	36	20	24
Loco_070819r1	3	1	12	V17.MC	1		2019-07-08 08:22:59	6	10	0	6	4	2	0	0	1	0	0	0	1	0	0	1	31	28	13	5	39	37	36	15	15	16	10	12	6	8	10	7	4	261	34	23	5	45	41	38	15	15
Loco_070819r1	4	1	1	V17.MD	1		2019-07-08 08:22:59	0	0	4	0	2	2	1	0	1	2	1	0	0	2	2	0	17	11	31	45	49	46	42	75	97	105	64	79	67	56	48	44	15	874	11	31	49	49	48	44	76	97
Loco_070819r1	4	1	2	V17.MD	1		2019-07-08 08:22:59	1	0	1	6	2	0	0	1	1	1	2	2	1	2	0	0	20	18	44	39	41	50	65	63	73	67	42	42	50	41	28	32	10	705	19	44	40	47	52	65	63	74
Loco_070819r1	4	1	3	V17.MD	1		2019-07-08 08:22:59	0	0	0	0	1	0	0	0	0	1	1	1	3	1	2	0	10	2	16	16	16	25	28	41	56	65	38	62	49	64	52	42	9	581	2	16	16	16	26	28	41	56
Loco_070819r1	4	1	4	V17.MD	1		2019-07-08 08:22:59	2	0	0	0	0	0	0	0	0	0	1	2	4	1	5	1	16	10	20	17	13	20	19	26	27	42	31	40	26	36	25	37	15	404	12	20	17	13	20	19	26	27
Loco_070819r1	4	1	5	V17.MD	1		2019-07-08 08:22:59	0	0	0	0	0	1	2	0	0	6	6	2	0	0	3	0	20	3	9	6	4	13	19	16	9	11	28	39	36	20	10	26	21	270	3	9	6	4	13	20	18	9
Loco_070819r1	4	1	6	V17.MD	1		2019-07-08 08:22:59	0	0	0	0	0	1	2	3	0	4	5	2	6	2	2	0	27	7	10	14	20	18	22	27	31	28	26	41	44	41	23	27	8	387	7	10	14	20	18	23	29	34
Loco_070819r1	4	1	7	V17.MD	1		2019-07-08 08:22:59	0	3	4	5	2	1	0	0	0	0	0	1	0	1	2	0	19	9	22	15	21	22	31	34	26	28	25	24	23	26	22	19	9	356	9	25	19	26	24	32	34	26
Loco_070819r1	4	1	8	V17.MD	1		2019-07-08 08:22:59	0	3	2	0	3	4	4	0	0	1	0	0	1	0	1	0	19	10	22	28	24	27	32	45	41	44	28	33	24	15	11	8	7	399	10	25	30	24	30	36	49	41
Loco_070819r1	4	1	9	V17.MD	1		2019-07-08 08:22:59	6	1	0	7	6	1	0	0	0	1	1	0	0	0	0	1	24	14	15	8	20	21	21	26	31	25	25	13	9	14	10	9	5	266	20	16	8	27	27	22	26	31
Loco_070819r1	4	1	10	V17.MD	1		2019-07-08 08:22:59	2	0	0	3	6	0	1	2	1	0	2	0	1	0	3	0	21	17	15	15	22	30	11	15	13	14	11	11	10	8	4	5	3	204	19	15	15	25	36	11	16	15
Loco_070819r1	4	1	11	V17.MD	1		2019-07-08 08:22:59	0	1	1	0	2	2	0	3	1	6	0	4	2	0	1	0	23	11	20	18	21	24	33	44	50	43	34	46	50	42	38	29	9	512	11	21	19	21	26	35	44	53
Loco_070819r1	4	1	12	V17.MD	1		2019-07-08 08:22:59	2	2	0	0	1	0	1	0	0	0	1	3	12	0	8	4	34	7	7	1	8	8	7	6	6	5	9	14	19	21	6	29	14	167	9	9	1	8	9	7	7	6
Loco_070819r1	5	1	1	V17.ME	1		2019-07-08 08:22:59	0	1	1	0	1	0	0	0	1	1	2	4	5	1	0	0	17	16	18	21	27	31	38	54	49	54	66	76	82	66	57	40	18	713	16	19	22	27	32	38	54	49
Loco_070819r1	5	1	2	V17.ME	1		2019-07-08 08:22:59	1	2	2	2	0	0	3	1	0	1	2	0	1	5	0	1	21	29	41	52	62	53	48	52	43	34	40	41	52	55	47	41	22	712	30	43	54	64	53	48	55	44
Loco_070819r1	5	1	3	V17.ME	1		2019-07-08 08:22:59	0	1	0	4	0	1	0	0	0	0	3	3	3	2	0	1	18	19	32	37	38	29	28	21	15	22	26	46	51	47	42	24	17	494	19	33	37	42	29	29	21	15
Loco_070819r1	5	1	4	V17.ME	1		2019-07-08 08:22:59	1	4	5	2	8	3	0	1	0	0	0	0	3	1	0	1	29	35	40	43	49	45	39	20	11	14	13	8	12	19	18	14	5	385	36	44	48	51	53	42	20	12
Loco_070819r1	5	1	5	V17.ME	1		2019-07-08 08:22:59	1	2	1	0	1	1	1	0	0	0	2	0	13	2	0	2	26	10	16	11	9	14	10	13	8	19	20	20	18	32	25	15	3	243	11	18	12	9	15	11	14	8
Loco_070819r1	5	1	6	V17.ME	1		2019-07-08 08:22:59	5	1	4	1	0	0	1	0	0	2	0	0	2	3	2	1	22	23	12	14	16	7	10	8	5	3	10	6	8	20	18	13	12	185	28	13	18	17	7	10	9	5
Loco_070819r1	5	1	7	V17.ME	1		2019-07-08 08:22:59	9	19	2	4	0	0	0	0	0	0	0	0	0	0	1	0	35	22	15	17	23	20	19	9	4	5	6	5	4	4	4	7	5	169	31	34	19	27	20	19	9	4
Loco_070819r1	5	1	8	V17.ME	1		2019-07-08 08:22:59	3	0	0	3	3	1	1	0	0	0	0	0	0	0	0	0	11	13	6	5	8	11	13	5	0	0	0	0	0	0	0	0	0	61	16	6	5	11	14	14	6	0
Loco_070819r1	5	1	9	V17.ME	1		2019-07-08 08:22:59	17	2	0	4	2	0	0	0	0	0	0	0	0	0	0	0	25	19	3	4	12	12	7	3	1	0	0	0	0	0	0	0	0	61	36	5	4	16	14	7	3	1
Loco_070819r1	5	1	10	V17.ME	1		2019-07-08 08:22:59	10	1	2	4	2	1	1	0	0	0	1	0	0	0	0	0	22	12	12	8	16	14	10	6	6	10	8	9	10	9	7	8	8	153	22	13	10	20	16	11	7	6
Loco_070819r1	5	1	11	V17.ME	1		2019-07-08 08:22:59	3	2	0	2	2	5	2	0	0	0	0	0	0	0	0	0	16	13	11	1	7	14	11	10	1	0	0	0	0	0	0	0	0	68	16	13	1	9	16	16	12	1
Loco_070819r1	5	1	12	V17.ME	1		2019-07-08 08:22:59	3	1	1	0	0	4	0	0	0	0	1	3	0	0	0	0	13	8	8	1	0	4	4	3	2	1	2	13	12	1	0	0	0	59	11	9	2	0	4	8	3	2
Loco_070819r1	2	1	1	V17.MF	1		2019-07-08 08:22:59	1	0	3	0	0	1	0	1	0	1	0	0	2	3	0	0	12	25	35	40	37	33	38	39	37	40	38	44	46	44	50	38	26	610	26	35	43	37	33	39	39	38
Loco_070819r1	2	1	2	V17.MF	1		2019-07-08 08:22:59	0	3	2	1	1	0	0	0	0	4	1	4	0	2	0	1	19	36	47	58	63	57	55	42	29	20	27	32	35	33	29	17	13	593	36	50	60	64	58	55	42	29
Loco_070819r1	2	1	3	V17.MF	1		2019-07-08 08:22:59	2	4	5	6	2	1	0	0	0	3	1	1	1	0	0	1	27	32	49	50	52	51	42	31	14	16	19	17	17	21	22	19	10	462	34	53	55	58	53	43	31	14
Loco_070819r1	2	1	4	V17.MF	1		2019-07-08 08:22:59	1	2	4	1	3	0	3	0	2	1	4	2	1	1	1	1	27	24	31	30	35	37	41	44	29	36	43	45	34	35	41	31	17	553	25	33	34	36	40	41	47	29
Loco_070819r1	2	1	5	V17.MF	1		2019-07-08 08:22:59	0	0	0	0	1	2	0	0	0	0	1	2	2	4	1	2	15	21	27	24	36	36	38	39	20	19	28	32	38	47	61	58	54	578	21	27	24	36	37	40	39	20
Loco_070819r1	2	1	6	V17.MF	1		2019-07-08 08:22:59	0	0	0	0	0	0	0	0	1	3	5	4	2	7	6	3	31	10	18	19	20	19	23	27	17	28	26	24	37	39	41	36	15	399	10	18	19	20	19	23	27	17
Loco_070819r1	2	1	7	V17.MF	1		2019-07-08 08:22:59	0	0	1	0	0	0	0	0	0	0	1	0	1	7	1	4	15	13	10	15	21	21	19	18	15	12	20	29	23	40	49	44	40	389	13	10	16	21	21	19	18	15
Loco_070819r1	2	1	8	V17.MF	1		2019-07-08 08:22:59	0	0	0	1	2	0	0	0	0	0	1	4	2	6	1	3	20	6	5	4	6	7	7	5	0	3	4	13	23	34	55	46	42	260	6	5	4	7	9	7	5	0
Loco_070819r1	2	1	9	V17.MF	1		2019-07-08 08:22:59	1	1	0	0	0	0	0	0	1	0	1	4	2	5	3	9	27	9	12	12	20	23	20	21	18	16	20	34	38	39	51	50	43	426	10	13	12	20	23	20	21	18
Loco_070819r1	2	1	10	V17.MF	1		2019-07-08 08:22:59	0	1	4	1	0	0	0	0	1	0	1	1	1	3	2	0	15	9	11	15	14	10	10	16	17	12	12	15	20	18	24	22	13	238	9	12	19	15	10	10	16	17
Loco_070819r1	2	1	11	V17.MF	1		2019-07-08 08:22:59	2	1	0	0	1	0	0	0	0	0	2	5	2	5	7	1	26	9	8	10	9	8	10	11	7	9	10	14	33	43	51	43	32	307	11	9	10	9	9	10	11	7
Loco_070819r1	2	1	12	V17.MF	1		2019-07-08 08:22:59	0	0	0	0	0	0	0	0	0	0	3	3	1	5	3	0	15	0	0	0	0	0	0	0	0	0	1	5	10	8	13	14	2	53	0	0	0	0	0	0	0	0
Loco_070819r2	1	1	1	V17.FA	1		2019-07-08 09:38:20	0	0	3	3	0	1	0	0	0	1	2	0	1	0	1	0	12	33	58	70	63	64	58	54	44	49	52	58	46	47	48	29	16	789	33	58	73	66	64	59	54	44
Loco_070819r2	1	1	2	V17.FA	1		2019-07-08 09:38:20	0	3	2	2	6	1	0	0	0	0	2	1	1	4	3	1	26	32	42	54	52	65	56	62	42	44	58	51	47	41	27	27	15	715	32	45	56	54	71	57	62	42
Loco_070819r2	1	1	3	V17.FA	1		2019-07-08 09:38:20	1	0	2	4	3	1	0	2	0	0	1	0	2	0	1	2	19	21	26	53	62	55	54	58	47	36	34	32	26	27	25	27	17	600	22	26	55	66	58	55	58	49
Loco_070819r2	1	1	4	V17.FA	1		2019-07-08 09:38:20	4	3	3	2	2	0	1	0	0	0	0	0	1	0	1	2	19	28	31	48	48	46	37	43	45	22	28	29	27	35	32	31	19	549	32	34	51	50	48	37	44	45
Loco_070819r2	1	1	5	V17.FA	1		2019-07-08 09:38:20	1	1	4	4	2	0	1	0	0	1	0	0	1	3	3	1	22	32	40	52	55	52	43	51	29	28	28	24	26	28	33	36	19	576	33	41	56	59	54	43	52	29
Loco_070819r2	1	1	6	V17.FA	1		2019-07-08 09:38:20	2	5	2	4	1	0	2	1	0	0	0	0	1	1	2	1	22	28	33	47	49	44	45	43	32	36	31	27	37	37	42	27	15	573	30	38	49	53	45	45	45	33
Loco_070819r2	1	1	7	V17.FA	1		2019-07-08 09:38:20	4	3	2	2	1	1	0	0	0	0	0	0	0	0	2	2	17	40	41	42	47	45	42	50	36	34	36	28	29	40	30	29	22	591	44	44	44	49	46	43	50	36
Loco_070819r2	1	1	8	V17.FA	1		2019-07-08 09:38:20	2	2	2	0	1	1	2	1	0	0	1	1	0	1	1	0	15	33	39	52	51	56	50	53	36	35	28	30	35	33	24	31	13	599	35	41	54	51	57	51	55	37
Loco_070819r2	1	1	9	V17.FA	1		2019-07-08 09:38:20	2	3	3	2	1	3	2	0	0	0	0	1	1	2	5	2	27	28	41	50	47	47	34	33	21	19	18	20	22	17	24	25	15	461	30	44	53	49	48	37	35	21
Loco_070819r2	1	1	10	V17.FA	1		2019-07-08 09:38:20	2	0	1	2	0	0	0	1	0	0	1	2	1	7	4	1	22	21	18	24	30	33	27	35	20	20	20	21	25	27	37	30	18	406	23	18	25	32	33	27	35	21
Loco_070819r2	1	1	11	V17.FA	1		2019-07-08 09:38:20	1	0	5	0	0	1	1	0	1	0	1	1	3	4	1	0	19	28	28	38	30	39	33	44	25	23	30	32	32	38	46	41	14	521	29	28	43	30	39	34	45	25
Loco_070819r2	1	1	12	V17.FA	1		2019-07-08 09:38:20	2	1	2	3	2	1	1	0	0	0	0	1	2	9	1	1	26	31	37	50	48	53	49	43	22	18	20	19	15	24	27	26	13	495	33	38	52	51	55	50	44	22
Loco_070819r2	3	1	1	V17.FC	1		2019-07-08 09:38:20	0	0	0	0	1	0	1	1	2	0	2	0	2	0	2	0	11	14	31	30	40	37	56	46	45	61	55	65	53	50	49	58	33	723	14	31	30	40	38	56	47	46
Loco_070819r2	3	1	2	V17.FC	1		2019-07-08 09:38:20	1	1	0	0	0	0	0	0	0	1	0	0	1	1	1	2	8	18	30	26	32	40	46	23	32	34	39	49	42	34	45	46	15	551	19	31	26	32	40	46	23	32
Loco_070819r2	3	1	3	V17.FC	1		2019-07-08 09:38:20	2	4	0	0	0	0	0	0	1	0	3	0	3	1	12	4	30	4	12	10	14	16	17	17	19	27	23	42	37	30	35	45	14	362	6	16	10	14	16	17	17	19
Loco_070819r2	3	1	4	V17.FC	1		2019-07-08 09:38:20	2	0	1	4	0	0	1	0	0	0	1	0	0	3	3	10	25	14	17	15	25	22	32	22	19	22	24	36	33	26	25	34	33	399	16	17	16	29	22	32	23	19
Loco_070819r2	3	1	5	V17.FC	1		2019-07-08 09:38:20	2	0	0	0	0	1	0	0	0	1	2	4	3	2	5	4	24	12	12	10	22	18	27	12	16	16	24	28	31	30	29	42	28	357	14	12	10	22	18	28	12	16
Loco_070819r2	3	1	6	V17.FC	1		2019-07-08 09:38:20	1	0	1	0	0	0	0	0	0	0	0	3	0	2	0	8	15	6	4	4	4	5	9	2	4	4	7	14	20	9	6	8	12	118	7	4	5	4	5	9	2	4
Loco_070819r2	3	1	7	V17.FC	1		2019-07-08 09:38:20	7	4	1	0	0	2	0	1	0	0	1	2	4	0	3	4	29	18	14	14	16	14	19	14	11	9	11	29	19	25	15	16	23	267	25	18	15	16	14	21	14	12
Loco_070819r2	3	1	8	V17.FC	1		2019-07-08 09:38:20	0	0	1	0	0	0	0	0	0	0	0	13	1	0	0	3	18	1	2	3	4	5	5	4	4	6	6	6	8	7	3	3	9	76	1	2	4	4	5	5	4	4
Loco_070819r2	3	1	9	V17.FC	1		2019-07-08 09:38:20	0	0	0	0	0	0	0	0	0	0	0	6	1	0	0	2	9	0	0	0	0	0	0	0	0	0	0	1	4	3	0	0	3	11	0	0	0	0	0	0	0	0
Loco_070819r2	3	1	10	V17.FC	1		2019-07-08 09:38:20	1	0	1	0	0	0	0	0	0	0	0	2	4	0	1	5	14	4	6	6	7	6	10	7	7	8	7	11	16	19	7	13	16	150	5	6	7	7	6	10	7	7
Loco_070819r2	3	1	11	V17.FC	1		2019-07-08 09:38:20	1	0	2	0	0	0	1	0	1	0	0	9	4	0	0	12	30	10	5	8	11	7	10	5	6	12	9	14	27	14	9	11	22	180	11	5	10	11	7	10	6	6
Loco_070819r2	3	1	12	V17.FC	1		2019-07-08 09:38:20	0	0	0	0	0	0	0	0	0	0	0	6	0	0	0	7	13	0	0	0	0	0	0	0	0	0	0	1	4	0	0	0	4	9	0	0	0	0	0	0	0	0
Loco_070819r2	4	1	1	V17.FD	1		2019-07-08 09:38:20	3	1	3	2	0	0	0	0	0	0	0	2	1	1	1	0	14	25	61	65	77	70	65	72	84	83	41	58	50	46	50	37	22	906	28	62	68	79	70	65	72	84
Loco_070819r2	4	1	2	V17.FD	1		2019-07-08 09:38:20	1	1	2	4	0	0	0	1	0	0	2	4	1	1	1	0	18	19	26	33	43	43	42	41	46	55	27	56	50	46	34	24	7	592	20	27	35	47	43	42	41	47
Loco_070819r2	4	1	3	V17.FD	1		2019-07-08 09:38:20	1	0	4	1	1	0	0	0	1	1	0	0	3	1	0	0	13	16	35	38	45	51	36	62	67	68	28	40	49	42	34	26	9	646	17	35	42	46	52	36	62	67
Loco_070819r2	4	1	4	V17.FD	1		2019-07-08 09:38:20	2	2	2	1	2	1	0	0	0	0	1	2	5	3	3	1	25	16	22	20	37	38	45	54	39	36	16	32	31	33	18	25	15	477	18	24	22	38	40	46	54	39
Loco_070819r2	4	1	5	V17.FD	1		2019-07-08 09:38:20	3	2	1	1	2	0	0	1	0	0	0	0	0	4	0	0	14	16	16	16	26	31	20	21	19	16	13	15	23	15	11	12	12	282	19	18	17	27	33	20	21	20
Loco_070819r2	4	1	6	V17.FD	1		2019-07-08 09:38:20	0	2	1	1	1	0	0	1	1	0	4	5	1	1	10	3	31	7	15	16	12	12	9	12	18	21	11	21	28	19	9	27	17	254	7	17	17	13	13	9	12	19
Loco_070819r2	4	1	7	V17.FD	1		2019-07-08 09:38:20	0	0	0	0	0	0	0	0	0	0	0	2	1	19	4	7	33	3	2	2	2	3	3	6	4	9	7	16	15	19	28	31	18	168	3	2	2	2	3	3	6	4
Loco_070819r2	4	1	8	V17.FD	1		2019-07-08 09:38:20	0	0	0	0	0	0	0	0	0	0	4	8	0	0	2	4	18	0	0	0	0	0	0	0	0	0	1	7	10	7	1	6	8	40	0	0	0	0	0	0	0	0
Loco_070819r2	4	1	9	V17.FD	1		2019-07-08 09:38:20	2	1	2	0	0	2	0	0	0	0	0	4	0	1	0	2	14	16	21	25	24	34	21	15	27	27	22	26	38	26	24	24	16	386	18	22	27	24	34	23	15	27
Loco_070819r2	4	1	10	V17.FD	1		2019-07-08 09:38:20	0	0	0	0	0	0	0	0	0	0	0	5	8	0	5	6	24	0	0	0	0	0	0	0	2	0	1	1	10	6	0	5	10	35	0	0	0	0	0	0	0	2
Loco_070819r2	4	1	11	V17.FD	1		2019-07-08 09:38:20	0	0	0	0	0	0	0	0	0	0	0	3	0	0	0	4	7	1	0	0	0	0	0	0	1	0	0	0	6	3	1	0	2	14	1	0	0	0	0	0	0	1
Loco_070819r2	4	1	12	V17.FD	1		2019-07-08 09:38:20	0	0	0	0	0	0	0	0	0	0	0	0	4	0	0	3	7	0	0	0	0	0	0	0	0	0	1	1	3	6	0	0	5	16	0	0	0	0	0	0	0	0
Loco_070819r2	5	1	1	V17.FE	1		2019-07-08 09:38:20	4	3	4	0	2	2	3	0	0	1	0	3	0	3	1	1	27	18	32	32	34	40	50	47	43	37	35	33	43	47	44	32	19	586	22	35	36	34	42	52	50	43
Loco_070819r2	5	1	2	V17.FE	1		2019-07-08 09:38:20	1	2	2	0	1	3	1	0	0	0	4	0	0	6	1	0	21	23	37	35	37	34	41	25	24	25	28	41	57	59	54	44	28	592	24	39	37	37	35	44	26	24
Loco_070819r2	5	1	3	V17.FE	1		2019-07-08 09:38:20	0	1	1	2	0	1	0	0	0	0	1	4	4	4	4	3	25	22	24	28	32	25	29	23	25	14	18	31	53	46	48	36	26	480	22	25	29	34	25	30	23	25
Loco_070819r2	5	1	4	V17.FE	1		2019-07-08 09:38:20	5	0	0	4	2	2	0	0	1	0	1	1	1	2	0	0	19	25	32	33	31	39	41	28	16	17	18	31	25	21	20	13	12	402	30	32	33	35	41	43	28	16
Loco_070819r2	5	1	5	V17.FE	1		2019-07-08 09:38:20	4	0	0	2	2	1	0	0	0	0	1	0	1	1	0	1	13	30	35	34	34	31	29	24	15	17	18	17	25	32	30	22	19	412	34	35	34	36	33	30	24	15
Loco_070819r2	5	1	6	V17.FE	1		2019-07-08 09:38:20	1	2	0	1	2	0	0	0	0	0	1	0	2	0	1	7	17	28	25	24	25	26	23	18	14	15	14	20	24	31	38	26	18	369	29	27	24	26	28	23	18	14
Loco_070819r2	5	1	7	V17.FE	1		2019-07-08 09:38:20	0	0	0	0	0	0	0	0	0	0	0	2	3	9	16	2	32	0	0	0	0	0	0	0	0	0	0	2	6	19	27	36	32	122	0	0	0	0	0	0	0	0
Loco_070819r2	5	1	8	V17.FE	1		2019-07-08 09:38:20	3	0	2	0	0	1	1	1	0	0	0	0	3	1	3	3	18	18	26	27	23	18	18	16	13	12	23	25	23	30	33	30	20	355	21	26	29	23	18	19	17	14
Loco_070819r2	5	1	9	V17.FE	1		2019-07-08 09:38:20	4	0	2	1	1	1	0	0	0	0	1	3	0	2	1	2	18	23	25	23	26	15	24	17	14	14	10	24	24	23	24	28	15	329	27	25	25	27	16	25	17	14
Loco_070819r2	5	1	10	V17.FE	1		2019-07-08 09:38:20	2	3	3	8	1	0	0	0	0	0	0	1	0	2	2	4	26	23	16	22	23	19	13	8	5	8	6	10	12	16	14	10	10	215	25	19	25	31	20	13	8	5
Loco_070819r2	5	1	11	V17.FE	1		2019-07-08 09:38:20	0	0	0	0	0	0	0	0	0	0	0	1	3	12	14	3	33	0	0	0	0	0	0	0	0	0	0	2	8	14	25	32	24	105	0	0	0	0	0	0	0	0
Loco_070819r2	5	1	12	V17.FE	1		2019-07-08 09:38:20	1	1	1	1	0	0	0	0	1	0	3	0	0	4	3	13	28	13	10	12	10	14	14	11	13	14	13	18	23	16	28	29	19	257	14	11	13	11	14	14	11	13
Loco_070819r2	2	1	1	V17.FF	1		2019-07-08 09:38:20	2	2	2	1	2	0	0	1	0	1	0	0	1	0	2	2	16	20	38	46	54	59	51	41	31	24	16	27	33	47	55	43	29	614	22	40	48	55	61	51	41	32
Loco_070819r2	2	1	2	V17.FF	1		2019-07-08 09:38:20	2	1	3	1	1	2	0	0	0	0	0	1	1	2	3	2	19	29	47	62	38	50	45	23	16	14	13	21	30	30	38	33	21	510	31	48	65	39	51	47	23	16
Loco_070819r2	2	1	3	V17.FF	1		2019-07-08 09:38:20	1	2	0	1	4	1	0	0	0	0	1	0	8	1	0	1	20	29	37	42	38	42	36	16	13	10	11	19	28	38	40	35	24	458	30	39	42	39	46	37	16	13
Loco_070819r2	2	1	4	V17.FF	1		2019-07-08 09:38:20	4	2	3	4	3	0	0	1	0	0	0	4	1	2	1	1	26	32	36	39	38	37	23	17	16	13	10	14	20	19	19	17	15	365	36	38	42	42	40	23	17	17
Loco_070819r2	2	1	5	V17.FF	1		2019-07-08 09:38:20	3	2	1	4	4	3	0	0	0	0	1	1	1	2	1	1	24	21	30	30	30	32	25	19	14	8	9	13	12	15	19	16	12	305	24	32	31	34	36	28	19	14
Loco_070819r2	2	1	6	V17.FF	1		2019-07-08 09:38:20	5	1	8	9	2	0	0	0	1	0	1	1	3	1	0	0	32	29	31	36	42	33	25	14	10	11	8	9	13	18	16	17	18	330	34	32	44	51	35	25	14	10
Loco_070819r2	2	1	7	V17.FF	1		2019-07-08 09:38:20	3	1	6	1	5	0	0	0	0	0	2	1	0	2	0	2	23	34	31	37	38	36	22	8	17	16	14	24	29	24	25	18	8	381	37	32	43	39	41	22	8	17
Loco_070819r2	2	1	8	V17.FF	1		2019-07-08 09:38:20	1	2	5	4	4	1	0	0	0	2	0	1	1	3	2	4	30	29	25	28	37	38	23	18	15	17	21	20	29	32	25	21	16	394	30	27	33	41	42	24	18	15
Loco_070819r2	2	1	9	V17.FF	1		2019-07-08 09:38:20	2	2	3	4	3	0	0	0	0	0	0	2	0	1	0	0	17	18	35	41	31	30	18	13	7	9	6	8	12	13	15	9	4	269	20	37	44	35	33	18	13	7
Loco_070819r2	2	1	10	V17.FF	1		2019-07-08 09:38:20	1	0	4	5	3	0	0	0	0	0	0	1	2	2	3	0	21	13	18	19	16	10	9	7	7	6	3	3	9	10	10	13	5	158	14	18	23	21	13	9	7	7
Loco_070819r2	2	1	11	V17.FF	1		2019-07-08 09:38:20	5	2	4	1	2	0	0	1	0	0	0	1	0	1	1	0	18	41	42	39	48	49	19	15	15	11	8	14	16	18	15	18	10	378	46	44	43	49	51	19	15	16
Loco_070819r2	2	1	12	V17.FF	1		2019-07-08 09:38:20	8	3	7	2	1	1	0	1	0	0	1	1	0	0	2	2	29	31	34	39	33	24	22	8	7	4	6	7	6	5	9	9	5	249	39	37	46	35	25	23	8	8
Loco_071519	4	1	1	V18.FA	1		2019-07-15 08:27:03	4	0	2	2	2	0	0	4	0	2	0	1	1	0	0	0	18	22	54	61	74	74	63	83	81	70	51	57	52	47	41	34	9	873	26	54	63	76	76	63	83	85
Loco_071519	4	1	2	V18.FA	1		2019-07-15 08:27:03	16	2	0	1	0	0	0	2	0	1	1	3	2	0	1	0	29	23	36	34	46	57	48	40	44	49	36	48	50	35	20	28	19	613	39	38	34	47	57	48	40	46
Loco_071519	4	1	3	V18.FA	1		2019-07-15 08:27:03	5	0	0	2	3	1	2	3	0	2	1	1	0	1	0	0	21	18	27	33	44	58	56	53	56	44	28	43	33	26	20	18	7	564	23	27	33	46	61	57	55	59
Loco_071519	4	1	4	V18.FA	1		2019-07-15 08:27:03	4	4	1	4	0	1	0	3	1	0	2	0	2	0	1	0	23	26	18	30	32	30	20	28	30	33	16	28	25	12	12	15	4	359	30	22	31	36	30	21	28	33
Loco_071519	4	1	5	V18.FA	1		2019-07-15 08:27:03	10	0	0	0	1	1	0	0	0	0	1	0	0	0	0	0	13	23	18	20	20	23	23	24	20	22	8	21	24	11	10	15	10	292	33	18	20	20	24	24	24	20
Loco_071519	4	1	6	V18.FA	1		2019-07-15 08:27:03	4	9	1	2	0	0	0	0	0	0	0	0	0	0	0	0	16	8	8	7	8	9	5	3	1	1	1	0	0	0	0	0	0	51	12	17	8	10	9	5	3	1
Loco_071519	4	1	7	V18.FA	1		2019-07-15 08:27:03	10	0	0	3	0	0	0	0	0	0	0	0	0	0	0	0	13	6	0	1	4	1	0	0	0	0	0	0	0	0	0	0	0	12	16	0	1	7	1	0	0	0
Loco_071519	4	1	8	V18.FA	1		2019-07-15 08:27:03	8	2	1	5	2	2	0	1	1	0	1	0	0	1	1	0	25	27	22	23	36	45	50	36	38	38	19	21	17	21	13	12	3	421	35	24	24	41	47	52	36	39
Loco_071519	4	1	9	V18.FA	1		2019-07-15 08:27:03	7	0	5	5	1	2	0	1	0	1	3	1	0	0	0	0	26	37	16	25	26	36	32	27	25	25	19	22	18	8	6	9	7	338	44	16	30	31	37	34	27	26
Loco_071519	4	1	10	V18.FA	1		2019-07-15 08:27:03	2	0	0	1	7	0	0	0	0	0	1	0	2	2	0	0	15	29	24	32	45	50	47	39	36	34	18	27	26	24	20	21	10	482	31	24	32	46	57	47	39	36
Loco_071519	4	1	11	V18.FA	1		2019-07-15 08:27:03	8	0	7	0	0	0	0	0	0	0	0	0	0	0	1	0	16	17	10	15	17	9	6	6	4	5	1	3	2	2	2	2	1	102	25	10	22	17	9	6	6	4
Loco_071519	4	1	12	V18.FA	1		2019-07-15 08:27:03	7	0	6	1	0	1	0	0	0	0	0	0	0	0	0	0	15	33	6	10	22	18	9	4	2	1	0	0	0	0	0	0	0	105	40	6	16	23	18	10	4	2
Loco_071519	5	1	1	V18.FB	1		2019-07-15 08:27:03	2	9	6	1	0	1	0	2	0	0	0	0	1	2	1	2	27	38	57	62	62	60	63	55	38	40	43	44	45	42	35	24	17	725	40	66	68	63	60	64	55	40
Loco_071519	5	1	2	V18.FB	1		2019-07-15 08:27:03	0	2	3	2	1	1	0	1	0	0	3	0	0	1	0	0	14	50	53	61	51	47	52	42	30	30	31	44	44	41	41	35	21	673	50	55	64	53	48	53	42	31
Loco_071519	5	1	3	V18.FB	1		2019-07-15 08:27:03	16	1	5	0	0	0	0	0	0	1	1	0	1	1	1	0	27	44	46	67	65	47	46	33	14	14	16	21	19	23	24	24	19	522	60	47	72	65	47	46	33	14
Loco_071519	5	1	4	V18.FB	1		2019-07-15 08:27:03	5	2	1	0	1	2	2	0	0	0	0	1	0	0	0	2	16	39	49	45	42	37	38	32	21	20	27	40	34	33	36	37	24	554	44	51	46	42	38	40	34	21
Loco_071519	5	1	5	V18.FB	1		2019-07-15 08:27:03	1	0	5	1	0	0	6	6	1	1	0	1	0	1	0	0	23	37	38	36	35	39	37	28	17	16	22	21	30	28	23	18	17	442	38	38	41	36	39	37	34	23
Loco_071519	5	1	6	V18.FB	1		2019-07-15 08:27:03	9	1	4	3	1	0	0	2	1	2	4	1	0	0	2	0	30	19	17	25	26	23	24	21	21	24	26	29	28	23	18	18	16	358	28	18	29	29	24	24	21	23
Loco_071519	5	1	7	V18.FB	1		2019-07-15 08:27:03	3	2	2	9	0	1	0	0	0	0	1	0	0	0	3	4	25	23	34	33	41	34	40	19	15	19	20	32	15	22	27	25	23	422	26	36	35	50	34	41	19	15
Loco_071519	5	1	8	V18.FB	1		2019-07-15 08:27:03	5	2	1	0	2	0	2	0	0	7	6	2	3	1	3	6	40	18	20	19	15	15	19	10	7	8	17	27	16	24	19	25	18	277	23	22	20	15	17	19	12	7
Loco_071519	5	1	9	V18.FB	1		2019-07-15 08:27:03	1	0	2	1	0	2	0	0	0	3	2	2	3	2	2	3	23	16	17	21	25	23	33	24	17	21	35	43	37	49	41	44	31	477	17	17	23	26	23	35	24	17
Loco_071519	5	1	10	V18.FB	1		2019-07-15 08:27:03	0	0	0	1	0	0	3	0	4	2	5	2	4	1	0	0	22	11	15	17	18	24	30	20	17	24	23	34	33	27	24	21	18	356	11	15	17	19	24	30	23	17
Loco_071519	5	1	11	V18.FB	1		2019-07-15 08:27:03	1	6	5	0	5	1	0	0	0	2	1	1	1	1	1	1	26	28	35	36	34	30	28	24	19	19	16	18	15	17	19	23	13	374	29	41	41	34	35	29	24	19
Loco_071519	5	1	12	V18.FB	1		2019-07-15 08:27:03	4	0	1	1	0	0	0	0	0	0	5	2	1	2	2	4	22	12	13	14	15	8	10	8	7	7	7	22	14	15	21	31	27	231	16	13	15	16	8	10	8	7
Loco_071519	6	1	1	V18.FC	1		2019-07-15 08:27:03	1	2	4	1	1	1	1	1	0	0	2	1	1	1	1	0	18	25	34	49	48	43	33	37	25	20	19	23	42	39	27	19	6	489	26	36	53	49	44	34	38	26
Loco_071519	6	1	2	V18.FC	1		2019-07-15 08:27:03	1	1	8	1	3	0	3	0	0	0	1	2	1	0	1	0	22	12	27	39	32	36	31	26	15	13	15	21	25	28	23	20	0	363	13	28	47	33	39	31	29	15
Loco_071519	6	1	3	V18.FC	1		2019-07-15 08:27:03	0	0	0	1	3	2	0	0	1	0	1	0	6	2	0	0	16	5	14	28	31	36	36	25	15	15	21	25	32	38	29	21	3	374	5	14	28	32	39	38	25	15
Loco_071519	6	1	4	V18.FC	1		2019-07-15 08:27:03	2	1	9	6	1	1	0	0	0	1	1	0	2	0	0	0	24	13	16	27	27	21	25	18	13	14	20	21	20	21	11	11	3	281	15	17	36	33	22	26	18	13
Loco_071519	6	1	5	V18.FC	1		2019-07-15 08:27:03	0	0	0	3	4	0	0	0	0	0	2	2	7	9	8	0	35	4	9	11	13	13	9	10	11	13	17	22	28	37	38	32	12	279	4	9	11	16	17	9	10	11
Loco_071519	6	1	6	V18.FC	1		2019-07-15 08:27:03	0	0	2	0	0	0	0	0	0	0	1	4	1	1	4	4	17	5	11	12	11	13	6	6	4	6	9	12	21	16	18	19	14	183	5	11	14	11	13	6	6	4
Loco_071519	6	1	7	V18.FC	1		2019-07-15 08:27:03	0	1	0	0	0	0	0	0	1	0	1	6	2	5	2	2	20	1	2	2	3	5	3	3	4	6	5	10	13	22	27	23	9	138	1	3	2	3	5	3	3	4
Loco_071519	6	1	8	V18.FC	1		2019-07-15 08:27:03	2	0	1	0	1	1	0	0	0	0	0	2	1	9	3	0	20	11	13	15	18	20	16	15	11	8	16	19	24	25	41	37	18	307	13	13	16	18	21	17	15	11
Loco_071519	6	1	9	V18.FC	1		2019-07-15 08:27:03	1	3	0	1	1	0	0	0	0	1	0	3	3	5	3	0	21	13	14	14	8	9	8	7	12	12	16	22	35	30	24	17	2	243	14	17	14	9	10	8	7	12
Loco_071519	6	1	10	V18.FC	1		2019-07-15 08:27:03	0	0	0	0	0	0	0	0	0	0	0	1	3	7	3	1	15	0	0	0	0	0	0	0	0	0	0	0	3	9	11	9	3	35	0	0	0	0	0	0	0	0
Loco_071519	6	1	11	V18.FC	1		2019-07-15 08:27:03	0	0	0	0	0	0	0	0	0	0	0	0	0	0	10	3	13	0	0	0	0	0	0	0	0	0	0	0	0	0	0	7	8	15	0	0	0	0	0	0	0	0
Loco_071519	6	1	12	V18.FC	1		2019-07-15 08:27:03	0	0	0	0	0	0	0	0	0	0	0	0	0	0	17	2	19	0	0	0	0	0	0	0	0	0	0	0	0	0	0	8	7	15	0	0	0	0	0	0	0	0
Loco_071519	7	1	1	V18.FD	1		2019-07-15 08:27:03	0	2	1	1	2	0	0	1	0	0	0	0	6	2	0	0	15	6	49	64	72	76	77	72	69	76	64	61	73	74	58	45	4	940	6	51	65	73	78	77	72	70
Loco_071519	7	1	2	V18.FD	1		2019-07-15 08:27:03	0	0	7	0	2	0	0	0	0	0	0	0	3	0	0	0	12	9	49	77	62	91	74	56	43	57	49	44	44	52	50	28	5	790	9	49	84	62	93	74	56	43
Loco_071519	7	1	3	V18.FD	1		2019-07-15 08:27:03	0	0	5	1	4	1	0	0	0	0	1	2	1	1	0	0	16	8	49	68	62	79	71	56	42	44	49	46	53	46	35	14	2	724	8	49	73	63	83	72	56	42
Loco_071519	7	1	4	V18.FD	1		2019-07-15 08:27:03	0	1	1	4	3	5	0	0	1	0	0	3	0	4	2	0	24	8	30	42	43	53	56	47	49	52	59	53	43	45	37	30	4	651	8	31	43	47	56	61	47	49
Loco_071519	7	1	5	V18.FD	1		2019-07-15 08:27:03	0	10	4	1	3	2	0	4	0	1	1	0	1	0	0	0	27	15	51	58	39	53	59	62	32	38	39	21	20	29	24	19	4	563	15	61	62	40	56	61	62	36
Loco_071519	7	1	6	V18.FD	1		2019-07-15 08:27:03	0	4	5	4	0	1	1	0	0	0	0	0	4	0	0	0	19	12	59	55	51	59	59	77	55	46	47	39	40	35	30	27	4	695	12	63	60	55	59	60	78	55
Loco_071519	7	1	7	V18.FD	1		2019-07-15 08:27:03	4	2	1	0	3	1	0	0	0	0	4	2	0	1	3	0	21	18	44	48	41	56	40	54	24	31	25	37	36	30	31	29	4	548	22	46	49	41	59	41	54	24
Loco_071519	7	1	8	V18.FD	1		2019-07-15 08:27:03	0	10	0	0	2	0	3	0	0	0	0	1	1	0	0	0	17	17	27	27	30	34	30	37	24	36	33	33	32	33	34	29	8	464	17	37	27	30	36	30	40	24
Loco_071519	7	1	9	V18.FD	1		2019-07-15 08:27:03	1	4	3	6	6	2	1	0	0	0	2	1	2	0	1	0	29	15	26	35	50	50	29	28	16	25	30	25	19	29	25	18	4	424	16	30	38	56	56	31	29	16
Loco_071519	7	1	10	V18.FD	1		2019-07-15 08:27:03	0	2	2	1	0	0	1	1	2	1	2	0	1	10	4	0	27	6	22	29	19	28	31	33	27	26	44	33	21	30	43	24	1	417	6	24	31	20	28	31	34	28
Loco_071519	7	1	11	V18.FD	1		2019-07-15 08:27:03	0	2	0	0	0	0	0	0	0	1	0	0	1	2	16	1	23	0	12	8	10	17	17	15	11	13	15	16	21	20	21	21	5	222	0	14	8	10	17	17	15	11
Loco_071519	7	1	12	V18.FD	1		2019-07-15 08:27:03	0	0	0	0	0	0	1	0	0	1	1	0	3	12	3	0	21	5	13	26	11	15	16	17	12	16	25	30	20	46	47	28	10	337	5	13	26	11	15	16	18	12
Loco_071519	8	1	1	V18.FE	1		2019-07-15 08:27:03	0	0	2	0	0	0	0	0	2	0	0	1	1	0	2	2	10	11	66	65	73	85	86	106	100	86	89	53	54	58	47	41	18	1038	11	66	67	73	85	86	106	100
Loco_071519	8	1	2	V18.FE	1		2019-07-15 08:27:03	0	0	1	1	1	1	1	0	0	1	2	1	5	0	1	1	16	13	34	42	53	59	63	80	81	92	98	62	70	54	56	54	12	923	13	34	43	54	60	64	81	81
Loco_071519	8	1	3	V18.FE	1		2019-07-15 08:27:03	2	0	1	8	1	1	1	1	1	2	2	2	2	0	1	0	25	12	21	29	38	44	58	72	68	58	54	45	43	32	22	30	14	640	14	21	30	46	45	59	73	69
Loco_071519	8	1	4	V18.FE	1		2019-07-15 08:27:03	2	6	0	0	0	2	2	1	0	0	2	2	6	3	2	1	29	13	28	28	37	34	40	35	55	47	49	25	35	28	22	29	13	518	15	34	28	37	34	42	37	56
Loco_071519	8	1	5	V18.FE	1		2019-07-15 08:27:03	0	2	2	0	1	0	0	0	0	1	0	2	1	2	1	5	17	6	22	24	21	25	37	40	54	46	39	35	45	32	34	27	18	505	6	24	26	21	26	37	40	54
Loco_071519	8	1	6	V18.FE	1		2019-07-15 08:27:03	0	0	0	2	1	1	0	0	0	0	2	3	4	0	3	6	22	16	14	18	25	25	28	27	32	29	31	27	31	31	21	24	24	403	16	14	18	27	26	29	27	32
Loco_071519	8	1	7	V18.FE	1		2019-07-15 08:27:03	1	0	4	6	2	2	0	1	0	1	2	0	1	5	4	0	29	13	28	29	37	38	36	43	37	42	50	27	41	34	33	30	30	548	14	28	33	43	40	38	43	38
Loco_071519	8	1	8	V18.FE	1		2019-07-15 08:27:03	0	0	0	0	1	0	0	1	0	2	3	4	1	1	2	5	20	8	12	22	18	24	22	38	51	49	58	25	60	53	38	28	35	541	8	12	22	18	25	22	38	52
Loco_071519	8	1	9	V18.FE	1		2019-07-15 08:27:03	0	1	0	0	0	1	0	1	1	1	2	3	1	2	1	2	16	15	26	28	34	46	48	65	72	78	81	42	50	46	50	28	22	731	15	27	28	34	46	49	65	73
Loco_071519	8	1	10	V18.FE	1		2019-07-15 08:27:03	0	2	0	5	1	0	3	3	1	2	1	1	3	0	3	1	26	10	28	25	36	45	45	59	55	50	44	23	36	28	19	16	9	528	10	30	25	41	46	45	62	58
Loco_071519	8	1	11	V18.FE	1		2019-07-15 08:27:03	0	1	1	0	0	1	0	0	0	0	2	1	1	3	5	2	17	10	13	11	14	13	21	21	27	26	31	21	40	31	20	17	25	341	10	14	12	14	13	22	21	27
Loco_071519	8	1	12	V18.FE	1		2019-07-15 08:27:03	0	0	0	0	0	0	0	0	0	0	0	8	1	13	4	4	30	0	0	0	0	0	0	0	0	3	7	13	17	11	22	23	17	113	0	0	0	0	0	0	0	0
Loco_071519	1	1	1	V18.MA	1		2019-07-15 08:27:03	1	1	1	1	0	1	0	0	0	2	0	1	3	3	1	0	15	26	31	41	53	54	58	58	65	69	70	71	65	73	54	41	24	853	27	32	42	54	54	59	58	65
Loco_071519	1	1	2	V18.MA	1		2019-07-15 08:27:03	1	0	0	3	0	0	1	0	0	0	1	0	2	0	0	0	8	37	58	72	84	101	115	112	94	71	50	46	39	36	29	21	10	975	38	58	72	87	101	115	113	94
Loco_071519	1	1	3	V18.MA	1		2019-07-15 08:27:03	0	2	3	2	0	1	1	1	1	0	2	1	0	0	0	0	14	29	39	34	58	63	57	79	73	68	59	56	47	27	16	13	12	730	29	41	37	60	63	58	80	74
Loco_071519	1	1	4	V18.MA	1		2019-07-15 08:27:03	0	0	1	3	1	2	0	1	0	0	5	3	0	0	0	0	16	31	55	41	47	55	56	59	46	53	38	52	45	41	34	28	10	691	31	55	42	50	56	58	59	47
Loco_071519	1	1	5	V18.MA	1		2019-07-15 08:27:03	3	0	2	4	5	0	1	0	1	1	1	3	0	1	0	0	22	44	26	39	53	47	42	45	36	36	34	40	33	38	24	23	13	573	47	26	41	57	52	42	46	36
Loco_071519	1	1	6	V18.MA	1		2019-07-15 08:27:03	1	3	5	4	3	1	2	1	1	0	2	4	0	1	1	0	29	34	34	32	41	43	46	43	35	29	34	36	42	39	40	28	19	575	35	37	37	45	46	47	45	36
Loco_071519	1	1	7	V18.MA	1		2019-07-15 08:27:03	4	0	2	4	0	0	2	1	0	0	1	1	1	2	1	1	20	41	36	34	29	27	29	28	14	12	16	17	24	24	25	18	12	386	45	36	36	33	27	29	30	15
Loco_071519	1	1	8	V18.MA	1		2019-07-15 08:27:03	9	0	3	1	0	1	2	0	0	4	0	1	1	1	0	2	25	27	20	24	31	39	37	32	30	34	23	19	17	24	25	17	15	414	36	20	27	32	39	38	34	30
Loco_071519	1	1	9	V18.MA	1		2019-07-15 08:27:03	1	1	5	2	3	2	2	0	0	1	2	0	1	0	2	0	22	24	19	30	35	38	35	43	42	41	44	44	35	42	32	28	11	543	25	20	35	37	41	37	45	42
Loco_071519	1	1	10	V18.MA	1		2019-07-15 08:27:03	7	3	6	3	1	2	0	0	0	0	0	0	0	0	1	0	23	38	27	18	20	26	23	23	17	9	9	6	9	11	9	5	1	251	45	30	24	23	27	25	23	17
Loco_071519	1	1	11	V18.MA	1		2019-07-15 08:27:03	3	3	1	1	2	3	3	0	1	0	0	1	0	1	0	1	20	36	32	19	17	27	37	39	25	26	20	19	15	14	11	8	6	351	39	35	20	18	29	40	42	25
Loco_071519	1	1	12	V18.MA	1		2019-07-15 08:27:03	4	0	8	8	2	3	2	0	0	0	0	0	0	1	0	1	29	26	8	15	32	30	21	23	10	8	6	6	4	8	13	6	7	223	30	8	23	40	32	24	25	10
Loco_071519	2	1	1	V18.MB	1		2019-07-15 08:27:03	3	2	5	5	2	2	0	1	1	0	0	0	0	1	0	2	24	38	49	54	66	56	60	63	50	36	35	32	27	29	29	20	16	660	41	51	59	71	58	62	63	51
Loco_071519	2	1	2	V18.MB	1		2019-07-15 08:27:03	2	0	4	4	0	1	1	1	1	0	2	0	0	0	0	1	17	37	34	36	59	54	68	72	75	62	58	52	56	49	41	34	25	812	39	34	40	63	54	69	73	76
Loco_071519	2	1	3	V18.MB	1		2019-07-15 08:27:03	1	0	0	2	1	0	7	2	0	1	1	2	1	5	0	0	23	36	45	26	22	39	35	40	26	22	23	26	31	32	23	22	17	465	37	45	26	24	40	35	47	28
Loco_071519	2	1	4	V18.MB	1		2019-07-15 08:27:03	1	4	1	2	0	1	0	0	0	5	0	0	3	1	2	1	21	21	25	23	30	24	26	26	30	36	36	30	40	47	43	41	30	508	22	29	24	32	24	27	26	30
Loco_071519	2	1	5	V18.MB	1		2019-07-15 08:27:03	0	0	0	2	1	2	3	1	0	2	0	1	0	0	0	0	12	27	31	30	36	44	45	33	40	32	36	29	23	17	19	17	8	467	27	31	30	38	45	47	36	41
Loco_071519	2	1	6	V18.MB	1		2019-07-15 08:27:03	1	0	0	2	0	0	0	0	0	0	4	5	4	1	1	0	18	16	18	12	16	18	18	9	9	14	18	28	35	31	35	32	28	337	17	18	12	18	18	18	9	9
Loco_071519	2	1	7	V18.MB	1		2019-07-15 08:27:03	1	2	0	1	5	0	0	0	1	1	0	0	1	8	2	1	23	21	26	15	23	24	14	14	18	16	24	15	17	16	44	44	25	356	22	28	15	24	29	14	14	18
Loco_071519	2	1	8	V18.MB	1		2019-07-15 08:27:03	2	1	0	1	0	0	1	0	0	1	1	1	0	1	7	7	23	19	18	15	21	23	18	28	29	33	30	30	35	36	43	35	30	443	21	19	15	22	23	18	29	29
Loco_071519	2	1	9	V18.MB	1		2019-07-15 08:27:03	0	1	0	3	1	1	2	4	1	1	1	1	7	4	1	0	28	15	13	10	12	15	14	19	23	26	16	23	26	29	51	47	32	371	15	14	10	15	16	15	21	27
Loco_071519	2	1	10	V18.MB	1		2019-07-15 08:27:03	4	1	0	1	0	1	0	1	0	0	3	1	3	4	0	5	24	13	15	8	12	9	9	12	14	14	14	24	30	40	48	45	39	346	17	16	8	13	9	10	12	15
Loco_071519	2	1	11	V18.MB	1		2019-07-15 08:27:03	2	0	0	0	0	0	0	0	1	0	0	1	3	3	1	15	26	0	2	0	2	3	2	4	3	7	10	8	10	20	15	14	21	121	2	2	0	2	3	2	4	3
Loco_071519	2	1	12	V18.MB	1		2019-07-15 08:27:03	0	0	0	2	0	0	0	1	2	1	0	0	3	1	2	6	18	8	5	8	9	12	11	11	9	7	14	20	31	31	40	28	26	270	8	5	8	11	12	11	11	10
Loco_071519	3	1	1	V18.MD	1		2019-07-15 08:27:03	8	0	0	1	7	2	1	0	0	0	0	1	1	0	0	0	21	32	33	26	57	49	49	39	42	34	29	19	25	23	19	17	11	504	40	33	26	58	56	51	40	42
Loco_071519	3	1	2	V18.MD	1		2019-07-15 08:27:03	9	3	1	2	3	0	0	1	0	0	1	0	0	0	0	1	21	34	49	34	60	45	46	45	54	47	42	32	27	25	27	40	16	623	43	52	35	62	48	46	45	55
Loco_071519	3	1	3	V18.MD	1		2019-07-15 08:27:03	3	2	0	2	3	2	0	1	0	0	1	0	0	2	0	3	19	29	28	22	47	43	36	29	45	44	31	37	27	28	22	26	13	507	32	30	22	49	46	38	29	46
Loco_071519	3	1	4	V18.MD	1		2019-07-15 08:27:03	2	4	0	0	0	3	1	6	0	0	2	1	1	1	0	1	22	25	43	27	47	36	47	41	42	38	29	40	35	29	23	28	18	548	27	47	27	47	36	50	42	48
Loco_071519	3	1	5	V18.MD	1		2019-07-15 08:27:03	5	1	0	2	0	0	0	1	1	1	1	0	0	0	4	2	18	10	26	16	23	18	22	24	34	38	33	24	28	23	23	25	20	387	15	27	16	25	18	22	24	35
Loco_071519	3	1	6	V18.MD	1		2019-07-15 08:27:03	4	0	0	0	0	0	0	2	1	1	1	3	6	1	0	7	26	10	6	10	14	10	13	13	19	25	26	39	38	22	22	27	28	322	14	6	10	14	10	13	13	21
Loco_071519	3	1	7	V18.MD	1		2019-07-15 08:27:03	7	1	0	1	0	0	1	1	0	1	4	1	1	1	0	11	30	17	17	13	23	15	20	14	23	28	23	34	33	24	18	18	42	362	24	18	13	24	15	20	15	24
Loco_071519	3	1	8	V18.MD	1		2019-07-15 08:27:03	8	1	0	0	1	0	5	1	0	0	0	0	1	1	1	10	29	20	11	8	14	10	19	19	26	30	17	34	31	24	22	20	31	336	28	12	8	14	11	19	24	27
Loco_071519	3	1	9	V18.MD	1		2019-07-15 08:27:03	13	0	0	0	0	0	0	1	0	3	1	2	1	1	1	7	30	17	8	6	18	13	14	9	13	9	13	18	20	17	14	17	29	235	30	8	6	18	13	14	9	14
Loco_071519	3	1	10	V18.MD	1		2019-07-15 08:27:03	1	2	0	1	1	0	1	1	0	4	1	0	3	1	1	24	41	10	11	9	16	13	14	12	11	12	14	16	18	19	12	14	30	231	11	13	9	17	14	14	13	12
Loco_071519	3	1	11	V18.MD	1		2019-07-15 08:27:03	0	3	0	0	0	0	0	0	0	3	1	2	6	1	3	6	25	5	4	3	2	2	4	10	12	13	21	24	31	15	6	32	44	228	5	7	3	2	2	4	10	12
Loco_071519	3	1	12	V18.MD	1		2019-07-15 08:27:03	8	0	0	0	0	0	0	1	0	1	1	1	3	0	8	13	36	9	4	3	8	9	10	9	8	13	13	24	23	17	6	38	38	232	17	4	3	8	9	10	9	9
Loco_072219r1	1	1	1	V19.MA	1		2019-07-22 13:51:18	0	0	0	0	0	0	0	2	3	6	0	2	2	0	0	0	15	11	16	19	22	28	33	30	37	48	48	36	41	43	44	30	13	499	11	16	19	22	28	33	30	39
Loco_072219r1	1	1	2	V19.MA	1		2019-07-22 13:51:18	4	0	0	1	1	1	2	3	1	0	0	0	2	0	0	1	16	25	28	21	25	33	41	52	71	76	57	42	36	44	37	30	23	641	29	28	21	26	34	42	54	74
Loco_072219r1	1	1	3	V19.MA	1		2019-07-22 13:51:18	9	1	0	0	2	0	0	2	0	1	0	1	1	0	0	5	22	31	27	26	34	43	36	36	39	36	35	33	31	26	25	28	18	504	40	28	26	34	45	36	36	41
Loco_072219r1	1	1	4	V19.MA	1		2019-07-22 13:51:18	3	0	3	2	8	1	0	2	0	0	0	0	1	3	0	0	23	36	18	14	16	30	27	20	14	11	12	14	14	17	17	16	10	286	39	18	17	18	38	28	20	16
Loco_072219r1	1	1	5	V19.MA	1		2019-07-22 13:51:18	1	0	6	6	2	0	0	0	0	2	2	0	1	2	0	1	23	12	4	23	41	38	10	17	20	14	19	17	14	17	14	18	8	286	13	4	29	47	40	10	17	20
Loco_072219r1	1	1	6	V19.MA	1		2019-07-22 13:51:18	3	0	1	7	3	0	0	1	0	0	0	0	0	1	0	0	16	10	9	11	15	17	18	14	10	9	7	7	8	7	11	7	6	166	13	9	12	22	20	18	14	11
Loco_072219r1	1	1	7	V19.MA	1		2019-07-22 13:51:18	1	0	0	2	0	6	0	0	0	0	0	0	0	0	0	0	9	7	1	0	1	6	7	2	1	0	0	0	0	0	0	0	0	25	8	1	0	3	6	13	2	1
Loco_072219r1	1	1	8	V19.MA	1		2019-07-22 13:51:18	0	0	0	0	0	4	0	0	0	0	0	0	0	0	0	0	4	0	0	0	0	0	0	0	0	0	0	0	0	0	0	0	0	0	0	0	0	0	0	4	0	0
Loco_072219r1	1	1	9	V19.MA	1		2019-07-22 13:51:18	0	0	0	0	0	2	2	0	0	0	0	0	0	0	0	0	4	0	0	0	0	3	4	2	0	0	0	0	0	0	0	0	0	9	0	0	0	0	3	6	4	0
Loco_072219r1	1	1	10	V19.MA	1		2019-07-22 13:51:18	14	1	1	0	5	0	1	0	0	0	0	0	1	2	0	2	27	23	9	4	5	20	24	15	4	3	6	4	6	11	13	5	7	159	37	10	5	5	25	24	16	4
Loco_072219r1	1	1	11	V19.MA	1		2019-07-22 13:51:18	11	1	1	2	3	0	0	0	0	0	0	6	1	0	0	0	25	14	9	11	11	21	23	19	13	12	8	15	16	16	8	6	5	207	25	10	12	13	24	23	19	13
Loco_072219r1	1	1	12	V19.MA	1		2019-07-22 13:51:18	2	0	0	3	17	3	0	0	0	0	0	0	0	0	0	0	25	4	0	2	7	8	3	0	0	0	0	0	0	0	0	0	0	24	6	0	2	10	25	6	0	0
Loco_072219r1	2	1	1	V19.MB	1		2019-07-22 13:51:18	1	1	4	7	1	1	0	0	1	0	0	0	0	0	0	0	16	30	52	53	48	57	61	56	38	34	33	26	21	19	19	24	11	582	31	53	57	55	58	62	56	38
Loco_072219r1	2	1	2	V19.MB	1		2019-07-22 13:51:18	5	3	1	0	4	0	1	0	0	1	0	0	0	0	1	0	16	27	37	34	39	44	44	41	35	44	41	36	31	26	25	17	16	537	32	40	35	39	48	44	42	35
Loco_072219r1	2	1	3	V19.MB	1		2019-07-22 13:51:18	3	0	1	1	1	0	2	0	2	3	0	0	0	2	0	2	17	31	43	42	52	49	52	48	35	30	28	23	22	20	26	18	16	535	34	43	43	53	50	52	50	35
Loco_072219r1	2	1	4	V19.MB	1		2019-07-22 13:51:18	6	9	2	1	2	1	0	2	0	0	0	0	0	1	1	0	25	34	30	42	38	46	37	24	20	20	20	24	26	20	21	16	11	429	40	39	44	39	48	38	24	22
Loco_072219r1	2	1	5	V19.MB	1		2019-07-22 13:51:18	9	2	8	3	1	1	0	0	0	0	1	0	0	1	1	1	28	29	18	26	22	14	16	14	13	12	9	9	10	11	17	14	12	246	38	20	34	25	15	17	14	13
Loco_072219r1	2	1	6	V19.MB	1		2019-07-22 13:51:18	2	2	3	0	1	1	0	0	2	0	0	0	3	2	6	0	22	19	20	25	33	28	23	18	12	14	10	10	18	25	29	28	15	327	21	22	28	33	29	24	18	12
Loco_072219r1	2	1	7	V19.MB	1		2019-07-22 13:51:18	2	0	0	2	10	0	1	1	0	0	0	1	2	1	0	3	23	24	12	26	27	27	11	16	20	22	16	16	20	25	24	16	15	317	26	12	26	29	37	11	17	21
Loco_072219r1	2	1	8	V19.MB	1		2019-07-22 13:51:18	5	1	9	0	2	2	0	0	0	0	1	0	0	0	0	0	20	24	17	21	22	22	15	13	7	5	4	2	1	1	5	3	4	166	29	18	30	22	24	17	13	7
Loco_072219r1	2	1	9	V19.MB	1		2019-07-22 13:51:18	9	2	0	4	2	0	0	0	0	0	0	0	0	0	0	0	17	14	3	3	15	12	11	3	0	0	0	0	0	0	0	0	0	61	23	5	3	19	14	11	3	0
Loco_072219r1	2	1	10	V19.MB	1		2019-07-22 13:51:18	9	0	0	2	2	0	1	0	0	0	0	0	0	0	0	0	14	16	5	4	9	8	4	7	2	1	0	0	0	0	0	0	0	56	25	5	4	11	10	4	8	2
Loco_072219r1	2	1	11	V19.MB	1		2019-07-22 13:51:18	2	0	7	0	2	0	1	1	1	0	1	1	2	5	0	1	24	28	15	20	26	31	32	35	23	21	17	18	15	14	19	17	20	351	30	15	27	26	33	32	36	24
Loco_072219r1	2	1	12	V19.MB	1		2019-07-22 13:51:18	7	4	4	3	3	1	0	0	0	0	0	0	0	0	1	0	23	24	4	12	23	18	15	11	10	7	7	6	2	3	5	4	5	156	31	8	16	26	21	16	11	10
Loco_072219r1	3	1	1	V19.MC	1		2019-07-22 13:51:18	2	1	0	4	5	5	0	3	1	1	0	0	0	0	0	1	23	21	44	28	48	42	67	46	60	39	32	34	26	19	16	11	7	540	23	45	28	52	47	72	46	63
Loco_072219r1	3	1	2	V19.MC	1		2019-07-22 13:51:18	4	0	0	3	0	0	2	4	0	0	1	0	0	0	0	0	14	23	51	37	48	61	61	51	74	52	41	55	37	30	31	28	15	695	27	51	37	51	61	61	53	78
Loco_072219r1	3	1	3	V19.MC	1		2019-07-22 13:51:18	1	4	2	3	2	1	2	2	2	1	2	0	0	0	1	0	23	21	38	32	35	50	55	47	58	35	32	38	23	18	19	21	11	533	22	42	34	38	52	56	49	60
Loco_072219r1	3	1	4	V19.MC	1		2019-07-22 13:51:18	2	1	0	3	1	1	1	1	1	0	0	0	0	2	2	5	20	22	31	16	35	45	40	35	50	31	30	27	36	26	27	26	24	501	24	32	16	38	46	41	36	51
Loco_072219r1	3	1	5	V19.MC	1		2019-07-22 13:51:18	14	4	0	4	0	0	0	0	0	0	0	0	0	0	0	0	22	14	2	2	8	4	3	0	2	0	1	0	0	0	0	0	0	36	28	6	2	12	4	3	0	2
Loco_072219r1	3	1	6	V19.MC	1		2019-07-22 13:51:18	13	0	0	5	0	2	0	0	0	0	0	0	4	0	0	0	24	23	7	12	33	32	16	8	5	3	1	9	9	8	8	3	9	186	36	7	12	38	32	18	8	5
Loco_072219r1	3	1	7	V19.MC	1		2019-07-22 13:51:18	0	0	0	9	10	0	0	0	0	0	0	0	0	0	0	0	19	0	0	0	2	2	0	0	0	0	0	0	0	0	0	0	0	4	0	0	0	11	12	0	0	0
Loco_072219r1	3	1	8	V19.MC	1		2019-07-22 13:51:18	28	0	0	7	0	0	0	0	0	0	0	0	0	0	0	0	35	8	1	2	6	9	7	1	2	0	0	0	0	0	0	0	0	36	36	1	2	13	9	7	1	2
Loco_072219r1	3	1	9	V19.MC	1		2019-07-22 13:51:18	12	0	0	3	1	7	5	1	1	0	0	0	0	0	0	1	31	14	5	4	14	14	16	14	9	8	10	9	6	5	4	3	10	145	26	5	4	17	15	23	19	10
Loco_072219r1	3	1	10	V19.MC	1		2019-07-22 13:51:18	1	0	1	29	3	2	2	1	0	0	0	0	0	0	0	0	39	8	0	4	13	14	12	5	1	0	0	0	0	0	0	0	0	57	9	0	5	42	17	14	7	2
Loco_072219r1	3	1	11	V19.MC	1		2019-07-22 13:51:18	0	0	0	4	1	2	0	0	0	0	0	0	0	0	0	0	7	1	0	0	1	2	2	0	0	0	0	0	0	0	0	0	0	6	1	0	0	5	3	4	0	0
Loco_072219r1	3	1	12	V19.MC	1		2019-07-22 13:51:18	10	0	0	3	0	0	0	0	0	0	0	0	0	0	0	0	13	3	0	0	2	1	1	0	0	0	0	0	0	0	0	0	0	7	13	0	0	5	1	1	0	0
Loco_072219r1	4	1	1	V19.MD	1		2019-07-22 13:51:18	0	2	1	2	1	3	4	3	2	0	0	0	1	0	0	1	20	22	49	41	25	21	37	49	61	41	38	27	25	16	12	14	5	483	22	51	42	27	22	40	53	64
Loco_072219r1	4	1	2	V19.MD	1		2019-07-22 13:51:18	3	0	0	0	0	0	0	1	4	0	1	0	0	0	0	1	10	22	32	25	26	45	56	76	70	78	51	45	33	47	33	35	21	695	25	32	25	26	45	56	76	71
Loco_072219r1	4	1	3	V19.MD	1		2019-07-22 13:51:18	1	2	0	2	0	0	0	3	3	2	0	0	1	0	0	0	14	35	51	38	52	61	74	95	98	99	58	59	43	54	42	42	21	922	36	53	38	54	61	74	95	101
Loco_072219r1	4	1	4	V19.MD	1		2019-07-22 13:51:18	4	0	3	8	10	0	0	0	0	0	1	0	0	0	0	0	26	33	42	34	47	51	43	54	48	36	19	25	21	21	13	17	15	519	37	42	37	55	61	43	54	48
Loco_072219r1	4	1	5	V19.MD	1		2019-07-22 13:51:18	5	2	0	1	2	0	0	1	0	0	0	0	0	3	2	2	18	33	11	12	32	39	33	21	32	40	26	28	34	28	25	45	37	476	38	13	12	33	41	33	21	33
Loco_072219r1	4	1	6	V19.MD	1		2019-07-22 13:51:18	2	2	0	2	0	0	0	1	1	1	0	2	0	0	4	2	17	21	12	9	16	16	17	18	21	24	28	17	10	17	7	22	20	275	23	14	9	18	16	17	18	22
Loco_072219r1	4	1	7	V19.MD	1		2019-07-22 13:51:18	1	0	4	18	5	0	0	0	0	0	0	0	0	0	0	0	28	9	0	2	11	15	9	4	0	0	0	0	0	0	0	0	0	50	10	0	6	29	20	9	4	0
Loco_072219r1	4	1	8	V19.MD	1		2019-07-22 13:51:18	18	0	0	1	1	0	0	0	0	0	0	0	0	0	0	0	20	18	3	1	8	9	4	0	0	0	0	0	0	0	0	0	0	43	36	3	1	9	10	4	0	0
Loco_072219r1	4	1	9	V19.MD	1		2019-07-22 13:51:18	23	1	3	1	4	0	1	0	0	1	1	0	0	1	0	1	37	27	12	11	27	38	33	23	20	24	10	20	21	23	11	21	13	334	50	13	14	28	42	33	24	20
Loco_072219r1	4	1	10	V19.MD	1		2019-07-22 13:51:18	2	0	2	0	2	2	0	0	0	0	2	0	0	0	3	5	18	20	21	19	26	25	22	31	30	33	26	48	44	39	19	53	39	495	22	21	21	26	27	24	31	30
Loco_072219r1	4	1	11	V19.MD	1		2019-07-22 13:51:18	3	1	4	6	6	0	0	0	0	1	0	0	0	0	0	0	21	19	10	15	14	16	16	9	6	4	5	6	1	2	0	2	2	127	22	11	19	20	22	16	9	6
Loco_072219r1	4	1	12	V19.MD	1		2019-07-22 13:51:18	0	0	0	20	0	0	0	0	0	0	0	0	0	0	0	0	20	1	0	0	1	0	0	0	0	0	0	0	0	0	0	0	0	2	1	0	0	21	0	0	0	0
Loco_072219r1	5	1	1	V19.ME	1		2019-07-22 13:51:18	1	0	0	0	0	1	0	0	0	0	1	2	2	2	5	7	21	11	14	18	17	17	17	16	15	22	25	29	35	33	33	39	40	381	12	14	18	17	17	18	16	15
Loco_072219r1	5	1	2	V19.ME	1		2019-07-22 13:51:18	2	0	1	0	0	2	1	0	1	2	0	1	1	0	1	0	12	17	37	38	38	30	48	60	52	53	53	70	64	67	65	47	15	754	19	37	39	38	30	50	61	52
Loco_072219r1	5	1	3	V19.ME	1		2019-07-22 13:51:18	2	7	1	1	0	1	0	0	0	1	0	3	2	4	1	0	23	35	36	43	38	32	32	37	28	31	31	35	53	59	48	42	16	596	37	43	44	39	32	33	37	28
Loco_072219r1	5	1	4	V19.ME	1		2019-07-22 13:51:18	0	0	0	0	1	1	1	1	1	0	1	0	2	3	2	1	14	30	38	30	38	39	43	30	42	41	29	28	28	21	24	21	8	490	30	38	30	38	40	44	31	43
Loco_072219r1	5	1	5	V19.ME	1		2019-07-22 13:51:18	10	9	3	1	0	1	0	0	0	0	0	1	1	1	3	0	30	27	24	24	23	20	18	18	18	11	8	14	14	14	9	9	3	254	37	33	27	24	20	19	18	18
Loco_072219r1	5	1	6	V19.ME	1		2019-07-22 13:51:18	2	0	1	10	2	0	2	0	0	0	1	0	0	2	4	2	26	28	18	22	24	26	18	16	19	17	16	16	16	17	21	16	8	298	30	18	23	34	28	18	18	19
Loco_072219r1	5	1	7	V19.ME	1		2019-07-22 13:51:18	3	1	1	2	1	1	0	0	0	0	2	1	0	2	2	1	17	14	6	11	15	15	11	7	7	5	6	13	16	15	20	23	17	201	17	7	12	17	16	12	7	7
Loco_072219r1	5	1	8	V19.ME	1		2019-07-22 13:51:18	7	3	0	3	1	0	1	0	0	1	1	0	0	0	2	4	23	22	24	22	23	28	21	25	13	13	12	13	17	20	17	16	12	298	29	27	22	26	29	21	26	13
Loco_072219r1	5	1	9	V19.ME	1		2019-07-22 13:51:18	15	0	1	0	0	0	0	0	0	0	0	0	0	0	0	0	16	17	14	17	23	22	21	21	12	17	17	15	14	9	8	8	5	240	32	14	18	23	22	21	21	12
Loco_072219r1	5	1	10	V19.ME	1		2019-07-22 13:51:18	3	8	4	0	0	0	8	8	0	0	0	0	0	0	2	0	33	13	6	9	11	14	12	11	9	7	8	7	8	6	6	6	5	138	16	14	13	11	14	12	19	17
Loco_072219r1	5	1	11	V19.ME	1		2019-07-22 13:51:18	5	0	0	1	4	10	0	0	0	0	0	0	0	0	0	0	20	10	5	6	10	31	30	5	3	3	1	2	2	3	3	1	2	117	15	5	6	11	35	40	5	3
Loco_072219r1	5	1	12	V19.ME	1		2019-07-22 13:51:18	9	2	1	0	11	5	0	0	0	0	0	0	0	0	0	0	28	12	8	7	6	15	17	6	2	1	0	0	0	0	0	0	0	74	21	10	8	6	26	22	6	2
Loco_072219r2	1	1	1	V19.FA	1		2019-07-22 14:56:36	0	0	0	0	1	0	0	1	1	0	1	0	3	1	3	0	11	30	32	36	50	56	61	73	86	86	83	66	54	74	65	55	21	928	30	32	36	50	57	61	73	87
Loco_072219r2	1	1	2	V19.FA	1		2019-07-22 14:56:36	1	0	2	1	1	1	0	2	0	1	0	0	0	1	0	2	12	30	26	42	50	51	55	61	74	63	65	64	50	53	46	34	27	791	31	26	44	51	52	56	61	76
Loco_072219r2	1	1	3	V19.FA	1		2019-07-22 14:56:36	1	1	0	1	2	2	2	4	0	1	3	0	2	1	1	0	21	16	25	25	38	47	51	70	74	66	61	61	42	37	27	23	11	674	17	26	25	39	49	53	72	78
Loco_072219r2	1	1	4	V19.FA	1		2019-07-22 14:56:36	0	0	0	1	2	1	1	3	0	0	2	0	2	0	1	0	13	14	22	20	17	27	38	41	49	60	53	43	37	40	39	33	19	552	14	22	20	18	29	39	42	52
Loco_072219r2	1	1	5	V19.FA	1		2019-07-22 14:56:36	1	0	2	0	1	0	2	0	1	0	2	1	1	0	1	0	12	15	23	30	38	30	28	41	40	48	48	42	37	34	26	27	14	521	16	23	32	38	31	28	43	40
Loco_072219r2	1	1	6	V19.FA	1		2019-07-22 14:56:36	0	1	11	3	0	2	0	0	0	0	0	0	0	0	1	0	18	29	27	35	45	42	43	35	23	12	18	9	8	10	8	9	4	357	29	28	46	48	42	45	35	23
Loco_072219r2	1	1	7	V19.FA	1		2019-07-22 14:56:36	4	4	20	4	1	2	3	0	0	0	0	0	0	0	0	0	38	20	20	39	28	25	25	22	12	7	4	1	1	2	2	1	1	210	24	24	59	32	26	27	25	12
Loco_072219r2	1	1	8	V19.FA	1		2019-07-22 14:56:36	3	2	5	8	3	2	3	0	0	0	0	0	0	0	0	0	26	26	12	13	30	24	16	10	1	0	0	0	0	0	0	0	0	132	29	14	18	38	27	18	13	1
Loco_072219r2	1	1	9	V19.FA	1		2019-07-22 14:56:36	0	0	12	3	3	0	2	1	1	0	0	0	1	2	0	0	25	10	10	18	28	20	19	22	10	15	22	15	16	12	17	12	8	254	10	10	30	31	23	19	24	11
Loco_072219r2	1	1	10	V19.FA	1		2019-07-22 14:56:36	0	0	0	2	0	0	0	0	0	0	0	0	0	0	0	0	2	0	0	0	0	1	0	0	0	0	0	0	0	0	0	0	0	1	0	0	0	2	1	0	0	0
Loco_072219r2	1	1	11	V19.FA	1		2019-07-22 14:56:36	0	0	0	0	0	0	0	0	0	0	0	0	0	0	0	0	0	0	0	0	1	0	0	0	0	0	0	0	0	0	0	0	0	1	0	0	0	1	0	0	0	0
Loco_072219r2	1	1	12	V19.FA	1		2019-07-22 14:56:36	2	2	1	4	7	0	1	0	0	0	0	0	0	0	0	0	17	12	5	8	18	23	12	6	3	0	0	0	0	0	0	0	0	87	14	7	9	22	30	12	7	3
Loco_072219r2	2	1	1	V19.FB	1		2019-07-22 14:56:36	1	1	3	2	2	1	0	0	1	0	5	0	0	3	3	0	22	39	50	60	61	62	54	49	38	38	36	43	40	47	48	44	20	729	40	51	63	63	64	55	49	38
Loco_072219r2	2	1	2	V19.FB	1		2019-07-22 14:56:36	0	2	5	4	1	1	0	0	0	0	1	1	1	0	1	1	18	41	71	83	75	76	64	57	41	35	35	42	46	43	41	34	13	797	41	73	88	79	77	65	57	41
Loco_072219r2	2	1	3	V19.FB	1		2019-07-22 14:56:36	2	1	3	2	1	3	2	0	0	0	2	0	0	1	0	0	17	32	43	52	67	55	47	36	19	26	19	21	22	28	27	28	10	532	34	44	55	69	56	50	38	19
Loco_072219r2	2	1	4	V19.FB	1		2019-07-22 14:56:36	2	2	4	4	1	2	0	0	0	1	0	2	0	1	1	0	20	45	47	49	47	45	40	25	20	20	18	19	26	26	26	20	12	485	47	49	53	51	46	42	25	20
Loco_072219r2	2	1	5	V19.FB	1		2019-07-22 14:56:36	0	1	3	1	1	5	0	0	0	0	5	0	1	6	3	0	26	24	34	36	33	32	30	25	15	11	11	9	15	33	33	30	14	385	24	35	39	34	33	35	25	15
Loco_072219r2	2	1	6	V19.FB	1		2019-07-22 14:56:36	4	2	1	0	0	0	0	0	1	0	0	0	0	7	6	1	22	11	13	20	13	16	18	15	14	13	5	10	23	28	45	40	30	314	15	15	21	13	16	18	15	14
Loco_072219r2	2	1	7	V19.FB	1		2019-07-22 14:56:36	2	1	1	1	1	2	0	0	0	0	0	0	3	7	1	4	23	9	8	11	15	23	20	15	9	5	2	5	11	20	28	25	13	219	11	9	12	16	24	22	15	9
Loco_072219r2	2	1	8	V19.FB	1		2019-07-22 14:56:36	2	0	4	2	2	0	0	2	0	1	2	2	0	3	0	3	23	26	24	37	34	32	23	16	9	11	11	26	28	24	35	22	16	374	28	24	41	36	34	23	16	11
Loco_072219r2	2	1	9	V19.FB	1		2019-07-22 14:56:36	0	0	0	0	0	0	0	0	0	0	0	0	1	8	3	7	19	0	0	0	0	0	0	0	0	0	0	0	3	8	22	21	16	70	0	0	0	0	0	0	0	0
Loco_072219r2	2	1	10	V19.FB	1		2019-07-22 14:56:36	0	0	0	0	0	0	0	0	0	0	0	1	0	4	2	7	14	0	0	0	0	0	0	0	0	0	2	9	11	16	35	28	34	135	0	0	0	0	0	0	0	0
Loco_072219r2	2	1	11	V19.FB	1		2019-07-22 14:56:36	0	0	0	0	0	0	0	0	0	0	0	0	1	6	0	5	12	0	0	0	0	0	0	0	0	0	0	0	0	7	11	10	15	43	0	0	0	0	0	0	0	0
Loco_072219r2	2	1	12	V19.FB	1		2019-07-22 14:56:36	0	0	0	0	0	0	0	0	0	0	1	0	13	2	1	10	27	0	0	0	0	0	0	0	0	0	0	2	2	15	24	21	23	87	0	0	0	0	0	0	0	0
Loco_072219r2	3	1	1	V19.FC	1		2019-07-22 14:56:36	3	0	0	1	2	2	0	0	1	0	2	1	3	1	1	0	17	34	51	42	68	68	73	63	71	55	54	66	58	51	44	35	27	860	37	51	42	69	70	75	63	71
Loco_072219r2	3	1	2	V19.FC	1		2019-07-22 14:56:36	2	1	0	4	1	1	0	1	0	0	0	0	0	2	0	0	12	29	46	30	61	48	64	46	56	43	40	64	68	62	49	44	21	771	31	47	30	65	49	65	46	57
Loco_072219r2	3	1	3	V19.FC	1		2019-07-22 14:56:36	3	0	0	0	1	1	0	0	0	0	1	2	0	3	7	4	22	34	37	33	50	42	59	27	49	28	21	42	44	38	28	28	21	581	37	37	33	50	43	60	27	49
Loco_072219r2	3	1	4	V19.FC	1		2019-07-22 14:56:36	0	0	1	2	0	0	0	0	0	0	2	0	6	3	1	7	22	18	20	29	31	27	39	24	40	35	24	46	39	33	30	28	28	491	18	20	30	33	27	39	24	40
Loco_072219r2	3	1	5	V19.FC	1		2019-07-22 14:56:36	0	1	2	1	1	0	0	0	0	3	0	2	2	3	5	1	21	20	16	28	28	23	31	19	31	24	23	31	31	40	38	35	20	438	20	17	30	29	24	31	19	31
Loco_072219r2	3	1	6	V19.FC	1		2019-07-22 14:56:36	1	2	1	2	3	1	2	0	1	0	2	2	0	1	2	10	30	13	16	19	27	23	34	23	30	33	23	34	25	25	24	37	35	421	14	18	20	29	26	35	25	30
Loco_072219r2	3	1	7	V19.FC	1		2019-07-22 14:56:36	0	0	26	3	0	0	0	1	0	2	0	2	2	0	0	1	37	9	18	24	23	15	25	20	13	14	18	24	19	19	14	6	10	271	9	18	50	26	15	25	20	14
Loco_072219r2	3	1	8	V19.FC	1		2019-07-22 14:56:36	0	0	0	0	0	0	0	0	0	1	1	0	2	3	1	18	26	4	6	9	13	15	11	11	16	12	9	12	17	18	26	7	21	207	4	6	9	13	15	11	11	16
Loco_072219r2	3	1	9	V19.FC	1		2019-07-22 14:56:36	3	1	1	4	0	1	0	1	0	0	2	6	1	4	0	5	29	17	8	14	21	18	19	8	12	7	10	21	26	25	24	5	16	251	20	9	15	25	18	20	8	13
Loco_072219r2	3	1	10	V19.FC	1		2019-07-22 14:56:36	3	0	0	1	0	1	0	0	1	1	2	1	2	3	1	5	21	18	9	13	19	23	27	17	37	25	23	40	33	29	31	32	27	403	21	9	13	20	23	28	17	37
Loco_072219r2	3	1	11	V19.FC	1		2019-07-22 14:56:36	0	0	4	0	4	0	0	0	0	0	1	0	4	2	1	6	22	13	7	14	19	14	16	15	15	9	12	14	16	17	15	12	19	227	13	7	18	19	18	16	15	15
Loco_072219r2	3	1	12	V19.FC	1		2019-07-22 14:56:36	6	0	2	21	0	2	3	0	0	0	0	0	1	1	0	6	42	12	7	5	15	16	17	15	10	4	14	13	13	14	10	10	10	185	18	7	7	36	16	19	18	10
Loco_072219r2	4	1	1	V19.FD	1		2019-07-22 14:56:36	0	2	1	3	2	1	2	0	1	0	0	0	1	1	1	0	15	22	56	60	67	79	93	91	79	65	66	51	50	31	30	18	5	863	22	58	61	70	81	94	93	79
Loco_072219r2	4	1	2	V19.FD	1		2019-07-22 14:56:36	0	0	4	4	6	4	1	1	0	1	1	0	1	0	1	2	26	14	44	66	74	63	60	70	69	53	40	35	34	30	26	25	5	708	14	44	70	78	69	64	71	70
Loco_072219r2	4	1	3	V19.FD	1		2019-07-22 14:56:36	1	1	4	0	3	1	0	0	2	2	3	2	1	0	3	1	24	15	35	33	31	33	44	54	56	61	34	62	57	51	31	42	19	658	16	36	37	31	36	45	54	56
Loco_072219r2	4	1	4	V19.FD	1		2019-07-22 14:56:36	0	2	0	4	0	0	2	0	1	2	1	1	4	0	1	0	18	16	36	29	33	37	43	64	62	57	31	48	60	48	41	34	18	657	16	38	29	37	37	43	66	62
Loco_072219r2	4	1	5	V19.FD	1		2019-07-22 14:56:36	0	1	1	0	4	0	1	0	0	2	1	2	1	1	4	0	18	12	26	24	19	26	32	37	45	44	39	49	65	43	38	33	14	546	12	27	25	19	30	32	38	45
Loco_072219r2	4	1	6	V19.FD	1		2019-07-22 14:56:36	3	8	1	2	1	1	0	0	1	0	1	2	0	0	2	0	22	24	25	16	32	34	32	31	30	32	16	21	23	18	13	13	9	369	27	33	17	34	35	33	31	30
Loco_072219r2	4	1	7	V19.FD	1		2019-07-22 14:56:36	8	7	0	1	3	0	1	0	0	0	0	0	0	0	0	0	20	21	31	12	18	32	12	11	5	6	2	3	4	2	2	2	0	163	29	38	12	19	35	12	12	5
Loco_072219r2	4	1	8	V19.FD	1		2019-07-22 14:56:36	12	1	0	3	1	1	0	0	1	0	0	0	0	3	0	0	22	23	27	19	32	40	34	33	24	21	12	18	16	17	15	20	13	364	35	28	19	35	41	35	33	24
Loco_072219r2	4	1	9	V19.FD	1		2019-07-22 14:56:36	12	0	1	2	5	1	0	0	0	0	0	1	1	0	0	0	23	16	6	8	20	16	15	10	7	8	6	7	4	4	2	2	2	133	28	6	9	22	21	16	10	7
Loco_072219r2	4	1	10	V19.FD	1		2019-07-22 14:56:36	3	1	4	11	9	3	0	0	0	0	0	0	0	0	0	1	32	20	24	28	43	36	29	16	20	18	9	14	10	17	9	12	9	314	23	25	32	54	45	32	16	20
Loco_072219r2	4	1	11	V19.FD	1		2019-07-22 14:56:36	22	7	0	1	1	2	0	0	0	0	0	1	0	0	0	1	35	29	16	5	19	28	13	9	7	7	1	5	3	5	6	5	9	167	51	23	5	20	29	15	9	7
Loco_072219r2	4	1	12	V19.FD	1		2019-07-22 14:56:36	1	1	1	0	0	0	1	0	0	4	2	1	3	1	0	0	15	18	16	27	26	33	27	40	32	32	27	39	21	28	21	33	11	431	19	17	28	26	33	27	41	32
Loco_072219r2	5	1	1	V19.FE	1		2019-07-22 14:56:36	0	2	3	0	0	0	0	0	0	2	2	1	1	2	0	0	13	31	48	57	55	36	49	43	29	33	38	42	43	31	28	18	7	588	31	50	60	55	36	49	43	29
Loco_072219r2	5	1	2	V19.FE	1		2019-07-22 14:56:36	0	1	1	0	1	2	2	0	0	0	1	0	3	1	0	0	12	23	38	38	38	29	50	46	33	35	31	38	35	32	37	27	19	549	23	39	39	38	30	52	48	33
Loco_072219r2	5	1	3	V19.FE	1		2019-07-22 14:56:36	0	1	0	0	3	0	1	0	0	0	0	0	1	1	3	1	11	22	27	33	38	37	45	38	21	18	18	22	25	24	22	20	17	427	22	28	33	38	40	45	39	21
Loco_072219r2	5	1	4	V19.FE	1		2019-07-22 14:56:36	0	1	1	1	0	1	0	2	0	0	1	2	0	0	0	0	9	10	19	17	20	21	27	27	16	21	20	24	25	16	19	13	6	301	10	20	18	21	21	28	27	18
Loco_072219r2	5	1	5	V19.FE	1		2019-07-22 14:56:36	0	1	2	0	3	3	0	0	0	1	0	2	2	3	1	0	18	13	20	20	27	18	19	20	9	20	24	20	17	21	26	24	12	310	13	21	22	27	21	22	20	9
Loco_072219r2	5	1	6	V19.FE	1		2019-07-22 14:56:36	1	2	4	7	0	0	1	0	0	1	1	0	0	3	3	2	25	18	31	35	32	20	21	16	11	11	10	19	27	28	28	25	14	346	19	33	39	39	20	21	17	11
Loco_072219r2	5	1	7	V19.FE	1		2019-07-22 14:56:36	3	2	1	0	0	1	0	0	0	0	1	2	0	0	3	0	13	27	38	39	16	4	9	6	3	9	13	13	10	13	20	19	3	242	30	40	40	16	4	10	6	3
Loco_072219r2	5	1	8	V19.FE	1		2019-07-22 14:56:36	5	3	1	2	2	1	1	4	0	0	2	2	0	2	2	0	27	29	34	27	23	11	12	15	16	15	19	20	23	15	16	11	8	294	34	37	28	25	13	13	16	20
Loco_072219r2	5	1	9	V19.FE	1		2019-07-22 14:56:36	3	3	2	1	1	0	1	0	0	0	0	0	0	2	6	1	20	22	24	22	19	11	9	14	9	8	10	11	11	9	21	22	10	232	25	27	24	20	12	9	15	9
Loco_072219r2	5	1	10	V19.FE	1		2019-07-22 14:56:36	3	2	2	0	1	0	0	0	0	0	0	1	1	0	6	0	16	11	21	18	11	15	14	13	7	6	9	15	18	23	22	25	16	244	14	23	20	11	16	14	13	7
Loco_072219r2	5	1	11	V19.FE	1		2019-07-22 14:56:36	7	2	0	0	2	0	0	0	0	0	0	3	2	2	5	3	26	18	23	12	8	7	6	7	4	3	3	5	15	24	29	29	17	210	25	25	12	8	9	6	7	4
Loco_072219r2	5	1	12	V19.FE	1		2019-07-22 14:56:36	3	0	4	1	0	0	0	0	0	0	2	1	1	0	4	4	20	11	12	8	7	7	9	6	4	2	2	7	9	15	16	15	11	141	14	12	12	8	7	9	6	4
Loco_072919r1	1	1	1	V20.MA	1		2019-07-29 09:13:57	2	0	1	0	0	0	2	0	0	0	0	0	0	0	8	2	15	26	30	32	47	50	52	63	61	79	82	77	72	80	83	73	30	937	28	30	33	47	50	52	65	61
Loco_072919r1	1	1	2	V20.MA	1		2019-07-29 09:13:57	1	2	0	1	0	0	3	2	0	1	0	0	2	3	1	0	16	29	33	41	50	48	63	70	81	79	71	68	63	61	58	48	23	886	30	35	41	51	48	63	73	83
Loco_072919r1	1	1	3	V20.MA	1		2019-07-29 09:13:57	0	2	0	1	0	1	2	0	0	3	0	1	1	0	1	0	12	27	33	28	25	29	36	46	55	51	59	51	52	59	72	55	21	699	27	35	28	26	29	37	48	55
Loco_072919r1	1	1	4	V20.MA	1		2019-07-29 09:13:57	1	0	2	5	1	0	3	2	2	4	0	2	0	1	2	0	25	23	14	6	17	29	26	20	25	26	26	27	20	10	14	12	4	299	24	14	8	22	30	26	23	27
Loco_072919r1	1	1	5	V20.MA	1		2019-07-29 09:13:57	9	0	3	3	1	2	0	1	0	3	1	0	1	0	1	0	25	25	15	16	24	31	33	29	28	29	27	32	25	25	22	23	10	394	34	15	19	27	32	35	29	29
Loco_072919r1	1	1	6	V20.MA	1		2019-07-29 09:13:57	1	1	0	1	4	0	4	0	0	3	0	1	2	3	1	0	21	19	16	6	9	14	13	18	14	16	24	19	23	26	30	28	22	297	20	17	6	10	18	13	22	14
Loco_072919r1	1	1	7	V20.MA	1		2019-07-29 09:13:57	4	0	6	12	4	1	1	0	0	0	0	0	0	0	0	0	28	11	5	14	33	31	10	8	4	1	3	1	1	1	1	2	1	127	15	5	20	45	35	11	9	4
Loco_072919r1	1	1	8	V20.MA	1		2019-07-29 09:13:57	2	0	0	2	4	0	1	0	0	0	1	0	3	0	0	1	14	8	6	5	7	9	7	12	8	9	6	9	6	9	12	12	6	131	10	6	5	9	13	7	13	8
Loco_072919r1	1	1	9	V20.MA	1		2019-07-29 09:13:57	0	0	0	0	1	0	0	0	0	0	0	0	0	0	0	0	1	0	0	0	0	0	0	0	0	0	0	0	0	0	0	0	0	0	0	0	0	0	1	0	0	0
Loco_072919r1	1	1	10	V20.MA	1		2019-07-29 09:13:57	0	0	0	1	9	0	0	0	1	0	0	0	0	2	3	1	17	10	4	4	10	12	17	17	14	10	17	14	10	18	19	21	18	215	10	4	4	11	21	17	17	14
Loco_072919r1	1	1	11	V20.MA	1		2019-07-29 09:13:57	5	0	2	0	1	1	0	1	1	1	0	0	0	2	1	1	16	38	19	21	31	40	31	37	33	35	26	23	25	23	17	13	8	420	43	19	23	31	41	32	37	34
Loco_072919r1	1	1	12	V20.MA	1		2019-07-29 09:13:57	1	1	1	7	5	0	4	0	0	0	1	3	0	0	0	0	23	15	13	9	20	26	25	36	34	33	32	29	20	23	16	14	10	355	16	14	10	27	31	25	40	34
Loco_072919r1	2	1	1	V20.MB	1		2019-07-29 09:13:57	4	1	2	1	0	0	3	2	1	0	3	0	1	0	3	0	21	25	40	47	55	56	53	57	68	48	42	39	46	41	37	25	9	688	29	41	49	56	56	53	60	70
Loco_072919r1	2	1	2	V20.MB	1		2019-07-29 09:13:57	0	3	4	2	0	1	0	0	0	1	0	0	0	0	2	0	13	20	30	54	47	46	49	38	38	41	44	51	54	55	57	53	26	703	20	33	58	49	46	50	38	38
Loco_072919r1	2	1	3	V20.MB	1		2019-07-29 09:13:57	0	1	2	2	0	1	1	1	0	1	1	2	0	3	0	0	15	23	47	57	53	51	46	33	27	38	46	40	43	38	28	26	13	609	23	48	59	55	51	47	34	28
Loco_072919r1	2	1	4	V20.MB	1		2019-07-29 09:13:57	0	0	1	1	1	0	0	0	0	0	0	3	7	1	3	2	19	9	17	19	18	18	22	25	17	18	22	34	42	44	46	40	23	414	9	17	20	19	19	22	25	17
Loco_072919r1	2	1	5	V20.MB	1		2019-07-29 09:13:57	0	0	1	0	1	1	0	0	0	0	1	1	6	1	11	0	23	9	14	16	11	13	16	10	8	13	11	20	27	33	38	32	5	276	9	14	17	11	14	17	10	8
Loco_072919r1	2	1	6	V20.MB	1		2019-07-29 09:13:57	1	0	0	0	0	0	0	2	0	1	0	1	5	1	0	2	13	3	9	14	18	24	16	18	15	12	11	12	18	25	23	28	15	261	4	9	14	18	24	16	18	17
Loco_072919r1	2	1	7	V20.MB	1		2019-07-29 09:13:57	0	1	1	0	1	1	0	0	0	1	1	2	13	3	3	3	30	8	8	9	10	6	10	11	6	10	10	14	27	17	16	23	10	195	8	9	10	10	7	11	11	6
Loco_072919r1	2	1	8	V20.MB	1		2019-07-29 09:13:57	0	0	0	0	0	0	0	0	0	0	0	2	2	3	6	0	13	2	5	5	7	7	7	7	2	4	5	13	24	28	35	31	11	193	2	5	5	7	7	7	7	2
Loco_072919r1	2	1	9	V20.MB	1		2019-07-29 09:13:57	0	0	0	0	0	0	0	0	0	3	0	3	4	2	8	0	20	3	2	4	5	1	2	2	2	3	6	20	34	33	33	36	19	205	3	2	4	5	1	2	2	2
Loco_072919r1	2	1	10	V20.MB	1		2019-07-29 09:13:57	0	0	0	0	0	0	0	0	0	0	1	1	4	0	15	3	24	2	3	2	3	3	2	2	2	2	3	15	35	24	32	39	11	180	2	3	2	3	3	2	2	2
Loco_072919r1	2	1	11	V20.MB	1		2019-07-29 09:13:57	1	0	0	0	0	1	0	0	0	0	0	2	2	3	9	0	18	14	9	10	10	11	11	10	3	3	6	12	25	26	17	24	9	200	15	9	10	10	11	12	10	3
Loco_072919r1	2	1	12	V20.MB	1		2019-07-29 09:13:57	0	0	0	0	0	0	0	0	0	0	0	1	7	1	6	0	15	0	0	0	0	0	0	0	0	0	0	7	12	18	15	16	10	78	0	0	0	0	0	0	0	0
Loco_072919r1	3	1	1	V20.MC	1		2019-07-29 09:13:57	0	0	0	0	0	0	0	1	1	1	6	2	2	2	1	11	27	2	9	9	17	9	16	19	27	30	31	67	74	42	26	25	46	449	2	9	9	17	9	16	19	28
Loco_072919r1	3	1	2	V20.MC	1		2019-07-29 09:13:57	1	0	0	0	1	2	0	0	0	1	1	1	3	1	1	6	18	7	23	23	31	30	42	37	57	44	48	75	63	49	42	42	40	653	8	23	23	31	31	44	37	57
Loco_072919r1	3	1	3	V20.MC	1		2019-07-29 09:13:57	0	1	1	1	0	0	1	1	0	1	1	2	2	2	3	7	23	5	16	26	38	22	24	39	46	35	45	49	50	39	29	32	37	532	5	17	27	39	22	24	40	47
Loco_072919r1	3	1	4	V20.MC	1		2019-07-29 09:13:57	0	0	0	1	0	3	0	1	1	0	1	0	0	2	5	7	21	5	15	13	20	22	20	11	29	25	34	24	20	15	19	33	15	320	5	15	13	21	22	23	11	30
Loco_072919r1	3	1	5	V20.MC	1		2019-07-29 09:13:57	0	0	0	0	0	0	1	2	1	1	1	0	0	1	5	8	20	0	2	2	4	2	3	5	10	15	18	9	6	4	11	19	17	127	0	2	2	4	2	3	6	12
Loco_072919r1	3	1	6	V20.MC	1		2019-07-29 09:13:57	0	0	0	0	0	0	0	0	0	1	1	5	2	0	0	13	22	0	0	0	0	0	0	0	4	6	8	16	18	7	1	1	22	83	0	0	0	0	0	0	0	4
Loco_072919r1	3	1	7	V20.MC	1		2019-07-29 09:13:57	0	0	1	1	0	0	0	0	0	2	3	1	0	0	1	9	18	1	8	15	19	17	17	16	22	19	26	29	25	27	15	13	19	288	1	8	16	20	17	17	16	22
Loco_072919r1	3	1	8	V20.MC	1		2019-07-29 09:13:57	0	0	0	0	0	0	0	0	0	0	1	4	9	0	0	5	19	6	9	8	9	14	13	7	12	5	6	14	14	9	2	5	13	146	6	9	8	9	14	13	7	12
Loco_072919r1	3	1	9	V20.MC	1		2019-07-29 09:13:57	0	0	0	0	0	0	0	0	0	0	0	1	0	0	0	7	8	0	0	0	0	0	0	0	0	0	1	2	5	3	0	0	3	14	0	0	0	0	0	0	0	0
Loco_072919r1	3	1	10	V20.MC	1		2019-07-29 09:13:57	0	0	0	0	0	0	0	0	0	0	2	10	2	0	0	8	22	0	0	0	0	0	0	0	1	1	5	11	16	11	1	0	12	58	0	0	0	0	0	0	0	1
Loco_072919r1	3	1	11	V20.MC	1		2019-07-29 09:13:57	0	0	0	2	1	0	0	1	0	0	4	2	0	1	0	10	21	2	8	4	7	8	13	10	18	11	17	29	27	19	15	17	20	225	2	8	4	9	9	13	10	19
Loco_072919r1	3	1	12	V20.MC	1		2019-07-29 09:13:57	0	0	0	0	0	0	0	0	0	0	3	0	1	1	0	12	17	0	0	0	0	0	0	0	1	1	2	5	7	6	1	1	8	32	0	0	0	0	0	0	0	1
Loco_072919r1	4	1	1	V20.MD	1		2019-07-29 09:13:57	0	1	0	0	0	1	2	0	1	1	2	0	0	0	1	0	9	9	29	35	47	41	47	55	75	91	76	91	71	63	38	58	31	857	9	30	35	47	41	48	57	75
Loco_072919r1	4	1	2	V20.MD	1		2019-07-29 09:13:57	0	0	1	0	0	0	0	0	1	0	0	6	1	0	3	3	15	15	31	29	45	39	55	72	69	72	68	59	70	56	42	61	45	828	15	31	30	45	39	55	72	69
Loco_072919r1	4	1	3	V20.MD	1		2019-07-29 09:13:57	1	0	0	0	1	0	0	2	0	0	0	0	3	0	7	5	19	8	21	18	26	33	38	43	48	64	34	39	43	33	26	54	40	568	9	21	18	26	34	38	43	50
Loco_072919r1	4	1	4	V20.MD	1		2019-07-29 09:13:57	0	0	0	2	1	0	0	1	0	1	2	2	3	0	3	5	20	6	15	12	14	15	16	25	31	38	26	47	41	26	26	43	22	403	6	15	12	16	16	16	25	32
Loco_072919r1	4	1	5	V20.MD	1		2019-07-29 09:13:57	1	0	0	0	0	0	0	0	0	0	0	0	2	6	7	5	21	0	1	1	3	2	2	4	10	21	16	25	24	21	23	51	36	240	1	1	1	3	2	2	4	10
Loco_072919r1	4	1	6	V20.MD	1		2019-07-29 09:13:57	0	0	0	0	0	0	0	0	0	0	1	2	8	0	6	7	24	2	3	2	3	3	4	5	7	11	11	19	24	19	7	15	23	158	2	3	2	3	3	4	5	7
Loco_072919r1	4	1	7	V20.MD	1		2019-07-29 09:13:57	0	0	0	0	0	0	0	0	0	1	0	1	1	0	10	12	25	0	0	0	0	0	0	0	0	0	2	5	9	8	2	12	15	53	0	0	0	0	0	0	0	0
Loco_072919r1	4	1	8	V20.MD	1		2019-07-29 09:13:57	0	0	0	0	0	0	0	0	0	0	0	0	8	0	3	9	20	0	0	0	0	0	0	0	0	0	0	0	4	6	1	5	10	26	0	0	0	0	0	0	0	0
Loco_072919r1	4	1	9	V20.MD	1		2019-07-29 09:13:57	0	0	0	0	0	0	0	0	0	0	0	0	0	0	4	4	8	0	0	0	0	0	0	0	0	0	0	2	5	2	0	5	7	21	0	0	0	0	0	0	0	0
Loco_072919r1	4	1	10	V20.MD	1		2019-07-29 09:13:57	0	0	0	0	0	0	0	0	0	0	1	2	4	0	0	3	10	0	0	0	0	0	0	0	0	0	0	5	10	6	0	3	11	35	0	0	0	0	0	0	0	0
Loco_072919r1	4	1	11	V20.MD	1		2019-07-29 09:13:57	0	0	0	0	0	0	0	0	0	0	0	4	2	0	0	7	13	0	0	0	0	0	0	0	0	0	0	5	6	2	0	2	8	23	0	0	0	0	0	0	0	0
Loco_072919r1	4	1	12	V20.MD	1		2019-07-29 09:13:57	0	0	0	0	0	0	0	0	0	0	2	2	1	4	7	13	29	0	0	0	0	0	0	0	0	0	4	17	14	7	3	18	21	84	0	0	0	0	0	0	0	0
Loco_072919r1	5	1	1	V20.ME	1		2019-07-29 09:13:57	2	2	1	0	1	1	2	0	0	0	1	3	0	0	4	1	18	31	36	41	38	39	38	48	47	54	54	55	47	51	67	48	15	709	33	38	42	38	40	39	50	47
Loco_072919r1	5	1	2	V20.ME	1		2019-07-29 09:13:57	1	0	2	2	1	1	0	0	1	3	1	0	1	0	0	0	13	31	42	43	42	35	39	53	51	57	56	48	44	48	48	35	16	688	32	42	45	44	36	40	53	51
Loco_072919r1	5	1	3	V20.ME	1		2019-07-29 09:13:57	1	0	0	3	1	1	1	1	0	1	0	1	0	2	5	0	17	18	15	22	27	25	30	26	30	34	30	34	35	45	39	35	12	457	19	15	22	30	26	31	27	31
Loco_072919r1	5	1	4	V20.ME	1		2019-07-29 09:13:57	1	0	0	0	2	0	2	0	0	0	0	2	6	2	2	1	18	6	1	1	3	4	6	6	1	3	2	8	10	15	22	24	3	115	7	1	1	3	6	6	8	1
Loco_072919r1	5	1	5	V20.ME	1		2019-07-29 09:13:57	5	0	0	0	0	2	0	0	0	0	0	0	1	0	3	5	16	11	6	2	2	5	7	6	2	1	1	3	7	10	9	13	4	89	16	6	2	2	5	9	6	2
Loco_072919r1	5	1	6	V20.ME	1		2019-07-29 09:13:57	0	0	0	0	0	0	0	0	0	0	0	0	6	0	1	4	11	0	0	0	0	0	0	0	0	0	0	0	4	6	3	6	3	22	0	0	0	0	0	0	0	0
Loco_072919r1	5	1	7	V20.ME	1		2019-07-29 09:13:57	0	0	0	0	0	0	0	0	0	0	0	1	1	2	0	0	4	0	0	0	0	0	0	0	0	0	0	1	7	6	9	6	5	34	0	0	0	0	0	0	0	0
Loco_072919r1	5	1	8	V20.ME	1		2019-07-29 09:13:57	0	0	0	0	0	0	0	0	0	0	0	1	0	0	4	0	5	0	0	0	0	0	0	0	0	0	1	2	4	6	0	8	1	22	0	0	0	0	0	0	0	0
Loco_072919r1	5	1	9	V20.ME	1		2019-07-29 09:13:57	0	0	0	0	0	0	0	0	0	0	0	0	0	0	7	0	7	0	0	0	0	0	0	0	0	0	0	0	5	6	1	10	2	24	0	0	0	0	0	0	0	0
Loco_072919r1	5	1	10	V20.ME	1		2019-07-29 09:13:57	0	0	0	0	0	0	0	0	0	0	0	0	3	4	15	1	23	0	0	0	0	0	0	0	0	0	0	3	9	9	12	16	9	58	0	0	0	0	0	0	0	0
Loco_072919r1	5	1	11	V20.ME	1		2019-07-29 09:13:57	0	0	0	0	0	0	0	0	0	0	0	0	7	0	0	0	7	0	0	0	0	0	0	0	0	0	0	0	0	0	1	1	0	2	0	0	0	0	0	0	0	0
Loco_072919r1	5	1	12	V20.ME	1		2019-07-29 09:13:57	0	0	0	0	0	0	0	0	0	0	1	0	3	7	8	1	20	0	0	0	0	0	0	1	1	2	2	5	8	9	11	19	6	64	0	0	0	0	0	0	1	1
Loco_072919r2	1	1	1	V20.FA	1		2019-07-29 10:36:45	1	2	2	1	0	0	0	0	0	0	2	3	1	3	2	0	17	31	35	49	48	56	59	69	55	48	48	56	61	58	51	43	29	796	32	37	51	49	56	59	69	55
Loco_072919r2	1	1	2	V20.FA	1		2019-07-29 10:36:45	3	0	2	2	2	0	0	0	0	1	0	1	1	8	0	1	21	23	26	32	31	31	21	22	17	14	21	28	37	40	40	31	16	430	26	26	34	33	33	21	22	17
Loco_072919r2	1	1	3	V20.FA	1		2019-07-29 10:36:45	5	1	6	1	0	0	0	1	0	0	0	0	1	0	5	0	20	38	30	37	40	30	21	20	20	16	14	16	19	21	28	27	14	391	43	31	43	41	30	21	20	21
Loco_072919r2	1	1	4	V20.FA	1		2019-07-29 10:36:45	2	0	0	0	0	0	0	0	0	0	0	2	2	4	5	2	17	13	9	16	13	7	6	7	4	2	4	5	15	24	28	27	26	206	15	9	16	13	7	6	7	4
Loco_072919r2	1	1	5	V20.FA	1		2019-07-29 10:36:45	0	0	0	0	0	0	0	0	0	0	0	1	8	0	0	0	9	0	0	0	0	0	0	0	0	0	0	0	4	4	0	0	0	8	0	0	0	0	0	0	0	0
Loco_072919r2	1	1	6	V20.FA	1		2019-07-29 10:36:45	1	0	0	0	0	0	1	0	0	0	0	2	4	5	2	3	18	12	9	17	19	22	13	16	13	9	13	14	21	47	41	49	61	376	13	9	17	19	22	13	17	13
Loco_072919r2	1	1	7	V20.FA	1		2019-07-29 10:36:45	2	0	0	0	0	0	0	0	0	0	0	6	7	4	6	3	28	7	9	15	11	11	6	8	3	1	3	7	14	36	55	52	39	277	9	9	15	11	11	6	8	3
Loco_072919r2	1	1	8	V20.FA	1		2019-07-29 10:36:45	1	0	3	1	2	1	0	0	0	0	2	3	5	0	3	0	21	18	13	21	17	20	17	16	12	9	8	9	11	18	11	11	11	222	19	13	24	18	22	18	16	12
Loco_072919r2	1	1	9	V20.FA	1		2019-07-29 10:36:45	0	0	0	0	0	0	0	0	0	0	0	0	17	2	0	1	20	0	0	0	0	0	0	0	0	0	0	0	1	4	15	17	14	51	0	0	0	0	0	0	0	0
Loco_072919r2	1	1	10	V20.FA	1		2019-07-29 10:36:45	0	0	0	0	0	0	0	0	0	0	0	0	0	0	0	0	0	0	0	0	0	0	0	0	0	0	0	0	0	0	0	0	0	0	0	0	0	0	0	0	0	0
Loco_072919r2	1	1	11	V20.FA	1		2019-07-29 10:36:45	0	0	0	0	0	0	0	0	0	0	0	0	0	0	0	0	0	0	0	0	0	0	0	0	0	0	0	0	0	0	0	0	0	0	0	0	0	0	0	0	0	0
Loco_072919r2	1	1	12	V20.FA	1		2019-07-29 10:36:45	0	0	0	0	0	0	0	0	0	0	0	0	0	0	0	0	0	0	0	0	0	0	0	0	0	0	0	0	0	0	0	0	1	1	0	0	0	0	0	0	0	0
Loco_072919r2	2	1	1	V20.FB	1		2019-07-29 10:36:45	0	0	4	1	1	0	0	0	0	2	2	0	1	4	5	2	22	16	21	36	31	38	37	35	34	35	39	49	57	59	70	50	23	630	16	21	40	32	39	37	35	34
Loco_072919r2	2	1	2	V20.FB	1		2019-07-29 10:36:45	2	3	2	0	1	0	0	1	0	0	0	0	5	6	2	2	24	9	14	20	21	23	20	18	25	23	24	31	36	44	49	50	18	425	11	17	22	21	24	20	18	26
Loco_072919r2	2	1	3	V20.FB	1		2019-07-29 10:36:45	0	0	3	4	2	1	0	0	1	0	0	4	0	3	2	0	20	8	16	13	12	20	17	11	11	12	25	41	62	53	42	32	12	387	8	16	16	16	22	18	11	11
Loco_072919r2	2	1	4	V20.FB	1		2019-07-29 10:36:45	3	1	5	6	1	0	2	0	0	0	0	0	0	1	6	0	25	14	22	23	20	19	17	11	10	14	15	18	25	38	38	31	10	325	17	23	28	26	20	17	13	10
Loco_072919r2	2	1	5	V20.FB	1		2019-07-29 10:36:45	2	1	1	4	2	8	1	0	2	2	1	2	0	0	0	0	26	21	30	22	33	36	34	30	15	21	15	23	16	18	22	14	11	361	23	31	23	37	38	42	31	15
Loco_072919r2	2	1	6	V20.FB	1		2019-07-29 10:36:45	2	0	0	0	1	0	0	0	1	1	3	2	5	2	5	2	24	5	7	7	7	11	7	9	20	19	26	46	34	36	29	29	13	305	7	7	7	7	12	7	9	20
Loco_072919r2	2	1	7	V20.FB	1		2019-07-29 10:36:45	3	2	7	2	1	0	1	0	0	0	2	2	1	3	1	3	28	20	20	14	18	20	11	9	7	9	11	9	20	32	25	15	8	248	23	22	21	20	21	11	10	7
Loco_072919r2	2	1	8	V20.FB	1		2019-07-29 10:36:45	5	1	3	0	3	0	0	0	1	0	0	4	1	3	2	1	24	20	15	14	5	12	9	8	6	8	11	16	22	19	21	27	5	218	25	16	17	5	15	9	8	6
Loco_072919r2	2	1	9	V20.FB	1		2019-07-29 10:36:45	17	8	6	0	0	0	0	0	0	0	2	3	2	2	0	1	41	23	14	12	13	17	9	6	3	4	1	4	8	12	10	13	9	158	40	22	18	13	17	9	6	3
Loco_072919r2	2	1	10	V20.FB	1		2019-07-29 10:36:45	0	1	4	1	0	0	0	0	0	0	1	0	4	3	4	2	20	10	11	13	12	9	6	4	4	5	9	19	19	27	43	33	26	250	10	12	17	13	9	6	4	4
Loco_072919r2	2	1	11	V20.FB	1		2019-07-29 10:36:45	8	2	2	0	0	1	0	1	0	0	0	0	4	4	1	3	26	19	21	21	27	23	20	20	26	24	27	38	53	55	52	41	24	491	27	23	23	27	23	21	20	27
Loco_072919r2	2	1	12	V20.FB	1		2019-07-29 10:36:45	5	1	2	2	0	0	0	0	0	0	0	0	4	0	1	4	19	16	22	21	10	10	9	5	6	11	16	19	26	34	35	37	25	302	21	23	23	12	10	9	5	6
Loco_072919r2	3	1	1	V20.FC	1		2019-07-29 10:36:45	0	0	1	1	0	0	0	0	1	0	0	0	2	8	1	1	15	9	43	53	56	51	77	58	80	54	52	86	83	80	58	48	23	911	9	43	54	57	51	77	58	80
Loco_072919r2	3	1	2	V20.FC	1		2019-07-29 10:36:45	2	0	2	0	0	0	0	0	0	0	2	2	3	1	1	11	24	13	21	28	24	36	44	27	28	25	24	55	54	49	51	38	29	546	15	21	30	24	36	44	27	28
Loco_072919r2	3	1	3	V20.FC	1		2019-07-29 10:36:45	0	2	0	0	0	1	0	0	0	0	0	1	12	2	2	5	25	11	27	30	35	42	48	26	34	27	28	48	47	45	37	30	30	545	11	29	30	35	42	49	26	34
Loco_072919r2	3	1	4	V20.FC	1		2019-07-29 10:36:45	3	1	0	2	0	1	0	0	0	0	1	4	1	1	1	3	18	13	32	37	49	48	64	29	40	27	23	55	51	44	40	30	22	604	16	33	37	51	48	65	29	40
Loco_072919r2	3	1	5	V20.FC	1		2019-07-29 10:36:45	5	1	0	0	0	0	0	0	0	0	0	3	8	0	1	6	24	6	5	7	9	8	14	5	6	3	7	20	24	26	16	23	28	207	11	6	7	9	8	14	5	6
Loco_072919r2	3	1	6	V20.FC	1		2019-07-29 10:36:45	0	0	0	0	0	0	0	0	0	0	0	2	3	2	0	20	27	0	0	0	0	0	0	0	0	0	0	3	13	23	4	1	27	71	0	0	0	0	0	0	0	0
Loco_072919r2	3	1	7	V20.FC	1		2019-07-29 10:36:45	0	2	0	0	0	5	0	0	0	0	0	0	1	1	0	3	12	2	15	17	11	12	21	7	15	9	6	8	11	12	6	4	9	165	2	17	17	11	12	26	7	15
Loco_072919r2	3	1	8	V20.FC	1		2019-07-29 10:36:45	3	0	2	0	0	1	0	0	0	0	3	0	1	2	0	11	23	11	13	16	12	20	22	15	18	10	15	36	32	29	31	19	28	327	14	13	18	12	20	23	15	18
Loco_072919r2	3	1	9	V20.FC	1		2019-07-29 10:36:45	5	0	0	2	0	1	0	0	0	0	0	4	4	5	0	7	28	15	8	8	16	13	12	6	6	4	3	9	12	12	8	5	16	153	20	8	8	18	13	13	6	6
Loco_072919r2	3	1	10	V20.FC	1		2019-07-29 10:36:45	0	0	1	0	0	0	0	0	0	0	1	4	1	1	0	7	15	1	5	2	5	4	7	4	6	8	6	12	18	11	6	6	15	116	1	5	3	5	4	7	4	6
Loco_072919r2	3	1	11	V20.FC	1		2019-07-29 10:36:45	0	0	0	0	0	0	0	0	0	0	0	0	1	1	0	4	6	0	0	0	0	0	0	0	0	0	0	1	2	5	2	0	4	14	0	0	0	0	0	0	0	0
Loco_072919r2	3	1	12	V20.FC	1		2019-07-29 10:36:45	0	0	0	0	0	0	0	0	0	0	0	6	2	1	0	4	13	3	8	7	6	6	9	9	10	4	4	14	17	18	12	7	17	151	3	8	7	6	6	9	9	10
Loco_072919r2	4	1	1	V20.FD	1		2019-07-29 10:36:45	2	0	1	1	0	0	1	1	1	1	0	0	0	2	2	2	14	22	46	59	64	63	71	89	109	92	52	73	77	77	71	71	29	1065	24	46	60	65	63	71	90	110
Loco_072919r2	4	1	2	V20.FD	1		2019-07-29 10:36:45	1	1	0	1	2	1	0	1	0	0	0	1	2	2	0	3	15	23	50	43	55	62	54	62	67	70	50	61	67	62	54	59	21	860	24	51	43	56	64	55	62	68
Loco_072919r2	4	1	3	V20.FD	1		2019-07-29 10:36:45	5	0	1	1	0	0	0	1	0	1	2	3	0	1	4	1	20	15	14	14	17	20	23	24	28	36	30	44	38	40	28	49	33	453	20	14	15	18	20	23	24	29
Loco_072919r2	4	1	4	V20.FD	1		2019-07-29 10:36:45	2	0	0	0	1	0	0	1	1	1	1	2	4	1	1	2	17	15	17	18	37	33	31	39	50	54	43	39	43	44	30	35	23	551	17	17	18	37	34	31	39	51
Loco_072919r2	4	1	5	V20.FD	1		2019-07-29 10:36:45	1	1	1	0	2	0	1	1	0	1	0	2	5	1	1	3	20	18	9	11	23	21	23	23	26	25	21	27	25	29	17	32	19	349	19	10	12	23	23	23	24	27
Loco_072919r2	4	1	6	V20.FD	1		2019-07-29 10:36:45	0	0	0	2	0	0	0	0	0	0	0	1	14	1	0	3	21	3	3	3	6	5	3	6	6	10	6	9	13	17	6	11	12	119	3	3	3	8	5	3	6	6
Loco_072919r2	4	1	7	V20.FD	1		2019-07-29 10:36:45	1	0	0	0	2	0	1	0	0	0	5	2	2	0	0	2	15	21	15	20	29	27	24	35	41	44	35	42	36	52	27	38	19	505	22	15	20	29	29	24	36	41
Loco_072919r2	4	1	8	V20.FD	1		2019-07-29 10:36:45	0	0	0	1	2	1	0	0	0	0	1	0	2	2	5	3	17	1	2	3	6	9	5	10	14	19	15	26	22	25	9	28	23	217	1	2	3	7	11	6	10	14
Loco_072919r2	4	1	9	V20.FD	1		2019-07-29 10:36:45	1	0	0	0	0	1	0	0	0	0	0	0	1	0	5	5	13	2	2	4	4	3	5	5	9	9	9	15	13	8	8	14	10	120	3	2	4	4	3	6	5	9
Loco_072919r2	4	1	10	V20.FD	1		2019-07-29 10:36:45	0	0	0	0	1	0	0	0	0	0	0	0	0	0	3	3	7	3	9	9	13	13	12	24	22	21	20	12	13	14	9	15	17	226	3	9	9	13	14	12	24	22
Loco_072919r2	4	1	11	V20.FD	1		2019-07-29 10:36:45	0	0	0	0	0	0	0	0	0	0	2	2	10	0	2	3	19	2	3	4	6	6	5	10	15	13	16	20	26	27	7	26	26	212	2	3	4	6	6	5	10	15
Loco_072919r2	4	1	12	V20.FD	1		2019-07-29 10:36:45	4	0	0	0	0	0	0	0	0	0	1	2	0	0	1	2	10	10	9	3	14	13	18	21	19	19	10	23	21	23	10	26	27	266	14	9	3	14	13	18	21	19
Loco_072919r2	5	1	1	V20.FE	1		2019-07-29 10:36:45	1	4	2	0	0	0	0	0	0	1	0	0	1	5	2	2	18	27	36	38	50	44	50	49	38	35	43	42	42	40	39	30	16	619	28	40	40	50	44	50	49	38
Loco_072919r2	5	1	2	V20.FE	1		2019-07-29 10:36:45	5	5	8	3	0	1	0	0	1	2	2	2	0	0	1	0	30	18	40	45	43	27	26	10	10	14	17	19	27	24	27	14	10	371	23	45	53	46	27	27	10	10
Loco_072919r2	5	1	3	V20.FE	1		2019-07-29 10:36:45	2	1	0	0	2	1	0	1	2	2	4	2	2	3	1	0	23	14	16	21	24	22	24	21	21	32	32	36	37	31	24	26	23	404	16	17	21	24	24	25	21	22
Loco_072919r2	5	1	4	V20.FE	1		2019-07-29 10:36:45	0	1	6	1	0	1	0	0	0	1	0	3	2	8	10	1	34	6	10	7	8	8	10	8	5	5	4	8	9	11	23	21	13	156	6	11	13	9	8	11	8	5
Loco_072919r2	5	1	5	V20.FE	1		2019-07-29 10:36:45	1	1	0	1	2	1	0	1	0	0	0	0	0	2	1	6	16	11	12	13	11	13	14	10	7	16	12	15	15	14	20	18	12	213	12	13	13	12	15	15	10	8
Loco_072919r2	5	1	6	V20.FE	1		2019-07-29 10:36:45	0	0	0	0	0	0	0	0	0	0	0	0	0	3	1	3	7	0	0	0	0	0	0	0	0	0	0	0	0	1	2	2	4	9	0	0	0	0	0	0	0	0
Loco_072919r2	5	1	7	V20.FE	1		2019-07-29 10:36:45	0	0	0	0	0	0	0	0	0	0	0	0	0	0	0	0	0	0	0	0	0	0	0	0	0	0	0	0	0	0	0	0	0	0	0	0	0	0	0	0	0	0
Loco_072919r2	5	1	8	V20.FE	1		2019-07-29 10:36:45	1	3	0	0	1	2	0	0	0	0	2	2	3	7	3	4	28	11	11	12	14	17	17	10	10	7	10	16	23	39	42	35	24	298	12	14	12	14	18	19	10	10
Loco_072919r2	5	1	9	V20.FE	1		2019-07-29 10:36:45	0	0	0	0	0	0	0	2	0	0	1	0	5	6	7	7	28	4	3	3	1	3	4	2	1	2	2	10	17	22	41	52	35	202	4	3	3	1	3	4	2	3
Loco_072919r2	5	1	10	V20.FE	1		2019-07-29 10:36:45	8	1	0	0	1	4	0	0	0	1	0	0	1	1	2	0	19	32	29	29	27	35	33	26	14	16	14	18	17	17	21	20	9	357	40	30	29	27	36	37	26	14
Loco_072919r2	5	1	11	V20.FE	1		2019-07-29 10:36:45	9	0	1	17	0	0	0	0	0	0	1	0	0	0	0	0	28	5	4	5	6	5	1	2	3	2	1	3	2	2	3	4	4	52	14	4	6	23	5	1	2	3
Loco_072919r2	5	1	12	V20.FE	1		2019-07-29 10:36:45	5	0	2	0	0	0	0	0	0	0	1	3	1	1	5	11	29	9	11	12	9	10	11	7	7	2	5	8	10	11	19	29	22	182	14	11	14	9	10	11	7	7
Loco_080519r1	5	1	1	V21.MB	1		2019-08-05 09:15:57	2	2	1	0	3	0	2	0	0	1	0	3	0	2	0	1	17	17	22	30	25	31	37	54	42	50	40	42	49	43	45	32	27	586	19	24	31	25	34	37	56	42
Loco_080519r1	5	1	2	V21.MB	1		2019-08-05 09:15:57	1	0	2	5	0	1	1	0	2	1	0	1	3	4	1	0	22	17	27	42	36	28	23	23	23	25	39	37	43	43	39	21	7	473	18	27	44	41	28	24	24	23
Loco_080519r1	5	1	3	V21.MB	1		2019-08-05 09:15:57	0	1	3	13	2	1	1	0	0	1	1	1	1	3	0	0	28	24	30	36	41	39	35	29	18	16	15	16	14	16	12	9	6	356	24	31	39	54	41	36	30	18
Loco_080519r1	5	1	4	V21.MB	1		2019-08-05 09:15:57	0	1	1	6	2	1	1	0	0	1	0	2	1	0	1	2	19	6	19	20	16	19	20	14	11	13	20	19	20	25	20	19	13	274	6	20	21	22	21	21	15	11
Loco_080519r1	5	1	5	V21.MB	1		2019-08-05 09:15:57	4	4	4	2	3	1	2	1	0	0	0	0	0	0	0	1	22	22	19	15	17	15	13	8	5	4	2	2	3	2	7	3	3	140	26	23	19	19	18	14	10	6
Loco_080519r1	5	1	6	V21.MB	1		2019-08-05 09:15:57	8	3	4	11	0	1	1	2	0	0	0	0	1	0	1	1	33	32	25	34	26	21	25	19	13	9	10	13	15	15	7	5	3	272	40	28	38	37	21	26	20	15
Loco_080519r1	5	1	7	V21.MB	1		2019-08-05 09:15:57	6	6	10	21	2	0	0	0	0	0	0	0	0	0	0	0	45	30	38	36	30	19	6	0	0	0	0	0	0	0	0	0	0	159	36	44	46	51	21	6	0	0
Loco_080519r1	5	1	8	V21.MB	1		2019-08-05 09:15:57	12	1	1	0	0	0	0	0	0	0	0	0	0	0	0	0	14	3	2	1	1	4	3	0	0	0	0	0	0	0	0	0	0	14	15	3	2	1	4	3	0	0
Loco_080519r1	5	1	9	V21.MB	1		2019-08-05 09:15:57	23	1	1	1	0	0	0	0	0	0	0	0	0	0	0	0	26	3	1	1	3	2	1	0	0	0	0	0	0	0	0	0	0	11	26	2	2	4	2	1	0	0
Loco_080519r1	5	1	10	V21.MB	1		2019-08-05 09:15:57	18	0	5	0	0	0	0	0	0	0	0	0	0	0	0	0	23	1	0	1	1	1	0	0	0	0	0	0	0	0	0	0	0	4	19	0	6	1	1	0	0	0
Loco_080519r1	5	1	11	V21.MB	1		2019-08-05 09:15:57	0	0	6	9	0	0	0	0	0	0	0	0	0	0	0	0	15	1	0	10	11	1	0	0	0	0	0	0	0	0	0	0	0	23	1	0	16	20	1	0	0	0
Loco_080519r1	5	1	12	V21.MB	1		2019-08-05 09:15:57	0	0	0	0	0	0	0	0	0	0	0	0	0	0	0	0	0	0	0	0	0	0	0	0	0	0	0	0	0	0	0	0	0	0	0	0	0	0	0	0	0	0
Loco_080519r1	6	1	1	V21.MC	1		2019-08-05 09:15:57	2	0	2	1	1	0	1	0	3	1	3	2	2	1	3	1	23	20	23	43	49	35	36	39	31	41	41	43	46	40	25	17	8	537	22	23	45	50	36	36	40	31
Loco_080519r1	6	1	2	V21.MC	1		2019-08-05 09:15:57	0	1	0	1	1	1	1	2	0	2	4	2	2	2	1	0	20	14	22	23	26	27	24	16	20	26	31	38	35	34	30	17	8	391	14	23	23	27	28	25	17	22
Loco_080519r1	6	1	3	V21.MC	1		2019-08-05 09:15:57	1	1	0	3	2	1	2	1	3	3	0	1	0	4	2	0	24	16	18	20	25	31	23	32	25	25	16	16	18	22	16	13	7	323	17	19	20	28	33	24	34	26
Loco_080519r1	6	1	4	V21.MC	1		2019-08-05 09:15:57	1	0	1	1	0	1	3	3	0	0	0	8	3	2	0	0	23	3	5	12	12	13	10	15	18	24	34	39	37	30	21	17	5	295	4	5	13	13	13	11	18	21
Loco_080519r1	6	1	5	V21.MC	1		2019-08-05 09:15:57	2	5	2	1	1	2	1	2	0	3	1	2	0	1	0	0	23	18	23	19	25	17	20	18	14	12	17	16	15	15	23	15	5	272	20	28	21	26	18	22	19	16
Loco_080519r1	6	1	6	V21.MC	1		2019-08-05 09:15:57	7	3	2	1	1	1	2	1	0	0	1	0	1	4	1	1	26	21	20	20	15	20	23	13	7	6	16	13	15	19	23	19	9	259	28	23	22	16	21	24	15	8
Loco_080519r1	6	1	7	V21.MC	1		2019-08-05 09:15:57	0	4	2	0	0	0	1	0	0	0	5	2	1	6	0	4	25	6	14	10	17	15	8	7	5	7	11	17	18	25	28	20	9	217	6	18	12	17	15	8	8	5
Loco_080519r1	6	1	8	V21.MC	1		2019-08-05 09:15:57	4	6	4	2	4	2	0	0	0	0	1	0	4	0	0	0	27	18	16	16	12	15	14	11	5	3	4	3	8	5	3	5	4	142	22	22	20	14	19	16	11	5
Loco_080519r1	6	1	9	V21.MC	1		2019-08-05 09:15:57	7	0	1	3	16	0	0	1	0	0	0	0	0	0	0	0	28	13	10	10	17	19	12	16	13	11	10	14	10	12	8	8	5	188	20	10	11	20	35	12	16	14
Loco_080519r1	6	1	10	V21.MC	1		2019-08-05 09:15:57	1	9	1	0	2	0	1	0	0	0	1	0	0	0	1	1	17	7	11	8	6	3	4	5	5	2	7	4	4	5	8	2	5	86	8	20	9	6	5	4	6	5
Loco_080519r1	6	1	11	V21.MC	1		2019-08-05 09:15:57	4	3	0	0	1	1	1	0	4	0	0	0	0	0	0	0	14	14	18	17	9	11	12	14	13	9	4	3	0	0	0	0	0	124	18	21	17	9	12	13	15	13
Loco_080519r1	6	1	12	V21.MC	1		2019-08-05 09:15:57	4	5	1	2	4	0	1	0	0	0	0	1	2	2	2	1	25	9	12	9	9	7	6	5	5	3	3	8	14	20	19	14	11	154	13	17	10	11	11	6	6	5
Loco_080519r1	7	1	1	V21.MD	1		2019-08-05 09:15:57	1	0	0	0	1	0	1	0	1	1	2	2	1	1	2	2	15	10	14	27	25	30	36	34	42	74	66	68	64	67	57	49	23	686	11	14	27	25	31	36	35	42
Loco_080519r1	7	1	2	V21.MD	1		2019-08-05 09:15:57	0	1	0	0	0	0	0	2	0	2	2	0	3	2	3	2	17	14	13	21	20	25	19	45	57	69	68	59	60	65	50	43	35	663	14	14	21	20	25	19	45	59
Loco_080519r1	7	1	3	V21.MD	1		2019-08-05 09:15:57	0	0	0	0	0	0	0	0	6	1	1	4	4	2	6	3	27	8	10	10	8	11	22	18	38	56	51	45	48	33	34	37	25	454	8	10	10	8	11	22	18	38
Loco_080519r1	7	1	4	V21.MD	1		2019-08-05 09:15:57	0	0	0	0	0	0	0	0	0	1	2	2	0	1	6	6	18	11	13	16	9	17	11	18	19	28	32	25	19	10	25	26	28	307	11	13	16	9	17	11	18	19
Loco_080519r1	7	1	5	V21.MD	1		2019-08-05 09:15:57	1	0	0	0	0	1	0	0	1	1	2	1	0	3	2	4	16	8	11	5	5	11	11	12	11	23	23	35	31	27	23	20	39	295	9	11	5	5	11	12	12	11
Loco_080519r1	7	1	6	V21.MD	1		2019-08-05 09:15:57	0	0	0	1	0	1	0	0	4	1	1	2	0	0	1	5	16	10	19	12	11	20	20	26	23	43	44	40	30	14	16	14	31	373	10	19	12	12	20	21	26	23
Loco_080519r1	7	1	7	V21.MD	1		2019-08-05 09:15:57	0	1	0	1	0	0	2	0	1	0	1	3	5	5	4	12	35	2	9	8	8	10	12	16	15	23	29	26	37	41	25	26	33	320	2	10	8	9	10	12	18	15
Loco_080519r1	7	1	8	V21.MD	1		2019-08-05 09:15:57	0	0	0	0	0	0	0	0	0	0	0	3	1	5	0	1	10	0	0	0	0	0	0	0	0	5	7	12	14	16	7	5	7	73	0	0	0	0	0	0	0	0
Loco_080519r1	7	1	9	V21.MD	1		2019-08-05 09:15:57	2	0	0	0	0	2	0	1	1	1	2	2	5	2	0	3	21	20	9	15	13	21	22	18	16	25	28	25	26	29	19	24	27	337	22	9	15	13	21	24	18	17
Loco_080519r1	7	1	10	V21.MD	1		2019-08-05 09:15:57	0	0	0	2	1	0	0	1	0	0	1	0	3	1	1	10	20	9	3	9	5	10	8	6	11	11	12	11	20	17	5	17	18	172	9	3	9	7	11	8	6	12
Loco_080519r1	7	1	11	V21.MD	1		2019-08-05 09:15:57	0	0	0	0	0	0	0	0	0	0	0	0	2	0	4	2	8	0	0	0	0	0	0	0	0	0	0	0	0	1	0	6	6	13	0	0	0	0	0	0	0	0
Loco_080519r1	7	1	12	V21.MD	1		2019-08-05 09:15:57	0	0	0	0	0	0	0	0	0	0	0	2	4	0	0	9	15	0	0	0	0	0	0	0	0	0	5	8	14	11	0	1	10	49	0	0	0	0	0	0	0	0
Loco_080519r1	8	1	1	V21.ME	1		2019-08-05 09:15:57	0	0	1	0	1	2	1	3	2	0	2	0	2	0	2	1	17	13	40	24	32	50	57	66	75	72	59	59	56	38	37	32	16	726	13	40	25	32	51	59	67	78
Loco_080519r1	8	1	2	V21.ME	1		2019-08-05 09:15:57	1	0	0	1	0	0	1	2	1	1	1	1	0	1	3	1	14	13	31	24	25	31	49	63	75	83	88	70	45	36	52	52	23	760	14	31	24	26	31	49	64	77
Loco_080519r1	8	1	3	V21.ME	1		2019-08-05 09:15:57	0	1	0	2	1	2	1	3	0	2	1	2	1	0	3	2	21	15	31	10	20	25	46	50	54	52	51	34	29	26	26	38	15	522	15	32	10	22	26	48	51	57
Loco_080519r1	8	1	4	V21.ME	1		2019-08-05 09:15:57	2	0	0	0	5	2	0	1	1	2	2	1	1	0	1	8	26	9	21	8	8	20	28	41	50	47	40	31	34	25	19	23	24	428	11	21	8	8	25	30	41	51
Loco_080519r1	8	1	5	V21.ME	1		2019-08-05 09:15:57	0	1	0	2	0	0	0	1	2	0	1	2	2	0	4	2	17	8	13	6	11	14	22	26	43	45	41	28	20	17	21	44	26	385	8	14	6	13	14	22	26	44
Loco_080519r1	8	1	6	V21.ME	1		2019-08-05 09:15:57	2	2	0	3	3	1	0	1	0	1	0	0	0	0	1	11	25	21	17	8	11	30	39	36	40	35	36	30	16	12	14	23	26	394	23	19	8	14	33	40	36	41
Loco_080519r1	8	1	7	V21.ME	1		2019-08-05 09:15:57	3	3	0	4	4	0	0	1	0	2	3	1	1	2	4	3	31	14	17	8	13	19	21	21	21	26	38	38	23	12	13	30	24	338	17	20	8	17	23	21	21	22
Loco_080519r1	8	1	8	V21.ME	1		2019-08-05 09:15:57	1	0	0	1	1	0	0	0	1	3	1	0	5	2	7	2	24	7	10	6	7	16	20	29	35	29	28	27	25	22	17	35	29	342	8	10	6	8	17	20	29	35
Loco_080519r1	8	1	9	V21.ME	1		2019-08-05 09:15:57	2	1	0	0	7	1	3	0	2	2	1	6	1	0	1	1	28	17	16	10	14	29	33	32	39	47	43	34	29	15	12	21	15	406	19	17	10	14	36	34	35	39
Loco_080519r1	8	1	10	V21.ME	1		2019-08-05 09:15:57	5	2	0	0	0	4	14	5	0	0	1	0	0	2	0	1	34	12	17	8	7	14	27	39	35	32	34	29	15	9	13	22	13	326	17	19	8	7	14	31	53	40
Loco_080519r1	8	1	11	V21.ME	1		2019-08-05 09:15:57	16	2	0	0	1	0	1	0	0	0	0	0	0	0	1	1	22	14	13	8	14	17	22	18	17	12	13	13	9	3	3	9	6	191	30	15	8	14	18	22	19	17
Loco_080519r1	8	1	12	V21.ME	1		2019-08-05 09:15:57	7	4	1	2	1	0	0	0	1	1	2	1	0	0	0	5	25	15	19	22	21	22	22	34	31	48	34	27	17	15	13	18	22	380	22	23	23	23	23	22	34	31
Loco_080519r2	6	1	1	V21.FE	1		2019-08-05 10:40:34	5	2	1	2	0	1	2	0	0	0	0	4	0	0	2	0	19	24	34	38	50	51	44	40	29	26	27	27	34	38	34	36	9	541	29	36	39	52	51	45	42	29
Loco_080519r2	6	1	2	V21.FE	1		2019-08-05 10:40:34	1	4	3	1	1	0	0	0	0	0	0	2	1	1	14	2	30	19	30	32	20	18	18	12	12	13	15	17	19	17	17	19	10	288	20	34	35	21	19	18	12	12
Loco_080519r2	6	1	3	V21.FE	1		2019-08-05 10:40:34	5	2	19	2	0	0	0	0	0	0	0	0	2	0	3	2	35	22	16	27	23	12	8	7	7	7	9	10	6	7	10	6	7	184	27	18	46	25	12	8	7	7
Loco_080519r2	6	1	4	V21.FE	1		2019-08-05 10:40:34	2	3	1	10	1	0	0	0	0	0	0	2	1	5	6	1	32	19	25	27	33	27	11	7	8	7	11	11	11	13	19	15	8	252	21	28	28	43	28	11	7	8
Loco_080519r2	6	1	5	V21.FE	1		2019-08-05 10:40:34	3	0	1	1	0	0	0	0	0	0	0	0	0	0	0	0	5	6	2	3	4	0	0	0	0	0	0	0	0	0	0	0	0	15	9	2	4	5	0	0	0	0
Loco_080519r2	6	1	6	V21.FE	1		2019-08-05 10:40:34	12	0	1	1	0	0	0	0	0	0	0	2	5	1	2	0	24	12	14	18	14	17	14	11	5	7	11	12	13	17	12	9	9	195	24	14	19	15	17	14	11	5
Loco_080519r2	6	1	7	V21.FE	1		2019-08-05 10:40:34	0	0	0	6	1	0	0	0	0	0	0	0	0	0	0	0	7	0	0	0	3	3	0	0	0	0	0	0	0	0	0	0	0	6	0	0	0	9	4	0	0	0
Loco_080519r2	6	1	8	V21.FE	1		2019-08-05 10:40:34	0	0	5	0	0	0	0	0	0	0	0	0	0	0	0	0	5	0	0	1	0	0	0	0	0	0	0	0	0	0	0	0	0	1	0	0	6	0	0	0	0	0
Loco_080519r2	6	1	9	V21.FE	1		2019-08-05 10:40:34	18	1	0	1	0	1	0	0	0	0	1	0	0	0	3	0	25	16	10	15	9	7	7	6	3	2	4	5	10	10	8	7	2	121	34	11	15	10	7	8	6	3
Loco_080519r2	6	1	10	V21.FE	1		2019-08-05 10:40:34	13	0	2	3	1	1	0	0	0	0	0	0	0	0	0	0	20	18	9	16	12	9	3	3	1	0	0	0	0	0	0	0	0	71	31	9	18	15	10	4	3	1
Loco_080519r2	6	1	11	V21.FE	1		2019-08-05 10:40:34	9	2	2	3	2	2	0	0	1	0	0	2	3	3	4	1	34	22	21	19	24	22	12	8	5	7	4	7	13	13	18	15	9	219	31	23	21	27	24	14	8	5
Loco_080519r2	6	1	12	V21.FE	1		2019-08-05 10:40:34	14	0	7	0	0	0	0	0	0	0	0	1	0	0	0	0	22	19	3	19	5	3	3	2	1	1	1	2	1	2	1	2	0	65	33	3	26	5	3	3	2	1
Loco_080519r2	5	1	1	V21.MA	1		2019-08-05 10:40:34	0	1	1	0	0	1	0	0	1	1	0	1	4	2	4	9	25	19	23	24	21	22	23	26	29	34	32	34	43	43	56	47	37	513	19	24	25	21	22	24	26	29
Loco_080519r2	5	1	2	V21.MA	1		2019-08-05 10:40:34	0	1	0	1	0	0	1	0	1	0	0	2	0	1	2	0	9	37	37	50	51	51	36	48	40	50	47	50	49	49	51	50	32	728	37	38	50	52	51	36	49	40
Loco_080519r2	5	1	3	V21.MA	1		2019-08-05 10:40:34	5	1	2	2	0	1	1	0	1	3	1	2	0	1	0	1	21	23	31	42	41	34	42	31	22	32	42	33	32	33	30	22	12	502	28	32	44	43	34	43	32	22
Loco_080519r2	5	1	4	V21.MA	1		2019-08-05 10:40:34	3	1	0	1	1	2	0	1	0	0	0	3	0	3	1	0	16	21	26	25	27	24	26	25	11	17	23	27	27	34	26	30	10	379	24	27	25	28	25	28	25	12
Loco_080519r2	5	1	5	V21.MA	1		2019-08-05 10:40:34	11	0	0	3	1	0	0	1	0	1	1	1	0	1	1	0	21	18	12	17	17	15	21	18	15	22	19	18	19	14	11	10	3	249	29	12	17	20	16	21	18	16
Loco_080519r2	5	1	6	V21.MA	1		2019-08-05 10:40:34	15	1	5	2	1	3	3	2	0	0	0	0	0	0	0	0	32	18	22	24	29	36	27	28	17	7	3	4	4	1	0	0	0	220	33	23	29	31	37	30	31	19
Loco_080519r2	5	1	7	V21.MA	1		2019-08-05 10:40:34	12	5	2	4	1	2	0	0	0	0	0	0	0	0	0	0	26	27	7	8	18	15	7	0	0	0	0	0	0	0	0	0	0	82	39	12	10	22	16	9	0	0
Loco_080519r2	5	1	8	V21.MA	1		2019-08-05 10:40:34	9	0	0	4	4	5	0	0	0	0	0	0	0	0	0	1	23	17	15	9	14	18	15	10	6	8	13	5	3	6	10	10	5	164	26	15	9	18	22	20	10	6
Loco_080519r2	5	1	9	V21.MA	1		2019-08-05 10:40:34	7	0	2	10	4	1	0	0	0	1	0	0	1	1	1	0	28	22	19	24	32	31	24	18	10	10	10	11	9	14	10	6	4	254	29	19	26	42	35	25	18	10
Loco_080519r2	5	1	10	V21.MA	1		2019-08-05 10:40:34	14	0	0	2	0	0	0	0	0	0	0	0	0	0	0	0	16	13	1	5	17	9	1	0	0	0	0	0	0	0	0	0	0	46	27	1	5	19	9	1	0	0
Loco_080519r2	5	1	11	V21.MA	1		2019-08-05 10:40:34	3	0	0	0	0	0	0	0	0	0	0	0	0	0	0	0	3	5	0	0	3	2	1	0	0	0	0	0	0	0	0	0	0	11	8	0	0	3	2	1	0	0
Loco_080519r2	5	1	12	V21.MA	1		2019-08-05 10:40:34	1	0	0	0	0	0	0	0	0	0	0	0	0	0	0	0	1	0	0	0	0	0	0	0	0	0	0	0	0	0	0	0	0	0	1	0	0	0	0	0	0	0
Loco_080519r3	5	1	1	V21.FA	1		2019-08-05 11:45:38	4	1	0	0	0	1	1	0	1	0	1	1	1	2	0	0	13	43	47	47	50	46	55	61	41	40	33	44	45	45	48	43	20	708	47	48	47	50	46	56	62	41
Loco_080519r3	5	1	2	V21.FA	1		2019-08-05 11:45:38	1	0	4	4	1	2	1	2	1	0	1	2	2	3	0	3	27	25	30	35	39	37	44	33	21	21	23	24	21	31	28	21	18	451	26	30	39	43	38	46	34	23
Loco_080519r3	5	1	3	V21.FA	1		2019-08-05 11:45:38	1	3	0	3	1	1	2	0	2	0	0	0	3	2	0	1	19	22	22	22	27	30	30	30	22	26	21	23	24	26	24	23	17	389	23	25	22	30	31	31	32	22
Loco_080519r3	5	1	4	V21.FA	1		2019-08-05 11:45:38	5	1	2	1	2	2	0	4	3	0	0	0	1	1	2	1	25	19	20	22	28	36	32	22	19	22	11	18	15	14	18	19	15	330	24	21	24	29	38	34	22	23
Loco_080519r3	5	1	5	V21.FA	1		2019-08-05 11:45:38	5	0	2	2	0	0	0	0	0	1	6	3	1	3	2	0	25	30	38	44	40	30	24	19	10	16	16	27	31	23	24	24	21	417	35	38	46	42	30	24	19	10
Loco_080519r3	5	1	6	V21.FA	1		2019-08-05 11:45:38	0	0	1	0	0	0	0	0	0	3	16	10	5	0	2	2	39	9	7	12	11	16	15	17	9	13	23	21	25	29	23	22	15	267	9	7	13	11	16	15	17	9
Loco_080519r3	5	1	7	V21.FA	1		2019-08-05 11:45:38	1	0	2	0	0	0	0	0	0	1	2	2	1	3	3	4	19	13	12	19	15	10	11	9	12	9	10	24	32	22	28	29	28	283	14	12	21	15	10	11	9	12
Loco_080519r3	5	1	8	V21.FA	1		2019-08-05 11:45:38	0	0	1	0	0	0	0	0	0	0	1	3	3	5	5	6	24	3	3	5	6	7	4	6	6	4	3	8	22	23	25	27	16	168	3	3	6	6	7	4	6	6
Loco_080519r3	5	1	9	V21.FA	1		2019-08-05 11:45:38	0	0	1	0	0	0	0	0	0	0	0	0	0	1	8	11	21	2	1	3	3	4	4	2	1	1	1	6	11	18	16	31	19	123	2	1	4	3	4	4	2	1
Loco_080519r3	5	1	10	V21.FA	1		2019-08-05 11:45:38	0	0	1	1	0	0	0	0	0	0	1	2	4	3	3	2	17	9	12	18	19	20	15	5	5	7	6	14	24	27	31	23	16	251	9	12	19	20	20	15	5	5
Loco_080519r3	5	1	11	V21.FA	1		2019-08-05 11:45:38	0	0	0	0	0	0	0	0	0	0	0	3	0	0	1	0	4	0	0	0	0	0	0	0	0	0	0	0	3	3	2	3	0	11	0	0	0	0	0	0	0	0
Loco_080519r3	5	1	12	V21.FA	1		2019-08-05 11:45:38	0	0	0	0	0	0	0	0	0	0	0	0	1	0	4	0	5	0	0	0	0	0	0	0	0	0	0	0	0	1	0	1	0	2	0	0	0	0	0	0	0	0
Loco_080519r3	6	1	1	V21.FB	1		2019-08-05 11:45:38	3	2	3	3	0	0	0	0	0	0	1	2	1	3	2	0	20	27	42	51	40	49	36	23	17	20	30	32	41	41	27	23	7	506	30	44	54	43	49	36	23	17
Loco_080519r3	6	1	2	V21.FB	1		2019-08-05 11:45:38	1	3	1	3	1	0	0	0	0	0	2	0	1	3	4	1	20	21	32	39	30	28	18	15	11	12	12	22	34	31	41	34	11	391	22	35	40	33	29	18	15	11
Loco_080519r3	6	1	3	V21.FB	1		2019-08-05 11:45:38	1	5	11	1	0	1	0	0	0	0	2	0	0	3	7	0	31	29	33	35	25	20	12	12	7	8	6	13	17	16	24	22	12	291	30	38	46	26	20	13	12	7
Loco_080519r3	6	1	4	V21.FB	1		2019-08-05 11:45:38	2	0	3	3	2	2	1	0	0	2	0	0	3	2	0	0	20	18	24	25	27	31	24	14	11	9	14	13	19	27	26	16	4	302	20	24	28	30	33	26	15	11
Loco_080519r3	6	1	5	V21.FB	1		2019-08-05 11:45:38	7	0	4	6	0	0	0	0	0	0	2	3	2	2	1	0	27	33	31	40	31	30	14	12	6	9	9	10	24	22	23	25	4	323	40	31	44	37	30	14	12	6
Loco_080519r3	6	1	6	V21.FB	1		2019-08-05 11:45:38	3	6	3	0	0	1	3	0	1	1	2	1	5	4	1	0	31	17	18	26	16	18	17	10	3	6	7	10	19	25	19	15	2	228	20	24	29	16	18	18	13	3
Loco_080519r3	6	1	7	V21.FB	1		2019-08-05 11:45:38	0	5	6	1	0	0	0	0	0	1	0	2	2	0	5	4	26	14	27	30	24	29	21	11	7	5	9	14	18	21	16	23	7	276	14	32	36	25	29	21	11	7
Loco_080519r3	6	1	8	V21.FB	1		2019-08-05 11:45:38	2	4	5	0	1	0	0	0	1	0	1	0	3	1	5	0	23	19	16	20	9	6	5	6	4	5	1	5	9	18	29	19	7	178	21	20	25	9	7	5	6	4
Loco_080519r3	6	1	9	V21.FB	1		2019-08-05 11:45:38	5	3	4	0	0	0	2	0	0	0	0	0	3	2	0	2	21	15	21	31	23	28	20	10	6	6	9	9	11	9	11	11	4	224	20	24	35	23	28	20	12	6
Loco_080519r3	6	1	10	V21.FB	1		2019-08-05 11:45:38	0	0	0	0	0	0	0	0	0	0	0	0	6	4	9	2	21	4	6	7	12	13	9	1	0	1	1	6	9	25	28	26	8	156	4	6	7	12	13	9	1	0
Loco_080519r3	6	1	11	V21.FB	1		2019-08-05 11:45:38	5	6	1	3	1	0	0	0	0	0	0	0	4	2	9	0	31	19	23	13	14	8	6	2	0	0	1	1	7	8	19	17	3	141	24	29	14	17	9	6	2	0
Loco_080519r3	6	1	12	V21.FB	1		2019-08-05 11:45:38	0	0	0	0	0	1	0	0	0	0	0	1	0	16	10	0	28	2	0	1	3	2	2	1	1	1	1	1	3	9	19	17	0	63	2	0	1	3	2	3	1	1
Loco_080519r3	7	1	1	V21.FC	1		2019-08-05 11:45:38	1	1	2	1	3	0	1	0	0	0	0	0	0	1	0	1	11	21	49	63	67	73	72	73	51	60	68	72	79	70	62	47	19	946	22	50	65	68	76	72	74	51
Loco_080519r3	7	1	2	V21.FC	1		2019-08-05 11:45:38	0	1	2	1	0	0	0	0	1	0	1	0	1	2	2	1	12	8	27	41	44	51	53	41	30	48	36	62	56	59	56	47	17	676	8	28	43	45	51	53	41	30
Loco_080519r3	7	1	3	V21.FC	1		2019-08-05 11:45:38	0	2	1	1	1	1	0	0	0	0	0	1	0	1	2	2	12	9	22	29	23	24	28	23	21	28	21	34	37	45	44	50	24	462	9	24	30	24	25	29	23	21
Loco_080519r3	7	1	4	V21.FC	1		2019-08-05 11:45:38	0	1	1	1	3	0	0	1	0	0	0	0	1	4	1	0	13	10	24	33	37	35	33	31	25	40	31	51	56	51	50	29	14	550	10	25	34	38	38	33	31	26
Loco_080519r3	7	1	5	V21.FC	1		2019-08-05 11:45:38	0	0	0	0	2	5	0	3	0	3	2	1	1	2	3	4	26	11	18	16	18	19	24	23	19	22	30	37	33	37	34	25	14	380	11	18	16	18	21	29	23	22
Loco_080519r3	7	1	6	V21.FC	1		2019-08-05 11:45:38	1	1	1	0	1	0	0	0	0	0	0	1	3	11	1	1	21	10	22	29	20	25	25	20	17	32	24	40	28	35	33	32	12	404	11	23	30	20	26	25	20	17
Loco_080519r3	7	1	7	V21.FC	1		2019-08-05 11:45:38	0	0	1	0	0	2	0	0	0	0	0	0	7	0	3	5	18	3	7	9	12	13	8	7	15	5	3	13	10	14	20	24	9	172	3	7	10	12	13	10	7	15
Loco_080519r3	7	1	8	V21.FC	1		2019-08-05 11:45:38	0	1	2	1	1	2	1	1	0	0	0	1	6	5	0	0	21	9	21	29	19	25	21	16	39	24	23	33	39	41	31	28	15	413	9	22	31	20	26	23	17	40
Loco_080519r3	7	1	9	V21.FC	1		2019-08-05 11:45:38	0	0	0	0	0	0	0	0	5	1	0	2	2	9	5	0	24	9	15	16	20	16	11	10	16	20	9	27	23	23	31	29	5	280	9	15	16	20	16	11	10	16
Loco_080519r3	7	1	10	V21.FC	1		2019-08-05 11:45:38	2	0	5	1	2	0	0	0	0	3	3	0	1	2	4	0	23	12	19	33	26	35	27	20	32	22	18	29	25	24	24	24	3	373	14	19	38	27	37	27	20	32
Loco_080519r3	7	1	11	V21.FC	1		2019-08-05 11:45:38	0	0	0	0	0	0	0	0	1	0	0	1	7	7	6	0	22	0	0	0	5	1	2	3	6	4	4	14	15	14	25	23	7	123	0	0	0	5	1	2	3	6
Loco_080519r3	7	1	12	V21.FC	1		2019-08-05 11:45:38	0	0	2	0	0	0	0	0	0	0	0	0	2	3	2	2	11	8	17	18	16	21	17	14	16	17	11	32	17	15	24	25	4	272	8	17	20	16	21	17	14	16
Loco_080519r3	8	1	1	V21.FD	1		2019-08-05 11:45:38	1	0	1	5	0	0	1	1	0	0	1	0	1	0	0	0	11	16	45	46	68	71	83	91	83	77	79	72	68	60	42	37	18	956	17	45	47	73	71	83	92	84
Loco_080519r3	8	1	2	V21.FD	1		2019-08-05 11:45:38	2	0	1	3	1	1	2	3	2	1	1	0	1	0	0	1	19	19	20	19	32	41	32	41	51	51	51	45	34	21	20	21	17	515	21	20	20	35	42	33	43	54
Loco_080519r3	8	1	3	V21.FD	1		2019-08-05 11:45:38	0	0	1	2	1	1	0	2	2	1	1	0	3	1	1	3	19	13	20	21	25	21	32	43	58	39	36	37	33	21	24	26	14	463	13	20	22	27	22	33	43	60
Loco_080519r3	8	1	4	V21.FD	1		2019-08-05 11:45:38	1	0	0	1	1	2	6	3	0	1	0	5	1	0	3	1	25	12	25	27	31	35	46	57	62	43	41	29	26	22	19	29	13	517	13	25	27	32	36	48	63	65
Loco_080519r3	8	1	5	V21.FD	1		2019-08-05 11:45:38	2	3	0	2	1	2	2	1	0	1	1	0	2	0	5	1	23	16	20	14	18	18	24	35	36	33	32	21	14	17	18	21	13	350	18	23	14	20	19	26	37	37
Loco_080519r3	8	1	6	V21.FD	1		2019-08-05 11:45:38	0	4	0	1	1	0	2	1	0	0	0	0	1	0	0	6	16	11	19	25	31	22	21	41	34	30	23	19	16	15	14	26	18	365	11	23	25	32	23	21	43	35
Loco_080519r3	8	1	7	V21.FD	1		2019-08-05 11:45:38	0	1	0	3	0	0	0	0	0	0	0	1	1	3	1	6	16	9	24	21	23	22	25	31	33	32	27	32	24	23	25	24	22	397	9	25	21	26	22	25	31	33
Loco_080519r3	8	1	8	V21.FD	1		2019-08-05 11:45:38	0	0	0	0	1	0	0	0	1	0	0	1	4	1	0	7	15	9	18	11	9	17	27	34	30	34	30	28	26	23	13	19	16	344	9	18	11	9	18	27	34	30
Loco_080519r3	8	1	9	V21.FD	1		2019-08-05 11:45:38	2	0	1	0	4	1	0	0	0	3	0	2	0	0	2	14	29	5	10	10	13	20	22	21	26	18	26	23	17	9	6	19	35	280	7	10	11	13	24	23	21	26
Loco_080519r3	8	1	10	V21.FD	1		2019-08-05 11:45:38	2	1	0	0	0	0	0	0	1	0	2	1	1	0	15	8	31	11	12	11	14	15	20	26	24	20	20	26	24	13	10	15	18	279	13	13	11	14	15	20	26	24
Loco_080519r3	8	1	11	V21.FD	1		2019-08-05 11:45:38	6	0	0	3	0	0	0	0	0	0	0	0	0	0	0	0	9	9	11	7	6	8	6	11	10	7	2	2	3	1	0	2	0	85	15	11	7	9	8	6	11	10
Loco_080519r3	8	1	12	V21.FD	1		2019-08-05 11:45:38	5	0	0	5	0	0	0	0	0	0	0	0	0	0	0	0	10	3	0	1	4	0	0	0	0	0	0	0	0	0	0	0	0	8	8	0	1	9	0	0	0	0
Loco_081219r1	1	1	1	V22.MA	1		2019-08-12 14:22:02	1	0	0	0	0	0	2	0	0	1	3	0	2	4	2	0	15	16	20	27	40	36	42	46	56	67	66	70	70	64	51	37	22	730	17	20	27	40	36	42	48	56
Loco_081219r1	1	1	2	V22.MA	1		2019-08-12 14:22:02	0	0	2	1	3	0	1	0	0	0	2	1	1	2	3	0	16	17	44	46	61	74	64	65	66	60	57	52	53	53	36	29	10	787	17	44	48	62	77	64	66	66
Loco_081219r1	1	1	3	V22.MA	1		2019-08-12 14:22:02	0	1	3	2	2	2	4	4	0	1	1	3	1	0	0	0	24	24	42	43	48	46	50	54	43	42	40	29	25	17	13	11	5	532	24	43	46	50	48	52	58	47
Loco_081219r1	1	1	4	V22.MA	1		2019-08-12 14:22:02	1	1	0	0	2	0	2	3	3	4	0	1	0	2	1	1	21	21	28	22	25	27	31	39	38	40	34	28	19	22	19	18	10	421	22	29	22	25	29	31	41	41
Loco_081219r1	1	1	5	V22.MA	1		2019-08-12 14:22:02	1	4	2	2	1	1	0	1	1	1	4	0	3	1	3	0	25	21	31	32	34	41	44	50	39	48	40	35	33	27	22	19	10	526	22	35	34	36	42	45	50	40
Loco_081219r1	1	1	6	V22.MA	1		2019-08-12 14:22:02	3	0	2	1	1	1	0	1	1	2	0	0	0	4	1	0	17	19	19	24	18	23	17	27	21	24	24	34	28	29	36	25	16	384	22	19	26	19	24	18	27	22
Loco_081219r1	1	1	7	V22.MA	1		2019-08-12 14:22:02	1	1	1	5	1	0	0	0	0	0	0	0	1	2	1	0	13	24	19	21	19	23	21	20	9	8	7	11	10	14	15	13	8	242	25	20	22	24	24	21	20	9
Loco_081219r1	1	1	8	V22.MA	1		2019-08-12 14:22:02	0	0	1	2	0	2	0	1	2	0	1	1	2	4	0	2	18	4	10	15	14	14	18	18	22	22	17	16	19	25	28	15	13	270	4	10	16	16	14	20	18	23
Loco_081219r1	1	1	9	V22.MA	1		2019-08-12 14:22:02	0	1	1	0	0	1	0	1	0	0	0	3	3	12	2	0	24	6	6	8	10	6	16	10	12	20	15	21	25	28	26	21	22	252	6	7	9	10	6	17	10	13
Loco_081219r1	1	1	10	V22.MA	1		2019-08-12 14:22:02	1	0	1	0	3	0	1	2	1	0	0	1	2	2	2	0	16	16	18	25	28	28	32	33	30	23	22	22	18	21	23	13	4	356	17	18	26	28	31	32	34	32
Loco_081219r1	1	1	11	V22.MA	1		2019-08-12 14:22:02	0	1	0	0	0	0	0	1	0	0	0	1	5	4	8	1	21	4	3	2	5	4	8	6	6	7	7	13	20	18	17	22	8	150	4	4	2	5	4	8	6	7
Loco_081219r1	1	1	12	V22.MA	1		2019-08-12 14:22:02	2	2	9	6	7	0	0	0	0	0	0	0	0	0	0	0	26	8	5	17	19	14	8	3	1	0	0	1	1	1	0	0	0	78	10	7	26	25	21	8	3	1
Loco_081219r1	2	1	1	V22.MB	1		2019-08-12 14:22:02	0	0	1	1	1	0	1	1	0	1	2	3	1	1	2	1	16	9	20	28	23	30	34	45	41	49	49	58	60	57	52	39	20	614	9	20	29	24	31	34	46	42
Loco_081219r1	2	1	2	V22.MB	1		2019-08-12 14:22:02	0	0	2	4	3	0	3	3	0	1	0	3	3	1	1	0	24	17	31	41	42	43	46	51	40	43	49	60	51	44	36	25	17	636	17	31	43	46	46	46	54	43
Loco_081219r1	2	1	3	V22.MB	1		2019-08-12 14:22:02	0	0	2	2	0	1	1	3	3	0	1	2	3	1	2	0	21	10	21	25	27	24	27	32	26	24	20	19	27	34	33	24	8	381	10	21	27	29	24	28	33	29
Loco_081219r1	2	1	4	V22.MB	1		2019-08-12 14:22:02	0	0	1	0	1	0	1	5	0	1	0	2	4	4	0	1	20	5	10	17	25	28	31	35	24	21	14	16	17	28	35	23	8	337	5	10	18	25	29	31	36	29
Loco_081219r1	2	1	5	V22.MB	1		2019-08-12 14:22:02	0	0	1	3	1	0	1	2	0	0	2	2	2	10	0	0	24	5	8	13	16	20	12	8	5	6	7	11	23	21	20	19	4	198	5	8	14	19	21	12	9	7
Loco_081219r1	2	1	6	V22.MB	1		2019-08-12 14:22:02	0	4	4	3	1	3	2	2	0	0	1	2	2	3	0	0	27	12	23	24	23	23	27	36	23	14	13	22	27	26	25	20	6	344	12	27	28	26	24	30	38	25
Loco_081219r1	2	1	7	V22.MB	1		2019-08-12 14:22:02	1	2	1	4	1	5	4	0	0	0	1	0	0	1	0	0	20	23	21	27	38	27	31	23	15	5	8	8	10	12	9	12	9	278	24	23	28	42	28	36	27	15
Loco_081219r1	2	1	8	V22.MB	1		2019-08-12 14:22:02	2	6	7	4	1	0	0	0	0	0	0	0	0	0	0	0	20	16	13	13	14	2	0	0	0	0	0	0	0	0	0	0	0	58	18	19	20	18	3	0	0	0
Loco_081219r1	2	1	9	V22.MB	1		2019-08-12 14:22:02	3	2	14	5	0	0	0	0	0	0	0	0	2	0	0	0	26	14	17	21	18	12	12	9	3	5	4	4	5	4	6	5	1	140	17	19	35	23	12	12	9	3
Loco_081219r1	2	1	10	V22.MB	1		2019-08-12 14:22:02	4	4	16	0	0	0	0	0	0	0	0	0	0	0	0	0	24	21	16	15	13	5	2	0	0	0	0	0	0	0	0	0	0	72	25	20	31	13	5	2	0	0
Loco_081219r1	2	1	11	V22.MB	1		2019-08-12 14:22:02	6	0	22	3	2	3	1	0	0	0	0	0	0	0	1	0	38	21	20	14	14	18	20	21	4	3	4	2	2	2	2	3	1	151	27	20	36	17	20	23	22	4
Loco_081219r1	2	1	12	V22.MB	1		2019-08-12 14:22:02	2	2	4	0	2	0	5	0	1	1	1	0	0	1	1	2	22	10	14	14	19	23	20	19	14	12	10	9	15	12	18	15	7	231	12	16	18	19	25	20	24	14
Loco_081219r1	3	1	1	V22.MC	1		2019-08-12 14:22:02	0	0	1	3	1	1	1	0	0	0	0	0	3	0	2	0	12	6	36	27	35	43	48	42	42	46	43	50	39	32	31	35	15	570	6	36	28	38	44	49	43	42
Loco_081219r1	3	1	2	V22.MC	1		2019-08-12 14:22:02	1	1	0	1	1	1	1	0	0	0	0	1	2	2	6	0	17	18	41	33	50	49	56	35	42	49	47	58	50	41	45	48	13	675	19	42	33	51	50	57	36	42
Loco_081219r1	3	1	3	V22.MC	1		2019-08-12 14:22:02	0	0	0	1	0	0	0	1	1	0	3	1	2	1	5	0	15	5	17	11	17	21	21	18	22	29	32	45	39	29	41	41	9	397	5	17	11	18	21	21	18	23
Loco_081219r1	3	1	4	V22.MC	1		2019-08-12 14:22:02	0	0	0	0	0	0	0	0	0	0	0	4	5	1	5	3	18	1	5	2	9	9	12	12	12	26	18	36	46	29	30	36	22	305	1	5	2	9	9	12	12	12
Loco_081219r1	3	1	5	V22.MC	1		2019-08-12 14:22:02	0	1	1	0	3	3	2	0	2	0	0	2	1	2	2	1	20	3	24	24	24	21	24	28	21	33	13	38	34	19	24	28	11	369	3	25	25	24	24	27	30	21
Loco_081219r1	3	1	6	V22.MC	1		2019-08-12 14:22:02	0	0	0	0	0	1	1	3	1	1	3	3	2	3	2	0	20	0	16	13	17	19	16	22	41	53	24	62	51	34	45	47	3	463	0	16	13	17	19	17	23	44
Loco_081219r1	3	1	7	V22.MC	1		2019-08-12 14:22:02	0	0	0	0	2	0	0	0	2	1	3	1	1	4	1	1	16	0	3	5	5	8	13	11	19	17	23	39	42	24	26	27	7	269	0	3	5	5	10	13	11	19
Loco_081219r1	3	1	8	V22.MC	1		2019-08-12 14:22:02	0	0	0	0	1	0	0	1	4	0	0	7	4	3	1	0	21	0	4	8	11	10	12	13	29	24	22	33	38	25	32	35	10	306	0	4	8	11	11	12	13	30
Loco_081219r1	3	1	9	V22.MC	1		2019-08-12 14:22:02	0	0	0	0	0	0	0	0	0	0	1	1	4	2	1	3	12	0	0	0	0	0	0	0	0	0	0	6	10	10	6	3	5	40	0	0	0	0	0	0	0	0
Loco_081219r1	3	1	10	V22.MC	1		2019-08-12 14:22:02	0	0	0	0	0	0	1	0	1	0	0	13	10	0	1	3	29	0	0	0	0	0	1	2	4	3	4	10	29	26	8	11	12	110	0	0	0	0	0	1	3	4
Loco_081219r1	3	1	11	V22.MC	1		2019-08-12 14:22:02	0	0	0	0	0	0	0	0	0	0	0	1	6	1	0	3	11	0	0	0	0	0	0	0	0	0	0	0	9	13	5	3	7	37	0	0	0	0	0	0	0	0
Loco_081219r1	3	1	12	V22.MC	1		2019-08-12 14:22:02	0	0	0	0	0	0	0	0	0	0	1	1	3	1	1	6	13	0	0	0	0	0	0	1	1	1	3	6	10	5	8	4	5	44	0	0	0	0	0	0	1	1
Loco_081219r1	4	1	1	V22.MD	1		2019-08-12 14:22:02	0	0	0	1	0	0	0	1	1	2	1	2	1	0	4	2	15	6	10	15	21	20	24	27	34	43	48	50	71	59	34	45	27	534	6	10	15	22	20	24	27	35
Loco_081219r1	4	1	2	V22.MD	1		2019-08-12 14:22:02	0	0	1	1	1	0	0	0	0	3	9	0	2	1	1	0	19	7	18	24	22	33	45	52	62	72	64	78	66	66	45	46	15	715	7	18	25	23	34	45	52	62
Loco_081219r1	4	1	3	V22.MD	1		2019-08-12 14:22:02	0	0	0	1	1	0	0	1	1	1	2	2	5	0	4	1	19	4	17	12	23	25	33	22	29	44	43	49	54	49	27	42	26	499	4	17	12	24	26	33	22	30
Loco_081219r1	4	1	4	V22.MD	1		2019-08-12 14:22:02	0	0	0	0	0	0	0	0	2	0	0	2	0	2	1	1	8	1	3	13	19	19	20	22	29	27	28	36	33	27	20	27	18	342	1	3	13	19	19	20	22	29
Loco_081219r1	4	1	5	V22.MD	1		2019-08-12 14:22:02	0	1	0	0	1	0	0	0	1	3	0	0	1	2	9	1	19	7	16	11	16	15	14	14	14	23	22	25	25	25	22	26	20	295	7	17	11	16	16	14	14	14
Loco_081219r1	4	1	6	V22.MD	1		2019-08-12 14:22:02	0	0	0	0	0	0	0	0	0	0	2	1	14	0	3	4	24	0	0	1	0	0	0	0	0	1	1	9	30	38	3	10	26	119	0	0	1	0	0	0	0	0
Loco_081219r1	4	1	7	V22.MD	1		2019-08-12 14:22:02	1	0	0	1	0	1	0	3	0	0	0	2	3	0	6	4	21	5	10	7	12	24	17	24	23	20	17	30	37	34	13	28	21	322	6	10	7	13	24	18	24	26
Loco_081219r1	4	1	8	V22.MD	1		2019-08-12 14:22:02	0	0	0	0	0	0	0	0	0	0	0	0	0	0	0	8	8	0	0	0	0	0	0	0	0	1	1	4	9	10	0	3	11	39	0	0	0	0	0	0	0	0
Loco_081219r1	4	1	9	V22.MD	1		2019-08-12 14:22:02	0	0	0	0	0	0	0	0	0	0	0	0	0	0	4	5	9	0	0	0	0	0	0	0	0	0	1	3	8	4	6	9	8	39	0	0	0	0	0	0	0	0
Loco_081219r1	4	1	10	V22.MD	1		2019-08-12 14:22:02	0	0	0	0	0	0	0	0	0	0	2	9	15	1	0	0	27	0	0	0	0	0	0	0	0	0	0	7	26	26	7	3	3	72	0	0	0	0	0	0	0	0
Loco_081219r1	4	1	11	V22.MD	1		2019-08-12 14:22:02	0	0	0	0	0	0	0	0	0	0	0	3	2	0	0	19	24	0	0	0	0	0	0	0	0	0	0	3	6	8	0	2	11	30	0	0	0	0	0	0	0	0
Loco_081219r1	4	1	12	V22.MD	1		2019-08-12 14:22:02	0	0	0	0	0	0	0	0	0	0	4	3	15	7	0	4	33	0	0	0	0	0	0	0	0	0	1	5	7	7	4	0	5	29	0	0	0	0	0	0	0	0
Loco_081219r1	5	1	1	V22.ME	1		2019-08-12 14:22:02	0	1	0	2	2	0	0	0	0	0	1	0	3	2	1	0	12	13	22	30	32	40	51	59	62	57	59	56	67	60	52	35	12	707	13	23	30	34	42	51	59	62
Loco_081219r1	5	1	2	V22.ME	1		2019-08-12 14:22:02	0	1	0	0	2	1	2	1	1	0	4	5	4	1	1	0	23	15	24	32	31	36	41	46	50	56	68	77	80	61	53	35	20	725	15	25	32	31	38	42	48	51
Loco_081219r1	5	1	3	V22.ME	1		2019-08-12 14:22:02	3	1	4	2	0	2	1	1	2	2	0	0	1	0	0	0	19	30	37	45	54	54	62	69	74	75	57	59	43	37	31	23	11	761	33	38	49	56	54	64	70	75
Loco_081219r1	5	1	4	V22.ME	1		2019-08-12 14:22:02	1	1	7	4	2	2	0	0	0	0	0	1	4	1	0	0	23	37	49	66	65	60	62	51	28	19	16	22	28	32	32	21	8	596	38	50	73	69	62	64	51	28
Loco_081219r1	5	1	5	V22.ME	1		2019-08-12 14:22:02	3	1	17	2	1	1	0	0	3	1	0	0	0	0	1	0	30	35	45	51	45	29	29	23	15	11	15	14	14	7	6	6	4	349	38	46	68	47	30	30	23	15
Loco_081219r1	5	1	6	V22.ME	1		2019-08-12 14:22:02	0	7	8	3	0	1	0	1	0	0	0	0	0	0	1	0	21	37	39	44	43	37	32	29	21	20	23	15	18	12	11	9	2	392	37	46	52	46	37	33	29	22
Loco_081219r1	5	1	7	V22.ME	1		2019-08-12 14:22:02	0	20	3	6	1	1	1	0	0	1	1	1	0	1	0	0	36	20	25	39	39	18	17	22	24	17	16	16	17	21	16	12	3	322	20	45	42	45	19	18	23	24
Loco_081219r1	5	1	8	V22.ME	1		2019-08-12 14:22:02	3	3	5	5	2	1	1	1	0	0	0	0	0	0	0	0	21	18	35	39	38	27	23	17	10	5	3	7	6	6	6	2	0	242	21	38	44	43	29	24	18	11
Loco_081219r1	5	1	9	V22.ME	1		2019-08-12 14:22:02	2	1	4	7	5	0	0	2	1	0	1	0	3	0	0	0	26	30	22	29	32	30	31	26	23	14	15	11	14	9	7	5	2	300	32	23	33	39	35	31	26	25
Loco_081219r1	5	1	10	V22.ME	1		2019-08-12 14:22:02	1	2	7	5	1	1	1	0	0	0	0	1	0	0	3	0	22	17	22	32	37	22	28	26	21	22	16	14	17	13	11	12	5	315	18	24	39	42	23	29	27	21
Loco_081219r1	5	1	11	V22.ME	1		2019-08-12 14:22:02	7	2	2	0	2	0	0	0	0	0	0	2	2	0	0	1	18	20	15	21	17	14	7	7	7	5	4	12	15	13	9	10	9	185	27	17	23	17	16	7	7	7
Loco_081219r1	5	1	12	V22.ME	1		2019-08-12 14:22:02	2	2	10	5	0	0	0	0	0	0	0	0	0	0	0	0	19	15	16	24	25	14	11	8	6	4	5	6	3	4	3	1	0	145	17	18	34	30	14	11	8	6
Loco_081219r2	1	1	1	V22.FA	1		2019-08-12 15:32:14	6	0	2	1	1	1	0	2	0	2	0	2	0	1	3	1	22	38	38	57	61	63	53	58	60	56	63	52	47	36	42	42	12	778	44	38	59	62	64	54	58	62
Loco_081219r2	1	1	2	V22.FA	1		2019-08-12 15:32:14	3	0	3	2	0	0	1	1	1	1	0	3	2	0	3	0	20	21	28	27	40	44	53	64	51	40	39	39	28	28	28	21	14	565	24	28	30	42	44	53	65	52
Loco_081219r2	1	1	3	V22.FA	1		2019-08-12 15:32:14	1	0	2	0	1	0	3	0	6	2	3	0	3	1	2	0	24	18	25	28	37	32	30	38	28	40	36	39	25	22	15	15	9	437	19	25	30	37	33	30	41	28
Loco_081219r2	1	1	4	V22.FA	1		2019-08-12 15:32:14	9	4	9	3	2	1	1	0	0	0	0	0	0	0	0	0	29	24	16	31	32	19	9	10	6	6	5	1	1	0	0	0	0	160	33	20	40	35	21	10	11	6
Loco_081219r2	1	1	5	V22.FA	1		2019-08-12 15:32:14	5	2	6	5	2	0	1	1	0	0	0	0	2	2	0	0	26	19	19	26	30	28	30	30	18	19	15	15	11	15	12	10	2	299	24	21	32	35	30	30	31	19
Loco_081219r2	1	1	6	V22.FA	1		2019-08-12 15:32:14	0	0	0	3	3	2	0	0	0	0	0	5	3	1	10	0	27	3	6	13	19	23	21	17	12	8	8	12	19	19	22	16	1	219	3	6	13	22	26	23	17	12
Loco_081219r2	1	1	7	V22.FA	1		2019-08-12 15:32:14	5	1	3	0	3	2	0	0	0	3	1	0	0	1	3	1	23	21	23	29	30	34	37	26	28	26	24	14	10	12	12	11	9	346	26	24	32	30	37	39	26	28
Loco_081219r2	1	1	8	V22.FA	1		2019-08-12 15:32:14	3	0	3	2	0	0	0	0	0	0	0	1	1	1	0	0	11	13	17	21	17	20	14	14	9	9	4	5	10	9	8	6	2	178	16	17	24	19	20	14	14	9
Loco_081219r2	1	1	9	V22.FA	1		2019-08-12 15:32:14	0	0	13	0	0	0	0	0	0	0	0	0	0	0	0	0	13	1	0	2	1	0	0	0	0	0	0	0	0	0	0	0	0	4	1	0	15	1	0	0	0	0
Loco_081219r2	1	1	10	V22.FA	1		2019-08-12 15:32:14	0	0	1	13	0	0	0	0	0	0	0	0	0	0	0	0	14	0	0	1	1	0	0	0	0	0	0	0	0	0	0	0	0	2	0	0	2	14	0	0	0	0
Loco_081219r2	1	1	11	V22.FA	1		2019-08-12 15:32:14	0	0	0	10	0	0	0	0	0	0	0	0	0	0	0	0	10	0	0	0	1	1	0	0	0	0	0	0	0	0	0	0	0	2	0	0	0	11	1	0	0	0
Loco_081219r2	1	1	12	V22.FA	1		2019-08-12 15:32:14	0	0	0	1	0	0	0	0	0	0	0	0	0	0	0	0	1	0	0	0	0	0	0	0	0	0	0	0	0	0	0	0	0	0	0	0	0	1	0	0	0	0
Loco_081219r2	2	1	1	V22.FB	1		2019-08-12 15:32:14	1	2	0	4	2	0	0	3	1	2	4	1	1	0	2	2	25	17	33	40	45	53	58	51	45	48	39	41	39	41	38	29	12	629	18	35	40	49	55	58	51	48
Loco_081219r2	2	1	2	V22.FB	1		2019-08-12 15:32:14	0	0	2	4	3	2	1	0	0	2	1	0	2	1	1	1	20	9	20	31	31	36	26	31	35	32	25	28	30	33	35	22	6	430	9	20	33	35	39	28	32	35
Loco_081219r2	2	1	3	V22.FB	1		2019-08-12 15:32:14	0	0	2	2	1	0	2	0	4	0	2	1	1	2	1	0	18	11	17	24	26	26	28	25	14	15	11	21	21	23	21	10	4	297	11	17	26	28	27	28	27	14
Loco_081219r2	2	1	4	V22.FB	1		2019-08-12 15:32:14	0	0	1	1	1	1	0	0	0	1	1	6	4	1	2	2	21	6	14	22	32	20	26	31	30	20	21	32	43	43	27	19	13	399	6	14	23	33	21	27	31	30
Loco_081219r2	2	1	5	V22.FB	1		2019-08-12 15:32:14	0	3	3	2	0	0	1	1	1	5	0	0	8	0	0	0	24	5	4	15	22	24	21	25	16	11	14	18	19	21	17	8	1	241	5	7	18	24	24	21	26	17
Loco_081219r2	2	1	6	V22.FB	1		2019-08-12 15:32:14	0	0	1	1	0	2	0	3	4	0	0	2	1	2	0	0	16	3	9	11	18	20	19	16	18	13	11	11	18	18	9	8	2	204	3	9	12	19	20	21	16	21
Loco_081219r2	2	1	7	V22.FB	1		2019-08-12 15:32:14	0	1	1	4	3	0	0	1	2	0	0	1	2	1	1	0	17	6	13	21	19	23	23	24	15	10	12	15	20	21	16	10	4	252	6	14	22	23	26	23	24	16
Loco_081219r2	2	1	8	V22.FB	1		2019-08-12 15:32:14	1	0	3	1	1	0	0	1	0	0	1	5	0	5	2	0	20	3	17	18	21	20	21	21	16	16	13	17	23	21	19	14	4	264	4	17	21	22	21	21	21	17
Loco_081219r2	2	1	9	V22.FB	1		2019-08-12 15:32:14	0	3	1	2	1	2	0	0	2	1	4	2	4	2	1	0	25	1	6	14	15	13	18	15	12	7	9	14	19	17	11	9	1	181	1	9	15	17	14	20	15	12
Loco_081219r2	2	1	10	V22.FB	1		2019-08-12 15:32:14	1	5	2	0	1	0	2	0	3	0	1	0	0	3	4	0	22	6	15	15	22	21	15	13	9	12	11	13	14	16	13	11	5	211	7	20	17	22	22	15	15	9
Loco_081219r2	2	1	11	V22.FB	1		2019-08-12 15:32:14	3	3	3	2	4	0	0	0	0	0	0	10	3	2	1	0	31	7	15	20	20	17	7	4	5	4	3	10	11	11	13	1	0	148	10	18	23	22	21	7	4	5
Loco_081219r2	2	1	12	V22.FB	1		2019-08-12 15:32:14	5	3	1	0	0	1	0	2	3	0	0	0	1	1	0	0	17	7	13	16	11	14	10	6	10	9	10	10	12	7	9	6	3	153	12	16	17	11	14	11	6	12
Loco_081219r2	3	1	1	V22.FC	1		2019-08-12 15:32:14	0	0	0	3	1	1	0	0	1	1	2	2	4	2	0	0	17	9	37	33	49	46	71	39	74	44	61	95	76	72	85	76	17	884	9	37	33	52	47	72	39	74
Loco_081219r2	3	1	2	V22.FC	1		2019-08-12 15:32:14	0	1	0	1	0	4	0	0	0	0	7	5	6	0	2	1	27	3	23	27	32	37	57	32	40	29	35	64	58	52	48	32	9	578	3	24	27	33	37	61	32	40
Loco_081219r2	3	1	3	V22.FC	1		2019-08-12 15:32:14	0	9	2	2	0	0	0	1	0	0	2	2	4	1	0	0	23	5	38	25	38	41	43	28	47	32	28	63	54	51	29	26	2	550	5	47	27	40	41	43	28	48
Loco_081219r2	3	1	4	V22.FC	1		2019-08-12 15:32:14	0	0	2	2	0	1	0	2	1	2	4	0	6	0	1	0	21	2	16	18	28	22	37	25	39	42	25	40	38	38	18	16	3	407	2	16	20	30	22	38	25	41
Loco_081219r2	3	1	5	V22.FC	1		2019-08-12 15:32:14	0	0	0	0	3	1	1	2	1	0	1	3	3	1	2	0	18	1	7	12	16	17	29	19	36	33	33	60	48	44	31	20	1	407	1	7	12	16	20	30	20	38
Loco_081219r2	3	1	6	V22.FC	1		2019-08-12 15:32:14	0	0	0	1	0	0	0	0	3	2	5	1	2	2	9	0	25	0	7	12	18	24	29	28	39	46	40	60	64	48	33	31	1	480	0	7	12	19	24	29	28	39
Loco_081219r2	3	1	7	V22.FC	1		2019-08-12 15:32:14	0	0	1	0	0	4	0	1	0	3	0	0	2	6	3	0	20	2	11	17	20	23	41	26	41	34	31	41	27	27	24	18	2	385	2	11	18	20	23	45	26	42
Loco_081219r2	3	1	8	V22.FC	1		2019-08-12 15:32:14	0	0	0	0	1	1	0	1	0	1	0	2	2	2	4	0	14	2	16	14	18	22	31	19	34	27	33	41	33	24	29	29	3	375	2	16	14	18	23	32	19	35
Loco_081219r2	3	1	9	V22.FC	1		2019-08-12 15:32:14	0	1	2	0	1	1	0	0	0	3	1	0	2	0	2	0	13	0	11	13	13	8	12	11	15	13	13	16	15	16	14	10	3	183	0	12	15	13	9	13	11	15
Loco_081219r2	3	1	10	V22.FC	1		2019-08-12 15:32:14	0	0	0	0	1	0	0	0	0	3	2	3	2	2	1	2	16	1	14	14	13	18	28	13	21	19	13	23	30	33	22	23	7	292	1	14	14	13	19	28	13	21
Loco_081219r2	3	1	11	V22.FC	1		2019-08-12 15:32:14	0	0	0	0	0	0	0	2	0	1	1	6	5	0	2	0	17	2	2	3	5	10	9	8	14	11	11	19	28	23	14	16	5	180	2	2	3	5	10	9	8	16
Loco_081219r2	3	1	12	V22.FC	1		2019-08-12 15:32:14	0	0	0	0	0	0	1	1	0	0	6	2	3	3	2	0	18	0	4	5	6	6	10	13	18	15	11	37	30	24	21	23	0	223	0	4	5	6	6	10	14	19
Loco_081219r2	4	1	1	V22.FD	1		2019-08-12 15:32:14	1	0	3	2	0	1	0	2	1	2	0	2	0	1	3	0	18	17	43	46	34	48	74	74	86	76	67	65	69	55	52	39	12	857	18	43	49	36	48	75	74	88
Loco_081219r2	4	1	2	V22.FD	1		2019-08-12 15:32:14	3	1	2	3	2	2	5	0	1	0	1	0	0	1	1	0	22	24	51	36	52	63	60	70	72	68	30	41	35	25	22	19	5	673	27	52	38	55	65	62	75	72
Loco_081219r2	4	1	3	V22.FD	1		2019-08-12 15:32:14	0	4	1	1	2	0	2	1	3	0	0	3	2	0	0	2	21	11	32	31	35	41	44	74	84	76	36	43	42	26	24	27	15	641	11	36	32	36	43	44	76	85
Loco_081219r2	4	1	4	V22.FD	1		2019-08-12 15:32:14	0	0	3	2	1	3	1	1	1	0	2	0	0	0	0	0	14	3	19	23	41	40	49	73	79	80	62	55	47	36	28	11	2	648	3	19	26	43	41	52	74	80
Loco_081219r2	4	1	5	V22.FD	1		2019-08-12 15:32:14	0	0	0	1	0	1	0	4	1	7	1	7	1	2	4	0	29	0	5	9	15	17	19	30	40	27	25	37	36	33	29	15	0	337	0	5	9	16	17	20	30	44
Loco_081219r2	4	1	6	V22.FD	1		2019-08-12 15:32:14	0	0	1	0	2	1	1	0	2	1	2	2	4	5	0	0	21	1	19	29	29	44	50	46	57	67	54	69	56	59	50	23	1	654	1	19	30	29	46	51	47	57
Loco_081219r2	4	1	7	V22.FD	1		2019-08-12 15:32:14	0	2	0	0	0	1	0	0	1	3	1	1	1	1	1	3	15	6	26	35	29	34	53	53	64	65	71	63	48	54	29	26	13	669	6	28	35	29	34	54	53	64
Loco_081219r2	4	1	8	V22.FD	1		2019-08-12 15:32:14	2	2	2	1	0	0	0	0	2	0	0	3	2	4	1	1	20	7	32	28	34	38	59	55	66	60	51	48	45	38	40	21	4	626	9	34	30	35	38	59	55	66
Loco_081219r2	4	1	9	V22.FD	1		2019-08-12 15:32:14	0	1	0	5	3	1	2	0	0	1	1	1	2	1	0	1	19	10	31	31	40	57	59	61	58	63	49	49	38	31	30	14	4	625	10	32	31	45	60	60	63	58
Loco_081219r2	4	1	10	V22.FD	1		2019-08-12 15:32:14	2	2	2	1	3	0	1	0	0	3	0	2	3	0	0	0	19	18	30	27	47	50	61	60	56	60	47	44	38	32	19	15	6	610	20	32	29	48	53	61	61	56
Loco_081219r2	4	1	11	V22.FD	1		2019-08-12 15:32:14	14	0	2	1	3	1	0	0	0	0	4	0	0	0	1	0	26	47	16	20	33	43	35	22	10	9	10	13	10	5	7	4	0	284	61	16	22	34	46	36	22	10
Loco_081219r2	4	1	12	V22.FD	1		2019-08-12 15:32:14	4	3	1	1	1	0	0	0	1	3	1	0	3	3	7	1	29	15	16	21	21	26	21	22	26	30	23	33	29	22	19	25	14	363	19	19	22	22	27	21	22	26
Loco_081219r2	5	1	1	V22.FE	1		2019-08-12 15:32:14	2	4	3	2	2	1	0	0	1	1	1	0	1	4	0	0	22	44	65	81	79	68	62	66	57	48	46	44	39	44	37	26	14	820	46	69	84	81	70	63	66	57
Loco_081219r2	5	1	2	V22.FE	1		2019-08-12 15:32:14	1	3	5	4	1	2	2	0	0	0	2	1	0	3	0	0	24	29	55	66	64	65	61	55	46	50	42	35	30	22	23	18	11	672	30	58	71	68	66	63	57	46
Loco_081219r2	5	1	3	V22.FE	1		2019-08-12 15:32:14	0	1	4	3	1	3	3	0	0	1	3	2	0	1	1	0	23	22	33	40	42	35	41	49	32	49	50	42	40	32	33	22	15	577	22	34	44	45	36	44	52	32
Loco_081219r2	5	1	4	V22.FE	1		2019-08-12 15:32:14	1	4	1	3	0	3	1	0	0	0	2	2	4	2	2	0	25	24	41	53	51	47	46	29	19	24	27	35	39	36	28	13	5	517	25	45	54	54	47	49	30	19
Loco_081219r2	5	1	5	V22.FE	1		2019-08-12 15:32:14	0	1	2	6	2	3	3	1	0	0	1	0	0	0	0	0	19	12	24	30	38	29	35	25	15	10	5	9	10	10	10	6	3	271	12	25	32	44	31	38	28	16
Loco_081219r2	5	1	6	V22.FE	1		2019-08-12 15:32:14	2	7	4	2	0	0	0	1	1	0	0	1	0	1	0	0	19	23	49	53	50	41	37	33	24	28	21	21	16	13	13	13	7	442	25	56	57	52	41	37	33	25
Loco_081219r2	5	1	7	V22.FE	1		2019-08-12 15:32:14	1	1	9	4	0	2	0	1	0	0	2	0	0	1	2	0	23	13	32	39	30	32	37	30	18	21	22	23	20	31	27	17	9	401	14	33	48	34	32	39	30	19
Loco_081219r2	5	1	8	V22.FE	1		2019-08-12 15:32:14	0	10	3	2	2	3	1	0	1	1	0	1	0	0	1	1	26	15	34	42	52	34	33	24	18	19	14	17	18	13	11	10	2	356	15	44	45	54	36	36	25	18
Loco_081219r2	5	1	9	V22.FE	1		2019-08-12 15:32:14	0	3	5	1	0	1	3	1	1	2	0	0	1	1	0	0	19	17	37	46	35	35	39	42	22	27	20	16	16	7	9	2	0	370	17	40	51	36	35	40	45	23
Loco_081219r2	5	1	10	V22.FE	1		2019-08-12 15:32:14	5	1	7	1	0	2	1	3	1	1	0	0	0	1	2	0	25	21	27	31	32	25	34	41	29	34	35	36	41	37	34	27	16	500	26	28	38	33	25	36	42	32
Loco_081219r2	5	1	11	V22.FE	1		2019-08-12 15:32:14	1	2	1	1	3	2	4	1	2	4	5	2	0	2	1	0	31	17	15	25	32	29	34	35	24	26	26	19	25	16	25	18	3	369	18	17	26	33	32	36	39	25
Loco_081219r2	5	1	12	V22.FE	1		2019-08-12 15:32:14	0	0	1	0	0	0	3	2	2	0	2	0	3	4	2	0	19	7	7	7	18	24	28	33	23	36	36	27	28	30	36	27	4	371	7	7	8	18	24	28	36	25
Loco_081919r1	1	1	1	V23.MA	1		2019-08-19 09:55:33	0	0	0	1	0	0	4	0	1	4	1	2	6	0	1	0	20	19	34	38	46	51	52	69	68	74	73	58	53	46	52	40	11	784	19	34	38	47	51	52	73	68
Loco_081919r1	1	1	2	V23.MA	1		2019-08-19 09:55:33	0	2	2	0	0	1	2	3	0	1	2	4	0	0	1	0	18	17	34	40	47	50	62	74	69	70	70	62	53	50	44	35	12	789	17	36	42	47	50	63	76	72
Loco_081919r1	1	1	3	V23.MA	1		2019-08-19 09:55:33	0	2	2	5	1	1	1	2	0	0	1	0	0	0	0	0	15	25	52	58	49	54	61	59	37	31	24	18	15	17	13	12	3	528	25	54	60	54	55	62	60	39
Loco_081919r1	1	1	4	V23.MA	1		2019-08-19 09:55:33	4	2	1	0	0	0	0	5	0	3	0	1	1	0	0	0	17	13	14	13	18	22	28	35	42	44	42	34	34	29	18	23	8	417	17	16	14	18	22	28	35	47
Loco_081919r1	1	1	5	V23.MA	1		2019-08-19 09:55:33	1	1	7	1	2	3	1	0	1	0	0	0	0	0	0	0	17	16	34	38	29	28	37	28	15	7	1	0	0	0	0	0	0	233	17	35	45	30	30	40	29	15
Loco_081919r1	1	1	6	V23.MA	1		2019-08-19 09:55:33	0	0	0	3	2	3	1	2	1	0	1	0	4	1	3	0	21	4	10	17	22	22	28	26	26	14	11	12	13	16	9	8	3	241	4	10	17	25	24	31	27	28
Loco_081919r1	1	1	7	V23.MA	1		2019-08-19 09:55:33	0	0	0	0	3	1	0	0	2	1	2	3	1	4	1	0	18	0	1	6	10	13	10	15	17	19	29	26	27	24	25	19	12	253	0	1	6	10	16	11	15	17
Loco_081919r1	1	1	8	V23.MA	1		2019-08-19 09:55:33	1	2	0	2	0	1	1	3	2	1	1	1	3	1	1	1	21	8	14	12	22	28	22	19	22	33	31	36	39	41	35	32	14	408	9	16	12	24	28	23	20	25
Loco_081919r1	1	1	9	V23.MA	1		2019-08-19 09:55:33	4	5	0	3	1	2	4	2	1	2	1	0	1	0	0	0	26	13	25	33	38	37	42	44	27	22	23	15	10	9	2	4	0	344	17	30	33	41	38	44	48	29
Loco_081919r1	1	1	10	V23.MA	1		2019-08-19 09:55:33	1	0	0	1	0	0	2	1	2	1	4	1	5	1	0	0	19	11	13	14	22	26	25	24	29	27	28	31	33	31	20	14	6	354	12	13	14	23	26	25	26	30
Loco_081919r1	1	1	11	V23.MA	1		2019-08-19 09:55:33	3	1	2	0	2	2	0	1	1	1	3	2	2	0	0	0	20	15	7	11	19	24	20	23	15	15	13	13	6	7	2	1	1	192	18	8	13	19	26	22	23	16
Loco_081919r1	1	1	12	V23.MA	1		2019-08-19 09:55:33	0	0	1	3	5	0	0	0	0	0	0	0	0	0	0	0	9	3	2	1	6	7	5	2	1	0	0	0	0	0	0	0	0	27	3	2	2	9	12	5	2	1
Loco_081919r1	2	1	1	V23.MB	1		2019-08-19 09:55:33	0	2	1	1	2	0	0	1	0	1	0	0	2	1	2	2	15	17	29	33	36	50	55	53	65	58	56	50	50	54	44	33	15	698	17	31	34	37	52	55	53	66
Loco_081919r1	2	1	2	V23.MB	1		2019-08-19 09:55:33	1	0	0	5	0	0	2	0	4	1	3	2	3	4	2	1	28	6	12	18	30	30	31	29	34	40	30	25	34	36	28	23	14	420	7	12	18	35	30	31	31	34
Loco_081919r1	2	1	3	V23.MB	1		2019-08-19 09:55:33	2	0	1	5	0	0	1	0	0	1	1	1	4	2	0	0	18	20	18	29	44	42	41	36	41	43	47	41	33	30	24	14	6	509	22	18	30	49	42	41	37	41
Loco_081919r1	2	1	4	V23.MB	1		2019-08-19 09:55:33	0	0	5	5	0	0	0	0	0	3	2	2	5	0	0	0	22	9	12	19	21	22	28	26	27	35	30	32	32	28	21	15	5	362	9	12	24	26	22	28	26	27
Loco_081919r1	2	1	5	V23.MB	1		2019-08-19 09:55:33	2	0	5	3	0	1	1	3	0	1	1	2	0	1	0	0	20	6	16	32	33	26	33	29	19	23	21	28	21	17	9	7	1	321	8	16	37	36	26	34	30	22
Loco_081919r1	2	1	6	V23.MB	1		2019-08-19 09:55:33	0	0	1	1	0	1	3	2	4	2	0	2	5	3	2	0	26	10	11	22	21	26	28	31	33	30	22	23	13	17	13	9	5	314	10	11	23	22	26	29	34	35
Loco_081919r1	2	1	7	V23.MB	1		2019-08-19 09:55:33	0	2	2	2	1	2	11	0	2	0	0	0	1	4	0	0	27	9	15	27	38	27	25	27	16	13	8	9	12	11	15	15	7	274	9	17	29	40	28	27	38	16
Loco_081919r1	2	1	8	V23.MB	1		2019-08-19 09:55:33	1	5	5	5	1	1	0	3	0	0	0	0	0	1	0	0	22	15	19	19	28	18	13	12	6	3	1	1	1	3	5	4	0	148	16	24	24	33	19	14	12	9
Loco_081919r1	2	1	9	V23.MB	1		2019-08-19 09:55:33	5	6	10	5	2	1	0	0	0	0	0	0	1	3	0	0	33	20	24	31	24	22	9	0	2	5	2	4	4	4	8	6	5	170	25	30	41	29	24	10	0	2
Loco_081919r1	2	1	10	V23.MB	1		2019-08-19 09:55:33	1	3	0	2	4	0	0	0	0	0	0	0	0	0	0	0	10	8	14	17	16	15	7	2	0	0	0	0	0	0	0	0	0	79	9	17	17	18	19	7	2	0
Loco_081919r1	2	1	11	V23.MB	1		2019-08-19 09:55:33	2	0	3	2	2	1	5	0	0	0	2	3	1	0	0	0	21	10	15	20	27	30	30	17	18	20	15	16	13	13	11	9	2	266	12	15	23	29	32	31	22	18
Loco_081919r1	2	1	12	V23.MB	1		2019-08-19 09:55:33	0	2	0	3	3	0	3	3	1	0	2	1	3	0	0	0	21	5	14	15	20	17	13	13	8	6	5	3	6	6	0	0	0	131	5	16	15	23	20	13	16	11
Loco_081919r1	3	1	1	V23.MC	1		2019-08-19 09:55:33	0	0	1	2	0	1	1	1	0	2	3	0	1	0	0	2	14	13	38	35	48	59	75	55	68	45	56	78	64	40	46	43	18	781	13	38	36	50	59	76	56	69
Loco_081919r1	3	1	2	V23.MC	1		2019-08-19 09:55:33	0	1	1	1	2	4	0	2	0	1	0	1	1	0	0	0	14	9	57	59	66	72	75	50	81	44	45	60	45	34	16	30	13	756	9	58	60	67	74	79	50	83
Loco_081919r1	3	1	3	V23.MC	1		2019-08-19 09:55:33	0	0	1	4	4	3	1	0	0	1	1	0	2	0	1	0	18	4	27	28	36	38	62	40	51	27	35	42	37	35	23	17	5	507	4	27	29	40	42	65	41	51
Loco_081919r1	3	1	4	V23.MC	1		2019-08-19 09:55:33	0	0	2	2	2	2	0	0	0	3	2	4	2	2	3	0	24	1	12	14	12	20	32	24	34	26	25	47	47	40	32	28	2	396	1	12	16	14	22	34	24	34
Loco_081919r1	3	1	5	V23.MC	1		2019-08-19 09:55:33	1	0	0	0	1	2	1	0	1	2	2	4	2	1	1	0	18	9	15	13	35	33	50	31	59	45	45	54	58	48	40	39	7	581	10	15	13	35	34	52	32	59
Loco_081919r1	3	1	6	V23.MC	1		2019-08-19 09:55:33	0	0	1	0	0	1	0	0	0	1	4	0	3	2	0	1	13	0	17	14	21	31	43	27	49	36	46	61	54	51	56	46	9	561	0	17	15	21	31	44	27	49
Loco_081919r1	3	1	7	V23.MC	1		2019-08-19 09:55:33	0	0	0	0	0	0	0	0	1	2	4	3	1	2	3	0	16	0	0	0	1	5	6	6	6	14	27	45	31	26	37	34	11	249	0	0	0	1	5	6	6	6
Loco_081919r1	3	1	8	V23.MC	1		2019-08-19 09:55:33	0	0	0	0	0	0	0	0	0	0	4	10	6	1	4	4	29	0	0	0	3	6	11	9	17	14	24	46	58	41	37	30	29	325	0	0	0	3	6	11	9	17
Loco_081919r1	3	1	9	V23.MC	1		2019-08-19 09:55:33	0	1	0	3	1	0	1	3	1	0	2	1	1	1	0	0	15	2	21	25	32	36	58	49	62	40	40	53	45	37	28	21	12	561	2	22	25	35	37	58	50	65
Loco_081919r1	3	1	10	V23.MC	1		2019-08-19 09:55:33	0	0	1	0	0	0	1	0	0	1	1	1	6	4	1	0	16	0	7	5	7	15	23	31	37	33	30	43	47	38	29	17	1	363	0	7	6	7	15	23	32	37
Loco_081919r1	3	1	11	V23.MC	1		2019-08-19 09:55:33	0	0	0	0	0	0	0	0	1	1	6	1	3	5	4	1	22	0	0	0	0	1	3	8	11	13	23	48	31	24	36	43	13	254	0	0	0	0	1	3	8	11
Loco_081919r1	3	1	12	V23.MC	1		2019-08-19 09:55:33	1	0	0	2	1	1	1	0	0	1	0	1	0	0	0	0	8	13	32	29	42	36	40	49	38	21	23	19	23	22	18	18	6	429	14	32	29	44	37	41	50	38
Loco_081919r1	4	1	1	V23.MD	1		2019-08-19 09:55:33	2	0	0	4	1	0	1	0	2	0	0	0	0	0	4	1	15	12	48	39	51	56	62	68	85	86	51	71	64	51	33	32	12	821	14	48	39	55	57	62	69	85
Loco_081919r1	4	1	2	V23.MD	1		2019-08-19 09:55:33	0	1	0	0	0	0	1	1	1	0	2	3	5	1	2	0	17	2	19	20	29	39	52	62	82	99	52	88	88	57	63	36	11	799	2	20	20	29	39	52	63	83
Loco_081919r1	4	1	3	V23.MD	1		2019-08-19 09:55:33	0	1	0	1	1	0	0	1	2	1	3	3	1	1	3	2	20	4	22	17	27	39	41	51	73	68	42	55	59	44	41	35	10	628	4	23	17	28	40	41	51	74
Loco_081919r1	4	1	4	V23.MD	1		2019-08-19 09:55:33	0	1	0	2	2	1	1	2	2	0	0	3	5	0	0	0	19	2	11	21	29	37	40	49	66	68	42	47	42	29	21	12	1	517	2	12	21	31	39	41	50	68
Loco_081919r1	4	1	5	V23.MD	1		2019-08-19 09:55:33	0	0	0	0	0	0	0	8	2	7	2	1	2	1	0	0	23	1	5	3	3	7	15	24	45	47	38	50	45	47	32	30	2	394	1	5	3	3	7	15	24	53
Loco_081919r1	4	1	6	V23.MD	1		2019-08-19 09:55:33	2	0	1	1	0	0	0	2	1	2	1	4	3	2	3	0	22	8	15	12	16	23	23	27	26	39	30	47	44	39	46	15	4	414	10	15	13	17	23	23	27	28
Loco_081919r1	4	1	7	V23.MD	1		2019-08-19 09:55:33	0	0	0	1	0	0	1	0	0	1	1	11	2	1	0	0	18	1	9	10	14	23	24	27	45	41	37	53	44	40	36	23	4	431	1	9	10	15	23	24	28	45
Loco_081919r1	4	1	8	V23.MD	1		2019-08-19 09:55:33	0	3	0	0	0	1	0	0	4	2	8	3	5	3	1	0	30	0	2	6	7	7	15	23	39	45	44	67	45	36	39	21	1	397	0	5	6	7	7	16	23	39
Loco_081919r1	4	1	9	V23.MD	1		2019-08-19 09:55:33	0	0	0	0	0	1	4	1	1	2	0	2	4	0	3	6	24	2	6	8	5	11	11	23	37	45	31	48	49	51	39	42	11	419	2	6	8	5	11	12	27	38
Loco_081919r1	4	1	10	V23.MD	1		2019-08-19 09:55:33	0	0	0	1	0	1	0	2	1	4	2	4	2	1	1	1	20	0	3	7	10	16	22	20	24	44	35	40	43	27	33	14	7	345	0	3	7	11	16	23	20	26
Loco_081919r1	4	1	11	V23.MD	1		2019-08-19 09:55:33	0	0	0	1	2	0	0	0	0	4	2	2	7	7	2	0	27	0	0	3	3	9	6	12	19	21	20	34	29	30	23	7	3	219	0	0	3	4	11	6	12	19
Loco_081919r1	4	1	12	V23.MD	1		2019-08-19 09:55:33	0	0	0	4	0	0	0	0	0	3	9	3	2	5	1	0	27	12	17	13	18	25	22	33	34	46	34	41	39	25	32	19	8	418	12	17	13	22	25	22	33	34
Loco_081919r1	5	1	1	V23.ME	1		2019-08-19 09:55:33	0	0	2	4	1	5	1	1	1	0	1	3	1	1	0	0	21	15	28	35	49	54	66	62	64	75	50	51	52	54	35	14	24	728	15	28	37	53	55	71	63	65
Loco_081919r1	5	1	2	V23.ME	1		2019-08-19 09:55:33	0	0	0	1	0	5	2	4	2	0	2	3	0	0	0	0	19	14	23	27	39	52	70	68	63	57	60	60	52	32	24	8	15	664	14	23	27	40	52	75	70	67
Loco_081919r1	5	1	3	V23.ME	1		2019-08-19 09:55:33	0	0	1	0	1	2	0	0	0	1	1	0	1	0	1	0	8	10	21	26	37	47	58	62	50	58	34	34	34	18	9	3	6	507	10	21	27	37	48	60	62	50
Loco_081919r1	5	1	4	V23.ME	1		2019-08-19 09:55:33	0	2	3	2	6	1	0	0	1	2	0	0	1	0	0	0	18	6	17	21	25	43	42	37	25	38	35	30	23	14	7	2	6	371	6	19	24	27	49	43	37	25
Loco_081919r1	5	1	5	V23.ME	1		2019-08-19 09:55:33	0	0	0	0	3	0	5	1	3	0	1	0	0	2	0	0	15	7	12	12	25	41	61	66	50	38	32	34	32	18	16	4	7	455	7	12	12	25	44	61	71	51
Loco_081919r1	5	1	6	V23.ME	1		2019-08-19 09:55:33	0	0	0	0	4	5	3	0	1	2	4	1	0	0	0	2	22	8	14	18	16	42	42	39	34	38	24	26	24	18	11	3	9	366	8	14	18	16	46	47	42	34
Loco_081919r1	5	1	7	V23.ME	1		2019-08-19 09:55:33	0	1	1	3	1	1	1	0	0	0	1	0	2	3	0	1	15	2	12	18	30	41	37	38	26	36	32	38	36	28	26	5	14	419	2	13	19	33	42	38	39	26
Loco_081919r1	5	1	8	V23.ME	1		2019-08-19 09:55:33	0	0	0	2	1	1	0	2	2	3	0	2	1	1	0	2	17	6	12	15	21	30	33	39	41	37	37	43	39	30	31	11	15	440	6	12	15	23	31	34	39	43
Loco_081919r1	5	1	9	V23.ME	1		2019-08-19 09:55:33	0	1	0	0	1	0	1	2	0	3	0	0	2	4	0	0	14	13	17	21	18	25	23	27	27	29	31	41	43	51	49	22	14	451	13	18	21	18	26	23	28	29
Loco_081919r1	5	1	10	V23.ME	1		2019-08-19 09:55:33	0	0	0	1	1	0	1	0	1	0	0	0	0	2	0	0	6	2	10	20	31	37	41	39	30	33	26	27	31	28	21	3	4	383	2	10	20	32	38	41	40	30
Loco_081919r1	5	1	11	V23.ME	1		2019-08-19 09:55:33	1	5	1	1	0	3	5	2	0	0	1	0	1	0	0	0	20	16	36	38	36	32	42	41	30	32	29	28	17	10	18	6	5	416	17	41	39	37	32	45	46	32
Loco_081919r1	5	1	12	V23.ME	1		2019-08-19 09:55:33	0	2	0	0	1	3	0	3	1	0	0	3	0	0	0	0	13	6	18	25	30	25	35	31	32	30	20	16	15	8	7	3	2	303	6	20	25	30	26	38	31	35
Loco_081919r2	1	1	1	V23.FA	1		2019-08-19 11:03:43	0	1	2	0	1	0	2	1	0	0	0	0	2	1	2	0	12	21	41	50	69	67	69	74	66	67	55	54	44	37	36	31	12	793	21	42	52	69	68	69	76	67
Loco_081919r2	1	1	2	V23.FA	1		2019-08-19 11:03:43	1	1	1	3	1	1	0	0	2	3	0	1	1	2	0	1	18	26	40	37	52	55	61	64	68	64	61	50	43	31	38	30	13	733	27	41	38	55	56	62	64	68
Loco_081919r2	1	1	3	V23.FA	1		2019-08-19 11:03:43	0	1	2	4	1	0	1	2	1	2	3	2	0	2	1	0	22	12	25	39	52	55	45	56	35	35	40	33	34	38	26	22	13	560	12	26	41	56	56	45	57	37
Loco_081919r2	1	1	4	V23.FA	1		2019-08-19 11:03:43	0	1	1	2	4	2	9	1	0	0	1	2	2	1	1	0	27	16	23	23	38	50	47	44	37	32	29	26	25	23	23	14	6	456	16	24	24	40	54	49	53	38
Loco_081919r2	1	1	5	V23.FA	1		2019-08-19 11:03:43	0	2	3	1	0	1	2	2	3	0	0	0	0	2	1	0	17	9	24	34	34	48	36	44	36	27	22	18	13	5	9	10	4	373	9	26	37	35	48	37	46	38
Loco_081919r2	1	1	6	V23.FA	1		2019-08-19 11:03:43	0	2	2	2	6	1	4	1	8	3	1	0	3	0	0	0	33	5	17	17	24	33	24	32	23	21	17	8	8	3	1	1	1	235	5	19	19	26	39	25	36	24
Loco_081919r2	1	1	7	V23.FA	1		2019-08-19 11:03:43	6	1	3	1	0	1	0	0	0	0	2	0	1	0	2	0	17	32	32	42	37	30	32	27	21	26	22	20	21	23	20	14	3	402	38	33	45	38	30	33	27	21
Loco_081919r2	1	1	8	V23.FA	1		2019-08-19 11:03:43	0	4	6	0	0	0	2	0	0	0	0	3	0	0	1	0	16	5	14	27	38	32	14	21	11	10	13	10	7	7	6	4	2	221	5	18	33	38	32	14	23	11
Loco_081919r2	1	1	9	V23.FA	1		2019-08-19 11:03:43	2	1	15	5	0	1	2	0	0	1	1	0	1	0	0	0	29	24	18	27	27	29	24	29	18	18	11	16	13	9	7	7	4	281	26	19	42	32	29	25	31	18
Loco_081919r2	1	1	10	V23.FA	1		2019-08-19 11:03:43	0	1	8	1	0	1	0	1	0	1	1	0	0	1	0	0	15	17	25	40	36	37	23	28	20	14	16	13	10	8	6	4	4	301	17	26	48	37	37	24	28	21
Loco_081919r2	1	1	11	V23.FA	1		2019-08-19 11:03:43	0	2	7	4	1	0	2	0	0	0	1	0	0	0	0	0	17	13	23	29	26	20	12	13	6	9	12	8	7	6	4	7	4	199	13	25	36	30	21	12	15	6
Loco_081919r2	1	1	12	V23.FA	1		2019-08-19 11:03:43	1	2	1	3	1	1	0	0	2	0	0	1	1	0	0	0	13	20	44	50	49	25	23	19	12	11	9	9	8	5	4	4	3	295	21	46	51	52	26	24	19	12
Loco_081919r2	2	1	1	V23.FB	1		2019-08-19 11:03:43	0	3	2	3	0	1	0	1	0	0	1	1	1	0	1	1	15	21	35	46	49	47	48	42	32	41	26	32	44	40	36	34	14	587	21	38	48	52	47	49	42	33
Loco_081919r2	2	1	2	V23.FB	1		2019-08-19 11:03:43	1	2	3	5	0	0	0	3	1	1	0	3	1	1	3	0	24	14	21	37	40	39	31	30	26	28	26	26	25	25	30	21	6	425	15	23	40	45	39	31	30	29
Loco_081919r2	2	1	3	V23.FB	1		2019-08-19 11:03:43	0	1	2	1	0	1	0	0	1	0	0	0	0	0	3	0	9	7	15	27	28	25	21	17	12	11	7	9	13	10	5	6	1	214	7	16	29	29	25	22	17	12
Loco_081919r2	2	1	4	V23.FB	1		2019-08-19 11:03:43	0	2	1	2	0	0	2	0	2	0	0	0	0	2	1	0	12	6	15	21	31	28	23	14	11	13	7	6	11	17	18	18	4	243	6	17	22	33	28	23	16	11
Loco_081919r2	2	1	5	V23.FB	1		2019-08-19 11:03:43	0	1	3	1	0	0	0	0	0	0	0	0	4	5	0	0	14	2	9	12	16	12	11	7	7	5	3	6	11	11	14	10	1	137	2	10	15	17	12	11	7	7
Loco_081919r2	2	1	6	V23.FB	1		2019-08-19 11:03:43	0	2	5	1	0	1	2	0	0	0	1	0	3	1	1	0	17	5	18	23	20	17	15	12	10	12	7	8	14	17	15	11	4	208	5	20	28	21	17	16	14	10
Loco_081919r2	2	1	7	V23.FB	1		2019-08-19 11:03:43	0	3	1	3	3	1	0	0	2	0	0	1	0	0	0	0	14	0	7	14	18	13	7	5	5	3	0	2	3	1	1	1	0	80	0	10	15	21	16	8	5	5
Loco_081919r2	2	1	8	V23.FB	1		2019-08-19 11:03:43	0	2	1	5	4	0	0	1	0	0	0	0	0	1	2	0	16	0	7	18	26	27	16	5	6	3	0	0	4	4	6	1	0	123	0	9	19	31	31	16	5	7
Loco_081919r2	2	1	9	V23.FB	1		2019-08-19 11:03:43	0	2	3	6	3	4	0	0	2	0	0	0	3	1	0	0	24	7	16	25	35	31	22	18	9	9	8	10	8	8	6	3	2	217	7	18	28	41	34	26	18	9
Loco_081919r2	2	1	10	V23.FB	1		2019-08-19 11:03:43	0	1	1	0	1	1	0	0	0	0	0	0	0	0	0	0	4	4	13	16	16	17	9	4	4	2	2	2	4	5	4	3	1	106	4	14	17	16	18	10	4	4
Loco_081919r2	2	1	11	V23.FB	1		2019-08-19 11:03:43	1	3	3	4	4	1	0	0	1	1	0	1	1	0	0	0	20	6	11	12	15	18	14	8	2	3	4	5	1	1	1	1	1	103	7	14	15	19	22	15	8	2
Loco_081919r2	2	1	12	V23.FB	1		2019-08-19 11:03:43	2	1	0	0	0	0	3	0	1	0	0	0	1	0	0	0	8	6	12	15	13	15	18	15	10	7	6	5	5	4	3	4	2	140	8	13	15	13	15	18	18	10
Loco_081919r2	3	1	1	V23.FC	1		2019-08-19 11:03:43	0	0	0	1	2	1	0	0	1	0	3	1	2	2	4	1	18	12	31	38	41	40	48	37	33	40	33	63	59	53	53	55	13	649	12	31	38	42	42	49	37	33
Loco_081919r2	3	1	2	V23.FC	1		2019-08-19 11:03:43	1	0	2	3	0	2	0	1	1	0	3	2	3	3	2	0	23	16	36	42	52	38	53	46	50	49	46	71	62	65	38	45	10	719	17	36	44	55	38	55	46	51
Loco_081919r2	3	1	3	V23.FC	1		2019-08-19 11:03:43	0	1	2	2	0	0	1	1	0	2	3	2	3	1	3	1	22	5	31	33	37	37	46	36	35	35	38	58	62	60	48	38	10	609	5	32	35	39	37	46	37	36
Loco_081919r2	3	1	4	V23.FC	1		2019-08-19 11:03:43	0	1	1	2	1	2	2	2	2	0	1	0	1	3	3	0	21	6	17	23	27	32	59	38	35	36	29	53	42	45	40	32	6	520	6	18	24	29	33	61	40	37
Loco_081919r2	3	1	5	V23.FC	1		2019-08-19 11:03:43	0	0	1	0	1	2	0	0	0	1	1	3	5	3	0	0	17	3	12	14	16	28	50	23	24	22	23	61	59	51	39	32	5	462	3	12	15	16	29	52	23	24
Loco_081919r2	3	1	6	V23.FC	1		2019-08-19 11:03:43	0	0	0	2	0	1	1	0	0	0	2	1	2	1	0	0	10	4	17	15	28	26	34	24	30	27	25	51	41	36	34	24	5	421	4	17	15	30	26	35	25	30
Loco_081919r2	3	1	7	V23.FC	1		2019-08-19 11:03:43	0	0	0	0	0	0	0	0	0	1	9	2	2	6	4	0	24	1	7	7	9	16	25	18	28	21	27	51	47	43	48	40	7	395	1	7	7	9	16	25	18	28
Loco_081919r2	3	1	8	V23.FC	1		2019-08-19 11:03:43	0	1	0	2	0	2	0	1	2	1	1	2	2	2	1	0	17	7	12	10	17	18	26	27	27	35	27	45	44	38	37	34	8	412	7	13	10	19	18	28	27	28
Loco_081919r2	3	1	9	V23.FC	1		2019-08-19 11:03:43	0	0	0	1	5	0	4	0	2	1	2	7	4	2	2	0	30	1	5	10	16	22	18	18	27	23	22	57	43	36	22	24	3	347	1	5	10	17	27	18	22	27
Loco_081919r2	3	1	10	V23.FC	1		2019-08-19 11:03:43	0	0	0	1	1	1	0	0	3	1	3	2	3	3	1	0	19	0	3	8	12	18	37	11	14	12	14	47	37	34	17	14	1	279	0	3	8	13	19	38	11	14
Loco_081919r2	3	1	11	V23.FC	1		2019-08-19 11:03:43	0	0	0	0	0	2	0	0	1	1	4	8	6	1	0	0	23	0	2	2	3	6	16	12	16	22	17	42	38	45	31	19	3	274	0	2	2	3	6	18	12	16
Loco_081919r2	3	1	12	V23.FC	1		2019-08-19 11:03:43	0	0	0	0	0	3	0	0	0	0	2	1	3	2	0	0	11	4	17	26	34	27	43	24	28	27	19	43	41	37	27	16	5	418	4	17	26	34	27	46	24	28
Loco_081919r2	4	1	1	V23.FD	1		2019-08-19 11:03:43	0	2	0	1	1	0	0	0	0	0	2	2	0	0	0	1	9	16	42	51	60	62	67	72	72	81	43	75	78	35	46	23	7	830	16	44	51	61	63	67	72	72
Loco_081919r2	4	1	2	V23.FD	1		2019-08-19 11:03:43	0	2	0	0	0	1	2	2	1	1	3	0	1	1	3	0	17	12	39	56	65	70	89	88	84	89	49	82	88	39	46	31	10	937	12	41	56	65	70	90	90	86
Loco_081919r2	4	1	3	V23.FD	1		2019-08-19 11:03:43	0	0	1	0	1	0	0	1	4	2	3	2	2	5	0	0	21	4	26	40	43	49	47	61	63	64	32	56	71	39	44	14	4	657	4	26	41	43	50	47	61	64
Loco_081919r2	4	1	4	V23.FD	1		2019-08-19 11:03:43	0	0	1	0	1	2	1	1	0	4	3	1	0	1	6	0	21	6	16	21	27	39	50	51	55	55	27	51	50	26	30	26	5	535	6	16	22	27	40	52	52	56
Loco_081919r2	4	1	5	V23.FD	1		2019-08-19 11:03:43	0	0	1	1	1	1	1	3	2	1	0	2	2	4	1	0	20	6	15	25	37	48	57	54	66	55	27	50	46	32	33	11	2	564	6	15	26	38	49	58	55	69
Loco_081919r2	4	1	6	V23.FD	1		2019-08-19 11:03:43	0	0	0	0	2	2	0	1	0	0	3	0	1	1	1	0	11	6	17	28	37	41	46	56	62	56	28	51	48	42	28	13	3	562	6	17	28	37	43	48	56	63
Loco_081919r2	4	1	7	V23.FD	1		2019-08-19 11:03:43	0	0	0	0	0	0	1	2	0	1	1	4	3	3	4	0	19	5	9	21	23	42	35	58	59	63	31	58	59	32	38	23	7	563	5	9	21	23	42	35	59	61
Loco_081919r2	4	1	8	V23.FD	1		2019-08-19 11:03:43	0	1	2	2	1	3	0	1	2	0	1	0	0	11	1	0	25	7	20	22	36	29	42	47	49	58	27	48	57	44	39	20	1	546	7	21	24	38	30	45	47	50
Loco_081919r2	4	1	9	V23.FD	1		2019-08-19 11:03:43	1	0	1	0	0	1	0	0	1	1	1	2	0	0	2	0	10	9	15	17	28	28	28	25	26	25	21	32	54	26	32	18	4	388	10	15	18	28	28	29	25	26
Loco_081919r2	4	1	10	V23.FD	1		2019-08-19 11:03:43	0	0	0	1	2	4	0	1	0	0	2	1	5	6	1	0	23	0	3	7	16	17	19	27	37	35	12	53	51	35	37	13	2	364	0	3	7	17	19	23	27	38
Loco_081919r2	4	1	11	V23.FD	1		2019-08-19 11:03:43	0	0	1	0	1	1	1	0	2	4	2	4	2	3	3	0	24	3	8	18	29	29	35	40	35	35	15	32	28	25	24	10	2	368	3	8	19	29	30	36	41	35
Loco_081919r2	4	1	12	V23.FD	1		2019-08-19 11:03:43	0	0	0	0	0	0	1	1	2	1	0	3	1	2	2	0	13	2	6	6	10	11	16	20	25	25	18	31	47	25	27	16	5	290	2	6	6	10	11	16	21	26
Loco_081919r2	5	1	1	V23.FE	1		2019-08-19 11:03:43	3	3	5	2	0	1	1	0	0	0	1	0	1	1	3	0	21	21	37	51	54	59	53	50	38	43	40	41	46	38	36	23	10	640	24	40	56	56	59	54	51	38
Loco_081919r2	5	1	2	V23.FE	1		2019-08-19 11:03:43	0	7	0	2	1	1	0	2	1	0	0	1	3	0	0	1	19	18	32	34	32	29	35	42	35	40	31	26	26	19	17	13	5	434	18	39	34	34	30	36	42	37
Loco_081919r2	5	1	3	V23.FE	1		2019-08-19 11:03:43	1	2	4	2	2	1	4	0	0	0	0	1	0	1	0	0	18	14	39	35	38	37	38	34	16	19	13	12	10	8	13	10	5	341	15	41	39	40	39	39	38	16
Loco_081919r2	5	1	4	V23.FE	1		2019-08-19 11:03:43	0	2	7	2	2	2	0	0	0	0	0	0	1	3	0	0	19	4	9	23	24	28	26	13	10	14	10	5	5	8	8	7	3	197	4	11	30	26	30	28	13	10
Loco_081919r2	5	1	5	V23.FE	1		2019-08-19 11:03:43	0	3	2	2	0	1	0	0	1	0	0	0	0	0	0	0	9	5	25	30	31	16	20	15	5	8	8	7	7	4	2	1	1	185	5	28	32	33	16	21	15	5
Loco_081919r2	5	1	6	V23.FE	1		2019-08-19 11:03:43	1	5	3	4	2	0	0	1	0	0	1	0	0	0	0	0	17	7	18	28	25	12	12	6	7	5	5	11	7	5	7	7	4	166	8	23	31	29	14	12	6	8
Loco_081919r2	5	1	7	V23.FE	1		2019-08-19 11:03:43	0	2	3	4	0	1	2	0	0	0	0	0	1	2	0	0	15	9	22	24	23	12	17	10	4	2	3	7	7	6	3	4	0	153	9	24	27	27	12	18	12	4
Loco_081919r2	5	1	8	V23.FE	1		2019-08-19 11:03:43	0	0	3	3	1	3	1	0	0	0	1	0	0	0	2	0	14	6	21	27	24	22	25	17	9	8	3	10	9	9	5	6	5	206	6	21	30	27	23	28	18	9
Loco_081919r2	5	1	9	V23.FE	1		2019-08-19 11:03:43	0	5	2	1	1	1	1	0	0	0	0	2	0	0	0	0	13	12	24	23	17	12	15	9	4	6	2	11	11	8	8	5	4	171	12	29	25	18	13	16	10	4
Loco_081919r2	5	1	10	V23.FE	1		2019-08-19 11:03:43	0	4	5	4	2	2	2	0	0	0	0	0	0	2	0	1	22	0	6	12	12	7	7	4	1	1	1	3	4	6	5	3	1	73	0	10	17	16	9	9	6	1
Loco_081919r2	5	1	11	V23.FE	1		2019-08-19 11:03:43	0	4	4	1	0	4	0	0	0	0	0	0	0	1	0	1	15	1	11	15	10	4	10	12	3	5	3	8	4	5	4	4	1	100	1	15	19	11	4	14	12	3
Loco_081919r2	5	1	12	V23.FE	1		2019-08-19 11:03:43	0	9	2	0	0	0	0	0	1	0	0	0	0	0	0	0	12	6	16	13	8	5	3	4	3	6	5	7	5	6	3	2	1	93	6	25	15	8	5	3	4	3
Loco_082619r1	1	1	1	V24.MA	1		2019-08-26 09:36:04	0	2	1	2	0	1	0	2	0	2	1	1	2	0	1	0	15	15	29	38	47	63	67	74	77	79	69	70	59	59	42	22	8	818	15	31	39	49	63	68	74	79
Loco_082619r1	1	1	2	V24.MA	1		2019-08-26 09:36:04	0	0	0	2	2	0	1	0	2	1	1	3	1	1	0	1	15	7	16	26	44	44	46	61	54	56	49	51	42	31	26	13	4	570	7	16	26	46	46	46	62	54
Loco_082619r1	1	1	3	V24.MA	1		2019-08-26 09:36:04	1	1	2	2	0	1	2	0	1	1	0	2	3	0	1	0	17	21	34	26	31	39	44	36	36	43	34	32	28	28	8	9	2	451	22	35	28	33	39	45	38	36
Loco_082619r1	1	1	4	V24.MA	1		2019-08-26 09:36:04	0	1	0	1	8	5	0	3	0	0	0	2	0	1	0	0	21	10	20	22	33	43	43	42	38	36	30	32	26	19	17	11	2	424	10	21	22	34	51	48	42	41
Loco_082619r1	1	1	5	V24.MA	1		2019-08-26 09:36:04	0	0	1	1	2	2	2	2	2	2	1	2	3	1	0	0	21	5	6	11	17	28	33	27	33	34	29	23	22	16	9	6	2	301	5	6	12	18	30	35	29	35
Loco_082619r1	1	1	6	V24.MA	1		2019-08-26 09:36:04	1	1	1	0	1	0	0	2	0	0	0	6	3	3	0	0	18	8	17	23	32	37	28	38	33	33	30	30	30	21	19	8	1	388	9	18	24	32	38	28	38	35
Loco_082619r1	1	1	7	V24.MA	1		2019-08-26 09:36:04	0	1	0	1	2	0	1	0	6	1	1	2	3	2	0	0	20	3	7	11	18	18	21	25	18	21	19	22	15	19	19	6	1	243	3	8	11	19	20	21	26	18
Loco_082619r1	1	1	8	V24.MA	1		2019-08-26 09:36:04	0	0	0	3	1	1	6	2	0	0	0	0	0	0	0	0	13	6	20	25	29	37	38	30	25	20	19	19	11	12	6	3	2	302	6	20	25	32	38	39	36	27
Loco_082619r1	1	1	9	V24.MA	1		2019-08-26 09:36:04	0	1	0	2	1	2	0	0	1	0	2	2	4	2	2	0	19	2	5	10	15	20	21	20	20	26	23	32	34	27	15	13	1	284	2	6	10	17	21	23	20	20
Loco_082619r1	1	1	10	V24.MA	1		2019-08-26 09:36:04	0	3	1	0	0	0	2	4	1	1	3	0	2	1	0	0	18	8	11	14	18	23	21	29	28	21	19	10	14	12	10	8	10	256	8	14	15	18	23	21	31	32
Loco_082619r1	1	1	11	V24.MA	1		2019-08-26 09:36:04	0	0	0	0	1	0	14	2	0	3	1	0	1	0	0	0	22	1	3	6	8	12	8	17	14	13	13	8	7	5	4	2	1	122	1	3	6	8	13	8	31	16
Loco_082619r1	1	1	12	V24.MA	1		2019-08-26 09:36:04	0	1	0	0	1	1	3	0	0	4	0	0	1	0	0	0	11	6	10	12	14	13	16	30	24	28	22	21	18	15	11	9	9	258	6	11	12	14	14	17	33	24
Loco_082619r1	2	1	1	V24.MB	1		2019-08-26 09:36:04	1	1	1	3	1	0	0	0	0	0	3	0	2	1	0	1	14	31	33	30	34	42	39	35	32	37	43	56	52	54	30	25	22	595	32	34	31	37	43	39	35	32
Loco_082619r1	2	1	2	V24.MB	1		2019-08-26 09:36:04	0	1	1	0	0	3	0	0	0	1	3	1	1	1	4	1	17	20	24	39	35	38	44	41	34	33	39	49	42	45	37	28	11	559	20	25	40	35	38	47	41	34
Loco_082619r1	2	1	3	V24.MB	1		2019-08-26 09:36:04	3	0	0	0	0	0	4	0	0	6	2	3	1	1	0	0	20	21	22	28	27	27	29	42	40	40	51	46	33	31	17	7	2	463	24	22	28	27	27	29	46	40
Loco_082619r1	2	1	4	V24.MB	1		2019-08-26 09:36:04	2	1	4	1	0	0	1	0	0	3	1	0	1	3	1	0	18	20	26	26	20	33	28	36	26	23	27	31	28	25	21	17	9	396	22	27	30	21	33	28	37	26
Loco_082619r1	2	1	5	V24.MB	1		2019-08-26 09:36:04	1	1	7	1	3	3	1	0	0	1	0	0	0	0	1	2	21	13	16	26	14	28	27	21	16	12	14	14	14	17	14	15	10	271	14	17	33	15	31	30	22	16
Loco_082619r1	2	1	6	V24.MB	1		2019-08-26 09:36:04	2	1	8	5	5	2	0	0	0	1	1	0	1	3	0	0	29	12	11	20	28	17	13	8	7	5	13	11	8	8	5	3	0	169	14	12	28	33	22	15	8	7
Loco_082619r1	2	1	7	V24.MB	1		2019-08-26 09:36:04	3	2	3	7	0	0	0	2	0	0	1	0	0	0	1	3	22	20	30	12	24	28	23	19	19	18	19	22	19	19	24	18	12	326	23	32	15	31	28	23	19	21
Loco_082619r1	2	1	8	V24.MB	1		2019-08-26 09:36:04	1	2	3	2	8	8	3	0	0	0	0	0	2	3	0	1	33	18	22	17	20	32	39	28	15	19	17	20	18	23	23	19	10	340	19	24	20	22	40	47	31	15
Loco_082619r1	2	1	9	V24.MB	1		2019-08-26 09:36:04	4	6	1	1	1	1	0	1	2	2	0	0	1	0	0	1	21	19	24	14	13	21	17	16	25	20	16	16	15	13	15	13	11	268	23	30	15	14	22	18	16	26
Loco_082619r1	2	1	10	V24.MB	1		2019-08-26 09:36:04	7	3	1	1	2	1	0	1	2	3	2	0	1	2	0	1	27	15	17	21	21	27	30	25	35	32	31	30	25	24	17	11	6	367	22	20	22	22	29	31	25	36
Loco_082619r1	2	1	11	V24.MB	1		2019-08-26 09:36:04	4	1	2	0	0	0	2	0	0	0	0	0	1	2	4	2	18	18	13	17	16	19	24	31	24	16	23	24	27	22	20	16	7	317	22	14	19	16	19	24	33	24
Loco_082619r1	2	1	12	V24.MB	1		2019-08-26 09:36:04	10	0	0	12	1	0	0	0	0	0	0	0	0	0	0	0	23	15	8	7	13	11	8	12	7	5	4	12	10	8	8	3	3	134	25	8	7	25	12	8	12	7
Loco_082619r1	3	1	1	V24.MC	1		2019-08-26 09:36:04	0	0	2	1	3	1	2	2	1	0	2	1	1	0	0	0	16	11	40	37	53	62	57	53	45	35	33	31	20	22	18	16	4	537	11	40	39	54	65	58	55	47
Loco_082619r1	3	1	2	V24.MC	1		2019-08-26 09:36:04	1	0	2	2	0	1	1	0	0	3	1	0	0	1	0	0	12	8	28	36	40	40	55	45	50	34	41	43	37	36	28	26	3	550	9	28	38	42	40	56	46	50
Loco_082619r1	3	1	3	V24.MC	1		2019-08-26 09:36:04	0	4	1	0	1	1	2	0	0	1	3	1	0	1	0	0	15	5	22	26	36	49	51	45	42	34	43	38	27	28	22	17	2	487	5	26	27	36	50	52	47	42
Loco_082619r1	3	1	4	V24.MC	1		2019-08-26 09:36:04	0	0	0	2	1	4	1	0	1	0	2	2	0	1	1	0	15	1	12	10	25	25	29	37	34	31	39	31	26	23	21	20	0	364	1	12	10	27	26	33	38	34
Loco_082619r1	3	1	5	V24.MC	1		2019-08-26 09:36:04	1	0	0	1	1	1	5	1	1	1	2	8	0	1	0	0	23	2	3	5	12	18	19	24	31	26	28	27	23	20	9	6	1	254	3	3	5	13	19	20	29	32
Loco_082619r1	3	1	6	V24.MC	1		2019-08-26 09:36:04	0	1	0	2	2	2	3	3	4	3	0	1	2	1	0	0	24	0	8	18	20	18	20	24	27	21	15	14	9	12	5	3	0	214	0	9	18	22	20	22	27	30
Loco_082619r1	3	1	7	V24.MC	1		2019-08-26 09:36:04	2	0	0	0	1	3	0	1	0	2	3	2	0	1	4	0	19	10	20	17	28	27	34	28	51	35	46	42	40	31	34	32	7	482	12	20	17	28	28	37	28	52
Loco_082619r1	3	1	8	V24.MC	1		2019-08-26 09:36:04	0	0	0	0	1	2	2	2	2	3	2	0	2	0	0	1	17	1	2	6	9	10	22	15	28	26	35	36	27	20	10	6	1	254	1	2	6	9	11	24	17	30
Loco_082619r1	3	1	9	V24.MC	1		2019-08-26 09:36:04	0	0	0	0	0	0	2	1	3	4	5	3	4	1	0	0	23	0	3	3	7	10	7	15	24	31	30	29	26	25	16	14	2	242	0	3	3	7	10	7	17	25
Loco_082619r1	3	1	10	V24.MC	1		2019-08-26 09:36:04	0	1	0	0	1	0	2	7	1	1	2	2	4	4	0	0	25	2	7	6	11	7	8	9	10	9	13	25	20	22	18	12	4	183	2	8	6	11	8	8	11	17
Loco_082619r1	3	1	11	V24.MC	1		2019-08-26 09:36:04	0	0	0	0	0	1	0	4	0	1	3	1	1	4	0	0	15	0	0	0	1	3	7	5	11	7	12	13	7	8	9	7	1	91	0	0	0	1	3	8	5	15
Loco_082619r1	3	1	12	V24.MC	1		2019-08-26 09:36:04	0	0	0	0	0	2	1	4	4	3	2	2	4	2	0	0	24	2	2	4	9	8	17	20	50	56	32	24	18	24	17	8	1	292	2	2	4	9	8	19	21	54
Loco_082619r1	4	1	1	V24.MD	1		2019-08-26 09:36:04	1	1	2	2	2	0	1	0	0	0	2	2	1	0	1	0	15	24	65	74	91	96	99	114	115	101	83	70	56	56	43	33	10	1130	25	66	76	93	98	99	115	115
Loco_082619r1	4	1	2	V24.MD	1		2019-08-26 09:36:04	1	1	0	1	1	2	0	0	0	1	2	0	3	0	1	0	13	11	31	32	45	55	54	63	76	93	88	96	68	63	48	39	14	876	12	32	32	46	56	56	63	76
Loco_082619r1	4	1	3	V24.MD	1		2019-08-26 09:36:04	6	1	2	2	0	2	1	2	0	2	4	3	0	0	0	1	26	17	24	29	30	32	48	53	49	48	44	58	40	37	40	20	5	574	23	25	31	32	32	50	54	51
Loco_082619r1	4	1	4	V24.MD	1		2019-08-26 09:36:04	0	1	1	4	2	1	0	0	2	0	0	6	0	1	0	1	19	14	30	35	45	53	59	57	67	65	59	66	49	43	38	25	5	710	14	31	36	49	55	60	57	67
Loco_082619r1	4	1	5	V24.MD	1		2019-08-26 09:36:04	0	0	0	0	0	1	0	1	4	6	0	1	4	2	0	0	19	10	24	26	37	40	47	63	70	84	70	72	66	49	40	30	12	740	10	24	26	37	40	48	63	71
Loco_082619r1	4	1	6	V24.MD	1		2019-08-26 09:36:04	0	0	0	1	2	3	4	1	1	3	4	2	1	2	0	0	24	11	7	11	17	15	21	26	39	26	18	33	27	23	16	11	3	304	11	7	11	18	17	24	30	40
Loco_082619r1	4	1	7	V24.MD	1		2019-08-26 09:36:04	1	0	0	3	1	2	1	0	1	1	1	4	3	1	2	0	21	13	23	29	44	41	45	53	52	53	40	46	42	32	25	18	3	559	14	23	29	47	42	47	54	52
Loco_082619r1	4	1	8	V24.MD	1		2019-08-26 09:36:04	4	4	0	1	0	1	0	0	2	0	2	4	1	4	1	1	25	15	27	23	33	45	50	47	49	49	35	55	49	42	32	27	4	582	19	31	23	34	45	51	47	49
Loco_082619r1	4	1	9	V24.MD	1		2019-08-26 09:36:04	1	1	1	3	2	1	1	0	1	0	3	2	1	0	4	1	22	14	21	12	19	31	37	35	38	37	26	34	31	33	28	28	10	434	15	22	13	22	33	38	36	38
Loco_082619r1	4	1	10	V24.MD	1		2019-08-26 09:36:04	1	0	0	2	4	3	0	0	1	0	0	1	1	3	2	1	19	16	17	18	36	37	39	33	41	40	26	32	29	26	19	19	11	439	17	17	18	38	41	42	33	41
Loco_082619r1	4	1	11	V24.MD	1		2019-08-26 09:36:04	1	12	0	3	9	2	2	2	0	0	0	1	0	0	0	0	32	16	11	5	27	37	19	14	15	10	9	15	13	5	6	1	0	203	17	23	5	30	46	21	16	17
Loco_082619r1	4	1	12	V24.MD	1		2019-08-26 09:36:04	1	0	0	4	3	3	0	0	2	2	0	1	0	0	1	2	19	13	17	16	30	34	41	64	54	74	57	48	47	31	28	21	8	583	14	17	16	34	37	44	64	54
Loco_082619r1	5	1	1	V24.ME	1		2019-08-26 09:36:04	1	0	3	1	0	0	0	1	0	1	3	3	0	6	0	1	20	13	31	32	37	36	37	40	47	54	65	72	72	61	61	53	24	735	14	31	35	38	36	37	40	48
Loco_082619r1	5	1	2	V24.ME	1		2019-08-26 09:36:04	0	0	4	5	0	1	0	0	4	2	0	3	0	0	1	0	20	8	28	38	43	44	40	45	41	48	45	45	44	38	35	21	7	570	8	28	42	48	44	41	45	41
Loco_082619r1	5	1	3	V24.ME	1		2019-08-26 09:36:04	2	3	4	3	3	0	2	0	1	0	0	3	0	0	0	0	21	16	32	43	44	36	32	21	15	20	14	15	16	7	9	5	1	326	18	35	47	47	39	32	23	15
Loco_082619r1	5	1	4	V24.ME	1		2019-08-26 09:36:04	3	3	4	1	0	1	0	0	0	0	0	0	1	0	0	0	13	18	33	47	46	30	24	9	10	11	12	11	8	5	5	8	2	279	21	36	51	47	30	25	9	10
Loco_082619r1	5	1	5	V24.ME	1		2019-08-26 09:36:04	4	5	0	5	0	5	0	0	0	0	0	0	1	0	0	0	20	12	26	32	31	26	20	10	5	7	11	9	6	4	3	2	2	206	16	31	32	36	26	25	10	5
Loco_082619r1	5	1	6	V24.ME	1		2019-08-26 09:36:04	3	6	2	3	0	1	0	0	0	1	0	0	1	0	0	0	17	25	33	31	42	31	20	17	15	14	11	10	14	10	10	7	2	292	28	39	33	45	31	21	17	15
Loco_082619r1	5	1	7	V24.ME	1		2019-08-26 09:36:04	10	2	3	2	0	0	0	0	0	0	0	1	0	0	0	0	18	20	17	14	15	10	6	3	2	3	2	3	3	2	1	1	0	102	30	19	17	17	10	6	3	2
Loco_082619r1	5	1	8	V24.ME	1		2019-08-26 09:36:04	11	1	5	1	2	0	0	0	0	0	0	0	0	2	0	0	22	21	14	13	11	10	5	4	3	4	2	2	2	2	4	1	0	98	32	15	18	12	12	5	4	3
Loco_082619r1	5	1	9	V24.ME	1		2019-08-26 09:36:04	7	2	6	1	1	1	0	1	0	1	0	1	1	0	0	1	23	19	16	24	19	17	13	17	12	14	13	11	13	10	9	6	4	217	26	18	30	20	18	14	17	13
Loco_082619r1	5	1	10	V24.ME	1		2019-08-26 09:36:04	8	0	2	2	0	0	0	0	0	1	1	1	1	0	2	0	18	21	14	24	26	25	26	17	15	14	11	9	9	7	5	6	3	232	29	14	26	28	25	26	17	15
Loco_082619r1	5	1	11	V24.ME	1		2019-08-26 09:36:04	6	0	7	5	1	1	0	0	0	0	0	0	0	0	0	0	20	20	10	16	19	19	11	3	4	2	2	1	1	2	1	1	1	113	26	10	23	24	20	12	3	4
Loco_082619r1	5	1	12	V24.ME	1		2019-08-26 09:36:04	9	0	8	2	1	0	0	0	0	0	0	0	0	0	0	0	20	16	1	8	12	5	1	1	0	0	0	0	0	0	0	0	0	44	25	1	16	14	6	1	1	0
Loco_082619r2	1	1	1	V24.FA	1		2019-08-26 13:56:24	0	1	1	1	0	0	1	0	1	1	3	0	2	4	2	0	17	31	42	55	73	76	71	87	75	65	56	63	57	50	46	34	16	897	31	43	56	74	76	71	88	75
Loco_082619r2	1	1	2	V24.FA	1		2019-08-26 13:56:24	1	0	5	0	0	1	1	3	0	0	0	0	2	0	1	0	14	31	29	56	63	55	54	75	62	48	42	44	41	26	24	27	14	691	32	29	61	63	55	55	76	65
Loco_082619r2	1	1	3	V24.FA	1		2019-08-26 13:56:24	1	0	4	2	2	0	3	2	0	0	7	1	4	1	0	0	27	20	38	50	54	64	56	51	36	35	25	23	25	19	16	13	8	533	21	38	54	56	66	56	54	38
Loco_082619r2	1	1	4	V24.FA	1		2019-08-26 13:56:24	2	0	0	1	0	0	2	0	0	0	0	1	0	2	2	0	10	22	27	35	33	45	32	35	27	25	19	20	31	35	36	30	13	465	24	27	35	34	45	32	37	27
Loco_082619r2	1	1	5	V24.FA	1		2019-08-26 13:56:24	1	2	2	1	1	1	1	0	0	3	0	0	4	6	3	0	25	11	17	21	16	27	28	28	12	8	11	10	9	19	16	12	1	246	12	19	23	17	28	29	29	12
Loco_082619r2	1	1	6	V24.FA	1		2019-08-26 13:56:24	1	0	1	1	4	2	2	0	0	0	0	1	5	1	0	0	18	14	24	31	29	43	32	45	34	21	15	20	19	20	18	16	7	388	15	24	32	30	47	34	47	34
Loco_082619r2	1	1	7	V24.FA	1		2019-08-26 13:56:24	0	0	2	2	2	4	1	1	0	0	0	0	0	0	0	0	12	17	25	33	50	46	39	50	43	29	21	19	21	24	19	16	13	465	17	25	35	52	48	43	51	44
Loco_082619r2	1	1	8	V24.FA	1		2019-08-26 13:56:24	0	0	3	0	1	0	2	0	2	3	1	3	3	9	1	0	28	6	10	13	19	22	22	28	22	23	21	22	23	22	18	14	2	287	6	10	16	19	23	22	30	22
Loco_082619r2	1	1	9	V24.FA	1		2019-08-26 13:56:24	0	1	2	1	1	2	3	1	2	0	0	1	3	2	3	0	22	12	16	21	34	40	44	39	37	26	24	24	29	27	29	19	6	427	12	17	23	35	41	46	42	38
Loco_082619r2	1	1	10	V24.FA	1		2019-08-26 13:56:24	0	2	1	4	2	0	0	0	0	0	1	1	2	1	2	0	16	14	29	36	28	26	19	28	18	27	19	21	27	17	17	15	10	351	14	31	37	32	28	19	28	18
Loco_082619r2	1	1	11	V24.FA	1		2019-08-26 13:56:24	0	1	0	1	0	0	2	2	0	1	1	0	1	0	4	2	15	6	11	18	27	32	23	22	11	13	15	12	17	23	20	22	13	285	6	12	18	28	32	23	24	13
Loco_082619r2	1	1	12	V24.FA	1		2019-08-26 13:56:24	1	0	2	3	2	0	0	0	0	1	0	0	0	8	2	6	25	3	4	8	8	6	4	5	1	2	6	5	7	7	15	8	6	95	4	4	10	11	8	4	5	1
Loco_082619r2	2	1	1	V24.FB	1		2019-08-26 13:56:24	0	2	3	1	0	1	0	0	0	0	3	2	2	6	0	2	22	19	31	38	38	36	37	38	32	33	29	37	43	43	48	38	26	566	19	33	41	39	36	38	38	32
Loco_082619r2	2	1	2	V24.FB	1		2019-08-26 13:56:24	4	0	2	2	2	0	0	0	2	0	3	0	2	2	0	0	19	19	29	38	44	41	39	39	28	26	22	27	32	31	29	17	13	474	23	29	40	46	43	39	39	28
Loco_082619r2	2	1	3	V24.FB	1		2019-08-26 13:56:24	1	2	10	1	0	4	0	0	0	0	1	7	0	2	2	0	30	27	30	33	38	32	32	24	18	15	18	23	21	17	13	13	7	361	28	32	43	39	32	36	24	18
Loco_082619r2	2	1	4	V24.FB	1		2019-08-26 13:56:24	5	6	2	1	3	1	1	0	0	1	2	2	1	1	0	0	26	27	35	38	42	50	38	33	21	30	28	25	22	21	18	13	8	449	32	41	40	43	53	39	34	21
Loco_082619r2	2	1	5	V24.FB	1		2019-08-26 13:56:24	2	2	8	0	3	3	2	2	0	0	2	0	0	1	0	1	26	27	18	27	36	34	23	13	9	8	8	13	10	9	7	5	3	250	29	20	35	36	37	26	15	11
Loco_082619r2	2	1	6	V24.FB	1		2019-08-26 13:56:24	1	0	11	2	4	0	0	1	0	2	1	0	4	0	0	0	26	20	35	36	42	38	32	18	13	11	13	17	15	11	9	4	3	317	21	35	47	44	42	32	18	14
Loco_082619r2	2	1	7	V24.FB	1		2019-08-26 13:56:24	4	2	2	11	2	1	0	0	0	1	2	1	1	0	0	0	27	32	23	33	39	28	17	8	7	6	5	11	9	9	7	7	7	248	36	25	35	50	30	18	8	7
[truncated: 521 more rows]
[truncated: 66 more columns]
