# Supplementary material for: Cognitive and behavioral effects of whole brain conventional or high dose rate (FLASH) proton irradiation in a neonatal Sprague Dawley rat model
Source: PLoS One. 2022 Sep 16;17(9):e0274007. doi: 10.1371/journal.pone.0274007 (PMC9481014; doi:10.1371/journal.pone.0274007)
Supplement: S1 Data — (ZIP) [file pone.0274007.s001.zip › Varian-1 MWM ACQ Final 5+8gy.xlsx]

## Sheet: ACQ
Test	Animal	Stage	Trial	Date	Duration	Distance	Mean speed	Max speed	Path efficiency
89	V07.MA	ACQ Day 1	1	2019-06-01	120	38.241	0.319	0.484	0.038
90	V07.MB	ACQ Day 1	1	2019-06-01	47.4	13.379	0.282	0.442	0.124
91	V07.MC	ACQ Day 1	1	2019-06-01	20.1	4.634	0.231	0.386	0.355
92	V07.MD	ACQ Day 1	1	2019-06-01	120	38.015	0.317	0.451	0.058
93	V07.ME	ACQ Day 1	1	2019-06-01	120	31.07	0.259	0.414	0.005
94	V07.FA	ACQ Day 1	1	2019-06-01	120	36.34	0.303	0.481	0.032
95	V07.FB	ACQ Day 1	1	2019-06-01	120	40.328	0.336	0.476	0.021
96	V07.FC	ACQ Day 1	1	2019-06-01	120	33.228	0.277	0.432	0.036
97	V07.FD	ACQ Day 1	1	2019-06-01	85.8	27.23	0.318	0.464	0.062
98	V07.MA	ACQ Day 1	2	2019-06-01	35.8	10.07	0.281	0.451	0.16
99	V07.MB	ACQ Day 1	2	2019-06-01	120	34.047	0.284	0.421	0.004
100	V07.MC	ACQ Day 1	2	2019-06-01	120	38.102	0.318	0.479	0.025
101	V07.MD	ACQ Day 1	2	2019-06-01	120	37.246	0.31	0.464	0.024
102	V07.ME	ACQ Day 1	2	2019-06-01	38.4	9.185	0.239	0.422	0.183
103	V07.FA	ACQ Day 1	2	2019-06-01	25.3	5.571	0.22	0.444	0.297
104	V07.FB	ACQ Day 1	2	2019-06-01	120	34.397	0.287	0.502	0.04
105	V07.FC	ACQ Day 1	2	2019-06-01	120	29.738	0.248	0.412	0.071
106	V07.FD	ACQ Day 1	2	2019-06-01	120	37.944	0.316	0.465	0.045
107	V07.MA	ACQ Day 1	3	2019-06-01	120	36.035	0.3	0.463	0.057
108	V07.MB	ACQ Day 1	3	2019-06-01	120	35.661	0.297	0.434	0.038
109	V07.MC	ACQ Day 1	3	2019-06-01	120	32.908	0.274	0.451	0.039
110	V07.MD	ACQ Day 1	3	2019-06-01	120	34.655	0.289	0.461	0.019
111	V07.ME	ACQ Day 1	3	2019-06-01	12.9	2.222	0.172	0.413	0.606
112	V07.FA	ACQ Day 1	3	2019-06-01	87	23.423	0.269	0.448	0.055
113	V07.FB	ACQ Day 1	3	2019-06-01	120	29.095	0.242	0.522	0.027
114	V07.FC	ACQ Day 1	3	2019-06-01	41.1	8.202	0.199	0.345	0.152
115	V07.FD	ACQ Day 1	3	2019-06-01	85.4	27.346	0.32	0.506	0.05
116	V07.MA	ACQ Day 1	4	2019-06-01	65.2	15.726	0.241	0.433	0.087
117	V07.MB	ACQ Day 1	4	2019-06-01	74.4	19.537	0.262	0.383	0.067
118	V07.MC	ACQ Day 1	4	2019-06-01	17	3.033	0.178	0.317	0.441
119	V07.MD	ACQ Day 1	4	2019-06-01	120	35.314	0.294	0.481	0.01
120	V07.ME	ACQ Day 1	4	2019-06-01	51.6	15.108	0.293	0.452	0.093
121	V07.FA	ACQ Day 1	4	2019-06-01	26.3	6.239	0.237	0.4	0.225
122	V07.FB	ACQ Day 1	4	2019-06-01	14.3	2.703	0.189	0.369	0.498
123	V07.FC	ACQ Day 1	4	2019-06-01	49.7	11.238	0.226	0.359	0.12
124	V07.FD	ACQ Day 1	4	2019-06-01	100.3	28.103	0.28	0.508	0.051
125	V08.MA	ACQ Day 1	1	2019-06-08	120	44.663	0.372	0.548	0.049
126	V08.MB	ACQ Day 1	1	2019-06-08	74.1	25.271	0.341	0.502	0.068
127	V08.MC	ACQ Day 1	1	2019-06-08	120	30.023	0.25	0.396	0.003
128	V08.MD	ACQ Day 1	1	2019-06-08	120	34.316	0.286	0.491	0.056
129	V08.ME	ACQ Day 1	1	2019-06-08	58.9	16.522	0.281	0.418	0.1
130	V08.FA	ACQ Day 1	1	2019-06-08	28	5.916	0.211	0.479	0.285
131	V08.FB	ACQ Day 1	1	2019-06-08	120	41.679	0.347	0.519	0.036
132	V08.FC	ACQ Day 1	1	2019-06-08	120	40.635	0.339	0.512	0.013
133	V08.FD	ACQ Day 1	1	2019-06-08	81.8	28.763	0.352	0.528	0.057
134	V08.FE	ACQ Day 1	1	2019-06-08	120	36.806	0.307	0.459	0.048
135	V08.MA	ACQ Day 1	2	2019-06-08	9	2.44	0.271	0.445	0.648
136	V08.MB	ACQ Day 1	2	2019-06-08	46.3	15.455	0.334	0.48	0.106
137	V08.MC	ACQ Day 1	2	2019-06-08	120	30.306	0.253	0.418	0.073
138	V08.MD	ACQ Day 1	2	2019-06-08	29.3	5.746	0.196	0.442	0.278
139	V08.ME	ACQ Day 1	2	2019-06-08	120	42.522	0.354	0.515	0.039
140	V08.FA	ACQ Day 1	2	2019-06-08	120	34.174	0.285	0.429	0.017
141	V08.FB	ACQ Day 1	2	2019-06-08	89.8	29.518	0.329	0.506	0.058
142	V08.FC	ACQ Day 1	2	2019-06-08	46	14.013	0.305	0.511	0.113
143	V08.FD	ACQ Day 1	2	2019-06-08	31.7	10.451	0.329	0.488	0.163
144	V08.FE	ACQ Day 1	2	2019-06-08	120	34.878	0.291	0.465	0.056
145	V08.MA	ACQ Day 1	3	2019-06-08	28.9	9.42	0.326	0.446	0.12
146	V08.MB	ACQ Day 1	3	2019-06-08	16.2	3.143	0.194	0.418	0.363
147	V08.MC	ACQ Day 1	3	2019-06-08	120	26.346	0.22	0.403	0.087
148	V08.MD	ACQ Day 1	3	2019-06-08	30.2	7.144	0.236	0.43	0.186
149	V08.ME	ACQ Day 1	3	2019-06-08	120	42.125	0.351	0.483	0.021
150	V08.FA	ACQ Day 1	3	2019-06-08	120	39.734	0.331	0.537	0.015
151	V08.FB	ACQ Day 1	3	2019-06-08	120	32.683	0.272	0.505	0.034
152	V08.FC	ACQ Day 1	3	2019-06-08	71.5	21.001	0.294	0.51	0.058
153	V08.FD	ACQ Day 1	3	2019-06-08	42.7	14.018	0.328	0.51	0.096
154	V08.FE	ACQ Day 1	3	2019-06-08	120	37.219	0.31	0.516	0.01
155	V08.MA	ACQ Day 1	4	2019-06-08	33.9	13.071	0.386	0.515	0.095
156	V08.MB	ACQ Day 1	4	2019-06-08	22.5	6.661	0.296	0.431	0.206
157	V08.MC	ACQ Day 1	4	2019-06-08	120	25.388	0.212	0.387	0.04
158	V08.MD	ACQ Day 1	4	2019-06-08	44.6	11.333	0.254	0.484	0.117
159	V08.ME	ACQ Day 1	4	2019-06-08	95.5	28.907	0.303	0.502	0.044
160	V08.FA	ACQ Day 1	4	2019-06-08	47.4	13.801	0.291	0.525	0.097
161	V08.FB	ACQ Day 1	4	2019-06-08	120	22.902	0.191	0.484	0.062
162	V08.FC	ACQ Day 1	4	2019-06-08	33.2	9.561	0.288	0.435	0.142
163	V08.FD	ACQ Day 1	4	2019-06-08	120	40.593	0.338	0.542	0.048
164	V08.FE	ACQ Day 1	4	2019-06-08	63	15.567	0.247	0.5	0.089
165	V09.MA	ACQ Day 1	1	2019-06-15	120	38.097	0.317	0.473	0.034
166	V09.MB	ACQ Day 1	1	2019-06-15	120	42.353	0.353	0.434	0.012
167	V09.MC	ACQ Day 1	1	2019-06-15	120	36.839	0.307	0.452	0.042
168	V09.MD	ACQ Day 1	1	2019-06-15	120	36.312	0.303	0.483	0.025
169	V09.ME	ACQ Day 1	1	2019-06-15	104.9	35.875	0.342	0.48	0.045
170	V09.MA	ACQ Day 1	2	2019-06-15	120	26.923	0.224	0.464	0.067
171	V09.MB	ACQ Day 1	2	2019-06-15	120	35.386	0.295	0.432	0.017
172	V09.MC	ACQ Day 1	2	2019-06-15	28.4	6.232	0.22	0.381	0.272
173	V09.MD	ACQ Day 1	2	2019-06-15	76.8	19.343	0.252	0.417	0.086
174	V09.ME	ACQ Day 1	2	2019-06-15	106.9	38.37	0.359	0.493	0.045
175	V09.MA	ACQ Day 1	3	2019-06-15	76.8	13.532	0.176	0.475	0.106
176	V09.MB	ACQ Day 1	3	2019-06-15	120	23.897	0.199	0.373	0.035
177	V09.MC	ACQ Day 1	3	2019-06-15	93.8	21.694	0.231	0.398	0.059
178	V09.MD	ACQ Day 1	3	2019-06-15	7.3	1.332	0.182	0.358	0.91
179	V09.ME	ACQ Day 1	3	2019-06-15	39.5	13.617	0.344	0.46	0.101
180	V09.MA	ACQ Day 1	4	2019-06-15	42.9	8.204	0.191	0.4	0.148
181	V09.MB	ACQ Day 1	4	2019-06-15	120	22.848	0.19	0.46	0.074
182	V09.MC	ACQ Day 1	4	2019-06-15	73.5	17.161	0.234	0.41	0.083
183	V09.MD	ACQ Day 1	4	2019-06-15	40.7	11.271	0.277	0.39	0.125
184	V09.ME	ACQ Day 1	4	2019-06-15	83.5	30.103	0.36	0.511	0.039
185	V10.MA	ACQ Day 1	1	2019-06-22	120	42.457	0.354	0.54	0.036
186	V10.MB	ACQ Day 1	1	2019-06-22	120	36.444	0.304	0.494	0.059
187	V10.MC	ACQ Day 1	1	2019-06-22	120	45.424	0.379	0.518	0.046
188	V10.MD	ACQ Day 1	1	2019-06-22	120	50.309	0.419	0.541	0.017
189	V10.ME	ACQ Day 1	1	2019-06-22	120	38.95	0.325	0.483	0.015
190	V10.FA	ACQ Day 1	1	2019-06-22	120	41.034	0.342	0.553	0.044
191	V10.FB	ACQ Day 1	1	2019-06-22	120	38.136	0.318	0.559	0.03
192	V10.FC	ACQ Day 1	1	2019-06-22	120	43.449	0.362	0.566	0.052
193	V10.FD	ACQ Day 1	1	2019-06-22	120	37.787	0.315	0.516	0.047
194	V10.FE	ACQ Day 1	1	2019-06-22	120	40.763	0.34	0.504	0.048
195	V10.MA	ACQ Day 1	2	2019-06-22	120	32.253	0.269	0.528	0.009
196	V10.MB	ACQ Day 1	2	2019-06-22	66.9	16.454	0.246	0.471	0.103
197	V10.MC	ACQ Day 1	2	2019-06-22	82.4	33.677	0.409	0.588	0.049
198	V10.MD	ACQ Day 1	2	2019-06-22	15.9	4.712	0.297	0.485	0.301
199	V10.ME	ACQ Day 1	2	2019-06-22	14.3	3.049	0.214	0.377	0.563
200	V10.FA	ACQ Day 1	2	2019-06-22	120	36.649	0.305	0.55	0.032
201	V10.FB	ACQ Day 1	2	2019-06-22	120	38.459	0.32	0.531	0.038
202	V10.FC	ACQ Day 1	2	2019-06-22	59.9	21.016	0.351	0.557	0.075
203	V10.FD	ACQ Day 1	2	2019-06-22	36.8	11.633	0.316	0.494	0.143
204	V10.FE	ACQ Day 1	2	2019-06-22	120	41.215	0.343	0.55	0.045
205	V10.MA	ACQ Day 1	3	2019-06-22	8.5	1.82	0.215	0.445	0.762
206	V10.MB	ACQ Day 1	3	2019-06-22	65.8	17.32	0.263	0.459	0.077
207	V10.MD	ACQ Day 1	3	2019-06-22	110.7	38.262	0.346	0.52	0.038
208	V10.MC	ACQ Day 1	3	2019-06-22	62.9	24.633	0.391	0.562	0.056
209	V10.ME	ACQ Day 1	3	2019-06-22	116.8	34.147	0.292	0.459	0.039
210	V10.FA	ACQ Day 1	3	2019-06-22	78	23.258	0.298	0.562	0.053
211	V10.FB	ACQ Day 1	3	2019-06-22	72.1	22.449	0.311	0.532	0.061
212	V10.FC	ACQ Day 1	3	2019-06-22	37.2	13.098	0.352	0.53	0.097
213	V10.FD	ACQ Day 1	3	2019-06-22	96.1	29.845	0.311	0.506	0.045
214	V10.FE	ACQ Day 1	3	2019-06-22	120	36.556	0.305	0.521	0.026
215	V10.MA	ACQ Day 1	4	2019-06-22	11.4	2.292	0.201	0.304	0.627
216	V10.MB	ACQ Day 1	4	2019-06-22	64.5	18.252	0.283	0.431	0.076
217	V10.MC	ACQ Day 1	4	2019-06-22	14.7	4.417	0.301	0.49	0.281
218	V10.MD	ACQ Day 1	4	2019-06-22	120	43.872	0.366	0.525	0.003
219	V10.ME	ACQ Day 1	4	2019-06-22	48.8	12.501	0.256	0.423	0.107
220	V10.FA	ACQ Day 1	4	2019-06-22	82.3	23.527	0.286	0.526	0.062
221	V10.FB	ACQ Day 1	4	2019-06-22	45.3	14.535	0.321	0.536	0.087
222	V10.FC	ACQ Day 1	4	2019-06-22	31.6	9.598	0.304	0.533	0.143
223	V10.FD	ACQ Day 1	4	2019-06-22	41.6	12.039	0.29	0.497	0.111
224	V10.FE	ACQ Day 1	4	2019-06-22	33.3	4.94	0.148	0.323	0.267
225	V11.MA	ACQ Day 1	1	2019-06-29	42.4	11.89	0.281	0.384	0.145
226	V11.MB	ACQ Day 1	1	2019-06-29	120	28.488	0.237	0.43	0.013
227	V11.MC	ACQ Day 1	1	2019-06-29	74.3	25.368	0.341	0.499	0.067
228	V11.MD	ACQ Day 1	1	2019-06-29	120	35.79	0.298	0.437	0.01
229	V11.ME	ACQ Day 1	1	2019-06-29	101.6	36.748	0.362	0.504	0.044
230	V11.FA	ACQ Day 1	1	2019-06-29	120	36.802	0.307	0.496	0.06
231	V11.FB	ACQ Day 1	1	2019-06-29	120	36.002	0.3	0.492	0.059
232	V11.FC	ACQ Day 1	1	2019-06-29	62.4	19.721	0.316	0.495	0.088
233	V11.FD	ACQ Day 1	1	2019-06-29	62.4	21.269	0.341	0.499	0.079
234	V11.FE	ACQ Day 1	1	2019-06-29	103.2	32.519	0.315	0.441	0.053
235	V11.MA	ACQ Day 1	2	2019-06-29	120	35.729	0.298	0.393	0.024
236	V11.MB	ACQ Day 1	2	2019-06-29	120	23.543	0.196	0.385	0.088
237	V11.MC	ACQ Day 1	2	2019-06-29	27.7	7.744	0.28	0.432	0.201
238	V11.MD	ACQ Day 1	2	2019-06-29	60.7	17.111	0.282	0.458	0.096
239	V11.ME	ACQ Day 1	2	2019-06-29	10.9	2.755	0.253	0.436	0.586
240	V11.FA	ACQ Day 1	2	2019-06-29	67.4	16.617	0.247	0.477	0.099
241	V11.FB	ACQ Day 1	2	2019-06-29	120	31.985	0.267	0.483	0.033
242	V11.FC	ACQ Day 1	2	2019-06-29	115.1	39.025	0.339	0.51	0.043
243	V11.FD	ACQ Day 1	2	2019-06-29	120	41.613	0.347	0.55	0.007
244	V11.FE	ACQ Day 1	2	2019-06-29	53.8	16.48	0.306	0.449	0.1
245	V11.MA	ACQ Day 1	3	2019-06-29	120	36.482	0.304	0.43	0.027
246	V11.MB	ACQ Day 1	3	2019-06-29	49	7.54	0.154	0.32	0.176
247	V11.MC	ACQ Day 1	3	2019-06-29	26.3	7.509	0.286	0.441	0.164
248	V11.MD	ACQ Day 1	3	2019-06-29	101.4	31.98	0.315	0.465	0.04
249	V11.ME	ACQ Day 1	3	2019-06-29	30.7	8.857	0.288	0.443	0.151
250	V11.FA	ACQ Day 1	3	2019-06-29	120	31.13	0.259	0.473	0.021
251	V11.FB	ACQ Day 1	3	2019-06-29	67.3	12.984	0.193	0.45	0.097
252	V11.FC	ACQ Day 1	3	2019-06-29	57.5	20.559	0.358	0.503	0.06
253	V11.FD	ACQ Day 1	3	2019-06-29	90.5	28.115	0.311	0.536	0.045
254	V11.FE	ACQ Day 1	3	2019-06-29	88.1	26.694	0.303	0.464	0.049
255	V11.MA	ACQ Day 1	4	2019-06-29	108.4	27.639	0.255	0.423	0.051
256	V11.MB	ACQ Day 1	4	2019-06-29	120	26.162	0.218	0.377	0.048
257	V11.MC	ACQ Day 1	4	2019-06-29	38.4	11.444	0.298	0.45	0.113
258	V11.MD	ACQ Day 1	4	2019-06-29	24.2	6.28	0.26	0.398	0.216
259	V11.ME	ACQ Day 1	4	2019-06-29	54.9	19.563	0.356	0.495	0.069
260	V11.FA	ACQ Day 1	4	2019-06-29	90.8	22.131	0.244	0.477	0.058
261	V11.FB	ACQ Day 1	4	2019-06-29	43.6	9.389	0.215	0.402	0.148
262	V11.FC	ACQ Day 1	4	2019-06-29	120	42.101	0.351	0.516	0.02
263	V11.FD	ACQ Day 1	4	2019-06-29	29.7	8.817	0.297	0.522	0.16
264	V11.FE	ACQ Day 1	4	2019-06-29	120	35.205	0.293	0.429	0.047
265	V12.MA	ACQ Day 1	1	2019-07-06	120	37.649	0.314	0.525	0.044
266	V12.MB	ACQ Day 1	1	2019-07-06	120	37.942	0.316	0.431	0.028
267	V12.MC	ACQ Day 1	1	2019-07-06	120	30.282	0.252	0.395	0.017
268	V12.MD	ACQ Day 1	1	2019-07-06	120	38.742	0.323	0.45	0.03
269	V12.ME	ACQ Day 1	1	2019-07-06	120	35.602	0.297	0.406	0.008
270	V12.FA	ACQ Day 1	1	2019-07-06	120	38.215	0.318	0.48	0.035
271	V12.FB	ACQ Day 1	1	2019-07-06	91.9	27.75	0.302	0.451	0.061
272	V12.FC	ACQ Day 1	1	2019-07-06	120	44.813	0.373	0.491	0.026
273	V12.FD	ACQ Day 1	1	2019-07-06	81.8	22.029	0.269	0.429	0.078
274	V12.FE	ACQ Day 1	1	2019-07-06	120	41.211	0.343	0.518	0.036
275	V12.MA	ACQ Day 1	2	2019-07-06	120	28.782	0.24	0.475	0.021
276	V12.MB	ACQ Day 1	2	2019-07-06	120	31.2	0.26	0.403	0.061
277	V12.MC	ACQ Day 1	2	2019-07-06	120	25.173	0.21	0.397	0.039
278	V12.MD	ACQ Day 1	2	2019-07-06	52.9	11.888	0.225	0.386	0.181
279	V12.ME	ACQ Day 1	2	2019-07-06	120	33.776	0.281	0.46	0.006
280	V12.FA	ACQ Day 1	2	2019-07-06	89.6	22.817	0.255	0.465	0.073
281	V12.FB	ACQ Day 1	2	2019-07-06	120	40.172	0.335	0.496	0.039
282	V12.FC	ACQ Day 1	2	2019-07-06	85.4	20.568	0.241	0.45	0.08
283	V12.FD	ACQ Day 1	2	2019-07-06	16.7	2.898	0.173	0.378	0.569
284	V12.FE	ACQ Day 1	2	2019-07-06	95.2	24.007	0.252	0.505	0.068
285	V12.MA	ACQ Day 1	3	2019-07-06	120	22.902	0.191	0.455	0.012
286	V12.MB	ACQ Day 1	3	2019-07-06	68.6	13.981	0.204	0.434	0.087
287	V12.MC	ACQ Day 1	3	2019-07-06	14	2.287	0.164	0.265	0.508
288	V12.MD	ACQ Day 1	3	2019-07-06	120	34.289	0.286	0.427	0.063
289	V12.ME	ACQ Day 1	3	2019-07-06	22.7	5.826	0.257	0.433	0.229
290	V12.FA	ACQ Day 1	3	2019-07-06	120	30.762	0.256	0.488	0.037
291	V12.FB	ACQ Day 1	3	2019-07-06	120	35.975	0.3	0.513	0.034
292	V12.FC	ACQ Day 1	3	2019-07-06	18.2	3.342	0.184	0.413	0.365
293	V12.FD	ACQ Day 1	3	2019-07-06	7.6	1.433	0.188	0.318	0.849
294	V12.FE	ACQ Day 1	3	2019-07-06	55.3	12.263	0.222	0.452	0.1
295	V12.MA	ACQ Day 1	4	2019-07-06	51.2	10.374	0.202	0.454	0.132
296	V12.MB	ACQ Day 1	4	2019-07-06	71.2	16.943	0.238	0.471	0.081
297	V12.MC	ACQ Day 1	4	2019-07-06	31.9	8.972	0.281	0.455	0.15
298	V12.MD	ACQ Day 1	4	2019-07-06	44.7	10.755	0.241	0.352	0.12
299	V12.ME	ACQ Day 1	4	2019-07-06	120	29.546	0.246	0.401	0.073
300	V12.FA	ACQ Day 1	4	2019-07-06	120	26.695	0.222	0.491	0.046
301	V12.FB	ACQ Day 1	4	2019-07-06	120	31.81	0.265	0.528	0.052
302	V12.FC	ACQ Day 1	4	2019-07-06	93.2	27.477	0.295	0.446	0.051
303	V12.FD	ACQ Day 1	4	2019-07-06	16.9	4.223	0.25	0.405	0.325
304	V12.FE	ACQ Day 1	4	2019-07-06	35.2	9.863	0.28	0.48	0.135
305	V13.MA	ACQ Day 1	1	2019-07-13	34	9.754	0.287	0.479	0.175
306	V13.MB	ACQ Day 1	1	2019-07-13	120	37.18	0.31	0.491	0.04
307	V13.MC	ACQ Day 1	1	2019-07-13	120	35.113	0.293	0.498	0.046
308	V13.MD	ACQ Day 1	1	2019-07-13	68.1	13.575	0.199	0.412	0.118
309	V13.ME	ACQ Day 1	1	2019-07-13	60.5	17.528	0.29	0.52	0.093
310	V13.FA	ACQ Day 1	1	2019-07-13	85.9	31.77	0.37	0.524	0.051
311	V13.FB	ACQ Day 1	1	2019-07-13	120	36.61	0.305	0.489	0.056
312	V13.FC	ACQ Day 1	1	2019-07-13	33.1	10.939	0.33	0.49	0.148
313	V13.FD	ACQ Day 1	1	2019-07-13	120	34.292	0.286	0.563	0.051
314	V13.FE	ACQ Day 1	1	2019-07-13	46.8	12.465	0.267	0.472	0.134
315	V13.MA	ACQ Day 1	2	2019-07-13	63.1	22.162	0.351	0.51	0.072
316	V13.MB	ACQ Day 1	2	2019-07-13	39.6	9.354	0.236	0.424	0.171
317	V13.MC	ACQ Day 1	2	2019-07-13	16.7	3.606	0.215	0.393	0.453
318	V13.MD	ACQ Day 1	2	2019-07-13	11.3	2.512	0.222	0.408	0.651
319	V13.ME	ACQ Day 1	2	2019-07-13	17.6	3.048	0.174	0.33	0.56
320	V13.FA	ACQ Day 1	2	2019-07-13	13.8	3.629	0.263	0.51	0.4
321	V13.FB	ACQ Day 1	2	2019-07-13	16.1	3.249	0.202	0.411	0.52
322	V13.FC	ACQ Day 1	2	2019-07-13	105.9	36.922	0.349	0.563	0.046
323	V13.FD	ACQ Day 1	2	2019-07-13	35.2	8.167	0.232	0.538	0.204
324	V13.FE	ACQ Day 1	2	2019-07-13	23.4	5.644	0.242	0.481	0.29
325	V13.MA	ACQ Day 1	3	2019-07-13	17.6	3.967	0.226	0.435	0.318
326	V13.MB	ACQ Day 1	3	2019-07-13	9.9	1.662	0.167	0.311	0.762
327	V13.MC	ACQ Day 1	3	2019-07-13	12.6	2.197	0.175	0.302	0.581
328	V13.MD	ACQ Day 1	3	2019-07-13	19.1	4.07	0.213	0.41	0.331
329	V13.ME	ACQ Day 1	3	2019-07-13	17.4	2.619	0.151	0.327	0.49
330	V13.FA	ACQ Day 1	3	2019-07-13	35.5	12.486	0.351	0.513	0.107
331	V13.FB	ACQ Day 1	3	2019-07-13	12	1.901	0.159	0.305	0.68
332	V13.FC	ACQ Day 1	3	2019-07-13	117.3	38.34	0.327	0.514	0.036
333	V13.FD	ACQ Day 1	3	2019-07-13	32.2	10.361	0.322	0.506	0.128
334	V13.FE	ACQ Day 1	3	2019-07-13	16.7	4.188	0.251	0.422	0.318
335	V13.MA	ACQ Day 1	4	2019-07-13	9.3	1.452	0.156	0.369	0.851
336	V13.MB	ACQ Day 1	4	2019-07-13	8.8	1.327	0.151	0.277	0.937
337	V13.MC	ACQ Day 1	4	2019-07-13	7.7	1.242	0.161	0.354	0.973
338	V13.MD	ACQ Day 1	4	2019-07-13	10.7	2.104	0.196	0.367	0.618
339	V13.ME	ACQ Day 1	4	2019-07-13	15.2	2.192	0.144	0.28	0.595
340	V13.FA	ACQ Day 1	4	2019-07-13	87.6	31.788	0.363	0.534	0.04
341	V13.FB	ACQ Day 1	4	2019-07-13	52.5	12.405	0.236	0.421	0.107
342	V13.FC	ACQ Day 1	4	2019-07-13	36.5	10.196	0.28	0.446	0.106
343	V13.FD	ACQ Day 1	4	2019-07-13	120	38.009	0.317	0.559	0.02
344	V13.FE	ACQ Day 1	4	2019-07-13	23.2	5.988	0.259	0.451	0.218
345	V14.MA	ACQ Day 1	1	2019-07-20	120	39.296	0.327	0.534	0.017
346	V14.MB	ACQ Day 1	1	2019-07-20	120	35.882	0.299	0.498	0.008
347	V14.MC	ACQ Day 1	1	2019-07-20	120	39.26	0.327	0.487	0.049
348	V14.MD	ACQ Day 1	1	2019-07-20	120	38.306	0.319	0.484	0.012
349	V14.ME	ACQ Day 1	1	2019-07-20	115.7	33.966	0.294	0.469	0.047
350	V14.FA	ACQ Day 1	1	2019-07-20	120	35.377	0.295	0.507	0.064
351	V14.FB	ACQ Day 1	1	2019-07-20	120	38.964	0.325	0.482	0.005
352	V14.FC	ACQ Day 1	1	2019-07-20	120	37.193	0.31	0.467	0.042
353	V14.FD	ACQ Day 1	1	2019-07-20	120	32.348	0.27	0.479	0.07
354	V14.FE	ACQ Day 1	1	2019-07-20	95	29.756	0.313	0.518	0.056
355	V14.MA	ACQ Day 1	2	2019-07-20	60.4	18.038	0.299	0.491	0.09
356	V14.MB	ACQ Day 1	2	2019-07-20	120	31.168	0.26	0.432	0.002
357	V14.MC	ACQ Day 1	2	2019-07-20	120	39.721	0.331	0.508	0.046
358	V14.MD	ACQ Day 1	2	2019-07-20	120	35.785	0.298	0.46	0.026
359	V14.ME	ACQ Day 1	2	2019-07-20	18	3.616	0.201	0.397	0.461
360	V14.FA	ACQ Day 1	2	2019-07-20	120	22.994	0.192	0.488	0.052
361	V14.FB	ACQ Day 1	2	2019-07-20	61.4	13.525	0.22	0.5	0.124
362	V14.FC	ACQ Day 1	2	2019-07-20	120	34.414	0.287	0.592	0.065
363	V14.FD	ACQ Day 1	2	2019-07-20	120	28.437	0.237	0.519	0.054
364	V14.FE	ACQ Day 1	2	2019-07-20	48.7	13.152	0.27	0.5	0.129
365	V14.MA	ACQ Day 1	3	2019-07-20	20.4	3.825	0.188	0.365	0.336
366	V14.MB	ACQ Day 1	3	2019-07-20	88.3	25.11	0.284	0.507	0.053
367	V14.MC	ACQ Day 1	3	2019-07-20	120	31.304	0.261	0.431	0.049
368	V14.MD	ACQ Day 1	3	2019-07-20	67.2	20.975	0.312	0.47	0.059
369	V14.ME	ACQ Day 1	3	2019-07-20	90.7	21.85	0.241	0.453	0.06
370	V14.FA	ACQ Day 1	3	2019-07-20	64	18.455	0.288	0.492	0.072
371	V14.FB	ACQ Day 1	3	2019-07-20	75.7	19.799	0.262	0.422	0.065
372	V14.FC	ACQ Day 1	3	2019-07-20	88.6	17.82	0.201	0.498	0.074
373	V14.FD	ACQ Day 1	3	2019-07-20	9.6	1.639	0.17	0.425	0.799
374	V14.FE	ACQ Day 1	3	2019-07-20	120	34.614	0.288	0.468	0.026
375	V14.MA	ACQ Day 1	4	2019-07-20	26.2	6.613	0.253	0.433	0.188
376	V14.MB	ACQ Day 1	4	2019-07-20	27.6	6.88	0.25	0.44	0.193
377	V14.MC	ACQ Day 1	4	2019-07-20	120	25.162	0.21	0.353	0.032
378	V14.MD	ACQ Day 1	4	2019-07-20	43	11.026	0.256	0.42	0.116
379	V14.ME	ACQ Day 1	4	2019-07-20	75.7	21.092	0.279	0.511	0.059
380	V14.FA	ACQ Day 1	4	2019-07-20	120	31.73	0.264	0.493	0.003
381	V14.FB	ACQ Day 1	4	2019-07-20	31.7	8.511	0.269	0.465	0.14
382	V14.FC	ACQ Day 1	4	2019-07-20	81	24.146	0.298	0.454	0.054
383	V14.FD	ACQ Day 1	4	2019-07-20	25.6	4.792	0.188	0.45	0.26
384	V14.FE	ACQ Day 1	4	2019-07-20	13.7	3.804	0.278	0.49	0.34
385	V15.MA	ACQ Day 1	1	2019-07-28	120	35.016	0.292	0.457	0.023
386	V15.MB	ACQ Day 1	1	2019-07-28	38.8	11.645	0.3	0.408	0.146
387	V15.MC	ACQ Day 1	1	2019-07-28	120	37.69	0.314	0.478	0.057
388	V15.MD	ACQ Day 1	1	2019-07-28	120	39.569	0.33	0.471	0.053
389	V15.ME	ACQ Day 1	1	2019-07-28	110.7	37.319	0.337	0.537	0.044
390	V15.FA	ACQ Day 1	1	2019-07-28	120	41.87	0.349	0.511	0.007
391	V15.FB	ACQ Day 1	1	2019-07-28	120	36.761	0.306	0.492	0.014
392	V15.FC	ACQ Day 1	1	2019-07-28	120	36.32	0.303	0.453	0.041
393	V15.FD	ACQ Day 1	1	2019-07-28	58.1	18.695	0.322	0.578	0.093
394	V15.FE	ACQ Day 1	1	2019-07-28	120	43.317	0.361	0.519	0.039
395	V15.MA	ACQ Day 1	2	2019-07-28	15.6	3.846	0.247	0.427	0.411
396	V15.MB	ACQ Day 1	2	2019-07-28	47.5	14.974	0.315	0.418	0.11
397	V15.MC	ACQ Day 1	2	2019-07-28	120	35.742	0.298	0.463	0.006
398	V15.MD	ACQ Day 1	2	2019-07-28	120	38.46	0.32	0.489	0.057
399	V15.ME	ACQ Day 1	2	2019-07-28	98.4	26.179	0.266	0.489	0.06
400	V15.FA	ACQ Day 1	2	2019-07-28	120	35.549	0.296	0.493	0.057
401	V15.FB	ACQ Day 1	2	2019-07-28	114.4	25.079	0.219	0.481	0.059
402	V15.FC	ACQ Day 1	2	2019-07-28	120	34.16	0.285	0.463	0.038
403	V15.FD	ACQ Day 1	2	2019-07-28	83.5	24.047	0.288	0.55	0.068
404	V15.FE	ACQ Day 1	2	2019-07-28	120	38.461	0.321	0.514	0.032
405	V15.MA	ACQ Day 1	3	2019-07-28	42.3	11.834	0.28	0.435	0.105
406	V15.MB	ACQ Day 1	3	2019-07-28	120	37.221	0.31	0.42	0.022
407	V15.MC	ACQ Day 1	3	2019-07-28	120	32.478	0.271	0.453	0.066
408	V15.MD	ACQ Day 1	3	2019-07-28	120	32.726	0.273	0.504	0.039
409	V15.ME	ACQ Day 1	3	2019-07-28	61.9	11.87	0.192	0.39	0.101
410	V15.FA	ACQ Day 1	3	2019-07-28	120	28.187	0.235	0.496	0.054
411	V15.FB	ACQ Day 1	3	2019-07-28	105.3	24.825	0.236	0.501	0.047
412	V15.FC	ACQ Day 1	3	2019-07-28	21.3	3.482	0.163	0.344	0.355
413	V15.FD	ACQ Day 1	3	2019-07-28	102.5	30.37	0.296	0.556	0.042
414	V15.FE	ACQ Day 1	3	2019-07-28	120	32.239	0.269	0.48	0.027
415	V15.MA	ACQ Day 1	4	2019-07-28	12.7	2.797	0.219	0.392	0.432
416	V15.MB	ACQ Day 1	4	2019-07-28	120	32.6	0.272	0.448	0.031
417	V15.MC	ACQ Day 1	4	2019-07-28	47.1	10.959	0.233	0.437	0.098
418	V15.MD	ACQ Day 1	4	2019-07-28	120	25.51	0.213	0.496	0.063
419	V15.ME	ACQ Day 1	4	2019-07-28	48.2	11.3	0.234	0.419	0.082
420	V15.FA	ACQ Day 1	4	2019-07-28	94.1	20.396	0.217	0.471	0.063
421	V15.FB	ACQ Day 1	4	2019-07-28	38.5	9.654	0.251	0.452	0.128
422	V15.FC	ACQ Day 1	4	2019-07-28	19.6	4.842	0.248	0.375	0.271
423	V15.FD	ACQ Day 1	4	2019-07-28	12.3	2.653	0.215	0.475	0.511
424	V15.FE	ACQ Day 1	4	2019-07-28	120	28.034	0.234	0.496	0.025
425	V16.MA	ACQ Day 1	1	2019-08-03	120	33.511	0.279	0.441	0.047
426	V16.MB	ACQ Day 1	1	2019-08-03	120	38.428	0.32	0.465	0.055
427	V16.MC	ACQ Day 1	1	2019-08-03	120	34.149	0.285	0.47	0.028
428	V16.MD	ACQ Day 1	1	2019-08-03	120	32.868	0.274	0.457	0.049
429	V16.ME	ACQ Day 1	1	2019-08-03	120	31.167	0.26	0.414	0.06
430	V16.FA	ACQ Day 1	1	2019-08-03	93.2	25.003	0.268	0.481	0.068
431	V16.FB	ACQ Day 1	1	2019-08-03	120	35.545	0.296	0.5	0.024
432	V16.FC	ACQ Day 1	1	2019-08-03	46.8	13.55	0.289	0.456	0.125
433	V16.FD	ACQ Day 1	1	2019-08-03	120	38.626	0.322	0.478	0.036
434	V16.FE	ACQ Day 1	1	2019-08-03	120	35.754	0.298	0.535	0.051
435	V16.MA	ACQ Day 1	2	2019-08-03	120	29.881	0.249	0.424	0.01
436	V16.MB	ACQ Day 1	2	2019-08-03	118.2	33.61	0.284	0.53	0.044
437	V16.MC	ACQ Day 1	2	2019-08-03	120	31.49	0.262	0.483	0.017
438	V16.MD	ACQ Day 1	2	2019-08-03	120	33.756	0.281	0.456	0.06
439	V16.ME	ACQ Day 1	2	2019-08-03	66.9	12.652	0.189	0.424	0.131
440	V16.FA	ACQ Day 1	2	2019-08-03	77.9	17.364	0.223	0.481	0.098
441	V16.FB	ACQ Day 1	2	2019-08-03	117.1	25.399	0.217	0.505	0.065
442	V16.FC	ACQ Day 1	2	2019-08-03	120	37.374	0.311	0.483	0.021
443	V16.FD	ACQ Day 1	2	2019-08-03	74.7	22.81	0.305	0.494	0.077
444	V16.FE	ACQ Day 1	2	2019-08-03	57.2	13.088	0.229	0.468	0.129
445	V16.MA	ACQ Day 1	3	2019-08-03	69.7	14.463	0.207	0.405	0.088
446	V16.MB	ACQ Day 1	3	2019-08-03	12.9	2.079	0.161	0.415	0.526
447	V16.MC	ACQ Day 1	3	2019-08-03	109.2	22.345	0.205	0.439	0.056
448	V16.MD	ACQ Day 1	3	2019-08-03	120	26.376	0.22	0.421	0.069
449	V16.ME	ACQ Day 1	3	2019-08-03	120	28.689	0.239	0.404	0.041
450	V16.FA	ACQ Day 1	3	2019-08-03	23.8	4.485	0.188	0.37	0.279
451	V16.FB	ACQ Day 1	3	2019-08-03	83.6	22.917	0.274	0.479	0.059
452	V16.FC	ACQ Day 1	3	2019-08-03	120	36.047	0.3	0.495	0.053
453	V16.FD	ACQ Day 1	3	2019-08-03	17.3	4.393	0.253	0.414	0.282
454	V16.FE	ACQ Day 1	3	2019-08-03	38.6	10.19	0.264	0.482	0.126
455	V16.MA	ACQ Day 1	4	2019-08-03	120	29.143	0.243	0.46	0.038
456	V16.MB	ACQ Day 1	4	2019-08-03	13.4	2.646	0.198	0.351	0.462
457	V16.MC	ACQ Day 1	4	2019-08-03	27.7	4.542	0.164	0.379	0.287
458	V16.MD	ACQ Day 1	4	2019-08-03	120	33.736	0.281	0.441	0.065
459	V16.ME	ACQ Day 1	4	2019-08-03	49.3	9.63	0.195	0.33	0.125
460	V16.FA	ACQ Day 1	4	2019-08-03	120	26.183	0.218	0.442	0.089
461	V16.FB	ACQ Day 1	4	2019-08-03	42.2	11.224	0.266	0.489	0.126
462	V16.FC	ACQ Day 1	4	2019-08-03	120	32.793	0.273	0.491	0.071
463	V16.FD	ACQ Day 1	4	2019-08-03	120	38.484	0.321	0.476	0.016
464	V16.FE	ACQ Day 1	4	2019-08-03	56.6	15.336	0.271	0.532	0.088
465	V17.MA	ACQ Day 1	1	2019-08-10	69.5	18.745	0.27	0.483	0.091
466	V17.MC	ACQ Day 1	1	2019-08-10	120	29.13	0.243	0.393	0.046
467	V17.MF	ACQ Day 1	1	2019-08-10	120	32.402	0.27	0.398	0.043
468	V17.MD	ACQ Day 1	1	2019-08-10	120	37.537	0.313	0.499	0.059
469	V17.ME	ACQ Day 1	1	2019-08-10	120	41.294	0.344	0.494	0.039
470	V17.FA	ACQ Day 1	1	2019-08-10	120	35.765	0.298	0.479	0.057
471	V17.FF	ACQ Day 1	1	2019-08-10	102.5	31.99	0.312	0.522	0.053
472	V17.FC	ACQ Day 1	1	2019-08-10	120	34.86	0.291	0.473	0.062
473	V17.FD	ACQ Day 1	1	2019-08-10	120	35.828	0.299	0.509	0.027
474	V17.FE	ACQ Day 1	1	2019-08-10	120	41.42	0.345	0.517	0.056
475	V17.MA	ACQ Day 1	2	2019-08-10	106.4	26.322	0.247	0.422	0.062
476	V17.MC	ACQ Day 1	2	2019-08-10	120	30.91	0.258	0.381	0.015
477	V17.MF	ACQ Day 1	2	2019-08-10	118.3	29.58	0.25	0.38	0.055
478	V17.MD	ACQ Day 1	2	2019-08-10	118.8	36.589	0.308	0.497	0.045
479	V17.ME	ACQ Day 1	2	2019-08-10	120	35.09	0.292	0.486	0.035
480	V17.FA	ACQ Day 1	2	2019-08-10	74.2	19.94	0.269	0.512	0.082
481	V17.FF	ACQ Day 1	2	2019-08-10	46.6	14.654	0.315	0.474	0.113
482	V17.FC	ACQ Day 1	2	2019-08-10	22.7	5.326	0.235	0.475	0.299
483	V17.FD	ACQ Day 1	2	2019-08-10	48.9	12.339	0.252	0.43	0.132
484	V17.FE	ACQ Day 1	2	2019-08-10	11	2.818	0.255	0.458	0.597
485	V17.MA	ACQ Day 1	3	2019-08-10	74.6	17.977	0.241	0.388	0.069
486	V17.MC	ACQ Day 1	3	2019-08-10	120	31.425	0.262	0.403	0.071
487	V17.MF	ACQ Day 1	3	2019-08-10	11.1	2.146	0.193	0.359	0.57
488	V17.MD	ACQ Day 1	3	2019-08-10	62	16.672	0.269	0.428	0.08
489	V17.ME	ACQ Day 1	3	2019-08-10	120	30.019	0.25	0.483	0.028
490	V17.FA	ACQ Day 1	3	2019-08-10	24	5.466	0.228	0.439	0.238
491	V17.FF	ACQ Day 1	3	2019-08-10	47.9	16.508	0.344	0.509	0.075
492	V17.FC	ACQ Day 1	3	2019-08-10	70.3	19.026	0.271	0.463	0.064
493	V17.FD	ACQ Day 1	3	2019-08-10	12.1	2.083	0.172	0.369	0.577
494	V17.FE	ACQ Day 1	3	2019-08-10	45.2	13.948	0.309	0.504	0.096
495	V17.MA	ACQ Day 1	4	2019-08-10	18.3	3.679	0.201	0.313	0.383
496	V17.MC	ACQ Day 1	4	2019-08-10	52.4	12.009	0.229	0.361	0.105
497	V17.MF	ACQ Day 1	4	2019-08-10	13.8	3.029	0.22	0.369	0.448
498	V17.MD	ACQ Day 1	4	2019-08-10	41.7	11.347	0.272	0.389	0.112
499	V17.ME	ACQ Day 1	4	2019-08-10	111	27.957	0.252	0.495	0.051
500	V17.FA	ACQ Day 1	4	2019-08-10	11.2	2.01	0.18	0.354	0.663
501	V17.FF	ACQ Day 1	4	2019-08-10	81	25.026	0.309	0.473	0.058
502	V17.FC	ACQ Day 1	4	2019-08-10	73.1	20.199	0.276	0.458	0.065
503	V17.FD	ACQ Day 1	4	2019-08-10	23	5.773	0.251	0.402	0.249
504	V17.FE	ACQ Day 1	4	2019-08-10	80.5	27.426	0.341	0.526	0.047
505	V18.MA	ACQ Day 1	1	2019-08-17	120	35.782	0.298	0.486	0.058
506	V18.MB	ACQ Day 1	1	2019-08-17	120	40.642	0.339	0.505	0.026
507	V18.MD	ACQ Day 1	1	2019-08-17	120	40.977	0.341	0.481	0.057
508	V18.FA	ACQ Day 1	1	2019-08-17	120	39.161	0.326	0.507	0.012
509	V18.FB	ACQ Day 1	1	2019-08-17	48.6	16.569	0.341	0.457	0.092
510	V18.FC	ACQ Day 1	1	2019-08-17	94.2	32.523	0.345	0.525	0.051
511	V18.FD	ACQ Day 1	1	2019-08-17	120	38.256	0.319	0.527	0.055
512	V18.FE	ACQ Day 1	1	2019-08-17	120	40.081	0.334	0.525	0.056
513	V18.MA	ACQ Day 1	2	2019-08-17	120	35.778	0.298	0.456	0.037
514	V18.MB	ACQ Day 1	2	2019-08-17	19.2	5.17	0.27	0.485	0.305
515	V18.MD	ACQ Day 1	2	2019-08-17	12	2.546	0.213	0.441	0.686
516	V18.FA	ACQ Day 1	2	2019-08-17	120	29.478	0.246	0.503	0.057
517	V18.FB	ACQ Day 1	2	2019-08-17	33.9	10.286	0.303	0.477	0.156
518	V18.FC	ACQ Day 1	2	2019-08-17	44.2	14.992	0.339	0.488	0.111
519	V18.FD	ACQ Day 1	2	2019-08-17	92.5	29.069	0.314	0.502	0.055
520	V18.FE	ACQ Day 1	2	2019-08-17	120	43.378	0.361	0.565	0.044
521	V18.MA	ACQ Day 1	3	2019-08-17	26.5	6.024	0.227	0.384	0.223
522	V18.MB	ACQ Day 1	3	2019-08-17	120	43.396	0.362	0.549	0.037
523	V18.MD	ACQ Day 1	3	2019-08-17	120	42.235	0.352	0.51	0.04
524	V18.FA	ACQ Day 1	3	2019-08-17	23.9	7.46	0.313	0.534	0.18
525	V18.FB	ACQ Day 1	3	2019-08-17	54.2	17.889	0.33	0.51	0.069
526	V18.FC	ACQ Day 1	3	2019-08-17	78.8	26.238	0.333	0.551	0.051
527	V18.FD	ACQ Day 1	3	2019-08-17	75.5	22.965	0.304	0.494	0.056
528	V18.FE	ACQ Day 1	3	2019-08-17	120	38.793	0.323	0.537	0.046
529	V18.MA	ACQ Day 1	4	2019-08-17	7.7	1.277	0.167	0.322	0.88
530	V18.MB	ACQ Day 1	4	2019-08-17	92.8	28.04	0.302	0.501	0.046
531	V18.MD	ACQ Day 1	4	2019-08-17	17.9	4.391	0.245	0.369	0.275
532	V18.FA	ACQ Day 1	4	2019-08-17	29	8.878	0.306	0.473	0.145
533	V18.FB	ACQ Day 1	4	2019-08-17	22.7	7.207	0.317	0.501	0.173
534	V18.FC	ACQ Day 1	4	2019-08-17	60.2	18.28	0.304	0.51	0.077
535	V18.FD	ACQ Day 1	4	2019-08-17	120	41.857	0.349	0.534	0.048
536	V18.FE	ACQ Day 1	4	2019-08-17	120	37.195	0.31	0.51	0.059
537	V19.MA	ACQ Day 1	1	2019-08-24	43.4	9.075	0.209	0.346	0.182
538	V19.MB	ACQ Day 1	1	2019-08-24	86.5	20.572	0.238	0.406	0.078
539	V19.MC	ACQ Day 1	1	2019-08-24	120	32.873	0.274	0.397	0.065
540	V19.MD	ACQ Day 1	1	2019-08-24	120	32.525	0.271	0.425	0.042
541	V19.ME	ACQ Day 1	1	2019-08-24	120	32.297	0.269	0.443	0.063
542	V19.FA	ACQ Day 1	1	2019-08-24	120	41.319	0.344	0.538	0.028
543	V19.FB	ACQ Day 1	1	2019-08-24	51.1	17.05	0.334	0.533	0.092
544	V19.FC	ACQ Day 1	1	2019-08-24	74.8	23.361	0.312	0.518	0.073
545	V19.FD	ACQ Day 1	1	2019-08-24	120	38.354	0.32	0.505	0.027
546	V19.FE	ACQ Day 1	1	2019-08-24	120	35.555	0.296	0.488	0.024
547	V19.MA	ACQ Day 1	2	2019-08-24	104.4	26.326	0.252	0.441	0.064
548	V19.MB	ACQ Day 1	2	2019-08-24	19.7	3.269	0.166	0.276	0.483
549	V19.MC	ACQ Day 1	2	2019-08-24	120	31.586	0.263	0.382	0.022
550	V19.MD	ACQ Day 1	2	2019-08-24	101.6	25.821	0.254	0.456	0.064
551	V19.ME	ACQ Day 1	2	2019-08-24	65	17.34	0.267	0.395	0.094
552	V19.FA	ACQ Day 1	2	2019-08-24	120	37.313	0.311	0.552	0.056
553	V19.FB	ACQ Day 1	2	2019-08-24	120	40.73	0.339	0.541	0.036
554	V19.FC	ACQ Day 1	2	2019-08-24	58.7	20.424	0.348	0.524	0.08
555	V19.FD	ACQ Day 1	2	2019-08-24	21.3	5.026	0.236	0.448	0.348
556	V19.FE	ACQ Day 1	2	2019-08-24	52.8	13.478	0.255	0.434	0.126
557	V19.MA	ACQ Day 1	3	2019-08-24	61.4	13.328	0.217	0.388	0.098
558	V19.MB	ACQ Day 1	3	2019-08-24	45	9.286	0.206	0.349	0.137
559	V19.MC	ACQ Day 1	3	2019-08-24	72	15.47	0.215	0.378	0.081
560	V19.MD	ACQ Day 1	3	2019-08-24	8.2	1.226	0.15	0.281	0.897
561	V19.ME	ACQ Day 1	3	2019-08-24	40.4	10.125	0.251	0.414	0.115
562	V19.FA	ACQ Day 1	3	2019-08-24	83.9	20.509	0.244	0.466	0.07
563	V19.FB	ACQ Day 1	3	2019-08-24	88.8	26.762	0.301	0.608	0.043
564	V19.FC	ACQ Day 1	3	2019-08-24	120	44.043	0.367	0.501	0.016
565	V19.FD	ACQ Day 1	3	2019-08-24	120	37.479	0.312	0.495	0.041
566	V19.FE	ACQ Day 1	3	2019-08-24	31.4	6.935	0.221	0.415	0.187
567	V19.MA	ACQ Day 1	4	2019-08-24	74.5	18.434	0.247	0.393	0.065
568	V19.MB	ACQ Day 1	4	2019-08-24	12.8	1.815	0.142	0.287	0.69
569	V19.MC	ACQ Day 1	4	2019-08-24	9.3	1.421	0.153	0.296	0.92
570	V19.MD	ACQ Day 1	4	2019-08-24	11.8	1.592	0.135	0.258	0.786
571	V19.ME	ACQ Day 1	4	2019-08-24	53.7	14.635	0.273	0.414	0.098
572	V19.FA	ACQ Day 1	4	2019-08-24	120	31.338	0.261	0.52	0.035
573	V19.FB	ACQ Day 1	4	2019-08-24	120	42.6	0.355	0.572	0.048
574	V19.FC	ACQ Day 1	4	2019-08-24	108.8	34.472	0.317	0.519	0.038
575	V19.FD	ACQ Day 1	4	2019-08-24	40	10.096	0.252	0.472	0.123
576	V19.FE	ACQ Day 1	4	2019-08-24	22.6	6.054	0.268	0.391	0.229
577	V20.MA	ACQ Day 1	1	2019-08-31	90.1	28.609	0.317	0.49	0.06
578	V20.MB	ACQ Day 1	1	2019-08-31	64.5	19.922	0.309	0.53	0.086
579	V20.MC	ACQ Day 1	1	2019-08-31	120	35.48	0.296	0.416	0.065
580	V20.MD	ACQ Day 1	1	2019-08-31	120	40.189	0.335	0.521	0.04
581	V20.ME	ACQ Day 1	1	2019-08-31	120	35.582	0.297	0.486	0.028
582	V20.FA	ACQ Day 1	1	2019-08-31	120	40.162	0.335	0.509	0.004
583	V20.FB	ACQ Day 1	1	2019-08-31	120	35.293	0.294	0.492	0.012
584	V20.FC	ACQ Day 1	1	2019-08-31	120	35.027	0.292	0.415	0.025
585	V20.FD	ACQ Day 1	1	2019-08-31	120	34.695	0.289	0.483	0.063
586	V20.FE	ACQ Day 1	1	2019-08-31	120	38.428	0.32	0.502	0.052
587	V20.MA	ACQ Day 1	2	2019-08-31	120	30.217	0.252	0.45	0.013
588	V20.MB	ACQ Day 1	2	2019-08-31	103.6	30.214	0.292	0.439	0.051
589	V20.MC	ACQ Day 1	2	2019-08-31	120	32.285	0.269	0.427	0.016
590	V20.MD	ACQ Day 1	2	2019-08-31	84.4	20.198	0.239	0.433	0.083
591	V20.ME	ACQ Day 1	2	2019-08-31	80.8	21.724	0.269	0.409	0.076
592	V20.FA	ACQ Day 1	2	2019-08-31	78	29.78	0.382	0.548	0.052
593	V20.FB	ACQ Day 1	2	2019-08-31	51	15.553	0.305	0.518	0.107
594	V20.FC	ACQ Day 1	2	2019-08-31	97	23.636	0.244	0.402	0.07
595	V20.FD	ACQ Day 1	2	2019-08-31	34.2	9.867	0.289	0.431	0.172
596	V20.FE	ACQ Day 1	2	2019-08-31	120	33.793	0.282	0.533	0.064
597	V20.MA	ACQ Day 1	3	2019-08-31	66.6	11.766	0.177	0.45	0.109
598	V20.MB	ACQ Day 1	3	2019-08-31	120	33.159	0.276	0.494	0.027
599	V20.MC	ACQ Day 1	3	2019-08-31	17	3.129	0.184	0.366	0.416
600	V20.MD	ACQ Day 1	3	2019-08-31	106.5	25.029	0.235	0.463	0.052
601	V20.ME	ACQ Day 1	3	2019-08-31	87.1	23.49	0.27	0.454	0.055
602	V20.FA	ACQ Day 1	3	2019-08-31	120	44.765	0.373	0.527	0.018
603	V20.FB	ACQ Day 1	3	2019-08-31	120	37.02	0.309	0.511	0.002
604	V20.FC	ACQ Day 1	3	2019-08-31	120	26.682	0.222	0.374	0.011
605	V20.FD	ACQ Day 1	3	2019-08-31	9.2	1.963	0.213	0.352	0.669
606	V20.FE	ACQ Day 1	3	2019-08-31	111.9	28.343	0.253	0.505	0.045
607	V20.MA	ACQ Day 1	4	2019-08-31	120	28.264	0.236	0.441	0.075
608	V20.MB	ACQ Day 1	4	2019-08-31	28.6	7.368	0.258	0.459	0.186
609	V20.MC	ACQ Day 1	4	2019-08-31	45.6	10.833	0.238	0.397	0.129
610	V20.MD	ACQ Day 1	4	2019-08-31	120	31.541	0.263	0.432	0.044
611	V20.ME	ACQ Day 1	4	2019-08-31	9.1	1.745	0.191	0.337	0.756
612	V20.FA	ACQ Day 1	4	2019-08-31	120	41.655	0.347	0.542	0.05
613	V20.FB	ACQ Day 1	4	2019-08-31	120	34.06	0.284	0.494	0.063
614	V20.FC	ACQ Day 1	4	2019-08-31	61.7	11.501	0.186	0.407	0.124
615	V20.FD	ACQ Day 1	4	2019-08-31	37.6	9.461	0.252	0.374	0.146
616	V20.FE	ACQ Day 1	4	2019-08-31	11.1	2.195	0.198	0.484	0.577
617	V21.MA	ACQ Day 1	1	2019-09-07	120	34.68	0.289	0.506	0.061
618	V21.MB	ACQ Day 1	1	2019-09-07	100	28.079	0.281	0.487	0.062
619	V21.MC	ACQ Day 1	1	2019-09-07	45.4	12.045	0.265	0.441	0.135
620	V21.MD	ACQ Day 1	1	2019-09-07	120	31.973	0.266	0.489	0.047
621	V21.ME	ACQ Day 1	1	2019-09-07	52.2	16.119	0.309	0.48	0.096
622	V21.FA	ACQ Day 1	1	2019-09-07	50.7	13.816	0.272	0.465	0.124
623	V21.FB	ACQ Day 1	1	2019-09-07	120	39.847	0.332	0.502	0.053
624	V21.FC	ACQ Day 1	1	2019-09-07	120	40.585	0.338	0.61	0.04
625	V21.FD	ACQ Day 1	1	2019-09-07	97	26.268	0.271	0.55	0.065
626	V21.FE	ACQ Day 1	1	2019-09-07	120	33.889	0.282	0.493	0.061
627	V21.MA	ACQ Day 1	2	2019-09-07	120	30.874	0.257	0.422	0.071
628	V21.MB	ACQ Day 1	2	2019-09-07	14.9	3.464	0.232	0.426	0.473
629	V21.MC	ACQ Day 1	2	2019-09-07	28.1	6.518	0.232	0.402	0.253
630	V21.MD	ACQ Day 1	2	2019-09-07	120	25.945	0.216	0.477	0.053
631	V21.ME	ACQ Day 1	2	2019-09-07	36	9.908	0.275	0.491	0.16
632	V21.FA	ACQ Day 1	2	2019-09-07	111.1	26.831	0.241	0.506	0.063
633	V21.FB	ACQ Day 1	2	2019-09-07	120	39.199	0.327	0.552	0.017
634	V21.FC	ACQ Day 1	2	2019-09-07	63.4	20.754	0.327	0.587	0.082
635	V21.FD	ACQ Day 1	2	2019-09-07	66.4	18.832	0.284	0.519	0.087
636	V21.FE	ACQ Day 1	2	2019-09-07	41	10.415	0.254	0.461	0.162
637	V21.MA	ACQ Day 1	3	2019-09-07	120	28.808	0.24	0.407	0.025
638	V21.MB	ACQ Day 1	3	2019-09-07	29.6	7.441	0.252	0.463	0.182
639	V21.MC	ACQ Day 1	3	2019-09-07	10.3	1.94	0.189	0.36	0.625
640	V21.MD	ACQ Day 1	3	2019-09-07	18.8	1.612	0.086	0.394	0.75
641	V21.ME	ACQ Day 1	3	2019-09-07	59.1	17.15	0.29	0.485	0.08
642	V21.FA	ACQ Day 1	3	2019-09-07	21.8	4.601	0.212	0.411	0.277
643	V21.FB	ACQ Day 1	3	2019-09-07	120	33.898	0.282	0.554	0.042
644	V21.FC	ACQ Day 1	3	2019-09-07	44.1	12.52	0.284	0.565	0.107
645	V21.FD	ACQ Day 1	3	2019-09-07	10.9	2.032	0.187	0.442	0.605
646	V21.FE	ACQ Day 1	3	2019-09-07	19.8	4.133	0.209	0.463	0.295
647	V21.MA	ACQ Day 1	4	2019-09-07	70.8	16.794	0.237	0.39	0.07
648	V21.MB	ACQ Day 1	4	2019-09-07	22.5	4.53	0.201	0.348	0.314
649	V21.MC	ACQ Day 1	4	2019-09-07	42.9	11.003	0.256	0.399	0.116
650	V21.MD	ACQ Day 1	4	2019-09-07	51.2	11.031	0.216	0.407	0.122
651	V21.ME	ACQ Day 1	4	2019-09-07	51.5	15.202	0.295	0.496	0.076
652	V21.FA	ACQ Day 1	4	2019-09-07	11.4	1.958	0.171	0.392	0.652
653	V21.FB	ACQ Day 1	4	2019-09-07	120	32.739	0.273	0.546	0.018
654	V21.FC	ACQ Day 1	4	2019-09-07	23.6	6.693	0.283	0.471	0.186
655	V21.FD	ACQ Day 1	4	2019-09-07	7.2	1.397	0.195	0.437	0.915
656	V21.FE	ACQ Day 1	4	2019-09-07	18	4.787	0.265	0.467	0.278
657	V22.MA	ACQ Day 1	1	2019-09-14	120	35.561	0.296	0.458	0.055
658	V22.MB	ACQ Day 1	1	2019-09-14	85.8	26.479	0.309	0.464	0.064
659	V22.MC	ACQ Day 1	1	2019-09-14	120	37.024	0.309	0.482	0.05
660	V22.MD	ACQ Day 1	1	2019-09-14	78.5	21.582	0.275	0.381	0.077
661	V22.ME	ACQ Day 1	1	2019-09-14	120	39.176	0.326	0.539	0.057
662	V22.FA	ACQ Day 1	1	2019-09-14	120	36.897	0.307	0.443	0.017
663	V22.FB	ACQ Day 1	1	2019-09-14	43.2	12.491	0.289	0.432	0.13
664	V22.FC	ACQ Day 1	1	2019-09-14	120	37.622	0.314	0.48	0.024
665	V22.FD	ACQ Day 1	1	2019-09-14	120	35.544	0.296	0.488	0.046
666	V22.FE	ACQ Day 1	1	2019-09-14	120	39.82	0.332	0.539	0.054
667	V22.MA	ACQ Day 1	2	2019-09-14	23.5	6.014	0.256	0.408	0.268
668	V22.MB	ACQ Day 1	2	2019-09-14	13.9	3.862	0.278	0.427	0.434
669	V22.MC	ACQ Day 1	2	2019-09-14	120	35.606	0.297	0.437	0.052
670	V22.MD	ACQ Day 1	2	2019-09-14	120	35.158	0.293	0.456	0.056
671	V22.ME	ACQ Day 1	2	2019-09-14	120	36.579	0.305	0.456	0.006
672	V22.FA	ACQ Day 1	2	2019-09-14	120	38.829	0.324	0.493	0.017
673	V22.FB	ACQ Day 1	2	2019-09-14	49.4	13.489	0.273	0.458	0.128
674	V22.FC	ACQ Day 1	2	2019-09-14	17.9	4.725	0.264	0.435	0.345
675	V22.FD	ACQ Day 1	2	2019-09-14	15.5	3.753	0.242	0.471	0.445
676	V22.FE	ACQ Day 1	2	2019-09-14	26.1	7.585	0.291	0.499	0.22
677	V22.MA	ACQ Day 1	3	2019-09-14	64.6	19.601	0.304	0.425	0.068
678	V22.MB	ACQ Day 1	3	2019-09-14	31.4	9.403	0.3	0.428	0.141
679	V22.MC	ACQ Day 1	3	2019-09-14	82.8	21.747	0.263	0.427	0.06
680	V22.MD	ACQ Day 1	3	2019-09-14	78.3	21.928	0.28	0.409	0.059
681	V22.ME	ACQ Day 1	3	2019-09-14	120	34.876	0.291	0.457	0.049
682	V22.FA	ACQ Day 1	3	2019-09-14	120	35.979	0.3	0.49	0.048
683	V22.FB	ACQ Day 1	3	2019-09-14	56.5	17.206	0.305	0.487	0.08
684	V22.FC	ACQ Day 1	3	2019-09-14	16.7	4.543	0.272	0.455	0.248
685	V22.FD	ACQ Day 1	3	2019-09-14	19.6	5.587	0.285	0.486	0.216
686	V22.FE	ACQ Day 1	3	2019-09-14	31.7	11.832	0.373	0.545	0.102
687	V22.MA	ACQ Day 1	4	2019-09-14	8.5	1.831	0.214	0.388	0.662
688	V22.MB	ACQ Day 1	4	2019-09-14	65.3	20.042	0.307	0.45	0.059
689	V22.MC	ACQ Day 1	4	2019-09-14	119	33.424	0.281	0.427	0.036
690	V22.MD	ACQ Day 1	4	2019-09-14	120	32.394	0.27	0.429	0.063
691	V22.ME	ACQ Day 1	4	2019-09-14	11.1	1.714	0.155	0.273	0.696
692	V22.FA	ACQ Day 1	4	2019-09-14	99.9	28.281	0.283	0.527	0.039
693	V22.FB	ACQ Day 1	4	2019-09-14	22.9	5.072	0.222	0.448	0.249
694	V22.FC	ACQ Day 1	4	2019-09-14	21.8	6.056	0.277	0.461	0.231
695	V22.FD	ACQ Day 1	4	2019-09-14	51.9	14.24	0.274	0.51	0.078
696	V22.FE	ACQ Day 1	4	2019-09-14	21.8	6.839	0.313	0.531	0.166
697	V24.MA	ACQ Day 1	1	2019-09-28	120	40.242	0.335	0.463	0.003
698	V24.MB	ACQ Day 1	1	2019-09-28	120	41.386	0.345	0.52	0.034
699	V24.MC	ACQ Day 1	1	2019-09-28	119.1	36.264	0.304	0.506	0.046
700	V24.MD	ACQ Day 1	1	2019-09-28	120	34.829	0.29	0.491	0.063
701	V24.ME	ACQ Day 1	1	2019-09-28	120	30.996	0.258	0.461	0.04
702	V24.FA	ACQ Day 1	1	2019-09-28	120	40.744	0.34	0.525	0.003
703	V24.FB	ACQ Day 1	1	2019-09-28	45.5	12.235	0.269	0.487	0.137
704	V24.FC	ACQ Day 1	1	2019-09-28	120	34.928	0.291	0.533	0.062
705	V24.FD	ACQ Day 1	1	2019-09-28	114.7	41.004	0.357	0.553	0.041
706	V24.FE	ACQ Day 1	1	2019-09-28	120	41.585	0.347	0.565	0.01
707	V24.MA	ACQ Day 1	2	2019-09-28	47.1	12.56	0.267	0.409	0.131
708	V24.MB	ACQ Day 1	2	2019-09-28	120	34.927	0.291	0.462	0.061
709	V24.MC	ACQ Day 1	2	2019-09-28	120	33.501	0.279	0.481	0.058
710	V24.MD	ACQ Day 1	2	2019-09-28	120	29.551	0.246	0.491	0.061
711	V24.ME	ACQ Day 1	2	2019-09-28	120	25.052	0.209	0.409	0.089
712	V24.FA	ACQ Day 1	2	2019-09-28	40.5	10.866	0.268	0.489	0.157
713	V24.FB	ACQ Day 1	2	2019-09-28	120	42.816	0.357	0.591	0.031
714	V24.FC	ACQ Day 1	2	2019-09-28	120	28.855	0.24	0.488	0.058
715	V24.FD	ACQ Day 1	2	2019-09-28	120	41.725	0.348	0.543	0.027
716	V24.FE	ACQ Day 1	2	2019-09-28	120	31.657	0.264	0.557	0.026
717	V24.MA	ACQ Day 1	3	2019-09-28	120	37.253	0.31	0.484	0.048
718	V24.MB	ACQ Day 1	3	2019-09-28	82.2	25.703	0.313	0.483	0.054
719	V24.MC	ACQ Day 1	3	2019-09-28	49.1	11.534	0.235	0.455	0.117
720	V24.MD	ACQ Day 1	3	2019-09-28	120	28.328	0.236	0.47	0.04
721	V24.ME	ACQ Day 1	3	2019-09-28	120	29.331	0.244	0.457	0.029
722	V24.FA	ACQ Day 1	3	2019-09-28	71.8	21.216	0.295	0.457	0.063
723	V24.FB	ACQ Day 1	3	2019-09-28	25.3	7.013	0.278	0.526	0.184
724	V24.FC	ACQ Day 1	3	2019-09-28	50.2	9.642	0.192	0.464	0.133
725	V24.FD	ACQ Day 1	3	2019-09-28	120	33.458	0.279	0.528	0.03
726	V24.FE	ACQ Day 1	3	2019-09-28	29.8	5.901	0.198	0.535	0.237
727	V24.MA	ACQ Day 1	4	2019-09-28	117.3	31.138	0.265	0.474	0.042
728	V24.MB	ACQ Day 1	4	2019-09-28	31.7	7.793	0.246	0.412	0.164
729	V24.MC	ACQ Day 1	4	2019-09-28	53.7	12.497	0.233	0.415	0.11
730	V24.MD	ACQ Day 1	4	2019-09-28	120	20.6	0.172	0.456	0.093
731	V24.ME	ACQ Day 1	4	2019-09-28	115.4	25.884	0.224	0.505	0.05
732	V24.FA	ACQ Day 1	4	2019-09-28	42.4	12.45	0.293	0.482	0.107
733	V24.FB	ACQ Day 1	4	2019-09-28	31.4	8.442	0.269	0.488	0.165
734	V24.FC	ACQ Day 1	4	2019-09-28	83.8	25.321	0.302	0.525	0.053
735	V24.FD	ACQ Day 1	4	2019-09-28	81.3	21.01	0.259	0.566	0.061
736	V24.FE	ACQ Day 1	4	2019-09-28	120	35.738	0.298	0.521	0.057
737	V25.MA	ACQ Day 1	1	2019-10-05	120	40.075	0.334	0.505	0.019
738	V25.MB	ACQ Day 1	1	2019-10-05	120	37.679	0.314	0.543	0.036
739	V25.MC	ACQ Day 1	1	2019-10-05	120	32.956	0.275	0.473	0.063
740	V25.MD	ACQ Day 1	1	2019-10-05	120	43.323	0.361	0.509	0.012
741	V25.ME	ACQ Day 1	1	2019-10-05	120	35.361	0.295	0.48	0.003
742	V25.FA	ACQ Day 1	1	2019-10-05	104	29.706	0.286	0.489	0.056
743	V25.FB	ACQ Day 1	1	2019-10-05	120	37.242	0.31	0.493	0.004
744	V25.FC	ACQ Day 1	1	2019-10-05	9.8	2.13	0.218	0.411	0.768
745	V25.FD	ACQ Day 1	1	2019-10-05	81.2	25.119	0.309	0.491	0.067
746	V25.FE	ACQ Day 1	1	2019-10-05	78.2	23.598	0.302	0.451	0.072
747	V25.MA	ACQ Day 1	2	2019-10-05	37.4	11.57	0.31	0.503	0.131
748	V25.MB	ACQ Day 1	2	2019-10-05	51.9	13.176	0.254	0.44	0.129
749	V25.MC	ACQ Day 1	2	2019-10-05	120	31.643	0.264	0.471	0.063
750	V25.MD	ACQ Day 1	2	2019-10-05	120	39.126	0.326	0.517	0.051
751	V25.ME	ACQ Day 1	2	2019-10-05	55.5	12.922	0.233	0.465	0.128
752	V25.FA	ACQ Day 1	2	2019-10-05	73.1	20.066	0.274	0.451	0.087
753	V25.FB	ACQ Day 1	2	2019-10-05	120	34.316	0.286	0.488	0.067
754	V25.FC	ACQ Day 1	2	2019-10-05	120	37.504	0.313	0.535	0.049
755	V25.FD	ACQ Day 1	2	2019-10-05	120	38.086	0.317	0.513	0.051
756	V25.FE	ACQ Day 1	2	2019-10-05	120	35.151	0.293	0.482	0.051
757	V25.MA	ACQ Day 1	3	2019-10-05	9.5	1.92	0.202	0.364	0.608
758	V25.MB	ACQ Day 1	3	2019-10-05	24.1	5.432	0.225	0.371	0.245
759	V25.MC	ACQ Day 1	3	2019-10-05	120	30.105	0.251	0.473	0.064
760	V25.MD	ACQ Day 1	3	2019-10-05	120	31.846	0.265	0.495	0.07
761	V25.ME	ACQ Day 1	3	2019-10-05	47.5	13.139	0.277	0.456	0.101
762	V25.FA	ACQ Day 1	3	2019-10-05	39.3	10.552	0.268	0.445	0.117
763	V25.FB	ACQ Day 1	3	2019-10-05	116.4	32.007	0.275	0.5	0.038
764	V25.FC	ACQ Day 1	3	2019-10-05	68.4	18.6	0.272	0.547	0.072
765	V25.FD	ACQ Day 1	3	2019-10-05	120	29.871	0.249	0.519	0.007
766	V25.FE	ACQ Day 1	3	2019-10-05	61.9	15.565	0.251	0.481	0.085
767	V25.MA	ACQ Day 1	4	2019-10-05	35.8	9.522	0.266	0.429	0.146
768	V25.MB	ACQ Day 1	4	2019-10-05	9	1.777	0.197	0.414	0.682
769	V25.MC	ACQ Day 1	4	2019-10-05	80.4	19.096	0.237	0.457	0.071
770	V25.MD	ACQ Day 1	4	2019-10-05	120	29.089	0.242	0.504	0.071
771	V25.ME	ACQ Day 1	4	2019-10-05	120	34.843	0.29	0.473	0.048
772	V25.FA	ACQ Day 1	4	2019-10-05	19	3.989	0.21	0.348	0.311
773	V25.FB	ACQ Day 1	4	2019-10-05	9.3	1.797	0.194	0.418	0.77
774	V25.FC	ACQ Day 1	4	2019-10-05	12.8	2.734	0.214	0.457	0.459
775	V25.FD	ACQ Day 1	4	2019-10-05	55.5	12.274	0.221	0.502	0.103
776	V25.FE	ACQ Day 1	4	2019-10-05	26.2	7.408	0.283	0.408	0.178
777	V26.MA	ACQ Day 1	1	2019-10-12	120	45.479	0.379	0.504	0.047
778	V26.MB	ACQ Day 1	1	2019-10-12	120	36.867	0.307	0.508	0.044
779	V26.MC	ACQ Day 1	1	2019-10-12	120	39.247	0.327	0.449	0.042
780	V26.MD	ACQ Day 1	1	2019-10-12	120	24.74	0.206	0.288	0.019
781	V26.ME	ACQ Day 1	1	2019-10-12	120	34.443	0.287	0.431	0.001
782	V26.FA	ACQ Day 1	1	2019-10-12	120	45.023	0.375	0.502	0.027
783	V26.FB	ACQ Day 1	1	2019-10-12	120	44.233	0.369	0.5	0.051
784	V26.FC	ACQ Day 1	1	2019-10-12	15.7	4.002	0.255	0.429	0.416
785	V26.FD	ACQ Day 1	1	2019-10-12	120	43.867	0.366	0.487	0.049
786	V26.FE	ACQ Day 1	1	2019-10-12	120	33.163	0.276	0.505	0.051
787	V26.MA	ACQ Day 1	2	2019-10-12	120	36.436	0.304	0.437	0.061
788	V26.MB	ACQ Day 1	2	2019-10-12	25.9	5.334	0.206	0.438	0.31
789	V26.MC	ACQ Day 1	2	2019-10-12	56	17.325	0.31	0.469	0.094
790	V26.MD	ACQ Day 1	2	2019-10-12	120	23.882	0.199	0.301	0.066
791	V26.ME	ACQ Day 1	2	2019-10-12	120	33.658	0.28	0.421	0.026
792	V26.FA	ACQ Day 1	2	2019-10-12	120	44.007	0.367	0.494	0.05
793	V26.FB	ACQ Day 1	2	2019-10-12	120	40.228	0.335	0.491	0.025
794	V26.FC	ACQ Day 1	2	2019-10-12	34.7	9.367	0.27	0.469	0.18
795	V26.FD	ACQ Day 1	2	2019-10-12	120	42.044	0.35	0.491	0.025
796	V26.FE	ACQ Day 1	2	2019-10-12	120	31.941	0.266	0.503	0.063
797	V26.MA	ACQ Day 1	3	2019-10-12	120	34.826	0.29	0.446	0.045
798	V26.MB	ACQ Day 1	3	2019-10-12	22.2	5.235	0.236	0.391	0.253
799	V26.MC	ACQ Day 1	3	2019-10-12	10	1.998	0.199	0.412	0.643
800	V26.MD	ACQ Day 1	3	2019-10-12	120	22.682	0.189	0.273	0.098
801	V26.ME	ACQ Day 1	3	2019-10-12	120	33.686	0.281	0.42	0.055
802	V26.FA	ACQ Day 1	3	2019-10-12	120	44.959	0.375	0.507	0.013
803	V26.FB	ACQ Day 1	3	2019-10-12	60	18.534	0.309	0.463	0.072
804	V26.FC	ACQ Day 1	3	2019-10-12	120	38.877	0.324	0.484	0.002
805	V26.FD	ACQ Day 1	3	2019-10-12	120	42.969	0.358	0.48	0.021
806	V26.FE	ACQ Day 1	3	2019-10-12	120	29.035	0.242	0.496	0.072
807	V26.MA	ACQ Day 1	4	2019-10-12	120	31.586	0.263	0.469	0.058
808	V26.MB	ACQ Day 1	4	2019-10-12	36.5	9.719	0.267	0.417	0.136
809	V26.MC	ACQ Day 1	4	2019-10-12	120	38.411	0.32	0.451	0.045
810	V26.MD	ACQ Day 1	4	2019-10-12	120	22.577	0.188	0.267	0.026
811	V26.ME	ACQ Day 1	4	2019-10-12	22.3	5.211	0.234	0.434	0.255
812	V26.FA	ACQ Day 1	4	2019-10-12	120	35.277	0.294	0.491	0.025
813	V26.FB	ACQ Day 1	4	2019-10-12	46.7	14.582	0.312	0.484	0.089
814	V26.FC	ACQ Day 1	4	2019-10-12	71	22.441	0.316	0.535	0.055
815	V26.FD	ACQ Day 1	4	2019-10-12	120	37.743	0.315	0.475	0.046
816	V26.FE	ACQ Day 1	4	2019-10-12	46.5	9.69	0.208	0.457	0.133
817	V27.MA	ACQ Day 1	1	2019-10-19	120	41.629	0.347	0.516	0.029
818	V27.MB	ACQ Day 1	1	2019-10-19	58.8	16.516	0.281	0.453	0.103
819	V27.MC	ACQ Day 1	1	2019-10-19	120	37.77	0.315	0.456	0.053
820	V27.MD	ACQ Day 1	1	2019-10-19	120	30.771	0.256	0.393	0.044
821	V27.ME	ACQ Day 1	1	2019-10-19	120	34.224	0.285	0.459	0.042
822	V27.FA	ACQ Day 1	1	2019-10-19	48.3	11.893	0.246	0.465	0.142
823	V27.FB	ACQ Day 1	1	2019-10-19	120	39.615	0.33	0.535	0.052
824	V27.FC	ACQ Day 1	1	2019-10-19	120	30.63	0.255	0.474	0.069
825	V27.FD	ACQ Day 1	1	2019-10-19	120	32.456	0.27	0.468	0.041
826	V27.FE	ACQ Day 1	1	2019-10-19	120	44.211	0.368	0.527	0.027
827	V27.MA	ACQ Day 1	2	2019-10-19	120	33.477	0.279	0.491	0.066
828	V27.MB	ACQ Day 1	2	2019-10-19	120	31.583	0.263	0.405	0.047
829	V27.MC	ACQ Day 1	2	2019-10-19	120	33.737	0.281	0.408	0.047
830	V27.MD	ACQ Day 1	2	2019-10-19	120	27.829	0.232	0.331	0.058
831	V27.ME	ACQ Day 1	2	2019-10-19	120	31.561	0.263	0.455	0.036
832	V27.FA	ACQ Day 1	2	2019-10-19	120	26.934	0.224	0.517	0.078
833	V27.FB	ACQ Day 1	2	2019-10-19	120	40.893	0.341	0.552	0.013
834	V27.FC	ACQ Day 1	2	2019-10-19	46.5	11.702	0.252	0.509	0.145
835	V27.FD	ACQ Day 1	2	2019-10-19	119.3	30.238	0.258	0.461	0.052
836	V27.FE	ACQ Day 1	2	2019-10-19	120	41.307	0.344	0.527	0.056
837	V27.MA	ACQ Day 1	3	2019-10-19	6.4	1.391	0.218	0.45	0.925
838	V27.MB	ACQ Day 1	3	2019-10-19	120	32.404	0.27	0.417	0.051
839	V27.MC	ACQ Day 1	3	2019-10-19	120	32.74	0.273	0.423	0.062
840	V27.MD	ACQ Day 1	3	2019-10-19	14.3	2.43	0.17	0.276	0.508
841	V27.ME	ACQ Day 1	3	2019-10-19	120	31.282	0.261	0.442	0.073
842	V27.FA	ACQ Day 1	3	2019-10-19	120	27.389	0.228	0.534	0.008
843	V27.FB	ACQ Day 1	3	2019-10-19	120	35.573	0.296	0.539	0.027
844	V27.FC	ACQ Day 1	3	2019-10-19	120	27.811	0.232	0.534	0.081
845	V27.FD	ACQ Day 1	3	2019-10-19	33.7	8.144	0.242	0.425	0.168
846	V27.FE	ACQ Day 1	3	2019-10-19	120	37.502	0.313	0.51	0.058
847	V27.MA	ACQ Day 1	4	2019-10-19	50.7	16.372	0.323	0.497	0.081
848	V27.MB	ACQ Day 1	4	2019-10-19	120	29.615	0.247	0.447	0.016
849	V27.MC	ACQ Day 1	4	2019-10-19	25.7	7.434	0.289	0.413	0.168
850	V27.MD	ACQ Day 1	4	2019-10-19	119.1	31.83	0.267	0.4	0.041
851	V27.ME	ACQ Day 1	4	2019-10-19	120	29.327	0.244	0.426	0.057
852	V27.FA	ACQ Day 1	4	2019-10-19	120	25.343	0.211	0.513	0.084
853	V27.FB	ACQ Day 1	4	2019-10-19	120	32.292	0.269	0.552	0.041
854	V27.FC	ACQ Day 1	4	2019-10-19	120	25.418	0.212	0.481	0.054
855	V27.FD	ACQ Day 1	4	2019-10-19	20.8	5.381	0.259	0.417	0.24
856	V27.FE	ACQ Day 1	4	2019-10-19	11.3	2.201	0.194	0.399	0.61
857	V28.MA	ACQ Day 1	1	2019-10-26	120	38.646	0.322	0.468	0.032
858	V28.MB	ACQ Day 1	1	2019-10-26	120	37.543	0.313	0.392	0.055
859	V28.MC	ACQ Day 1	1	2019-10-26	120	39.639	0.33	0.452	0.049
860	V28.MD	ACQ Day 1	1	2019-10-26	96.8	30.136	0.311	0.462	0.053
861	V28.ME	ACQ Day 1	1	2019-10-26	120	40.888	0.341	0.472	0.042
862	V28.FA	ACQ Day 1	1	2019-10-26	96	27.248	0.284	0.418	0.061
863	V28.FB	ACQ Day 1	1	2019-10-26	120	33.295	0.277	0.451	0.059
864	V28.FC	ACQ Day 1	1	2019-10-26	120	40.057	0.334	0.495	0.016
865	V28.FD	ACQ Day 1	1	2019-10-26	55.1	17.113	0.311	0.412	0.096
866	V28.FE	ACQ Day 1	1	2019-10-26	120	35.565	0.296	0.411	0.055
867	V28.MA	ACQ Day 1	2	2019-10-26	10.8	2.367	0.22	0.437	0.675
868	V28.MB	ACQ Day 1	2	2019-10-26	30.8	8.099	0.263	0.407	0.209
869	V28.MC	ACQ Day 1	2	2019-10-26	38.7	13.106	0.338	0.478	0.126
870	V28.MD	ACQ Day 1	2	2019-10-26	111.5	33.345	0.299	0.471	0.05
871	V28.ME	ACQ Day 1	2	2019-10-26	59	15.523	0.263	0.45	0.104
872	V28.FA	ACQ Day 1	2	2019-10-26	120	38.723	0.323	0.473	0.053
873	V28.FB	ACQ Day 1	2	2019-10-26	120	0	0	0
874	V28.FC	ACQ Day 1	2	2019-10-26	120	41.493	0.346	0.494	0.039
875	V28.FD	ACQ Day 1	2	2019-10-26	11.1	2.58	0.233	0.378	0.652
876	V28.FE	ACQ Day 1	2	2019-10-26	111.2	24.58	0.221	0.468	0.07
877	V28.MA	ACQ Day 1	3	2019-10-26	6.4	1.385	0.216	0.392	0.929
878	V28.MB	ACQ Day 1	3	2019-10-26	120	34.105	0.284	0.386	0.034
879	V28.MC	ACQ Day 1	3	2019-10-26	13.9	3.874	0.279	0.417	0.341
880	V28.MD	ACQ Day 1	3	2019-10-26	26.5	6.858	0.259	0.409	0.191
881	V28.ME	ACQ Day 1	3	2019-10-26	27.9	6.585	0.236	0.36	0.193
882	V28.FA	ACQ Day 1	3	2019-10-26	92.6	28.752	0.31	0.467	0.043
883	V28.FB	ACQ Day 1	3	2019-10-26	40.8	10.674	0.262	0.442	0.132
884	V28.FC	ACQ Day 1	3	2019-10-26	120	41.795	0.348	0.504	0.029
885	V28.FD	ACQ Day 1	3	2019-10-26	44.9	13.734	0.306	0.423	0.102
886	V28.FE	ACQ Day 1	3	2019-10-26	10.5	2.468	0.234	0.437	0.58
887	V28.MA	ACQ Day 1	4	2019-10-26	11.1	2.939	0.266	0.409	0.393
888	V28.MB	ACQ Day 1	4	2019-10-26	60.1	14.704	0.245	0.382	0.087
889	V28.MC	ACQ Day 1	4	2019-10-26	6.6	1.314	0.198	0.383	0.874
890	V28.MD	ACQ Day 1	4	2019-10-26	31.4	7.342	0.234	0.421	0.161
891	V28.ME	ACQ Day 1	4	2019-10-26	16.4	3.438	0.209	0.334	0.324
892	V28.FA	ACQ Day 1	4	2019-10-26	120	35.496	0.296	0.459	0.033
893	V28.FB	ACQ Day 1	4	2019-10-26	9.8	1.536	0.157	0.299	0.69
894	V28.FC	ACQ Day 1	4	2019-10-26	7.2	1.629	0.228	0.399	0.658
895	V28.FD	ACQ Day 1	4	2019-10-26	120	32.622	0.272	0.416	0.011
896	V28.FE	ACQ Day 1	4	2019-10-26	43.3	12.879	0.297	0.472	0.104
	V07.ME	ACQ Day 2	1	2019-06-02	.	.	.	.	.
	V07.ME	ACQ Day 2	2	2019-06-02	.	.	.	.	.
	V07.ME	ACQ Day 2	3	2019-06-02	.	.	.	.	.
	V07.ME	ACQ Day 2	4	2019-06-02	.	.	.	.	.
89	V07.MA	ACQ Day 2	1	2019-06-02	36	11.2	0.311	0.458	0.119
90	V07.MB	ACQ Day 2	1	2019-06-02	79.8	24.598	0.308	0.452	0.055
91	V07.MC	ACQ Day 2	1	2019-06-02	41.5	10.468	0.252	0.411	0.126
92	V07.MD	ACQ Day 2	1	2019-06-02	120	35.692	0.297	0.527	0.042
93	V07.FA	ACQ Day 2	1	2019-06-02	120	32.501	0.271	0.518	0.06
94	V07.FB	ACQ Day 2	1	2019-06-02	38.9	11.691	0.3	0.455	0.115
95	V07.FC	ACQ Day 2	1	2019-06-02	30.4	6.529	0.215	0.348	0.194
96	V07.FD	ACQ Day 2	1	2019-06-02	120	38.954	0.325	0.503	0.03
97	V07.MA	ACQ Day 2	2	2019-06-02	17.1	3.847	0.225	0.394	0.453
98	V07.MB	ACQ Day 2	2	2019-06-02	12.4	2.53	0.204	0.339	0.597
99	V07.MC	ACQ Day 2	2	2019-06-02	37	11.697	0.317	0.464	0.142
100	V07.MD	ACQ Day 2	2	2019-06-02	42	11.12	0.265	0.405	0.151
101	V07.FA	ACQ Day 2	2	2019-06-02	120	35.806	0.298	0.511	0.042
102	V07.FB	ACQ Day 2	2	2019-06-02	17.3	4.29	0.247	0.467	0.396
103	V07.FC	ACQ Day 2	2	2019-06-02	15.7	2.93	0.186	0.286	0.58
104	V07.FD	ACQ Day 2	2	2019-06-02	36.8	10.447	0.284	0.488	0.158
105	V07.MA	ACQ Day 2	3	2019-06-02	36.9	9.171	0.248	0.405	0.153
106	V07.MB	ACQ Day 2	3	2019-06-02	8.1	1.38	0.17	0.292	0.836
107	V07.MC	ACQ Day 2	3	2019-06-02	35.3	10.508	0.298	0.431	0.118
108	V07.MD	ACQ Day 2	3	2019-06-02	39.2	10.86	0.277	0.43	0.115
109	V07.FA	ACQ Day 2	3	2019-06-02	29.2	6.984	0.239	0.451	0.203
110	V07.FB	ACQ Day 2	3	2019-06-02	10.8	2.255	0.209	0.362	0.613
111	V07.FC	ACQ Day 2	3	2019-06-02	41.1	8.908	0.217	0.354	0.157
112	V07.FD	ACQ Day 2	3	2019-06-02	59.1	16.358	0.277	0.457	0.084
113	V07.MA	ACQ Day 2	4	2019-06-02	23	3.823	0.166	0.313	0.426
114	V07.MB	ACQ Day 2	4	2019-06-02	24.5	6.39	0.261	0.374	0.26
115	V07.MC	ACQ Day 2	4	2019-06-02	21.1	5.658	0.268	0.426	0.302
116	V07.MD	ACQ Day 2	4	2019-06-02	88.1	24.8	0.282	0.437	0.065
117	V07.FA	ACQ Day 2	4	2019-06-02	12	2.129	0.178	0.356	0.738
118	V07.FB	ACQ Day 2	4	2019-06-02	17.4	3.645	0.209	0.36	0.429
119	V07.FC	ACQ Day 2	4	2019-06-02	31.4	6.599	0.21	0.335	0.25
120	V07.FD	ACQ Day 2	4	2019-06-02	28	7.716	0.275	0.457	0.209
121	V08.MA	ACQ Day 2	1	2019-06-09	120	43.301	0.361	0.535	0.037
122	V08.MB	ACQ Day 2	1	2019-06-09	22.5	7.127	0.317	0.516	0.166
123	V08.MC	ACQ Day 2	1	2019-06-09	29.8	7.475	0.251	0.414	0.182
124	V08.MD	ACQ Day 2	1	2019-06-09	120	37.733	0.314	0.509	0.006
125	V08.ME	ACQ Day 2	1	2019-06-09	14	2.498	0.178	0.353	0.466
126	V08.FA	ACQ Day 2	1	2019-06-09	92.8	31.965	0.345	0.53	0.04
127	V08.FB	ACQ Day 2	1	2019-06-09	41.7	13.005	0.312	0.55	0.111
128	V08.FC	ACQ Day 2	1	2019-06-09	98	31.223	0.319	0.525	0.04
129	V08.FD	ACQ Day 2	1	2019-06-09	57.3	18.288	0.319	0.54	0.078
130	V08.FE	ACQ Day 2	1	2019-06-09	45.7	13.553	0.297	0.502	0.088
131	V08.MA	ACQ Day 2	2	2019-06-09	120	44.309	0.369	0.552	0.039
132	V08.MB	ACQ Day 2	2	2019-06-09	30.5	8.816	0.289	0.499	0.175
133	V08.MC	ACQ Day 2	2	2019-06-09	81.1	16.879	0.208	0.422	0.099
134	V08.MD	ACQ Day 2	2	2019-06-09	38.3	8.847	0.231	0.415	0.177
135	V08.ME	ACQ Day 2	2	2019-06-09	25.5	7.175	0.281	0.457	0.239
136	V08.FA	ACQ Day 2	2	2019-06-09	25.9	7.537	0.291	0.49	0.233
137	V08.FB	ACQ Day 2	2	2019-06-09	23.7	6.293	0.266	0.474	0.259
138	V08.FC	ACQ Day 2	2	2019-06-09	34.8	10.502	0.302	0.466	0.17
139	V08.FD	ACQ Day 2	2	2019-06-09	120	25.163	0.21	0.491	0.063
140	V08.FE	ACQ Day 2	2	2019-06-09	52.5	14.284	0.272	0.461	0.12
141	V08.MA	ACQ Day 2	3	2019-06-09	37.1	12.155	0.327	0.503	0.109
142	V08.MB	ACQ Day 2	3	2019-06-09	10.6	2.144	0.202	0.391	0.542
143	V08.MC	ACQ Day 2	3	2019-06-09	120	26.658	0.222	0.462	0.044
144	V08.MD	ACQ Day 2	3	2019-06-09	116.8	31.066	0.266	0.466	0.041
145	V08.ME	ACQ Day 2	3	2019-06-09	57.2	15.035	0.263	0.48	0.093
146	V08.FA	ACQ Day 2	3	2019-06-09	38.8	11.119	0.287	0.496	0.119
147	V08.FB	ACQ Day 2	3	2019-06-09	83	24.106	0.291	0.503	0.052
148	V08.FC	ACQ Day 2	3	2019-06-09	13.6	3.249	0.239	0.406	0.421
149	V08.FD	ACQ Day 2	3	2019-06-09	120	9.855	0.082	0.44	0.144
150	V08.FE	ACQ Day 2	3	2019-06-09	27	6.94	0.257	0.403	0.2
151	V08.MA	ACQ Day 2	4	2019-06-09	79	25.653	0.325	0.548	0.066
152	V08.MB	ACQ Day 2	4	2019-06-09	8.8	1.641	0.187	0.371	0.916
153	V08.MC	ACQ Day 2	4	2019-06-09	71.3	12.066	0.169	0.453	0.144
154	V08.MD	ACQ Day 2	4	2019-06-09	11.6	2.356	0.203	0.323	0.691
155	V08.ME	ACQ Day 2	4	2019-06-09	19.9	4.697	0.236	0.435	0.346
156	V08.FA	ACQ Day 2	4	2019-06-09	18.1	5.144	0.284	0.451	0.318
157	V08.FB	ACQ Day 2	4	2019-06-09	25.4	5.277	0.208	0.457	0.323
158	V08.FC	ACQ Day 2	4	2019-06-09	24.7	6.186	0.251	0.413	0.272
159	V08.FD	ACQ Day 2	4	2019-06-09	120	15.776	0.131	0.554	0.04
160	V08.FE	ACQ Day 2	4	2019-06-09	21.1	4.198	0.199	0.449	0.384
161	V09.MA	ACQ Day 2	1	2019-06-16	39.4	10.794	0.274	0.419	0.128
162	V09.MB	ACQ Day 2	1	2019-06-16	39.5	9.936	0.252	0.393	0.135
163	V09.MC	ACQ Day 2	1	2019-06-16	12.8	2.805	0.219	0.336	0.427
164	V09.MD	ACQ Day 2	1	2019-06-16	82.6	23.873	0.289	0.465	0.053
165	V09.ME	ACQ Day 2	1	2019-06-16	29.9	8.865	0.296	0.473	0.149
166	V09.MA	ACQ Day 2	2	2019-06-16	49.6	15.614	0.315	0.462	0.106
167	V09.MB	ACQ Day 2	2	2019-06-16	8.9	2.011	0.225	0.449	0.81
168	V09.MC	ACQ Day 2	2	2019-06-16	33.9	8.512	0.251	0.382	0.198
169	V09.MD	ACQ Day 2	2	2019-06-16	54.7	16.125	0.295	0.422	0.105
170	V09.ME	ACQ Day 2	2	2019-06-16	69.4	26.724	0.385	0.527	0.061
171	V09.MA	ACQ Day 2	3	2019-06-16	59	17.162	0.291	0.443	0.076
172	V09.MB	ACQ Day 2	3	2019-06-16	63.1	16.522	0.262	0.394	0.075
173	V09.MC	ACQ Day 2	3	2019-06-16	19.5	3.917	0.201	0.34	0.33
174	V09.MD	ACQ Day 2	3	2019-06-16	74.9	21.102	0.282	0.418	0.065
175	V09.ME	ACQ Day 2	3	2019-06-16	49.9	16.904	0.339	0.491	0.072
176	V09.MA	ACQ Day 2	4	2019-06-16	13.3	2.728	0.205	0.391	0.59
177	V09.MB	ACQ Day 2	4	2019-06-16	58.5	15.213	0.26	0.414	0.111
178	V09.MC	ACQ Day 2	4	2019-06-16	11.1	1.932	0.174	0.282	0.816
179	V09.MD	ACQ Day 2	4	2019-06-16	44.5	11.364	0.256	0.393	0.144
180	V09.ME	ACQ Day 2	4	2019-06-16	24.5	6.54	0.266	0.439	0.243
181	V10.MA	ACQ Day 2	1	2019-06-23	48	17.56	0.366	0.542	0.079
182	V10.MB	ACQ Day 2	1	2019-06-23	29.6	8.408	0.284	0.454	0.159
183	V10.MC	ACQ Day 2	1	2019-06-23	27.3	11.628	0.426	0.606	0.116
184	V10.MD	ACQ Day 2	1	2019-06-23	120	48.276	0.402	0.592	0.041
185	V10.ME	ACQ Day 2	1	2019-06-23	35.6	11.683	0.329	0.481	0.106
186	V10.FA	ACQ Day 2	1	2019-06-23	24.2	6.612	0.274	0.47	0.194
187	V10.FB	ACQ Day 2	1	2019-06-23	34.4	12.765	0.371	0.566	0.103
188	V10.FC	ACQ Day 2	1	2019-06-23	66.2	24.376	0.368	0.544	0.053
189	V10.FD	ACQ Day 2	1	2019-06-23	22	7.262	0.33	0.491	0.172
190	V10.FE	ACQ Day 2	1	2019-06-23	120	39.461	0.329	0.54	0.039
191	V10.MA	ACQ Day 2	2	2019-06-23	30.1	10.191	0.338	0.461	0.171
192	V10.MB	ACQ Day 2	2	2019-06-23	48	13.71	0.286	0.413	0.126
193	V10.MC	ACQ Day 2	2	2019-06-23	117.2	46.974	0.401	0.584	0.034
194	V10.MD	ACQ Day 2	2	2019-06-23	13.7	3.18	0.232	0.506	0.528
195	V10.ME	ACQ Day 2	2	2019-06-23	21	6.034	0.288	0.38	0.284
196	V10.FA	ACQ Day 2	2	2019-06-23	14	3.333	0.239	0.446	0.504
197	V10.FB	ACQ Day 2	2	2019-06-23	33.1	11.378	0.344	0.559	0.152
198	V10.FC	ACQ Day 2	2	2019-06-23	25.8	7.828	0.304	0.489	0.208
199	V10.FD	ACQ Day 2	2	2019-06-23	90	29.108	0.323	0.5	0.06
200	V10.FE	ACQ Day 2	2	2019-06-23	35.6	8.511	0.239	0.436	0.195
201	V10.MA	ACQ Day 2	3	2019-06-23	9.7	.	.	.	.
202	V10.MB	ACQ Day 2	3	2019-06-23	31.2	7.235	0.232	0.434	0.189
203	V10.MC	ACQ Day 2	3	2019-06-23	95.9	37.117	0.387	0.565	0.034
204	V10.MD	ACQ Day 2	3	2019-06-23	58.7	23.394	0.398	0.561	0.057
205	V10.ME	ACQ Day 2	3	2019-06-23	11.3	2.66	0.236	0.386	0.499
206	V10.FA	ACQ Day 2	3	2019-06-23	16.5	4.023	0.244	0.545	0.341
207	V10.FB	ACQ Day 2	3	2019-06-23	25.1	9.233	0.368	0.548	0.143
208	V10.FC	ACQ Day 2	3	2019-06-23	15.7	4.542	0.289	0.478	0.299
209	V10.FD	ACQ Day 2	3	2019-06-23	22.3	5.838	0.261	0.439	0.23
210	V10.FE	ACQ Day 2	3	2019-06-23	49.2	13.34	0.271	0.476	0.1
211	V10.MA	ACQ Day 2	4	2019-06-23	52.8	15.807	0.299	0.468	0.105
212	V10.MB	ACQ Day 2	4	2019-06-23	10.9	2.908	0.267	0.456	0.583
213	V10.MC	ACQ Day 2	4	2019-06-23	74.4	28.821	0.387	0.568	0.056
214	V10.MD	ACQ Day 2	4	2019-06-23	24.5	7.927	0.324	0.514	0.217
215	V10.ME	ACQ Day 2	4	2019-06-23	10	2.137	0.213	0.342	0.745
216	V10.FA	ACQ Day 2	4	2019-06-23	16.4	4.665	0.284	0.572	0.363
217	V10.FB	ACQ Day 2	4	2019-06-23	100.3	34.416	0.343	0.56	0.048
218	V10.FC	ACQ Day 2	4	2019-06-23	29.9	8.82	0.295	0.473	0.183
219	V10.FD	ACQ Day 2	4	2019-06-23	16.3	3.724	0.228	0.407	0.445
220	V10.FE	ACQ Day 2	4	2019-06-23	70.8	23.351	0.33	0.516	0.074
221	V11.MA	ACQ Day 2	1	2019-06-30	47.3	13.441	0.284	0.44	0.097
222	V11.MB	ACQ Day 2	1	2019-06-30	120	27.033	0.225	0.379	0.073
223	V11.MC	ACQ Day 2	1	2019-06-30	51.6	16.945	0.329	0.536	0.081
224	V11.MD	ACQ Day 2	1	2019-06-30	13.6	2.627	0.193	0.349	0.49
225	V11.ME	ACQ Day 2	1	2019-06-30	13	3.638	0.279	0.473	0.365
226	V11.FA	ACQ Day 2	1	2019-06-30	120	36.053	0.3	0.5	0.039
227	V11.FB	ACQ Day 2	1	2019-06-30	47.2	10.096	0.214	0.394	0.133
228	V11.FC	ACQ Day 2	1	2019-06-30	75.6	26.337	0.348	0.548	0.049
229	V11.FD	ACQ Day 2	1	2019-06-30	102.8	35.587	0.346	0.542	0.038
230	V11.FE	ACQ Day 2	1	2019-06-30	120	34.69	0.289	0.445	0.061
231	V11.MA	ACQ Day 2	2	2019-06-30	92.3	25.432	0.275	0.44	0.068
232	V11.MB	ACQ Day 2	2	2019-06-30	120	22.27	0.186	0.432	0.031
233	V11.MC	ACQ Day 2	2	2019-06-30	28.5	9.029	0.317	0.471	0.19
234	V11.MD	ACQ Day 2	2	2019-06-30	103.9	32.936	0.317	0.451	0.053
235	V11.ME	ACQ Day 2	2	2019-06-30	13.4	3.116	0.232	0.468	0.522
236	V11.FA	ACQ Day 2	2	2019-06-30	51.5	16.1	0.313	0.5	0.105
237	V11.FB	ACQ Day 2	2	2019-06-30	18.9	3.601	0.191	0.35	0.477
238	V11.FC	ACQ Day 2	2	2019-06-30	79.8	28.636	0.359	0.527	0.059
239	V11.FD	ACQ Day 2	2	2019-06-30	17.7	5.136	0.29	0.538	0.327
240	V11.FE	ACQ Day 2	2	2019-06-30	53.2	11.805	0.222	0.41	0.145
241	V11.MA	ACQ Day 2	3	2019-06-30	9.3	2.033	0.219	0.353	0.66
242	V11.MB	ACQ Day 2	3	2019-06-30	120	25.488	0.212	0.456	0.046
243	V11.MC	ACQ Day 2	3	2019-06-30	48.5	14.997	0.309	0.48	0.08
244	V11.MD	ACQ Day 2	3	2019-06-30	19.6	4.706	0.241	0.426	0.291
245	V11.ME	ACQ Day 2	3	2019-06-30	7	1.646	0.235	0.447	0.748
246	V11.FA	ACQ Day 2	3	2019-06-30	8.9	1.693	0.191	0.402	0.766
247	V11.FB	ACQ Day 2	3	2019-06-30	87.8	22.742	0.259	0.429	0.061
248	V11.FC	ACQ Day 2	3	2019-06-30	14	3.577	0.256	0.447	0.384
249	V11.FD	ACQ Day 2	3	2019-06-30	6.9	1.503	0.218	0.452	0.868
250	V11.FE	ACQ Day 2	3	2019-06-30	31.5	6.422	0.204	0.387	0.217
251	V11.MA	ACQ Day 2	4	2019-06-30	11	2.615	0.237	0.386	0.603
252	V11.MB	ACQ Day 2	4	2019-06-30	120	28.092	0.234	0.404	0.081
253	V11.MC	ACQ Day 2	4	2019-06-30	52.4	17.15	0.328	0.466	0.099
254	V11.MD	ACQ Day 2	4	2019-06-30	12.5	2.471	0.198	0.388	0.656
255	V11.ME	ACQ Day 2	4	2019-06-30	11.1	2.844	0.257	0.445	0.573
256	V11.FA	ACQ Day 2	4	2019-06-30	57	15.689	0.275	0.489	0.108
257	V11.FB	ACQ Day 2	4	2019-06-30	56.7	14.301	0.252	0.405	0.116
258	V11.FC	ACQ Day 2	4	2019-06-30	61.7	20.073	0.326	0.518	0.082
259	V11.FD	ACQ Day 2	4	2019-06-30	50.8	17.618	0.347	0.52	0.096
260	V11.FE	ACQ Day 2	4	2019-06-30	53.3	13.451	0.252	0.43	0.121
261	V12.MA	ACQ Day 2	1	2019-07-07	120	39.218	0.327	0.514	0.028
262	V12.MB	ACQ Day 2	1	2019-07-07	22.4	7.137	0.318	0.49	0.173
263	V12.MC	ACQ Day 2	1	2019-07-07	120	34.151	0.285	0.439	0.054
264	V12.MD	ACQ Day 2	1	2019-07-07	63.7	18.407	0.289	0.472	0.072
265	V12.ME	ACQ Day 2	1	2019-07-07	44.3	14.828	0.334	0.466	0.091
266	V12.FA	ACQ Day 2	1	2019-07-07	9.6	1.817	0.189	0.371	0.714
267	V12.FB	ACQ Day 2	1	2019-07-07	120	39.252	0.327	0.538	0.05
268	V12.FC	ACQ Day 2	1	2019-07-07	120	34.386	0.287	0.436	0.012
269	V12.FD	ACQ Day 2	1	2019-07-07	120	28.403	0.237	0.44	0.029
270	V12.FE	ACQ Day 2	1	2019-07-07	9.3	1.473	0.159	0.326	0.837
271	V12.MA	ACQ Day 2	2	2019-07-07	29.9	6.258	0.209	0.453	0.272
272	V12.MB	ACQ Day 2	2	2019-07-07	32.8	8.01	0.244	0.438	0.213
273	V12.MC	ACQ Day 2	2	2019-07-07	52.7	14.332	0.272	0.428	0.12
274	V12.MD	ACQ Day 2	2	2019-07-07	120	34.154	0.285	0.43	0.021
275	V12.ME	ACQ Day 2	2	2019-07-07	54.4	18.727	0.344	0.496	0.092
276	V12.FA	ACQ Day 2	2	2019-07-07	85.5	22.179	0.259	0.481	0.078
277	V12.FB	ACQ Day 2	2	2019-07-07	50	10.011	0.2	0.463	0.173
278	V12.FC	ACQ Day 2	2	2019-07-07	28	6.503	0.232	0.426	0.259
279	V12.FD	ACQ Day 2	2	2019-07-07	19.2	4.129	0.215	0.385	0.416
280	V12.FE	ACQ Day 2	2	2019-07-07	16.7	3.689	0.221	0.384	0.462
281	V12.MA	ACQ Day 2	3	2019-07-07	21.5	5.636	0.262	0.444	0.24
282	V12.MB	ACQ Day 2	3	2019-07-07	16.9	3.628	0.214	0.409	0.382
283	V12.MC	ACQ Day 2	3	2019-07-07	12.3	3.045	0.247	0.389	0.426
284	V12.MD	ACQ Day 2	3	2019-07-07	120	33.018	0.275	0.402	0.034
285	V12.ME	ACQ Day 2	3	2019-07-07	7.5	1.816	0.243	0.468	0.765
286	V12.FA	ACQ Day 2	3	2019-07-07	25.7	5.217	0.203	0.41	0.265
287	V12.FB	ACQ Day 2	3	2019-07-07	88.7	18.911	0.213	0.567	0.073
288	V12.FC	ACQ Day 2	3	2019-07-07	16.5	2.992	0.181	0.364	0.459
289	V12.FD	ACQ Day 2	3	2019-07-07	18.5	3.895	0.211	0.396	0.361
290	V12.FE	ACQ Day 2	3	2019-07-07	9	1.69	0.187	0.363	0.805
291	V12.MA	ACQ Day 2	4	2019-07-07	16.8	3.983	0.237	0.404	0.403
292	V12.MB	ACQ Day 2	4	2019-07-07	48.3	13.175	0.273	0.422	0.126
293	V12.MC	ACQ Day 2	4	2019-07-07	77.8	21.202	0.272	0.435	0.076
294	V12.MD	ACQ Day 2	4	2019-07-07	120	33.302	0.278	0.425	0.002
295	V12.ME	ACQ Day 2	4	2019-07-07	9.5	2.493	0.263	0.426	0.682
296	V12.FA	ACQ Day 2	4	2019-07-07	14.3	2.644	0.185	0.374	0.607
297	V12.FB	ACQ Day 2	4	2019-07-07	66.4	13.323	0.201	0.52	0.126
298	V12.FC	ACQ Day 2	4	2019-07-07	12	2.423	0.201	0.379	0.665
299	V12.FD	ACQ Day 2	4	2019-07-07	19.5	3.551	0.182	0.34	0.458
300	V12.FE	ACQ Day 2	4	2019-07-07	22.8	4.602	0.202	0.422	0.358
301	V13.MA	ACQ Day 2	1	2019-07-14	80.5	27.754	0.345	0.531	0.043
302	V13.MB	ACQ Day 2	1	2019-07-14	20.3	6.16	0.304	0.517	0.193
303	V13.MC	ACQ Day 2	1	2019-07-14	9.5	1.839	0.193	0.404	0.656
304	V13.MD	ACQ Day 2	1	2019-07-14	35.1	12.006	0.342	0.513	0.094
305	V13.ME	ACQ Day 2	1	2019-07-14	42.5	11.968	0.282	0.458	0.11
306	V13.FA	ACQ Day 2	1	2019-07-14	82.2	31.392	0.382	0.581	0.04
307	V13.FB	ACQ Day 2	1	2019-07-14	114.5	34.262	0.299	0.469	0.037
308	V13.FC	ACQ Day 2	1	2019-07-14	5.9	1.195	0.201	0.401	0.935
309	V13.FD	ACQ Day 2	1	2019-07-14	30.8	11.787	0.383	0.567	0.113
310	V13.FE	ACQ Day 2	1	2019-07-14	39.8	13.824	0.347	0.54	0.087
311	V13.MA	ACQ Day 2	2	2019-07-14	19.1	5.687	0.298	0.485	0.302
312	V13.MB	ACQ Day 2	2	2019-07-14	8.1	.	.	.	.
313	V13.MC	ACQ Day 2	2	2019-07-14	15.5	3.164	0.204	0.362	0.522
314	V13.MD	ACQ Day 2	2	2019-07-14	13.7	3.837	0.28	0.465	0.427
315	V13.ME	ACQ Day 2	2	2019-07-14	62.3	14.248	0.229	0.386	0.118
316	V13.FA	ACQ Day 2	2	2019-07-14	18.9	6.751	0.357	0.562	0.251
317	V13.FB	ACQ Day 2	2	2019-07-14	12	2.683	0.224	0.385	0.637
318	V13.FC	ACQ Day 2	2	2019-07-14	41.2	14.066	0.342	0.516	0.117
319	V13.FD	ACQ Day 2	2	2019-07-14	12.9	3.979	0.309	0.503	0.418
320	V13.FE	ACQ Day 2	2	2019-07-14	23.4	7.588	0.324	0.472	0.224
321	V13.MA	ACQ Day 2	3	2019-07-14	10.5	1.877	0.178	0.328	0.673
322	V13.MB	ACQ Day 2	3	2019-07-14	49.5	15.197	0.307	0.484	0.093
323	V13.MC	ACQ Day 2	3	2019-07-14	10.7	1.871	0.176	0.412	0.684
324	V13.MD	ACQ Day 2	3	2019-07-14	6.9	1.54	0.225	0.427	0.88
325	V13.ME	ACQ Day 2	3	2019-07-14	47.8	10.831	0.227	0.413	0.129
326	V13.FA	ACQ Day 2	3	2019-07-14	81.4	31.323	0.385	0.53	0.045
327	V13.FB	ACQ Day 2	3	2019-07-14	8.3	1.586	0.191	0.345	0.875
328	V13.FC	ACQ Day 2	3	2019-07-14	57.8	20.666	0.358	0.47	0.065
329	V13.FD	ACQ Day 2	3	2019-07-14	10.4	2.833	0.273	0.475	0.502
330	V13.FE	ACQ Day 2	3	2019-07-14	12.3	2.815	0.229	0.464	0.494
331	V13.MA	ACQ Day 2	4	2019-07-14	24.1	7.141	0.296	0.5	0.228
332	V13.MB	ACQ Day 2	4	2019-07-14	11.1	2.547	0.229	0.391	0.623
333	V13.MC	ACQ Day 2	4	2019-07-14	12	2.027	0.169	0.386	0.79
334	V13.MD	ACQ Day 2	4	2019-07-14	12.4	2.837	0.229	0.421	0.541
335	V13.ME	ACQ Day 2	4	2019-07-14	20.4	3.822	0.187	0.35	0.421
336	V13.FA	ACQ Day 2	4	2019-07-14	10.7	2.034	0.19	0.497	0.83
337	V13.FB	ACQ Day 2	4	2019-07-14	20.3	4.445	0.218	0.34	0.365
338	V13.FC	ACQ Day 2	4	2019-07-14	10.9	2.584	0.237	0.401	0.626
339	V13.FD	ACQ Day 2	4	2019-07-14	58.3	16.857	0.289	0.516	0.099
340	V13.FE	ACQ Day 2	4	2019-07-14	12.3	3.685	0.299	0.508	0.436
341	V14.MA	ACQ Day 2	1	2019-07-21	89.1	30.767	0.345	0.554	0.043
342	V14.MB	ACQ Day 2	1	2019-07-21	53.6	17.619	0.329	0.487	0.075
343	V14.MC	ACQ Day 2	1	2019-07-21	7.6	1.601	0.211	0.399	0.771
344	V14.MD	ACQ Day 2	1	2019-07-21	120	45.517	0.379	0.545	0.022
345	V14.ME	ACQ Day 2	1	2019-07-21	40.3	11.776	0.292	0.479	0.108
346	V14.FA	ACQ Day 2	1	2019-07-21	33.3	9.499	0.285	0.484	0.136
347	V14.FB	ACQ Day 2	1	2019-07-21	75	23.324	0.311	0.542	0.059
348	V14.FC	ACQ Day 2	1	2019-07-21	36.2	10.085	0.278	0.471	0.136
349	V14.FD	ACQ Day 2	1	2019-07-21	19.9	4.402	0.222	0.39	0.298
350	V14.FE	ACQ Day 2	1	2019-07-21	12.4	2.304	0.185	0.398	0.599
351	V14.MA	ACQ Day 2	2	2019-07-21	7.8	1.688	0.217	0.365	0.922
352	V14.MB	ACQ Day 2	2	2019-07-21	27.9	7.688	0.275	0.498	0.211
353	V14.MC	ACQ Day 2	2	2019-07-21	120	36.447	0.304	0.501	0.06
354	V14.MD	ACQ Day 2	2	2019-07-21	35.3	10.95	0.311	0.456	0.154
355	V14.ME	ACQ Day 2	2	2019-07-21	31.1	7.866	0.253	0.432	0.197
356	V14.FA	ACQ Day 2	2	2019-07-21	43.7	10.664	0.244	0.491	0.152
357	V14.FB	ACQ Day 2	2	2019-07-21	18.3	4.688	0.256	0.469	0.362
358	V14.FC	ACQ Day 2	2	2019-07-21	60.3	19.831	0.329	0.492	0.085
359	V14.FD	ACQ Day 2	2	2019-07-21	31.6	7.963	0.252	0.443	0.218
360	V14.FE	ACQ Day 2	2	2019-07-21	46.5	15.206	0.327	0.536	0.111
361	V14.MA	ACQ Day 2	3	2019-07-21	71.2	21.047	0.296	0.493	0.058
362	V14.MB	ACQ Day 2	3	2019-07-21	13.7	3.39	0.248	0.399	0.375
363	V14.MC	ACQ Day 2	3	2019-07-21	7.3	1.38	0.19	0.387	0.894
364	V14.MD	ACQ Day 2	3	2019-07-21	10.8	2.141	0.199	0.389	0.593
365	V14.ME	ACQ Day 2	3	2019-07-21	10.4	1.937	0.187	0.359	0.618
366	V14.FA	ACQ Day 2	3	2019-07-21	8.3	1.637	0.198	0.36	0.78
367	V14.FB	ACQ Day 2	3	2019-07-21	12.1	2.708	0.223	0.389	0.453
368	V14.FC	ACQ Day 2	3	2019-07-21	16.5	4.08	0.247	0.449	0.334
369	V14.FD	ACQ Day 2	3	2019-07-21	12.5	2.586	0.207	0.408	0.521
370	V14.FE	ACQ Day 2	3	2019-07-21	13.3	2.862	0.216	0.4	0.457
371	V14.MA	ACQ Day 2	4	2019-07-21	40.9	10.635	0.26	0.476	0.158
372	V14.MB	ACQ Day 2	4	2019-07-21	34.6	9.347	0.27	0.458	0.173
373	V14.MC	ACQ Day 2	4	2019-07-21	120	29.4	0.245	0.437	0.039
374	V14.MD	ACQ Day 2	4	2019-07-21	20.2	6.364	0.315	0.443	0.264
375	V14.ME	ACQ Day 2	4	2019-07-21	16	3.093	0.193	0.35	0.501
376	V14.FA	ACQ Day 2	4	2019-07-21	40.4	10.53	0.26	0.423	0.155
377	V14.FB	ACQ Day 2	4	2019-07-21	35.4	10.635	0.3	0.456	0.161
378	V14.FC	ACQ Day 2	4	2019-07-21	23.4	6.261	0.267	0.458	0.271
379	V14.FD	ACQ Day 2	4	2019-07-21	15.1	3.209	0.213	0.384	0.522
380	V14.FE	ACQ Day 2	4	2019-07-21	13.3	3.421	0.258	0.452	0.496
381	V15.MA	ACQ Day 2	1	2019-07-29	74.6	22.651	0.304	0.465	0.057
382	V15.MB	ACQ Day 2	1	2019-07-29	120	39.958	0.333	0.459	0.039
383	V15.MC	ACQ Day 2	1	2019-07-29	41.4	12.172	0.294	0.431	0.102
384	V15.MD	ACQ Day 2	1	2019-07-29	120	31.828	0.265	0.51	0.07
385	V15.ME	ACQ Day 2	1	2019-07-29	78.4	29.541	0.377	0.588	0.041
386	V15.FA	ACQ Day 2	1	2019-07-29	76.8	22.378	0.291	0.481	0.056
387	V15.FB	ACQ Day 2	1	2019-07-29	78.9	22.466	0.285	0.482	0.055
388	V15.FC	ACQ Day 2	1	2019-07-29	120	37.626	0.314	0.47	0.051
389	V15.FD	ACQ Day 2	1	2019-07-29	57.4	17.911	0.312	0.54	0.072
390	V15.FE	ACQ Day 2	1	2019-07-29	120	31.635	0.264	0.467	0.07
391	V15.MA	ACQ Day 2	2	2019-07-29	9.4	1.92	0.204	0.427	0.847
392	V15.MB	ACQ Day 2	2	2019-07-29	120	31.527	0.263	0.414	0.015
393	V15.MC	ACQ Day 2	2	2019-07-29	16.9	4.011	0.238	0.392	0.422
394	V15.MD	ACQ Day 2	2	2019-07-29	120	20.507	0.171	0.451	0.095
395	V15.ME	ACQ Day 2	2	2019-07-29	9.5	2.431	0.257	0.451	0.676
396	V15.FA	ACQ Day 2	2	2019-07-29	32.8	7.14	0.218	0.411	0.231
397	V15.FB	ACQ Day 2	2	2019-07-29	12	2.061	0.172	0.381	0.794
398	V15.FC	ACQ Day 2	2	2019-07-29	120	30.489	0.254	0.47	0.056
399	V15.FD	ACQ Day 2	2	2019-07-29	10.5	2.481	0.236	0.463	0.671
400	V15.FE	ACQ Day 2	2	2019-07-29	15.6	4.089	0.262	0.431	0.407
401	V15.MA	ACQ Day 2	3	2019-07-29	13	2.828	0.217	0.383	0.457
402	V15.MB	ACQ Day 2	3	2019-07-29	45.3	10.014	0.221	0.383	0.128
403	V15.MC	ACQ Day 2	3	2019-07-29	20.4	5.886	0.288	0.441	0.234
404	V15.MD	ACQ Day 2	3	2019-07-29	120	19.059	0.159	0.478	0.047
405	V15.ME	ACQ Day 2	3	2019-07-29	24.2	6.812	0.281	0.422	0.196
406	V15.FA	ACQ Day 2	3	2019-07-29	13	2.371	0.182	0.36	0.555
407	V15.FB	ACQ Day 2	3	2019-07-29	13.8	2.784	0.202	0.365	0.482
408	V15.FC	ACQ Day 2	3	2019-07-29	120	23.15	0.193	0.429	0.041
409	V15.FD	ACQ Day 2	3	2019-07-29	120	34.576	0.288	0.526	0.066
410	V15.FE	ACQ Day 2	3	2019-07-29	49.2	12.645	0.257	0.482	0.103
411	V15.MA	ACQ Day 2	4	2019-07-29	8	1.654	0.207	0.376	0.978
412	V15.MB	ACQ Day 2	4	2019-07-29	56.7	14.173	0.25	0.396	0.115
413	V15.MC	ACQ Day 2	4	2019-07-29	7.2	1.775	0.248	0.487	0.911
414	V15.MD	ACQ Day 2	4	2019-07-29	120	16.164	0.135	0.503	0.125
415	V15.ME	ACQ Day 2	4	2019-07-29	62.5	18.8	0.301	0.447	0.086
416	V15.FA	ACQ Day 2	4	2019-07-29	19.4	4.733	0.244	0.369	0.344
417	V15.FB	ACQ Day 2	4	2019-07-29	48.5	14.265	0.294	0.496	0.117
418	V15.FC	ACQ Day 2	4	2019-07-29	15.1	3.008	0.199	0.395	0.546
419	V15.FD	ACQ Day 2	4	2019-07-29	120	28.748	0.24	0.59	0.059
420	V15.FE	ACQ Day 2	4	2019-07-29	92	24.924	0.271	0.502	0.065
421	V16.MA	ACQ Day 2	1	2019-08-04	120	31.611	0.263	0.426	0.071
422	V16.MB	ACQ Day 2	1	2019-08-04	16.4	4.708	0.287	0.486	0.288
423	V16.MC	ACQ Day 2	1	2019-08-04	34.6	8.529	0.247	0.444	0.16
424	V16.MD	ACQ Day 2	1	2019-08-04	120	35.193	0.293	0.467	0.022
425	V16.ME	ACQ Day 2	1	2019-08-04	111.8	25.378	0.227	0.387	0.052
426	V16.FA	ACQ Day 2	1	2019-08-04	43.3	9.475	0.219	0.431	0.143
427	V16.FB	ACQ Day 2	1	2019-08-04	120	35.005	0.292	0.498	0.061
428	V16.FC	ACQ Day 2	1	2019-08-04	120	35.366	0.295	0.494	0.041
429	V16.FD	ACQ Day 2	1	2019-08-04	62.6	18.2	0.291	0.459	0.073
430	V16.FE	ACQ Day 2	1	2019-08-04	120	30.79	0.257	0.518	0.061
431	V16.MA	ACQ Day 2	2	2019-08-04	120	27.981	0.233	0.425	0.054
432	V16.MB	ACQ Day 2	2	2019-08-04	120	43.35	0.361	0.549	0.034
433	V16.MC	ACQ Day 2	2	2019-08-04	24.2	5.363	0.221	0.39	0.307
434	V16.MD	ACQ Day 2	2	2019-08-04	104.8	25.036	0.239	0.411	0.063
435	V16.ME	ACQ Day 2	2	2019-08-04	102	24.648	0.242	0.421	0.067
436	V16.FA	ACQ Day 2	2	2019-08-04	18.1	3.677	0.204	0.379	0.468
437	V16.FB	ACQ Day 2	2	2019-08-04	97.8	25.44	0.26	0.475	0.063
438	V16.FC	ACQ Day 2	2	2019-08-04	120	26.432	0.22	0.486	0.053
439	V16.FD	ACQ Day 2	2	2019-08-04	55.4	17.137	0.309	0.472	0.096
440	V16.FE	ACQ Day 2	2	2019-08-04	27.6	6.916	0.25	0.499	0.221
441	V16.MA	ACQ Day 2	3	2019-08-04	114.6	25.118	0.219	0.398	0.05
442	V16.MB	ACQ Day 2	3	2019-08-04	78.6	24.649	0.313	0.506	0.05
443	V16.MC	ACQ Day 2	3	2019-08-04	32.6	7.02	0.216	0.359	0.187
444	V16.MD	ACQ Day 2	3	2019-08-04	79.6	23.73	0.298	0.439	0.051
445	V16.ME	ACQ Day 2	3	2019-08-04	25.4	4.99	0.196	0.349	0.252
446	V16.FA	ACQ Day 2	3	2019-08-04	37.8	8.843	0.234	0.445	0.138
447	V16.FB	ACQ Day 2	3	2019-08-04	24.2	5.263	0.218	0.427	0.236
448	V16.FC	ACQ Day 2	3	2019-08-04	109	23.855	0.219	0.455	0.055
449	V16.FD	ACQ Day 2	3	2019-08-04	51.5	15.82	0.307	0.458	0.066
450	V16.FE	ACQ Day 2	3	2019-08-04	20.1	5.159	0.257	0.514	0.249
451	V16.MA	ACQ Day 2	4	2019-08-04	104.2	26.046	0.25	0.397	0.065
452	V16.MB	ACQ Day 2	4	2019-08-04	120	35.473	0.296	0.69	0.05
453	V16.MC	ACQ Day 2	4	2019-08-04	10.9	2.053	0.189	0.329	0.822
454	V16.MD	ACQ Day 2	4	2019-08-04	120	32.152	0.268	0.419	0.061
455	V16.ME	ACQ Day 2	4	2019-08-04	73.5	16.63	0.226	0.408	0.101
456	V16.FA	ACQ Day 2	4	2019-08-04	15.2	2.828	0.186	0.339	0.576
457	V16.FB	ACQ Day 2	4	2019-08-04	18.9	3.905	0.206	0.422	0.427
458	V16.FC	ACQ Day 2	4	2019-08-04	19.7	4.431	0.225	0.472	0.372
459	V16.FD	ACQ Day 2	4	2019-08-04	120	38.292	0.319	0.479	0.047
460	V16.FE	ACQ Day 2	4	2019-08-04	27.6	8.053	0.291	0.5	0.209
461	V17.MA	ACQ Day 2	1	2019-08-11	111	35.081	0.316	0.454	0.034
462	V17.MC	ACQ Day 2	1	2019-08-11	120	36.586	0.305	0.476	0.032
463	V17.MF	ACQ Day 2	1	2019-08-11	29.9	8.415	0.281	0.422	0.142
464	V17.MD	ACQ Day 2	1	2019-08-11	82	28.218	0.344	0.493	0.043
465	V17.ME	ACQ Day 2	1	2019-08-11	54	16.898	0.313	0.527	0.074
466	V17.FA	ACQ Day 2	1	2019-08-11	120	36.041	0.3	0.518	0.04
467	V17.FF	ACQ Day 2	1	2019-08-11	44.3	14.913	0.337	0.46	0.082
468	V17.FC	ACQ Day 2	1	2019-08-11	85	24.107	0.284	0.427	0.061
469	V17.FD	ACQ Day 2	1	2019-08-11	73.3	21.583	0.295	0.463	0.056
470	V17.FE	ACQ Day 2	1	2019-08-11	80.3	25.523	0.318	0.569	0.053
471	V17.MA	ACQ Day 2	2	2019-08-11	12.9	2.707	0.211	0.365	0.555
472	V17.MC	ACQ Day 2	2	2019-08-11	8.1	1.858	0.231	0.42	0.792
473	V17.MF	ACQ Day 2	2	2019-08-11	28.9	8.163	0.283	0.432	0.196
474	V17.MD	ACQ Day 2	2	2019-08-11	120	36.191	0.302	0.433	0.007
475	V17.ME	ACQ Day 2	2	2019-08-11	39	10.015	0.257	0.424	0.134
476	V17.FA	ACQ Day 2	2	2019-08-11	9.1	1.654	0.181	0.454	0.944
477	V17.FF	ACQ Day 2	2	2019-08-11	15.7	4.265	0.272	0.418	0.353
478	V17.FC	ACQ Day 2	2	2019-08-11	40.8	11.669	0.286	0.456	0.138
479	V17.FD	ACQ Day 2	2	2019-08-11	25.7	7.433	0.289	0.428	0.209
480	V17.FE	ACQ Day 2	2	2019-08-11	53.9	14.72	0.273	0.467	0.121
481	V17.MA	ACQ Day 2	3	2019-08-11	23.2	5.489	0.237	0.369	0.223
482	V17.MC	ACQ Day 2	3	2019-08-11	16.2	3.425	0.212	0.342	0.342
483	V17.MF	ACQ Day 2	3	2019-08-11	91	25.489	0.28	0.425	0.047
484	V17.MD	ACQ Day 2	3	2019-08-11	45.5	10.201	0.224	0.357	0.116
485	V17.ME	ACQ Day 2	3	2019-08-11	28.4	5.575	0.197	0.416	0.216
486	V17.FA	ACQ Day 2	3	2019-08-11	9.7	2.024	0.209	0.372	0.615
487	V17.FF	ACQ Day 2	3	2019-08-11	95.8	31.153	0.325	0.444	0.046
488	V17.FC	ACQ Day 2	3	2019-08-11	24.4	7.35	0.301	0.416	0.157
489	V17.FD	ACQ Day 2	3	2019-08-11	11.1	2.342	0.21	0.367	0.391
490	V17.FE	ACQ Day 2	3	2019-08-11	20.4	4.496	0.221	0.385	0.259
491	V17.MA	ACQ Day 2	4	2019-08-11	24.2	4.694	0.194	0.364	0.338
492	V17.MC	ACQ Day 2	4	2019-08-11	8.2	1.378	0.167	0.316	0.843
493	V17.MF	ACQ Day 2	4	2019-08-11	28.8	7.662	0.266	0.419	0.207
494	V17.MD	ACQ Day 2	4	2019-08-11	60.4	16.173	0.268	0.412	0.103
495	V17.ME	ACQ Day 2	4	2019-08-11	13.6	2.499	0.184	0.38	0.611
496	V17.FA	ACQ Day 2	4	2019-08-11	45.4	14.011	0.309	0.521	0.121
497	V17.FF	ACQ Day 2	4	2019-08-11	38.9	10.786	0.277	0.443	0.139
498	V17.FC	ACQ Day 2	4	2019-08-11	16.9	4.151	0.246	0.415	0.413
499	V17.FD	ACQ Day 2	4	2019-08-11	30	8.035	0.268	0.423	0.219
500	V17.FE	ACQ Day 2	4	2019-08-11	32.9	8.313	0.253	0.46	0.201
501	V18.MA	ACQ Day 2	1	2019-08-18	79.5	22.543	0.283	0.514	0.056
502	V18.MB	ACQ Day 2	1	2019-08-18	120	43.321	0.361	0.57	0.043
503	V18.MD	ACQ Day 2	1	2019-08-18	89.3	32.595	0.365	0.549	0.038
504	V18.FA	ACQ Day 2	1	2019-08-18	64.7	20.69	0.32	0.518	0.068
505	V18.FB	ACQ Day 2	1	2019-08-18	6.4	1.553	0.243	0.452	0.805
506	V18.FC	ACQ Day 2	1	2019-08-18	62.2	19.475	0.313	0.517	0.067
507	V18.FD	ACQ Day 2	1	2019-08-18	120	37.656	0.314	0.512	0.006
508	V18.FE	ACQ Day 2	1	2019-08-18	42.9	15.041	0.351	0.546	0.086
509	V18.MA	ACQ Day 2	2	2019-08-18	9.3	2.306	0.249	0.456	0.722
510	V18.MB	ACQ Day 2	2	2019-08-18	30.8	9.656	0.314	0.504	0.18
511	V18.MD	ACQ Day 2	2	2019-08-18	15.4	3.54	0.23	0.422	0.489
512	V18.FA	ACQ Day 2	2	2019-08-18	22.7	7.446	0.328	0.496	0.234
513	V18.FB	ACQ Day 2	2	2019-08-18	13.1	3.673	0.281	0.482	0.458
514	V18.FC	ACQ Day 2	2	2019-08-18	16.5	4.546	0.275	0.484	0.37
515	V18.FD	ACQ Day 2	2	2019-08-18	88	26.95	0.306	0.505	0.062
516	V18.FE	ACQ Day 2	2	2019-08-18	45.2	14.713	0.326	0.493	0.113
517	V18.MA	ACQ Day 2	3	2019-08-18	19.6	4.139	0.211	0.401	0.328
518	V18.MB	ACQ Day 2	3	2019-08-18	26	7.776	0.3	0.452	0.17
519	V18.MD	ACQ Day 2	3	2019-08-18	53.5	17.966	0.336	0.5	0.075
520	V18.FA	ACQ Day 2	3	2019-08-18	16.8	5.131	0.306	0.474	0.246
521	V18.FB	ACQ Day 2	3	2019-08-18	36.8	12.484	0.339	0.495	0.109
522	V18.FC	ACQ Day 2	3	2019-08-18	91.8	30.212	0.329	0.506	0.044
523	V18.FD	ACQ Day 2	3	2019-08-18	41	11.696	0.286	0.513	0.114
524	V18.FE	ACQ Day 2	3	2019-08-18	49.5	17.414	0.352	0.555	0.074
525	V18.MA	ACQ Day 2	4	2019-08-18	12.3	2.409	0.196	0.355	0.678
526	V18.MB	ACQ Day 2	4	2019-08-18	26.6	7.912	0.297	0.44	0.211
527	V18.MD	ACQ Day 2	4	2019-08-18	38.6	11.543	0.299	0.497	0.142
528	V18.FA	ACQ Day 2	4	2019-08-18	8.3	2.275	0.274	0.471	0.747
529	V18.FB	ACQ Day 2	4	2019-08-18	16.3	4.468	0.275	0.472	0.371
530	V18.FC	ACQ Day 2	4	2019-08-18	23.1	6.214	0.269	0.479	0.268
531	V18.FD	ACQ Day 2	4	2019-08-18	17.4	4.031	0.232	0.417	0.41
532	V18.FE	ACQ Day 2	4	2019-08-18	18	4.904	0.273	0.5	0.341
533	V19.MA	ACQ Day 2	1	2019-08-25	35.3	8.549	0.242	0.413	0.156
534	V19.MB	ACQ Day 2	1	2019-08-25	19.8	3.662	0.185	0.319	0.353
535	V19.MC	ACQ Day 2	1	2019-08-25	28.2	7.13	0.253	0.354	0.178
536	V19.MD	ACQ Day 2	1	2019-08-25	32.3	8.261	0.256	0.383	0.151
537	V19.ME	ACQ Day 2	1	2019-08-25	35	9.762	0.279	0.38	0.121
538	V19.FA	ACQ Day 2	1	2019-08-25	115.7	30.993	0.268	0.455	0.045
539	V19.FB	ACQ Day 2	1	2019-08-25	15.1	3.504	0.233	0.487	0.358
540	V19.FC	ACQ Day 2	1	2019-08-25	75.2	24.277	0.323	0.524	0.051
541	V19.FD	ACQ Day 2	1	2019-08-25	13.9	3.354	0.242	0.421	0.422
542	V19.FE	ACQ Day 2	1	2019-08-25	99.6	30.805	0.309	0.48	0.04
543	V19.MA	ACQ Day 2	2	2019-08-25	72.1	18.203	0.252	0.391	0.091
544	V19.MB	ACQ Day 2	2	2019-08-25	18.6	2.854	0.153	0.28	0.566
545	V19.MC	ACQ Day 2	2	2019-08-25	12.4	2.464	0.199	0.359	0.655
546	V19.MD	ACQ Day 2	2	2019-08-25	52.3	12.795	0.245	0.408	0.133
547	V19.ME	ACQ Day 2	2	2019-08-25	19.5	5.471	0.281	0.387	0.318
548	V19.FA	ACQ Day 2	2	2019-08-25	12.3	2.495	0.203	0.457	0.654
549	V19.FB	ACQ Day 2	2	2019-08-25	120	40.186	0.335	0.597	0.056
550	V19.FC	ACQ Day 2	2	2019-08-25	14.9	3.806	0.256	0.462	0.437
551	V19.FD	ACQ Day 2	2	2019-08-25	90.7	27.894	0.307	0.46	0.061
552	V19.FE	ACQ Day 2	2	2019-08-25	43.5	13.461	0.309	0.424	0.132
553	V19.MA	ACQ Day 2	3	2019-08-25	10.8	1.547	0.144	0.268	0.873
554	V19.MB	ACQ Day 2	3	2019-08-25	16.7	2.309	0.138	0.269	0.526
555	V19.MC	ACQ Day 2	3	2019-08-25	13.4	2.84	0.212	0.311	0.451
556	V19.MD	ACQ Day 2	3	2019-08-25	29.6	6.697	0.227	0.358	0.206
557	V19.ME	ACQ Day 2	3	2019-08-25	24.6	6.037	0.246	0.409	0.232
558	V19.FA	ACQ Day 2	3	2019-08-25	39.7	7.242	0.182	0.363	0.177
559	V19.FB	ACQ Day 2	3	2019-08-25	41.6	8.065	0.194	0.524	0.162
560	V19.FC	ACQ Day 2	3	2019-08-25	20.2	6.204	0.308	0.463	0.221
561	V19.FD	ACQ Day 2	3	2019-08-25	6.2	1.329	0.213	0.437	0.98
562	V19.FE	ACQ Day 2	3	2019-08-25	19.7	3.366	0.171	0.389	0.419
563	V19.MA	ACQ Day 2	4	2019-08-25	16.2	2.461	0.152	0.246	0.691
564	V19.MB	ACQ Day 2	4	2019-08-25	18.9	2.811	0.149	0.281	0.576
565	V19.MC	ACQ Day 2	4	2019-08-25	72.3	17.816	0.246	0.395	0.092
566	V19.MD	ACQ Day 2	4	2019-08-25	45.7	10.418	0.228	0.395	0.159
567	V19.ME	ACQ Day 2	4	2019-08-25	9.4	1.997	0.213	0.371	0.79
568	V19.FA	ACQ Day 2	4	2019-08-25	120	36.285	0.302	0.525	0.003
569	V19.FB	ACQ Day 2	4	2019-08-25	13.8	2.496	0.18	0.475	0.658
570	V19.FC	ACQ Day 2	4	2019-08-25	25.9	8.157	0.315	0.477	0.212
571	V19.FD	ACQ Day 2	4	2019-08-25	120	37.8	0.315	0.473	0.058
572	V19.FE	ACQ Day 2	4	2019-08-25	9.3	2.017	0.218	0.376	0.827
573	V20.MA	ACQ Day 2	1	2019-09-01	120	34.152	0.285	0.449	0.016
574	V20.MB	ACQ Day 2	1	2019-09-01	120	36.317	0.303	0.506	0.034
575	V20.MC	ACQ Day 2	1	2019-09-01	21.1	4.025	0.191	0.378	0.308
576	V20.MD	ACQ Day 2	1	2019-09-01	120	40.128	0.334	0.533	0.053
577	V20.ME	ACQ Day 2	1	2019-09-01	10.3	1.55	0.151	0.291	0.813
578	V20.FA	ACQ Day 2	1	2019-09-01	89.7	30.978	0.345	0.543	0.043
579	V20.FB	ACQ Day 2	1	2019-09-01	97.8	29.908	0.306	0.533	0.043
580	V20.FC	ACQ Day 2	1	2019-09-01	120	31.35	0.261	0.428	0
581	V20.FD	ACQ Day 2	1	2019-09-01	53	13.2	0.249	0.473	0.098
582	V20.FE	ACQ Day 2	1	2019-09-01	71.2	20.392	0.287	0.494	0.064
583	V20.MA	ACQ Day 2	2	2019-09-01	110.4	24.247	0.22	0.423	0.07
584	V20.MB	ACQ Day 2	2	2019-09-01	11.8	2.463	0.208	0.436	0.656
585	V20.MC	ACQ Day 2	2	2019-09-01	20.1	4.336	0.216	0.368	0.385
586	V20.MD	ACQ Day 2	2	2019-09-01	120	34.864	0.291	0.511	0.005
587	V20.ME	ACQ Day 2	2	2019-09-01	20	4.448	0.222	0.345	0.372
588	V20.FA	ACQ Day 2	2	2019-09-01	18.2	4.186	0.231	0.423	0.397
589	V20.FB	ACQ Day 2	2	2019-09-01	38.6	10.872	0.281	0.52	0.152
590	V20.FC	ACQ Day 2	2	2019-09-01	120	31.407	0.262	0.518	0.071
591	V20.FD	ACQ Day 2	2	2019-09-01	120	32.399	0.27	0.438	0.053
592	V20.FE	ACQ Day 2	2	2019-09-01	55.7	15.986	0.287	0.455	0.104
593	V20.MA	ACQ Day 2	3	2019-09-01	47.5	8.456	0.178	0.414	0.164
594	V20.MB	ACQ Day 2	3	2019-09-01	35.3	9.305	0.264	0.438	0.143
595	V20.MC	ACQ Day 2	3	2019-09-01	14.3	1.951	0.136	0.277	0.603
596	V20.MD	ACQ Day 2	3	2019-09-01	21.5	4.259	0.198	0.456	0.301
597	V20.ME	ACQ Day 2	3	2019-09-01	36.8	9.554	0.26	0.428	0.142
598	V20.FA	ACQ Day 2	3	2019-09-01	26.1	5.993	0.229	0.393	0.22
599	V20.FB	ACQ Day 2	3	2019-09-01	120	35.65	0.297	0.496	0.042
600	V20.FC	ACQ Day 2	3	2019-09-01	120	23.14	0.193	0.412	0.066
601	V20.FD	ACQ Day 2	3	2019-09-01	120	29.71	0.248	0.467	0.029
602	V20.FE	ACQ Day 2	3	2019-09-01	22.6	5.53	0.245	0.442	0.237
603	V20.MA	ACQ Day 2	4	2019-09-01	27.2	4.217	0.155	0.366	0.389
604	V20.MB	ACQ Day 2	4	2019-09-01	37.6	9.796	0.261	0.422	0.173
605	V20.MC	ACQ Day 2	4	2019-09-01	10.9	1.708	0.157	0.279	0.929
606	V20.MD	ACQ Day 2	4	2019-09-01	34.4	9.173	0.267	0.472	0.18
607	V20.ME	ACQ Day 2	4	2019-09-01	29.8	6.299	0.212	0.356	0.263
608	V20.FA	ACQ Day 2	4	2019-09-01	38.3	10.232	0.267	0.459	0.165
609	V20.FB	ACQ Day 2	4	2019-09-01	120	32.858	0.274	0.505	0.056
610	V20.FC	ACQ Day 2	4	2019-09-01	44.6	8.116	0.182	0.399	0.205
611	V20.FD	ACQ Day 2	4	2019-09-01	120	26.792	0.223	0.473	0.044
612	V20.FE	ACQ Day 2	4	2019-09-01	57.2	14.761	0.258	0.471	0.11
613	V21.MA	ACQ Day 2	1	2019-09-08	102.7	34.729	0.338	0.558	0.038
614	V21.MB	ACQ Day 2	1	2019-09-08	112.7	35.961	0.319	0.486	0.034
615	V21.MC	ACQ Day 2	1	2019-09-08	120	38.222	0.319	0.492	0.032
616	V21.MD	ACQ Day 2	1	2019-09-08	47.9	13.034	0.272	0.458	0.099
617	V21.ME	ACQ Day 2	1	2019-09-08	50.7	17.895	0.353	0.524	0.069
618	V21.FA	ACQ Day 2	1	2019-09-08	12.8	2.042	0.159	0.374	0.584
619	V21.FB	ACQ Day 2	1	2019-09-08	28.1	8.837	0.314	0.541	0.111
620	V21.FC	ACQ Day 2	1	2019-09-08	120	44.966	0.375	0.586	0.006
621	V21.FD	ACQ Day 2	1	2019-09-08	95.1	30.077	0.316	0.539	0.043
622	V21.FE	ACQ Day 2	1	2019-09-08	38.9	10.878	0.28	0.435	0.126
623	V21.MA	ACQ Day 2	2	2019-09-08	9.3	2.204	0.237	0.437	0.705
624	V21.MB	ACQ Day 2	2	2019-09-08	11.7	2.251	0.193	0.401	0.726
625	V21.MC	ACQ Day 2	2	2019-09-08	64.5	19.199	0.297	0.462	0.086
626	V21.MD	ACQ Day 2	2	2019-09-08	70.3	17.481	0.249	0.492	0.096
627	V21.ME	ACQ Day 2	2	2019-09-08	120	42.588	0.355	0.52	0.045
628	V21.FA	ACQ Day 2	2	2019-09-08	73.3	21.263	0.29	0.51	0.076
629	V21.FB	ACQ Day 2	2	2019-09-08	120	38.385	0.32	0.544	0.052
630	V21.FC	ACQ Day 2	2	2019-09-08	42.6	12.22	0.287	0.546	0.127
631	V21.FD	ACQ Day 2	2	2019-09-08	50.4	18.441	0.366	0.56	0.086
632	V21.FE	ACQ Day 2	2	2019-09-08	102.1	32.579	0.319	0.493	0.048
633	V21.MA	ACQ Day 2	3	2019-09-08	9	1.799	0.2	0.403	0.704
634	V21.MB	ACQ Day 2	3	2019-09-08	7.8	1.424	0.182	0.328	0.828
635	V21.MC	ACQ Day 2	3	2019-09-08	15	3.136	0.209	0.404	0.381
636	V21.MD	ACQ Day 2	3	2019-09-08	18.8	2.925	0.156	0.372	0.455
637	V21.ME	ACQ Day 2	3	2019-09-08	17.3	3.045	0.176	0.378	0.403
638	V21.FA	ACQ Day 2	3	2019-09-08	12.9	2.393	0.186	0.379	0.549
639	V21.FB	ACQ Day 2	3	2019-09-08	120	32.726	0.273	0.548	0.003
640	V21.FC	ACQ Day 2	3	2019-09-08	9.5	1.868	0.197	0.392	0.682
641	V21.FD	ACQ Day 2	3	2019-09-08	26.8	7.76	0.29	0.466	0.165
642	V21.FE	ACQ Day 2	3	2019-09-08	13.7	2.893	0.212	0.362	0.433
643	V21.MA	ACQ Day 2	4	2019-09-08	14.8	4.156	0.281	0.433	0.386
644	V21.MB	ACQ Day 2	4	2019-09-08	30.8	7.242	0.235	0.404	0.232
645	V21.MC	ACQ Day 2	4	2019-09-08	60.9	16.644	0.273	0.433	0.102
646	V21.MD	ACQ Day 2	4	2019-09-08	45.9	10.999	0.24	0.45	0.151
647	V21.ME	ACQ Day 2	4	2019-09-08	71	22.7	0.32	0.473	0.074
648	V21.FA	ACQ Day 2	4	2019-09-08	39.6	11.259	0.285	0.509	0.148
649	V21.FB	ACQ Day 2	4	2019-09-08	120	30.853	0.257	0.516	0.002
650	V21.FC	ACQ Day 2	4	2019-09-08	19.6	6.227	0.317	0.534	0.258
651	V21.FD	ACQ Day 2	4	2019-09-08	37.5	10.689	0.285	0.52	0.156
652	V21.FE	ACQ Day 2	4	2019-09-08	11.3	2.162	0.192	0.367	0.723
653	V22.MA	ACQ Day 2	1	2019-09-15	15	4.273	0.285	0.482	0.326
654	V22.MB	ACQ Day 2	1	2019-09-15	6.7	1.462	0.217	0.427	0.882
655	V22.MC	ACQ Day 2	1	2019-09-15	120	41.765	0.348	0.516	0.017
656	V22.MD	ACQ Day 2	1	2019-09-15	116.3	36.795	0.317	0.437	0.037
657	V22.ME	ACQ Day 2	1	2019-09-15	24.7	7.472	0.302	0.439	0.166
658	V22.FA	ACQ Day 2	1	2019-09-15	117.6	37.043	0.315	0.52	0.035
659	V22.FB	ACQ Day 2	1	2019-09-15	26.5	7.646	0.288	0.467	0.177
660	V22.FC	ACQ Day 2	1	2019-09-15	120	37.408	0.312	0.502	0.055
661	V22.FD	ACQ Day 2	1	2019-09-15	50	16.361	0.327	0.51	0.08
662	V22.FE	ACQ Day 2	1	2019-09-15	57.5	20.099	0.35	0.527	0.063
663	V22.MA	ACQ Day 2	2	2019-09-15	28.4	7.837	0.276	0.451	0.219
664	V22.MB	ACQ Day 2	2	2019-09-15	61.1	20.764	0.34	0.482	0.077
665	V22.MC	ACQ Day 2	2	2019-09-15	113.9	36.062	0.317	0.441	0.045
666	V22.MD	ACQ Day 2	2	2019-09-15	42.4	12.699	0.3	0.419	0.133
667	V22.ME	ACQ Day 2	2	2019-09-15	69.6	20.429	0.294	0.491	0.084
668	V22.FA	ACQ Day 2	2	2019-09-15	36.4	9.078	0.249	0.46	0.178
669	V22.FB	ACQ Day 2	2	2019-09-15	39.3	11.365	0.289	0.462	0.146
670	V22.FC	ACQ Day 2	2	2019-09-15	15	3.859	0.258	0.444	0.391
671	V22.FD	ACQ Day 2	2	2019-09-15	33.3	10.091	0.303	0.473	0.171
672	V22.FE	ACQ Day 2	2	2019-09-15	20.1	6.257	0.312	0.497	0.264
673	V22.MA	ACQ Day 2	3	2019-09-15	12.4	2.749	0.221	0.424	0.497
674	V22.MB	ACQ Day 2	3	2019-09-15	21.4	5.957	0.278	0.412	0.203
675	V22.MC	ACQ Day 2	3	2019-09-15	120	35.256	0.294	0.468	0.053
676	V22.MD	ACQ Day 2	3	2019-09-15	12.1	2.801	0.232	0.367	0.462
677	V22.ME	ACQ Day 2	3	2019-09-15	32.1	7.173	0.224	0.465	0.19
678	V22.FA	ACQ Day 2	3	2019-09-15	96.5	27.82	0.288	0.522	0.047
679	V22.FB	ACQ Day 2	3	2019-09-15	39.5	10.706	0.271	0.439	0.124
680	V22.FC	ACQ Day 2	3	2019-09-15	7.9	1.721	0.217	0.374	0.752
681	V22.FD	ACQ Day 2	3	2019-09-15	15.3	3.835	0.251	0.42	0.318
682	V22.FE	ACQ Day 2	3	2019-09-15	23	7.094	0.309	0.499	0.189
683	V22.MA	ACQ Day 2	4	2019-09-15	59.4	18.322	0.309	0.456	0.094
684	V22.MB	ACQ Day 2	4	2019-09-15	40.3	10.752	0.267	0.429	0.154
685	V22.MC	ACQ Day 2	4	2019-09-15	88.9	24.073	0.271	0.407	0.072
686	V22.MD	ACQ Day 2	4	2019-09-15	95.9	27.694	0.289	0.412	0.061
687	V22.ME	ACQ Day 2	4	2019-09-15	25.2	5.693	0.226	0.317	0.292
688	V22.FA	ACQ Day 2	4	2019-09-15	30.2	6.321	0.209	0.433	0.263
689	V22.FB	ACQ Day 2	4	2019-09-15	17.6	5.012	0.284	0.422	0.343
690	V22.FC	ACQ Day 2	4	2019-09-15	10.9	2.347	0.215	0.377	0.694
691	V22.FD	ACQ Day 2	4	2019-09-15	13.9	3.245	0.233	0.461	0.513
692	V22.FE	ACQ Day 2	4	2019-09-15	19.6	4.82	0.246	0.389	0.344
693	V23.MA	ACQ Day 2	1	2019-09-22	99.5	30.283	0.305	0.509	0.042
694	V23.MB	ACQ Day 2	1	2019-09-22	58.4	18.019	0.308	0.54	0.073
695	V23.MC	ACQ Day 2	1	2019-09-22	120	34.665	0.289	0.561	0.049
696	V23.MD	ACQ Day 2	1	2019-09-22	120	35.186	0.293	0.463	0.052
697	V23.ME	ACQ Day 2	1	2019-09-22	13.9	3.902	0.281	0.498	0.317
698	V23.FA	ACQ Day 2	1	2019-09-22	23.9	5.809	0.244	0.381	0.222
699	V23.FB	ACQ Day 2	1	2019-09-22	120	38.281	0.319	0.542	0.004
700	V23.FC	ACQ Day 2	1	2019-09-22	120	36.441	0.304	0.537	0.049
701	V23.FD	ACQ Day 2	1	2019-09-22	93.9	28.134	0.299	0.517	0.048
702	V23.FE	ACQ Day 2	1	2019-09-22	120	43.847	0.365	0.608	0.045
703	V23.MA	ACQ Day 2	2	2019-09-22	12.1	2.573	0.213	0.338	0.655
704	V23.MB	ACQ Day 2	2	2019-09-22	10.6	2.828	0.266	0.47	0.607
705	V23.MC	ACQ Day 2	2	2019-09-22	34.4	8.443	0.245	0.547	0.206
706	V23.MD	ACQ Day 2	2	2019-09-22	84.1	21.71	0.258	0.483	0.075
707	V23.ME	ACQ Day 2	2	2019-09-22	82.2	30.019	0.365	0.534	0.057
708	V23.FA	ACQ Day 2	2	2019-09-22	66.5	18.017	0.271	0.448	0.092
709	V23.FB	ACQ Day 2	2	2019-09-22	120	29.808	0.248	0.511	0.061
710	V23.FC	ACQ Day 2	2	2019-09-22	102.5	35.429	0.346	0.534	0.048
711	V23.FD	ACQ Day 2	2	2019-09-22	74.6	23.824	0.319	0.51	0.07
712	V23.FE	ACQ Day 2	2	2019-09-22	57.7	22.11	0.383	0.557	0.079
713	V23.MA	ACQ Day 2	3	2019-09-22	13.5	2.415	0.178	0.349	0.535
714	V23.MB	ACQ Day 2	3	2019-09-22	37.9	11.076	0.292	0.45	0.12
715	V23.MC	ACQ Day 2	3	2019-09-22	27.7	6.424	0.232	0.471	0.209
716	V23.MD	ACQ Day 2	3	2019-09-22	7.1	1.384	0.195	0.37	0.914
717	V23.ME	ACQ Day 2	3	2019-09-22	100.9	34.99	0.347	0.504	0.04
718	V23.FA	ACQ Day 2	3	2019-09-22	42.7	9.728	0.228	0.406	0.133
719	V23.FB	ACQ Day 2	3	2019-09-22	120	30.541	0.255	0.533	0.058
720	V23.FC	ACQ Day 2	3	2019-09-22	21.7	5.296	0.244	0.462	0.331
721	V23.FD	ACQ Day 2	3	2019-09-22	120	39.632	0.33	0.516	0.03
722	V23.FE	ACQ Day 2	3	2019-09-22	13.7	3.907	0.286	0.46	0.319
723	V23.MA	ACQ Day 2	4	2019-09-22	24.4	4.572	0.187	0.332	0.353
724	V23.MB	ACQ Day 2	4	2019-09-22	120	35.062	0.292	0.453	0.052
725	V23.MC	ACQ Day 2	4	2019-09-22	13.2	2.134	0.161	0.323	0.756
726	V23.MD	ACQ Day 2	4	2019-09-22	12.8	3.016	0.236	0.415	0.553
727	V23.ME	ACQ Day 2	4	2019-09-22	26.9	7.289	0.271	0.481	0.234
728	V23.FA	ACQ Day 2	4	2019-09-22	16.9	3.59	0.212	0.415	0.459
729	V23.FB	ACQ Day 2	4	2019-09-22	120	33.816	0.282	0.594	0.009
730	V23.FC	ACQ Day 2	4	2019-09-22	24.6	6.107	0.249	0.452	0.265
731	V23.FD	ACQ Day 2	4	2019-09-22	58.7	15.593	0.265	0.474	0.112
732	V23.FE	ACQ Day 2	4	2019-09-22	36.4	12.749	0.35	0.54	0.134
733	V24.MA	ACQ Day 2	1	2019-09-29	56.1	16.371	0.292	0.445	0.081
734	V24.MB	ACQ Day 2	1	2019-09-29	34.4	9.464	0.275	0.449	0.141
735	V24.MC	ACQ Day 2	1	2019-09-29	120	41.104	0.343	0.54	0.056
736	V24.MD	ACQ Day 2	1	2019-09-29	73.4	21.045	0.287	0.519	0.063
737	V24.ME	ACQ Day 2	1	2019-09-29	120	35.841	0.299	0.511	0.009
738	V24.FA	ACQ Day 2	1	2019-09-29	55.4	16.825	0.304	0.503	0.081
739	V24.FB	ACQ Day 2	1	2019-09-29	120	41.771	0.348	0.56	0.035
740	V24.FC	ACQ Day 2	1	2019-09-29	62	19.681	0.317	0.547	0.068
741	V24.FD	ACQ Day 2	1	2019-09-29	103.7	34.363	0.331	0.559	0.039
742	V24.FE	ACQ Day 2	1	2019-09-29	120	36.845	0.307	0.543	0.023
743	V24.MA	ACQ Day 2	2	2019-09-29	15.3	2.845	0.186	0.321	0.572
744	V24.MB	ACQ Day 2	2	2019-09-29	18.6	3.958	0.212	0.352	0.423
745	V24.MC	ACQ Day 2	2	2019-09-29	120	32.796	0.273	0.51	0.049
746	V24.MD	ACQ Day 2	2	2019-09-29	42.6	8.482	0.199	0.458	0.189
747	V24.ME	ACQ Day 2	2	2019-09-29	120	29.058	0.242	0.537	0.066
748	V24.FA	ACQ Day 2	2	2019-09-29	12.6	2.596	0.205	0.441	0.658
749	V24.FB	ACQ Day 2	2	2019-09-29	120	36.138	0.301	0.572	0.013
750	V24.FC	ACQ Day 2	2	2019-09-29	120	42.278	0.352	0.563	0.014
751	V24.FD	ACQ Day 2	2	2019-09-29	25.7	7.757	0.302	0.514	0.22
752	V24.FE	ACQ Day 2	2	2019-09-29	120	28.433	0.237	0.531	0.06
753	V24.MA	ACQ Day 2	3	2019-09-29	27.5	5.484	0.199	0.348	0.231
754	V24.MB	ACQ Day 2	3	2019-09-29	21.9	5.233	0.239	0.376	0.262
755	V24.MC	ACQ Day 2	3	2019-09-29	39.2	11.454	0.292	0.472	0.122
756	V24.MD	ACQ Day 2	3	2019-09-29	62.1	16.996	0.274	0.467	0.074
757	V24.ME	ACQ Day 2	3	2019-09-29	120	32.237	0.269	0.559	0.071
758	V24.FA	ACQ Day 2	3	2019-09-29	19.1	5.102	0.268	0.414	0.261
759	V24.FB	ACQ Day 2	3	2019-09-29	116.7	30.33	0.26	0.53	0.043
760	V24.FC	ACQ Day 2	3	2019-09-29	77.6	22.082	0.285	0.524	0.06
761	V24.FD	ACQ Day 2	3	2019-09-29	18.1	5.104	0.281	0.448	0.255
762	V24.FE	ACQ Day 2	3	2019-09-29	91.4	19.123	0.209	0.561	0.064
763	V24.MA	ACQ Day 2	4	2019-09-29	11.8	2.301	0.196	0.345	0.707
764	V24.MB	ACQ Day 2	4	2019-09-29	25.3	5.376	0.213	0.326	0.304
765	V24.MC	ACQ Day 2	4	2019-09-29	18.2	2.925	0.161	0.354	0.553
766	V24.MD	ACQ Day 2	4	2019-09-29	47.9	11.16	0.233	0.526	0.149
767	V24.ME	ACQ Day 2	4	2019-09-29	51.3	11.02	0.215	0.498	0.146
768	V24.FA	ACQ Day 2	4	2019-09-29	28.1	8.597	0.305	0.429	0.194
769	V24.FB	ACQ Day 2	4	2019-09-29	15.3	3.012	0.197	0.508	0.544
770	V24.FC	ACQ Day 2	4	2019-09-29	120	40.647	0.339	0.581	0.055
771	V24.FD	ACQ Day 2	4	2019-09-29	35.8	10.437	0.292	0.472	0.163
772	V24.FE	ACQ Day 2	4	2019-09-29	14.2	2.792	0.197	0.427	0.585
773	V25.MA	ACQ Day 2	1	2019-10-06	10.9	2.415	0.221	0.383	0.525
774	V25.MB	ACQ Day 2	1	2019-10-06	32.9	9.496	0.288	0.492	0.143
775	V25.MC	ACQ Day 2	1	2019-10-06	9.8	2.002	0.205	0.388	0.614
776	V25.MD	ACQ Day 2	1	2019-10-06	120	35.605	0.297	0.532	0.019
777	V25.ME	ACQ Day 2	1	2019-10-06	10.4	1.948	0.187	0.337	0.659
778	V25.FA	ACQ Day 2	1	2019-10-06	110.5	30.687	0.278	0.483	0.043
779	V25.FB	ACQ Day 2	1	2019-10-06	54.6	17.845	0.327	0.515	0.074
780	V25.FC	ACQ Day 2	1	2019-10-06	63.1	20.473	0.325	0.544	0.065
781	V25.FD	ACQ Day 2	1	2019-10-06	120	35.594	0.297	0.55	0.035
782	V25.FE	ACQ Day 2	1	2019-10-06	120	35.882	0.299	0.442	0.029
783	V25.MA	ACQ Day 2	2	2019-10-06	47	13.752	0.292	0.481	0.122
784	V25.MB	ACQ Day 2	2	2019-10-06	35.1	9.337	0.266	0.44	0.176
785	V25.MC	ACQ Day 2	2	2019-10-06	120	34.725	0.289	0.476	0.055
786	V25.MD	ACQ Day 2	2	2019-10-06	120	34.435	0.287	0.513	0.066
787	V25.ME	ACQ Day 2	2	2019-10-06	97.7	26.892	0.275	0.461	0.061
788	V25.FA	ACQ Day 2	2	2019-10-06	19.5	4.281	0.219	0.362	0.391
789	V25.FB	ACQ Day 2	2	2019-10-06	16.2	4.481	0.276	0.459	0.374
790	V25.FC	ACQ Day 2	2	2019-10-06	36.5	11.419	0.313	0.514	0.145
791	V25.FD	ACQ Day 2	2	2019-10-06	17	3.47	0.204	0.507	0.476
792	V25.FE	ACQ Day 2	2	2019-10-06	90.4	28.89	0.32	0.502	0.057
793	V25.MA	ACQ Day 2	3	2019-10-06	29.3	7.855	0.268	0.41	0.158
794	V25.MB	ACQ Day 2	3	2019-10-06	54.9	15.5	0.283	0.463	0.083
795	V25.MC	ACQ Day 2	3	2019-10-06	84.4	23.622	0.28	0.461	0.057
796	V25.MD	ACQ Day 2	3	2019-10-06	120	32.963	0.275	0.516	0.063
797	V25.ME	ACQ Day 2	3	2019-10-06	12.6	2.233	0.178	0.316	0.581
798	V25.FA	ACQ Day 2	3	2019-10-06	15.4	2.785	0.181	0.355	0.449
799	V25.FB	ACQ Day 2	3	2019-10-06	18.3	5.381	0.294	0.491	0.254
800	V25.FC	ACQ Day 2	3	2019-10-06	45.9	14.209	0.31	0.535	0.088
801	V25.FD	ACQ Day 2	3	2019-10-06	15.6	4.131	0.265	0.492	0.325
802	V25.FE	ACQ Day 2	3	2019-10-06	57.4	18.665	0.325	0.454	0.069
803	V25.MA	ACQ Day 2	4	2019-10-06	12.8	2.879	0.225	0.381	0.579
804	V25.MB	ACQ Day 2	4	2019-10-06	61.2	16.19	0.265	0.442	0.107
805	V25.MC	ACQ Day 2	4	2019-10-06	73	19.043	0.261	0.43	0.085
806	V25.MD	ACQ Day 2	4	2019-10-06	92.5	22.741	0.246	0.529	0.074
807	V25.ME	ACQ Day 2	4	2019-10-06	10.6	1.831	0.173	0.327	0.929
808	V25.FA	ACQ Day 2	4	2019-10-06	18.8	3.919	0.209	0.364	0.421
809	V25.FB	ACQ Day 2	4	2019-10-06	16.9	4.487	0.265	0.452	0.381
810	V25.FC	ACQ Day 2	4	2019-10-06	31.5	8.275	0.263	0.492	0.194
811	V25.FD	ACQ Day 2	4	2019-10-06	19.9	5.762	0.29	0.486	0.27
812	V25.FE	ACQ Day 2	4	2019-10-06	42	12.777	0.304	0.488	0.131
813	V26.MA	ACQ Day 2	1	2019-10-13	120	34.503	0.288	0.469	0.037
814	V26.MB	ACQ Day 2	1	2019-10-13	6.9	1.513	0.219	0.416	0.869
815	V26.MC	ACQ Day 2	1	2019-10-13	41	13.1	0.32	0.481	0.099
816	V26.MD	ACQ Day 2	1	2019-10-13	120	26.539	0.221	0.354	0.072
817	V26.ME	ACQ Day 2	1	2019-10-13	120	36.186	0.302	0.43	0.049
818	V26.FA	ACQ Day 2	1	2019-10-13	8.7	1.95	0.224	0.399	0.621
819	V26.FB	ACQ Day 2	1	2019-10-13	100.8	33.055	0.328	0.5	0.04
820	V26.FC	ACQ Day 2	1	2019-10-13	91.9	28.499	0.31	0.497	0.046
821	V26.FD	ACQ Day 2	1	2019-10-13	120	39.827	0.332	0.486	0.002
822	V26.FE	ACQ Day 2	1	2019-10-13	120	22.451	0.187	0.499	0.093
823	V26.MA	ACQ Day 2	2	2019-10-13	43.2	10.867	0.252	0.461	0.151
824	V26.MB	ACQ Day 2	2	2019-10-13	39.3	9.894	0.252	0.398	0.171
825	V26.MC	ACQ Day 2	2	2019-10-13	14.3	3.932	0.274	0.379	0.422
826	V26.MD	ACQ Day 2	2	2019-10-13	120	26.237	0.219	0.335	0.085
827	V26.ME	ACQ Day 2	2	2019-10-13	40.9	9.663	0.236	0.408	0.177
828	V26.FA	ACQ Day 2	2	2019-10-13	59.2	18.797	0.318	0.485	0.09
829	V26.FB	ACQ Day 2	2	2019-10-13	120	40.007	0.333	0.501	0.049
830	V26.FC	ACQ Day 2	2	2019-10-13	48.4	16.115	0.333	0.473	0.105
831	V26.FD	ACQ Day 2	2	2019-10-13	10.4	2.318	0.222	0.414	0.72
832	V26.FE	ACQ Day 2	2	2019-10-13	54.9	11.05	0.201	0.503	0.155
833	V26.MA	ACQ Day 2	3	2019-10-13	52.5	14.1	0.268	0.467	0.09
834	V26.MB	ACQ Day 2	3	2019-10-13	15.7	3.901	0.249	0.427	0.344
835	V26.MC	ACQ Day 2	3	2019-10-13	17.7	5.256	0.297	0.473	0.252
836	V26.MD	ACQ Day 2	3	2019-10-13	120	24.959	0.208	0.309	0.091
837	V26.ME	ACQ Day 2	3	2019-10-13	42.8	13.378	0.313	0.469	0.099
838	V26.FA	ACQ Day 2	3	2019-10-13	110.5	37.088	0.336	0.527	0.036
839	V26.FB	ACQ Day 2	3	2019-10-13	120	28.487	0.237	0.478	0.031
840	V26.FC	ACQ Day 2	3	2019-10-13	82.9	27.043	0.326	0.488	0.046
841	V26.FD	ACQ Day 2	3	2019-10-13	27.3	8.576	0.314	0.496	0.152
842	V26.FE	ACQ Day 2	3	2019-10-13	12.3	2.04	0.166	0.346	0.626
843	V26.MA	ACQ Day 2	4	2019-10-13	37.3	10.403	0.279	0.457	0.159
844	V26.MB	ACQ Day 2	4	2019-10-13	9	2.321	0.258	0.459	0.692
845	V26.MC	ACQ Day 2	4	2019-10-13	20.7	5.453	0.263	0.442	0.301
846	V26.MD	ACQ Day 2	4	2019-10-13	120	26.814	0.223	0.308	0.083
847	V26.ME	ACQ Day 2	4	2019-10-13	115.1	37.609	0.327	0.463	0.044
848	V26.FA	ACQ Day 2	4	2019-10-13	20.9	7.222	0.345	0.513	0.229
849	V26.FB	ACQ Day 2	4	2019-10-13	35.6	8.195	0.23	0.432	0.201
850	V26.FC	ACQ Day 2	4	2019-10-13	16	3.619	0.227	0.378	0.468
851	V26.FD	ACQ Day 2	4	2019-10-13	47.6	13.384	0.281	0.448	0.123
852	V26.FE	ACQ Day 2	4	2019-10-13	32.7	7.356	0.225	0.504	0.223
853	V27.MA	ACQ Day 2	1	2019-10-20	120	40.152	0.335	0.507	0.046
854	V27.MB	ACQ Day 2	1	2019-10-20	108.7	25.243	0.232	0.489	0.052
855	V27.MC	ACQ Day 2	1	2019-10-20	115	35.3	0.307	0.505	0.039
856	V27.MD	ACQ Day 2	1	2019-10-20	120	30.737	0.256	0.402	0.045
857	V27.ME	ACQ Day 2	1	2019-10-20	66.4	16.821	0.253	0.477	0.08
858	V27.FA	ACQ Day 2	1	2019-10-20	120	35.423	0.295	0.53	0.03
859	V27.FB	ACQ Day 2	1	2019-10-20	120	38.515	0.321	0.522	0.053
860	V27.FC	ACQ Day 2	1	2019-10-20	120	26.06	0.217	0.523	0.056
861	V27.FD	ACQ Day 2	1	2019-10-20	120	36.541	0.305	0.472	0.017
862	V27.FE	ACQ Day 2	1	2019-10-20	55.5	17.203	0.31	0.509	0.077
863	V27.MA	ACQ Day 2	2	2019-10-20	120	35.19	0.293	0.499	0.02
864	V27.MB	ACQ Day 2	2	2019-10-20	23.3	5.732	0.246	0.394	0.292
865	V27.MC	ACQ Day 2	2	2019-10-20	48.3	15.587	0.323	0.49	0.106
866	V27.MD	ACQ Day 2	2	2019-10-20	23.3	5.171	0.222	0.322	0.313
867	V27.ME	ACQ Day 2	2	2019-10-20	79.4	21.949	0.276	0.489	0.076
868	V27.FA	ACQ Day 2	2	2019-10-20	120	27.856	0.232	0.543	0.081
869	V27.FB	ACQ Day 2	2	2019-10-20	14.3	3.43	0.24	0.424	0.486
870	V27.FC	ACQ Day 2	2	2019-10-20	120	24.584	0.205	0.513	0.011
871	V27.FD	ACQ Day 2	2	2019-10-20	62.2	16.659	0.268	0.428	0.101
872	V27.FE	ACQ Day 2	2	2019-10-20	27.6	8.32	0.301	0.442	0.203
873	V27.MA	ACQ Day 2	3	2019-10-20	120	.	.	.	.
874	V27.MB	ACQ Day 2	3	2019-10-20	18.6	4.195	0.225	0.385	0.312
875	V27.MC	ACQ Day 2	3	2019-10-20	50.3	15.326	0.305	0.453	0.083
876	V27.MD	ACQ Day 2	3	2019-10-20	36.1	8.572	0.237	0.385	0.152
877	V27.ME	ACQ Day 2	3	2019-10-20	38.3	8.884	0.232	0.453	0.145
878	V27.FA	ACQ Day 2	3	2019-10-20	120	22.902	0.191	0.519	0.087
879	V27.FB	ACQ Day 2	3	2019-10-20	120	36.807	0.307	0.578	0.032
880	V27.FC	ACQ Day 2	3	2019-10-20	120	24.522	0.204	0.492	0.081
881	V27.FD	ACQ Day 2	3	2019-10-20	39.1	7.835	0.2	0.372	0.168
882	V27.FE	ACQ Day 2	3	2019-10-20	16.7	5.133	0.308	0.444	0.267
883	V27.MA	ACQ Day 2	4	2019-10-20	120	31.781	0.265	0.447	0.002
884	V27.MB	ACQ Day 2	4	2019-10-20	8.5	1.526	0.179	0.331	0.757
885	V27.MC	ACQ Day 2	4	2019-10-20	21	5.01	0.239	0.421	0.328
886	V27.MD	ACQ Day 2	4	2019-10-20	15.6	2.761	0.177	0.3	0.578
887	V27.ME	ACQ Day 2	4	2019-10-20	20.3	4.451	0.22	0.425	0.385
888	V27.FA	ACQ Day 2	4	2019-10-20	91	19.809	0.218	0.537	0.085
889	V27.FB	ACQ Day 2	4	2019-10-20	108.6	27.14	0.25	0.56	0.064
890	V27.FC	ACQ Day 2	4	2019-10-20	25.8	4.432	0.172	0.525	0.385
891	V27.FD	ACQ Day 2	4	2019-10-20	22.9	4.758	0.208	0.371	0.368
892	V27.FE	ACQ Day 2	4	2019-10-20	120	41.962	0.35	0.548	0.04
893	V28.MA	ACQ Day 2	1	2019-10-27	120	38.852	0.324	0.462	0.031
894	V28.MB	ACQ Day 2	1	2019-10-27	120	33.932	0.283	0.42	0.017
895	V28.MC	ACQ Day 2	1	2019-10-27	59.5	19.723	0.331	0.453	0.066
896	V28.MD	ACQ Day 2	1	2019-10-27	22.1	5.636	0.255	0.417	0.214
897	V28.ME	ACQ Day 2	1	2019-10-27	7.7	1.497	0.193	0.381	0.843
898	V28.FA	ACQ Day 2	1	2019-10-27	19.7	5.061	0.257	0.413	0.246
899	V28.FB	ACQ Day 2	1	2019-10-27	120	32.114	0.268	0.442	0.039
900	V28.FC	ACQ Day 2	1	2019-10-27	68.1	23.6	0.346	0.521	0.059
901	V28.FD	ACQ Day 2	1	2019-10-27	101.1	27.236	0.27	0.422	0.048
902	V28.FE	ACQ Day 2	1	2019-10-27	8.5	1.391	0.164	0.349	0.92
903	V28.MA	ACQ Day 2	2	2019-10-27	120	35.993	0.3	0.449	0.033
904	V28.MB	ACQ Day 2	2	2019-10-27	120	29.294	0.244	0.359	0.061
905	V28.MC	ACQ Day 2	2	2019-10-27	8.5	1.844	0.216	0.375	0.869
906	V28.MD	ACQ Day 2	2	2019-10-27	97.2	28.439	0.293	0.463	0.058
907	V28.ME	ACQ Day 2	2	2019-10-27	120	40.043	0.334	0.45	0.025
908	V28.FA	ACQ Day 2	2	2019-10-27	23.6	5.983	0.253	0.403	0.268
909	V28.FB	ACQ Day 2	2	2019-10-27	29.7	5.92	0.2	0.443	0.289
910	V28.FC	ACQ Day 2	2	2019-10-27	10.1	2.376	0.235	0.472	0.696
911	V28.FD	ACQ Day 2	2	2019-10-27	57.7	13.904	0.241	0.363	0.118
912	V28.FE	ACQ Day 2	2	2019-10-27	15.5	3.631	0.235	0.43	0.462
913	V28.MA	ACQ Day 2	3	2019-10-27	120	34.925	0.291	0.426	0.024
914	V28.MB	ACQ Day 2	3	2019-10-27	82.4	20.679	0.251	0.378	0.065
915	V28.MC	ACQ Day 2	3	2019-10-27	67.5	20.867	0.309	0.45	0.059
916	V28.MD	ACQ Day 2	3	2019-10-27	13.4	2.87	0.214	0.433	0.431
917	V28.ME	ACQ Day 2	3	2019-10-27	42.2	12.675	0.3	0.447	0.096
918	V28.FA	ACQ Day 2	3	2019-10-27	11.5	2.751	0.239	0.419	0.479
919	V28.FB	ACQ Day 2	3	2019-10-27	17.9	3.1	0.173	0.38	0.404
920	V28.FC	ACQ Day 2	3	2019-10-27	41.6	14.464	0.348	0.519	0.093
921	V28.FD	ACQ Day 2	3	2019-10-27	7.8	1.312	0.169	0.313	0.92
922	V28.FE	ACQ Day 2	3	2019-10-27	9.9	1.957	0.198	0.348	0.693
923	V28.MA	ACQ Day 2	4	2019-10-27	65.7	18.382	0.28	0.452	0.089
924	V28.MB	ACQ Day 2	4	2019-10-27	13.8	2.665	0.193	0.317	0.621
925	V28.MC	ACQ Day 2	4	2019-10-27	120	38.568	0.321	0.448	0.054
926	V28.MD	ACQ Day 2	4	2019-10-27	24.5	6.229	0.255	0.41	0.256
927	V28.ME	ACQ Day 2	4	2019-10-27	13.5	3.037	0.225	0.389	0.528
928	V28.FA	ACQ Day 2	4	2019-10-27	8.3	1.888	0.228	0.439	0.885
929	V28.FB	ACQ Day 2	4	2019-10-27	30	5.479	0.182	0.374	0.301
930	V28.FC	ACQ Day 2	4	2019-10-27	10	2.386	0.239	0.415	0.671
931	V28.FD	ACQ Day 2	4	2019-10-27	27.1	5.888	0.217	0.35	0.27
932	V28.FE	ACQ Day 2	4	2019-10-27	15	3.029	0.202	0.35	0.55
93	V07.MA	ACQ Day 3	1	2019-06-03	28.8	6.715	0.233	0.466	0.203
94	V07.MB	ACQ Day 3	1	2019-06-03	9	1.715	0.191	0.359	0.76
95	V07.MC	ACQ Day 3	1	2019-06-03	117.6	39.573	0.337	0.495	0.035
96	V07.MD	ACQ Day 3	1	2019-06-03	8	1.451	0.182	0.322	0.899
97	V07.ME	ACQ Day 3	1	2019-06-03	80.8	21.298	0.264	0.464	0.064
98	V07.FA	ACQ Day 3	1	2019-06-03	47.1	12.102	0.257	0.48	0.119
99	V07.FB	ACQ Day 3	1	2019-06-03	15.3	2.883	0.189	0.419	0.471
100	V07.FC	ACQ Day 3	1	2019-06-03	16.9	2.037	0.12	0.316	0.659
101	V07.FD	ACQ Day 3	1	2019-06-03	35.3	8.227	0.233	0.465	0.162
103	V07.MA	ACQ Day 3	2	2019-06-03	9.1	1.777	0.195	0.378	0.749
104	V07.MB	ACQ Day 3	2	2019-06-03	120	37.027	0.309	0.468	0.008
105	V07.MC	ACQ Day 3	2	2019-06-03	38.2	9.897	0.259	0.442	0.137
106	V07.MD	ACQ Day 3	2	2019-06-03	34.8	7.15	0.206	0.41	0.195
107	V07.ME	ACQ Day 3	2	2019-06-03	106.7	29.547	0.277	0.516	0.046
108	V07.FA	ACQ Day 3	2	2019-06-03	11.9	2.075	0.174	0.397	0.375
109	V07.FB	ACQ Day 3	2	2019-06-03	14.3	1.625	0.144	0.282	0.779
110	V07.FC	ACQ Day 3	2	2019-06-03	20.2	5.403	0.267	0.419	0.247
111	V07.FD	ACQ Day 3	2	2019-06-03	1.6	.	.	.	.
112	V07.MA	ACQ Day 3	3	2019-06-03	32	6.894	0.215	0.373	0.242
113	V07.MB	ACQ Day 3	3	2019-06-03	12.5	2.278	0.183	0.368	0.723
114	V07.MC	ACQ Day 3	3	2019-06-03	120	35.996	0.3	0.449	0.02
115	V07.MD	ACQ Day 3	3	2019-06-03	17.7	2.43	0.137	0.278	0.666
116	V07.ME	ACQ Day 3	3	2019-06-03	73.5	19.945	0.271	0.441	0.083
117	V07.FA	ACQ Day 3	3	2019-06-03	32.9	8.655	0.263	0.461	0.191
118	V07.FB	ACQ Day 3	3	2019-06-03	120	34.969	0.291	0.464	0.022
119	V07.FC	ACQ Day 3	3	2019-06-03	13	1.991	0.154	0.295	0.833
120	V07.FD	ACQ Day 3	3	2019-06-03	31.4	7.174	0.229	0.414	0.236
121	V07.MA	ACQ Day 3	4	2019-06-03	8.4	0.933	0.111	0.275	0.799
122	V07.MB	ACQ Day 3	4	2019-06-03	9.9	1.519	0.154	0.336	0.531
123	V07.MC	ACQ Day 3	4	2019-06-03	120	33.418	0.278	0.465	0.032
124	V07.MD	ACQ Day 3	4	2019-06-03	7.5	1.114	0.148	0.356	0.764
125	V07.ME	ACQ Day 3	4	2019-06-03	93.8	23.782	0.254	0.436	0.036
126	V07.FA	ACQ Day 3	4	2019-06-03	58	15.139	0.261	0.445	0.057
127	V07.FB	ACQ Day 3	4	2019-06-03	31.2	6.889	0.221	0.427	0.11
128	V07.FC	ACQ Day 3	4	2019-06-03	17.1	1.861	0.109	0.226	0.463
129	V07.FD	ACQ Day 3	4	2019-06-03	18.5	3.305	0.178	0.375	0.253
130	V08.MA	ACQ Day 3	1	2019-06-10	23.4	8.422	0.36	0.528	0.165
131	V08.MB	ACQ Day 3	1	2019-06-10	120	24.853	0.207	0.403	0.005
132	V08.MC	ACQ Day 3	1	2019-06-10	12.8	1.905	0.148	0.399	0.668
133	V08.MD	ACQ Day 3	1	2019-06-10	36.4	7.794	0.214	0.377	0.164
134	V08.ME	ACQ Day 3	1	2019-06-10	41.8	12.927	0.31	0.473	0.099
135	V08.FA	ACQ Day 3	1	2019-06-10	82.3	25.626	0.311	0.481	0.055
136	V08.FB	ACQ Day 3	1	2019-06-10	21.5	6.433	0.299	0.489	0.209
137	V08.FC	ACQ Day 3	1	2019-06-10	71	19.042	0.268	0.454	0.075
138	V08.FD	ACQ Day 3	1	2019-06-10	120	32.63	0.272	0.503	0.067
139	V08.FE	ACQ Day 3	1	2019-06-10	12	3.202	0.267	0.43	0.449
140	V08.MA	ACQ Day 3	2	2019-06-10	52.1	15.053	0.289	0.502	0.083
141	V08.MB	ACQ Day 3	2	2019-06-10	120	27.166	0.226	0.486	0.036
142	V08.MC	ACQ Day 3	2	2019-06-10	15.9	3.434	0.216	0.377	0.369
143	V08.MD	ACQ Day 3	2	2019-06-10	63.7	13.583	0.213	0.389	0.095
144	V08.ME	ACQ Day 3	2	2019-06-10	7.9	1.555	0.198	0.405	0.799
145	V08.FA	ACQ Day 3	2	2019-06-10	42.5	12.252	0.288	0.469	0.105
146	V08.FB	ACQ Day 3	2	2019-06-10	26.2	7.241	0.276	0.458	0.189
147	V08.FC	ACQ Day 3	2	2019-06-10	22	6.311	0.287	0.495	0.204
148	V08.FD	ACQ Day 3	2	2019-06-10	71.5	19.609	0.274	0.502	0.064
149	V08.FE	ACQ Day 3	2	2019-06-10	87.4	27.52	0.315	0.498	0.045
150	V08.MA	ACQ Day 3	3	2019-06-10	15.3	3.696	0.242	0.492	0.446
151	V08.MB	ACQ Day 3	3	2019-06-10	120	28.033	0.234	0.469	0.019
152	V08.MC	ACQ Day 3	3	2019-06-10	8.6	2.044	0.237	0.434	0.806
153	V08.MD	ACQ Day 3	3	2019-06-10	42.1	9.373	0.223	0.373	0.169
154	V08.ME	ACQ Day 3	3	2019-06-10	12	2.714	0.226	0.346	0.574
155	V08.FA	ACQ Day 3	3	2019-06-10	92.2	25.125	0.272	0.44	0.067
156	V08.FB	ACQ Day 3	3	2019-06-10	16.5	4.62	0.281	0.524	0.367
157	V08.FC	ACQ Day 3	3	2019-06-10	18.9	5.037	0.267	0.451	0.325
158	V08.FD	ACQ Day 3	3	2019-06-10	14	3.086	0.221	0.418	0.532
159	V08.FE	ACQ Day 3	3	2019-06-10	25.1	7.425	0.296	0.464	0.216
160	V08.MA	ACQ Day 3	4	2019-06-10	13.7	3.889	0.283	0.504	0.443
161	V08.MB	ACQ Day 3	4	2019-06-10	120	30.494	0.254	0.436	0.035
162	V08.MC	ACQ Day 3	4	2019-06-10	45.3	16.023	0.354	0.496	0.1
163	V08.MD	ACQ Day 3	4	2019-06-10	32.3	6.545	0.202	0.351	0.237
164	V08.ME	ACQ Day 3	4	2019-06-10	14.3	3.425	0.24	0.396	0.486
165	V08.FA	ACQ Day 3	4	2019-06-10	30.3	6.824	0.225	0.449	0.245
166	V08.FB	ACQ Day 3	4	2019-06-10	19.4	5.618	0.29	0.506	0.297
167	V08.FC	ACQ Day 3	4	2019-06-10	19.4	5.655	0.292	0.42	0.296
168	V08.FD	ACQ Day 3	4	2019-06-10	62.8	18.695	0.298	0.521	0.09
169	V08.FE	ACQ Day 3	4	2019-06-10	23.3	6.015	0.258	0.463	0.285
170	V09.MA	ACQ Day 3	1	2019-06-17	30	7.902	0.263	0.406	0.171
171	V09.MB	ACQ Day 3	1	2019-06-17	8.5	1.381	0.163	0.31	0.862
172	V09.MC	ACQ Day 3	1	2019-06-17	12.1	1.731	0.143	0.329	0.742
173	V09.MD	ACQ Day 3	1	2019-06-17	59.1	16.206	0.274	0.436	0.088
174	V09.ME	ACQ Day 3	1	2019-06-17	33.9	10.261	0.303	0.472	0.128
175	V09.MA	ACQ Day 3	2	2019-06-17	19	3.882	0.204	0.371	0.342
176	V09.MB	ACQ Day 3	2	2019-06-17	14.8	3.131	0.211	0.328	0.439
177	V09.MC	ACQ Day 3	2	2019-06-17	11.5	1.695	0.147	0.274	0.689
178	V09.MD	ACQ Day 3	2	2019-06-17	21.3	4.927	0.231	0.358	0.243
179	V09.ME	ACQ Day 3	2	2019-06-17	33.7	10.153	0.302	0.459	0.131
180	V09.MA	ACQ Day 3	3	2019-06-17	17.7	3.726	0.211	0.366	0.453
181	V09.MB	ACQ Day 3	3	2019-06-17	56.2	14.311	0.255	0.391	0.115
182	V09.MC	ACQ Day 3	3	2019-06-17	20.1	3.53	0.176	0.315	0.435
183	V09.MD	ACQ Day 3	3	2019-06-17	23.1	5.616	0.243	0.353	0.287
184	V09.ME	ACQ Day 3	3	2019-06-17	84.4	27.574	0.327	0.485	0.062
185	V09.MA	ACQ Day 3	4	2019-06-17	42.6	11.594	0.272	0.409	0.146
186	V09.MB	ACQ Day 3	4	2019-06-17	22.4	6.143	0.275	0.379	0.28
187	V09.MC	ACQ Day 3	4	2019-06-17	16.7	2.581	0.154	0.274	0.641
188	V09.MD	ACQ Day 3	4	2019-06-17	12	2.026	0.168	0.365	0.839
189	V09.ME	ACQ Day 3	4	2019-06-17	18.6	4.361	0.235	0.39	0.39
190	V10.MA	ACQ Day 3	1	2019-06-24	6.8	1.53	0.226	0.432	0.838
191	V10.MB	ACQ Day 3	1	2019-06-24	10.2	2.014	0.197	0.39	0.598
192	V10.MC	ACQ Day 3	1	2019-06-24	28.6	10.299	0.361	0.585	0.111
193	V10.MD	ACQ Day 3	1	2019-06-24	75.6	27.855	0.368	0.549	0.046
194	V10.ME	ACQ Day 3	1	2019-06-24	8.9	1.817	0.204	0.402	0.546
195	V10.FA	ACQ Day 3	1	2019-06-24	35.5	9.168	0.258	0.479	0.142
196	V10.FB	ACQ Day 3	1	2019-06-24	94.4	28.108	0.298	0.512	0.049
197	V10.FC	ACQ Day 3	1	2019-06-24	19	5.883	0.309	0.488	0.214
198	V10.FD	ACQ Day 3	1	2019-06-24	22.2	5.852	0.264	0.429	0.193
199	V10.FE	ACQ Day 3	1	2019-06-24	37.1	9.046	0.244	0.487	0.136
200	V10.MA	ACQ Day 3	2	2019-06-24	9.6	2.123	0.221	0.444	0.608
201	V10.MB	ACQ Day 3	2	2019-06-24	15.3	3.584	0.235	0.389	0.356
202	V10.MC	ACQ Day 3	2	2019-06-24	61.2	21.225	0.347	0.555	0.059
203	V10.MD	ACQ Day 3	2	2019-06-24	29.6	9.743	0.329	0.51	0.139
204	V10.ME	ACQ Day 3	2	2019-06-24	11.5	2.405	0.209	0.329	0.504
205	V10.FA	ACQ Day 3	2	2019-06-24	55.8	17.379	0.312	0.516	0.071
206	V10.FB	ACQ Day 3	2	2019-06-24	11.3	2.185	0.194	0.405	0.571
207	V10.FC	ACQ Day 3	2	2019-06-24	19.2	5.074	0.265	0.424	0.244
208	V10.FD	ACQ Day 3	2	2019-06-24	10.6	1.947	0.184	0.386	0.633
209	V10.FE	ACQ Day 3	2	2019-06-24	42.9	10.423	0.243	0.436	0.124
210	V10.MA	ACQ Day 3	3	2019-06-24	56.5	14.973	0.265	0.469	0.107
211	V10.MB	ACQ Day 3	3	2019-06-24	25.1	6.572	0.262	0.445	0.235
212	V10.MC	ACQ Day 3	3	2019-06-24	41.1	13.766	0.335	0.488	0.113
213	V10.MD	ACQ Day 3	3	2019-06-24	79.7	27.038	0.339	0.516	0.06
214	V10.ME	ACQ Day 3	3	2019-06-24	38.7	9.249	0.239	0.393	0.172
215	V10.FA	ACQ Day 3	3	2019-06-24	16.8	3.898	0.233	0.469	0.433
216	V10.FB	ACQ Day 3	3	2019-06-24	22.8	6.935	0.304	0.492	0.227
217	V10.FC	ACQ Day 3	3	2019-06-24	21.6	6.282	0.291	0.448	0.256
218	V10.FD	ACQ Day 3	3	2019-06-24	7.7	1.738	0.227	0.427	0.896
219	V10.FE	ACQ Day 3	3	2019-06-24	23.6	5.647	0.239	0.405	0.291
220	V10.MA	ACQ Day 3	4	2019-06-24	120	37.99	0.317	0.527	0.017
221	V10.MB	ACQ Day 3	4	2019-06-24	22.1	6.042	0.273	0.43	0.261
222	V10.MC	ACQ Day 3	4	2019-06-24	40.1	12.803	0.319	0.485	0.12
223	V10.MD	ACQ Day 3	4	2019-06-24	120	45.575	0.38	0.547	0.044
224	V10.ME	ACQ Day 3	4	2019-06-24	100.7	28.65	0.285	0.465	0.049
225	V10.FA	ACQ Day 3	4	2019-06-24	18.8	5.578	0.297	0.503	0.298
226	V10.FB	ACQ Day 3	4	2019-06-24	11.2	2.087	0.187	0.471	0.803
227	V10.FC	ACQ Day 3	4	2019-06-24	17.8	5.129	0.288	0.439	0.331
228	V10.FD	ACQ Day 3	4	2019-06-24	17.3	3.939	0.228	0.42	0.411
229	V10.FE	ACQ Day 3	4	2019-06-24	24.2	5.531	0.229	0.438	0.294
230	V11.MA	ACQ Day 3	1	2019-07-01	40.5	10.597	0.262	0.431	0.12
231	V11.MB	ACQ Day 3	1	2019-07-01	46	14.473	0.315	0.491	0.088
232	V11.MC	ACQ Day 3	1	2019-07-01	120	15.135	0.126	0.313	0.012
233	V11.MD	ACQ Day 3	1	2019-07-01	22.6	6.348	0.281	0.423	0.204
234	V11.ME	ACQ Day 3	1	2019-07-01	49.8	16.076	0.323	0.506	0.088
235	V11.FA	ACQ Day 3	1	2019-07-01	10.3	1.424	0.139	0.369	0.81
236	V11.FB	ACQ Day 3	1	2019-07-01	70.5	19.017	0.27	0.404	0.072
237	V11.FC	ACQ Day 3	1	2019-07-01	30.7	8.321	0.271	0.459	0.157
238	V11.FD	ACQ Day 3	1	2019-07-01	22.1	6.121	0.277	0.49	0.216
239	V11.FE	ACQ Day 3	1	2019-07-01	99.7	27.904	0.28	0.434	0.049
240	V11.MA	ACQ Day 3	2	2019-07-01	16.4	3.022	0.185	0.311	0.407
241	V11.MB	ACQ Day 3	2	2019-07-01	16.5	4.315	0.261	0.483	0.298
242	V11.MC	ACQ Day 3	2	2019-07-01	120	23.31	0.194	0.377	0.041
243	V11.MD	ACQ Day 3	2	2019-07-01	11.1	2.373	0.213	0.407	0.517
244	V11.ME	ACQ Day 3	2	2019-07-01	79.1	24.801	0.314	0.481	0.053
245	V11.FA	ACQ Day 3	2	2019-07-01	25.6	6.366	0.248	0.392	0.209
246	V11.FB	ACQ Day 3	2	2019-07-01	120	32.762	0.273	0.434	0.059
247	V11.FC	ACQ Day 3	2	2019-07-01	18.9	3.507	0.185	0.384	0.361
248	V11.FD	ACQ Day 3	2	2019-07-01	78.3	24.437	0.312	0.5	0.052
249	V11.FE	ACQ Day 3	2	2019-07-01	26.2	6.984	0.267	0.438	0.186
250	V11.MA	ACQ Day 3	3	2019-07-01	16.9	3.486	0.207	0.381	0.462
251	V11.MB	ACQ Day 3	3	2019-07-01	10.6	2.405	0.227	0.394	0.662
252	V11.MC	ACQ Day 3	3	2019-07-01	120	27.47	0.229	0.447	0.031
253	V11.MD	ACQ Day 3	3	2019-07-01	27.5	6.622	0.241	0.402	0.252
254	V11.ME	ACQ Day 3	3	2019-07-01	105.9	35.85	0.338	0.498	0.045
255	V11.FA	ACQ Day 3	3	2019-07-01	13.7	2.671	0.195	0.354	0.625
256	V11.FB	ACQ Day 3	3	2019-07-01	37.2	7.568	0.203	0.354	0.217
257	V11.FC	ACQ Day 3	3	2019-07-01	19.5	5.544	0.284	0.484	0.294
258	V11.FD	ACQ Day 3	3	2019-07-01	96.8	31.546	0.326	0.534	0.054
259	V11.FE	ACQ Day 3	3	2019-07-01	70.6	18.372	0.26	0.439	0.089
260	V11.MA	ACQ Day 3	4	2019-07-01	28.8	6.811	0.237	0.372	0.247
261	V11.MB	ACQ Day 3	4	2019-07-01	25.4	7.276	0.286	0.449	0.234
262	V11.MC	ACQ Day 3	4	2019-07-01	120	31.95	0.266	0.421	0.072
263	V11.MD	ACQ Day 3	4	2019-07-01	91	27.146	0.298	0.44	0.062
264	V11.ME	ACQ Day 3	4	2019-07-01	32.5	8.671	0.267	0.434	0.192
265	V11.FA	ACQ Day 3	4	2019-07-01	37.4	10.275	0.275	0.431	0.164
266	V11.FB	ACQ Day 3	4	2019-07-01	43.3	7.5	0.173	0.389	0.227
267	V11.FC	ACQ Day 3	4	2019-07-01	16.5	3.519	0.213	0.408	0.475
268	V11.FD	ACQ Day 3	4	2019-07-01	29.9	6.952	0.233	0.443	0.241
269	V11.FE	ACQ Day 3	4	2019-07-01	19.1	3.863	0.202	0.33	0.417
270	V12.MA	ACQ Day 3	1	2019-07-08	9.5	1.644	0.173	0.369	0.787
271	V12.MB	ACQ Day 3	1	2019-07-08	120	34.931	0.291	0.497	0.017
272	V12.MC	ACQ Day 3	1	2019-07-08	34.4	8.463	0.246	0.391	0.152
273	V12.MD	ACQ Day 3	1	2019-07-08	120	32.576	0.271	0.413	0.058
274	V12.ME	ACQ Day 3	1	2019-07-08	8	1.529	0.192	0.427	0.917
275	V12.FA	ACQ Day 3	1	2019-07-08	52.2	7.798	0.149	0.387	0.178
276	V12.FB	ACQ Day 3	1	2019-07-08	120	24.954	0.208	0.517	0.034
277	V12.FC	ACQ Day 3	1	2019-07-08	76.3	20.7	0.271	0.432	0.068
278	V12.FD	ACQ Day 3	1	2019-07-08	25.5	4.867	0.191	0.355	0.269
279	V12.FE	ACQ Day 3	1	2019-07-08	14.9	3.709	0.249	0.435	0.351
280	V12.MA	ACQ Day 3	2	2019-07-08	29.5	5.911	0.2	0.343	0.203
281	V12.MB	ACQ Day 3	2	2019-07-08	8.7	1.311	0.15	0.277	0.911
282	V12.MC	ACQ Day 3	2	2019-07-08	8.9	1.609	0.181	0.369	0.758
283	V12.MD	ACQ Day 3	2	2019-07-08	120	28.456	0.237	0.405	0.034
284	V12.ME	ACQ Day 3	2	2019-07-08	10.5	1.728	0.164	0.355	0.721
285	V12.FA	ACQ Day 3	2	2019-07-08	24.5	4.571	0.187	0.345	0.265
286	V12.FB	ACQ Day 3	2	2019-07-08	83	17.798	0.214	0.511	0.07
287	V12.FC	ACQ Day 3	2	2019-07-08	10.3	1.403	0.137	0.26	0.917
288	V12.FD	ACQ Day 3	2	2019-07-08	46.9	9.181	0.196	0.38	0.14
289	V12.FE	ACQ Day 3	2	2019-07-08	16.6	3.991	0.24	0.375	0.308
290	V12.MA	ACQ Day 3	3	2019-07-08	32.4	6.788	0.21	0.401	0.238
291	V12.MB	ACQ Day 3	3	2019-07-08	53.1	14.667	0.276	0.451	0.105
292	V12.MC	ACQ Day 3	3	2019-07-08	13.1	2.822	0.216	0.354	0.581
293	V12.MD	ACQ Day 3	3	2019-07-08	120	30.288	0.252	0.393	0.069
294	V12.ME	ACQ Day 3	3	2019-07-08	12	2.466	0.205	0.403	0.661
295	V12.FA	ACQ Day 3	3	2019-07-08	41.8	10.424	0.249	0.408	0.158
296	V12.FB	ACQ Day 3	3	2019-07-08	16.9	3.245	0.192	0.433	0.494
297	V12.FC	ACQ Day 3	3	2019-07-08	17	3.637	0.214	0.368	0.451
298	V12.FD	ACQ Day 3	3	2019-07-08	33.2	6.061	0.182	0.338	0.261
299	V12.FE	ACQ Day 3	3	2019-07-08	82.4	25.257	0.306	0.55	0.065
300	V12.MA	ACQ Day 3	4	2019-07-08	9	1.502	0.168	0.38	0.988
301	V12.MB	ACQ Day 3	4	2019-07-08	120	33.147	0.276	0.456	0.023
302	V12.MC	ACQ Day 3	4	2019-07-08	21.2	4.917	0.232	0.403	0.312
303	V12.MD	ACQ Day 3	4	2019-07-08	120	29.934	0.249	0.387	0.02
304	V12.ME	ACQ Day 3	4	2019-07-08	11.3	2.263	0.201	0.422	0.739
305	V12.FA	ACQ Day 3	4	2019-07-08	36.1	8.123	0.225	0.414	0.214
306	V12.FB	ACQ Day 3	4	2019-07-08	28.9	5.839	0.202	0.377	0.287
307	V12.FC	ACQ Day 3	4	2019-07-08	21	4.577	0.218	0.382	0.353
308	V12.FD	ACQ Day 3	4	2019-07-08	13.9	2.706	0.195	0.326	0.597
309	V12.FE	ACQ Day 3	4	2019-07-08	9.5	2.081	0.218	0.396	0.8
310	V13.MA	ACQ Day 3	1	2019-07-15	9.3	2.01	0.217	0.408	0.607
311	V13.MB	ACQ Day 3	1	2019-07-15	7.5	1.579	0.211	0.394	0.871
312	V13.MC	ACQ Day 3	1	2019-07-15	9.8	1.753	0.179	0.406	0.73
313	V13.MD	ACQ Day 3	1	2019-07-15	45.2	12.498	0.277	0.489	0.099
314	V13.ME	ACQ Day 3	1	2019-07-15	31.7	7.437	0.234	0.472	0.175
315	V13.FA	ACQ Day 3	1	2019-07-15	60	20.54	0.343	0.534	0.056
316	V13.FB	ACQ Day 3	1	2019-07-15	14.5	2.683	0.185	0.323	0.492
317	V13.FC	ACQ Day 3	1	2019-07-15	13.4	3.402	0.254	0.423	0.363
318	V13.FD	ACQ Day 3	1	2019-07-15	6.3	1.344	0.215	0.486	0.944
319	V13.FE	ACQ Day 3	1	2019-07-15	20.8	5.416	0.26	0.463	0.254
320	V13.MA	ACQ Day 3	2	2019-07-15	37	10.624	0.288	0.498	0.116
321	V13.MB	ACQ Day 3	2	2019-07-15	7.1	1.344	0.188	0.332	0.953
322	V13.MC	ACQ Day 3	2	2019-07-15	10.5	1.856	0.177	0.331	0.634
323	V13.MD	ACQ Day 3	2	2019-07-15	13.3	2.136	0.161	0.324	0.636
324	V13.ME	ACQ Day 3	2	2019-07-15	34.2	9.677	0.283	0.449	0.145
325	V13.FA	ACQ Day 3	2	2019-07-15	8.4	1.939	0.231	0.443	0.649
326	V13.FB	ACQ Day 3	2	2019-07-15	8.9	1.503	0.169	0.348	0.881
327	V13.FC	ACQ Day 3	2	2019-07-15	9	1.761	0.195	0.451	0.698
328	V13.FD	ACQ Day 3	2	2019-07-15	13.6	2.669	0.196	0.442	0.5
329	V13.FE	ACQ Day 3	2	2019-07-15	51.8	17.063	0.33	0.508	0.082
330	V13.MA	ACQ Day 3	3	2019-07-15	9.8	1.732	0.177	0.347	0.935
331	V13.MB	ACQ Day 3	3	2019-07-15	14.1	3.377	0.24	0.41	0.5
332	V13.MC	ACQ Day 3	3	2019-07-15	13.4	1.972	0.147	0.31	0.867
333	V13.MD	ACQ Day 3	3	2019-07-15	13.7	2.585	0.188	0.363	0.57
334	V13.ME	ACQ Day 3	3	2019-07-15	105.2	26.601	0.253	0.416	0.064
335	V13.FA	ACQ Day 3	3	2019-07-15	7.3	1.7	0.232	0.445	0.839
336	V13.FB	ACQ Day 3	3	2019-07-15	56.3	14.616	0.26	0.413	0.115
337	V13.FC	ACQ Day 3	3	2019-07-15	10.7	2.363	0.22	0.459	0.663
338	V13.FD	ACQ Day 3	3	2019-07-15	40.7	11.337	0.278	0.493	0.147
339	V13.FE	ACQ Day 3	3	2019-07-15	18.4	5.174	0.282	0.419	0.319
340	V13.MA	ACQ Day 3	4	2019-07-15	7.9	1.599	0.201	0.414	0.954
341	V13.MB	ACQ Day 3	4	2019-07-15	8.6	1.967	0.228	0.418	0.796
342	V13.MC	ACQ Day 3	4	2019-07-15	13	2.34	0.18	0.437	0.705
343	V13.MD	ACQ Day 3	4	2019-07-15	48.1	12.691	0.264	0.465	0.113
344	V13.ME	ACQ Day 3	4	2019-07-15	48.4	10.706	0.221	0.444	0.156
345	V13.FA	ACQ Day 3	4	2019-07-15	12.5	3.005	0.24	0.422	0.545
346	V13.FB	ACQ Day 3	4	2019-07-15	43.3	10.118	0.234	0.426	0.162
347	V13.FC	ACQ Day 3	4	2019-07-15	19.5	4.639	0.237	0.445	0.356
348	V13.FD	ACQ Day 3	4	2019-07-15	21.7	6.817	0.314	0.483	0.239
349	V13.FE	ACQ Day 3	4	2019-07-15	11.1	2.299	0.208	0.466	0.732
350	V14.MA	ACQ Day 3	1	2019-07-22	88.8	26.795	0.302	0.484	0.049
351	V14.MB	ACQ Day 3	1	2019-07-22	105.4	31.759	0.301	0.492	0.041
352	V14.MC	ACQ Day 3	1	2019-07-22	49.6	7.976	0.161	0.275	0.163
353	V14.MD	ACQ Day 3	1	2019-07-22	44.7	16.214	0.363	0.672	0.078
354	V14.ME	ACQ Day 3	1	2019-07-22	19.7	4.481	0.228	0.419	0.281
355	V14.FA	ACQ Day 3	1	2019-07-22	9.7	2.057	0.212	0.392	0.624
356	V14.FB	ACQ Day 3	1	2019-07-22	8.5	2.167	0.254	0.501	0.611
357	V14.FC	ACQ Day 3	1	2019-07-22	69.4	20.849	0.3	0.508	0.061
358	V14.FD	ACQ Day 3	1	2019-07-22	35.1	8.579	0.244	0.489	0.155
359	V14.FE	ACQ Day 3	1	2019-07-22	26.3	7.172	0.273	0.506	0.188
360	V14.MA	ACQ Day 3	2	2019-07-22	120	1.547	0.013	0.342	0.64
361	V14.MB	ACQ Day 3	2	2019-07-22	62.9	19.12	0.304	0.507	0.052
362	V14.MC	ACQ Day 3	2	2019-07-22	120	28.634	0.239	0.407	0.048
363	V14.MD	ACQ Day 3	2	2019-07-22	27.6	8.852	0.32	0.483	0.154
364	V14.ME	ACQ Day 3	2	2019-07-22	105.1	.	.	.	.
365	V14.FA	ACQ Day 3	2	2019-07-22	120	.	.	.	.
366	V14.FB	ACQ Day 3	2	2019-07-22	13.8	3.949	0.287	0.488	0.343
367	V14.FC	ACQ Day 3	2	2019-07-22	10.1	2.123	0.21	0.451	0.659
368	V14.FD	ACQ Day 3	2	2019-07-22	60	2.467	0.041	0.456	0.51
369	V14.FE	ACQ Day 3	2	2019-07-22	31	8.764	0.283	0.449	0.155
370	V14.MA	ACQ Day 3	3	2019-07-22	65.6	14.785	0.226	0.539	0.111
371	V14.MB	ACQ Day 3	3	2019-07-22	75.9	22.14	0.292	0.515	0.075
372	V14.MC	ACQ Day 3	3	2019-07-22	120	29.221	0.244	0.507	0.045
373	V14.MD	ACQ Day 3	3	2019-07-22	19.8	6.012	0.303	0.494	0.274
374	V14.ME	ACQ Day 3	3	2019-07-22	23.5	3.932	0.167	0.384	0.409
375	V14.FA	ACQ Day 3	3	2019-07-22	16.8	1.05	0.063	0.378	0.906
376	V14.FB	ACQ Day 3	3	2019-07-22	11.9	.	.	.	.
377	V14.FC	ACQ Day 3	3	2019-07-22	14.8	3.88	0.263	0.425	0.431
378	V14.FD	ACQ Day 3	3	2019-07-22	14.7	.	.	.	.
379	V14.FE	ACQ Day 3	3	2019-07-22	120	.	.	.	.
380	V14.MA	ACQ Day 3	4	2019-07-22	9	1.874	0.208	0.387	0.87
381	V14.MB	ACQ Day 3	4	2019-07-22	120	35.676	0.297	0.481	0.046
382	V14.MC	ACQ Day 3	4	2019-07-22	20.3	5.556	0.273	0.455	0.296
383	V14.MD	ACQ Day 3	4	2019-07-22	12	2.168	0.181	0.378	0.764
384	V14.ME	ACQ Day 3	4	2019-07-22	50	11.94	0.239	0.429	0.137
385	V14.FA	ACQ Day 3	4	2019-07-22	16.3	3.11	0.191	0.372	0.537
386	V14.FB	ACQ Day 3	4	2019-07-22	19.3	4.178	0.217	0.435	0.401
387	V14.FC	ACQ Day 3	4	2019-07-22	24.8	7.378	0.297	0.503	0.229
388	V14.FD	ACQ Day 3	4	2019-07-22	45.4	11.248	0.248	0.453	0.149
389	V14.FE	ACQ Day 3	4	2019-07-22	24.5	7.395	0.301	0.457	0.226
390	V15.MA	ACQ Day 3	1	2019-07-30	53.4	15.466	0.29	0.453	0.081
391	V15.MB	ACQ Day 3	1	2019-07-30	46.4	13.261	0.286	0.439	0.089
392	V15.MC	ACQ Day 3	1	2019-07-30	120	39.1	0.326	0.506	0.033
393	V15.MD	ACQ Day 3	1	2019-07-30	120	18.799	0.157	0.375	0.111
394	V15.ME	ACQ Day 3	1	2019-07-30	56	17.361	0.31	0.482	0.079
395	V15.FA	ACQ Day 3	1	2019-07-30	62.4	17.138	0.275	0.408	0.08
396	V15.FB	ACQ Day 3	1	2019-07-30	120	36.072	0.301	0.513	0.047
397	V15.FC	ACQ Day 3	1	2019-07-30	120	18.825	0.157	0.403	0.04
398	V15.FD	ACQ Day 3	1	2019-07-30	116.5	23.716	0.204	0.453	0.056
399	V15.FE	ACQ Day 3	1	2019-07-30	102.6	18.994	0.185	0.717	0.07
400	V15.MA	ACQ Day 3	2	2019-07-30	10.8	2.369	0.22	0.43	0.596
401	V15.MB	ACQ Day 3	2	2019-07-30	120	37.215	0.31	0.426	0.04
402	V15.MC	ACQ Day 3	2	2019-07-30	83	26.468	0.319	0.48	0.049
403	V15.MD	ACQ Day 3	2	2019-07-30	120	19.39	0.162	0.376	0.091
404	V15.ME	ACQ Day 3	2	2019-07-30	11.1	1.801	0.162	0.32	0.62
405	V15.FA	ACQ Day 3	2	2019-07-30	20.2	4.459	0.221	0.366	0.29
406	V15.FB	ACQ Day 3	2	2019-07-30	120	28.737	0.239	0.514	0.027
407	V15.FC	ACQ Day 3	2	2019-07-30	81.9	14.703	0.179	0.423	0.092
408	V15.FD	ACQ Day 3	2	2019-07-30	120	28.143	0.235	0.509	0.013
409	V15.FE	ACQ Day 3	2	2019-07-30	102.1	25.159	0.246	0.868	0.062
410	V15.MA	ACQ Day 3	3	2019-07-30	28.1	5.367	0.191	0.42	0.305
411	V15.MB	ACQ Day 3	3	2019-07-30	52.6	14.939	0.284	0.448	0.109
412	V15.MC	ACQ Day 3	3	2019-07-30	26	7.397	0.285	0.438	0.217
413	V15.MD	ACQ Day 3	3	2019-07-30	120	14.198	0.118	0.424	0.155
414	V15.ME	ACQ Day 3	3	2019-07-30	8	1.615	0.202	0.404	0.943
415	V15.FA	ACQ Day 3	3	2019-07-30	13.4	2.493	0.186	0.384	0.612
416	V15.FB	ACQ Day 3	3	2019-07-30	102	15.025	0.147	0.497	0.109
417	V15.FC	ACQ Day 3	3	2019-07-30	34.9	5.858	0.168	0.407	0.282
418	V15.FD	ACQ Day 3	3	2019-07-30	52.6	9.006	0.171	0.494	0.186
419	V15.FE	ACQ Day 3	3	2019-07-30	16.7	2.714	0.163	0.301	0.614
420	V15.MA	ACQ Day 3	4	2019-07-30	8.3	1.553	0.188	0.377	0.947
421	V15.MB	ACQ Day 3	4	2019-07-30	83.4	24.137	0.289	0.429	0.066
422	V15.MC	ACQ Day 3	4	2019-07-30	53.2	17.017	0.32	0.46	0.103
423	V15.MD	ACQ Day 3	4	2019-07-30	120	19.359	0.161	0.448	0.099
424	V15.ME	ACQ Day 3	4	2019-07-30	89.1	22.259	0.25	0.429	0.073
425	V15.FA	ACQ Day 3	4	2019-07-30	10.4	2.339	0.225	0.395	0.709
426	V15.FB	ACQ Day 3	4	2019-07-30	29.3	2.294	0.078	0.421	0.693
427	V15.FC	ACQ Day 3	4	2019-07-30	41.2	7.35	0.178	0.394	0.224
428	V15.FD	ACQ Day 3	4	2019-07-30	17	3.4	0.2	0.35	0.5
429	V15.FE	ACQ Day 3	4	2019-07-30	85.9	21.418	0.249	0.496	0.079
430	V16.MA	ACQ Day 3	1	2019-08-05	45.2	6.265	0.139	0.331	0.198
431	V16.MB	ACQ Day 3	1	2019-08-05	34.7	7.061	0.203	0.443	0.187
432	V16.MC	ACQ Day 3	1	2019-08-05	32.3	7.241	0.224	0.348	0.183
433	V16.MD	ACQ Day 3	1	2019-08-05	120	31.872	0.266	0.453	0.042
434	V16.ME	ACQ Day 3	1	2019-08-05	13.1	2.225	0.17	0.32	0.604
435	V16.FA	ACQ Day 3	1	2019-08-05	12.4	1.539	0.124	0.346	0.853
436	V16.FB	ACQ Day 3	1	2019-08-05	91.9	23.709	0.258	0.471	0.055
[truncated: 3,089 more rows]

## Sheet: A3P
Test	Animal	Stage	Date	Duration	entries	latency	avgdistance
24	V07.MA	ACQ Day 3P	2019-06-03	45	1	17.4	0.907
25	V07.MB	ACQ Day 3P	2019-06-03	45	1	13.3	0.599
26	V07.MC	ACQ Day 3P	2019-06-03	45	1	42.8	0.966
27	V07.MD	ACQ Day 3P	2019-06-03	45	2	28.9	0.561
28	V07.ME	ACQ Day 3P	2019-06-03	45	0		1.22
29	V07.FA	ACQ Day 3P	2019-06-03	45	1	30.3	0.866
30	V07.FB	ACQ Day 3P	2019-06-03	45	1	12.3	0.667
31	V07.FC	ACQ Day 3P	2019-06-03	45	0		1.071
32	V07.FD	ACQ Day 3P	2019-06-03	45	1	21.9	1.185
33	V08.MA	ACQ Day 3P	2019-06-10	45	1	29.3	1.093
34	V08.MB	ACQ Day 3P	2019-06-10	45	0		1.014
35	V08.MC	ACQ Day 3P	2019-06-10	45	1	10.9	1.142
36	V08.MD	ACQ Day 3P	2019-06-10	45	0		0.966
37	V08.ME	ACQ Day 3P	2019-06-10	45	3	24	0.751
38	V08.FA	ACQ Day 3P	2019-06-10	45	0		1.025
39	V08.FB	ACQ Day 3P	2019-06-10	45	1	13	0.983
40	V08.FC	ACQ Day 3P	2019-06-10	45	1	17.4	1.036
41	V08.FD	ACQ Day 3P	2019-06-10	45	0		1.029
42	V08.FE	ACQ Day 3P	2019-06-10	45	0		1.09
43	V09.MA	ACQ Day 3P	2019-06-17	45	0		1.112
44	V09.MB	ACQ Day 3P	2019-06-17	45	0		0.939
45	V09.MC	ACQ Day 3P	2019-06-17	45	0		0.86
46	V09.MD	ACQ Day 3P	2019-06-17	45	0		1.18
47	V09.ME	ACQ Day 3P	2019-06-17	45	0		0.952
48	V10.MA	ACQ Day 3P	2019-06-24	45	0		0.954
49	V10.MB	ACQ Day 3P	2019-06-24	45	0		0.755
50	V10.MC	ACQ Day 3P	2019-06-24	45	0		0.888
51	V10.MD	ACQ Day 3P	2019-06-24	45	1	9.6	1.01
52	V10.ME	ACQ Day 3P	2019-06-24	45	1	9.4	0.75
53	V10.FA	ACQ Day 3P	2019-06-24	45	1	13.1	0.979
54	V10.FB	ACQ Day 3P	2019-06-24	45	0		0.98
55	V10.FC	ACQ Day 3P	2019-06-24	45	0		0.894
56	V10.FD	ACQ Day 3P	2019-06-24	45	0		0.847
57	V10.FE	ACQ Day 3P	2019-06-24	45	0		1.149
58	V11.MA	ACQ Day 3P	2019-07-01	45	2	41.1	0.898
59	V11.MB	ACQ Day 3P	2019-07-01	45	1	12.2	1.077
60	V11.MC	ACQ Day 3P	2019-07-01	45	0		1.067
61	V11.MD	ACQ Day 3P	2019-07-01	45	0		1.011
62	V11.ME	ACQ Day 3P	2019-07-01	45	0		0.842
63	V11.FA	ACQ Day 3P	2019-07-01	45	2	31.3	0.563
64	V11.FB	ACQ Day 3P	2019-07-01	45	0		1.087
65	V11.FC	ACQ Day 3P	2019-07-01	45	1	30.9	1.033
66	V11.FD	ACQ Day 3P	2019-07-01	45	0		1.031
67	V11.FE	ACQ Day 3P	2019-07-01	45	0		1.299
68	V12.MA	ACQ Day 3P	2019-07-08	45	1	37.7	0.521
69	V12.MB	ACQ Day 3P	2019-07-08	45	0		1.053
70	V12.MC	ACQ Day 3P	2019-07-08	45	1	15.2	0.81
71	V12.MD	ACQ Day 3P	2019-07-08	45	0		1.142
72	V12.ME	ACQ Day 3P	2019-07-08	45	0		0.947
73	V12.FA	ACQ Day 3P	2019-07-08	45	1	13.5	0.725
74	V12.FB	ACQ Day 3P	2019-07-08	45	0		1.2
75	V12.FC	ACQ Day 3P	2019-07-08	45	1	15.5	1.08
76	V12.FD	ACQ Day 3P	2019-07-08	45	0		0.628
77	V12.FE	ACQ Day 3P	2019-07-08	45	0		1.227
78	V13.MA	ACQ Day 3P	2019-07-15	45	0		0.92
79	V13.MB	ACQ Day 3P	2019-07-15	45	0		0.72
80	V13.MC	ACQ Day 3P	2019-07-15	45	1	22.1	0.928
81	V13.MD	ACQ Day 3P	2019-07-15	45	1	9	0.714
82	V13.ME	ACQ Day 3P	2019-07-15	45	0		1.063
83	V13.FA	ACQ Day 3P	2019-07-15	45	0		0.871
84	V13.FB	ACQ Day 3P	2019-07-15	45	1	15.6	0.945
85	V13.FC	ACQ Day 3P	2019-07-15	45	1	10.8	0.811
86	V13.FD	ACQ Day 3P	2019-07-15	45	1	26.9	0.914
87	V13.FE	ACQ Day 3P	2019-07-15	.	.	.	.
88	V14.MA	ACQ Day 3P	2019-07-22	45	0		0.9
89	V14.MB	ACQ Day 3P	2019-07-22	45	0		0.765
90	V14.MC	ACQ Day 3P	2019-07-22	45	0		1.025
91	V14.MD	ACQ Day 3P	2019-07-22	45	0		0.903
92	V14.ME	ACQ Day 3P	2019-07-22	45	0		0.876
93	V14.FA	ACQ Day 3P	2019-07-22	45	0		0.906
94	V14.FB	ACQ Day 3P	2019-07-22	45	1	42.7	0.956
95	V14.FC	ACQ Day 3P	2019-07-22	45	1	32.4	1.054
96	V14.FD	ACQ Day 3P	2019-07-22	45	0		1.107
97	V14.FE	ACQ Day 3P	2019-07-22	45	1	22.1	0.957
98	V15.MA	ACQ Day 3P	2019-07-30	45	0		0.899
99	V15.MB	ACQ Day 3P	2019-07-30	45	0		1.112
100	V15.MC	ACQ Day 3P	2019-07-30	45	1	44.2	1.031
101	V15.MD	ACQ Day 3P	2019-07-30	45	0		1.003
102	V15.ME	ACQ Day 3P	2019-07-30	45	1	18.2	0.868
103	V15.FA	ACQ Day 3P	2019-07-30	45	1	34.8	0.883
104	V15.FB	ACQ Day 3P	2019-07-30	45	1	40.4	1.139
105	V15.FC	ACQ Day 3P	2019-07-30	45	0		1.038
106	V15.FD	ACQ Day 3P	2019-07-30	45	1	41.2	1.193
107	V15.FE	ACQ Day 3P	2019-07-30	45	0		0.982
108	V16.MA	ACQ Day 3P	2019-08-05	45	0		0.806
109	V16.MB	ACQ Day 3P	2019-08-05	45	1	16.6	1.081
110	V16.MC	ACQ Day 3P	2019-08-05	45	0		0.957
111	V16.MD	ACQ Day 3P	2019-08-05	45	0		1.09
112	V16.ME	ACQ Day 3P	2019-08-05	45	1	18.2	0.868
113	V16.FA	ACQ Day 3P	2019-08-05	45	0		1.019
114	V16.FB	ACQ Day 3P	2019-08-05	45	1	16.9	1.102
115	V16.FC	ACQ Day 3P	2019-08-05	45	0		1.039
116	V16.FD	ACQ Day 3P	2019-08-05	45	1	37.7	1.123
117	V16.FE	ACQ Day 3P	2019-08-05	45	2	18.5	0.712
118	V17.MA	ACQ Day 3P	2019-08-12	45	1	35.7	0.773
119	V17.MC	ACQ Day 3P	2019-08-12	45	0		0.873
120	V17.MF	ACQ Day 3P	2019-08-12	45	1	41.5	0.773
121	V17.MD	ACQ Day 3P	2019-08-12	45	1	19.8	0.933
122	V17.ME	ACQ Day 3P	2019-08-12	45	2	10	0.879
123	V17.FA	ACQ Day 3P	2019-08-12	45	1	36.4	1.108
124	V17.FF	ACQ Day 3P	2019-08-12	45	2	13.2	1.072
125	V17.FC	ACQ Day 3P	2019-08-12	45	0		0.93
126	V17.FD	ACQ Day 3P	2019-08-12	45	0		1.03
127	V17.FE	ACQ Day 3P	2019-08-12	45	0		0.896
128	V18.MA	ACQ Day 3P	2019-08-19	45	0		0.782
129	V18.MB	ACQ Day 3P	2019-08-19	45	0		1.066
130	V18.MD	ACQ Day 3P	2019-08-19	45	1	38.5	0.982
131	V18.FA	ACQ Day 3P	2019-08-19	45	0		1.033
132	V18.FB	ACQ Day 3P	2019-08-19	45	1	41.4	1.15
133	V18.FC	ACQ Day 3P	2019-08-19	45	1	16.8	0.861
134	V18.FD	ACQ Day 3P	2019-08-19	45	0		1.039
135	V18.FE	ACQ Day 3P	2019-08-19	45	1	41.5	0.906
136	V19.MA	ACQ Day 3P	2019-08-26	45	1	41.8	0.812
137	V19.MB	ACQ Day 3P	2019-08-26	45	0		1.07
138	V19.MC	ACQ Day 3P	2019-08-26	45	0		0.85
139	V19.MD	ACQ Day 3P	2019-08-26	45	0		0.859
140	V19.ME	ACQ Day 3P	2019-08-26	45	1	10.3	0.754
141	V19.FA	ACQ Day 3P	2019-08-26	45	0		1.114
142	V19.FB	ACQ Day 3P	2019-08-26	45	2	9	0.915
143	V19.FC	ACQ Day 3P	2019-08-26	45	1	13.9	0.93
144	V19.FD	ACQ Day 3P	2019-08-26	45	1	36.7	0.971
145	V19.FE	ACQ Day 3P	2019-08-26	45	1	14.4	0.79
146	V20.MA	ACQ Day 3P	2019-09-02	45	2	17	0.743
147	V20.MB	ACQ Day 3P	2019-09-02	45	1	11.2	0.77
148	V20.MC	ACQ Day 3P	2019-09-02	45	1	10.4	0.694
149	V20.MD	ACQ Day 3P	2019-09-02	45	0		0.646
150	V20.ME	ACQ Day 3P	2019-09-02	45	1	34.7	0.759
151	V20.FA	ACQ Day 3P	2019-09-02	45	2	13.8	0.957
152	V20.FB	ACQ Day 3P	2019-09-02	45	0		1.066
153	V20.FC	ACQ Day 3P	2019-09-02	45	0		1.054
154	V20.FD	ACQ Day 3P	2019-09-02	45	0		1.314
155	V20.FE	ACQ Day 3P	2019-09-02	45	1	22.2	0.745
156	V21.MA	ACQ Day 3P	2019-09-09	.	.	.	.
157	V21.MB	ACQ Day 3P	2019-09-09	45	0		1.086
158	V21.MC	ACQ Day 3P	2019-09-09	45	0		0.94
159	V21.MD	ACQ Day 3P	2019-09-09	45	3	17.1	0.625
160	V21.ME	ACQ Day 3P	2019-09-09	45	0		1.021
161	V21.FA	ACQ Day 3P	2019-09-09	45	0		1.282
162	V21.FB	ACQ Day 3P	2019-09-09	45	0		1.125
163	V21.FC	ACQ Day 3P	2019-09-09	45	1	36.1	0.92
164	V21.FD	ACQ Day 3P	2019-09-09	45	1	9.4	0.982
165	V21.FE	ACQ Day 3P	2019-09-09	45	0		1.149
166	V22.MA	ACQ Day 3P	2019-09-16	45	2	23.8	0.783
167	V22.MB	ACQ Day 3P	2019-09-16	45	2	33.4	0.628
168	V22.MC	ACQ Day 3P	2019-09-16	45	1	31	0.966
169	V22.MD	ACQ Day 3P	2019-09-16	45	0		0.944
170	V22.ME	ACQ Day 3P	2019-09-16	45	2	28.2	0.567
171	V22.FA	ACQ Day 3P	2019-09-16	45	0		0.749
172	V22.FB	ACQ Day 3P	2019-09-16	45	2	31.2	1.101
173	V22.FC	ACQ Day 3P	2019-09-16	45	0		1.022
174	V22.FD	ACQ Day 3P	2019-09-16	45	1	8.7	0.855
175	V22.FE	ACQ Day 3P	2019-09-16	45	0		0.895
176	V23.MA	ACQ Day 3P	2019-09-23	45	0		0.809
177	V23.MB	ACQ Day 3P	2019-09-23	45	0		1.155
178	V23.MC	ACQ Day 3P	2019-09-23	45	1	42.1	0.846
179	V23.MD	ACQ Day 3P	2019-09-23	45	0		0.926
180	V23.ME	ACQ Day 3P	2019-09-23	45	1	9.3	0.97
181	V23.FA	ACQ Day 3P	2019-09-23	45	0		0.821
182	V23.FB	ACQ Day 3P	2019-09-23	45	1	9.8	1.077
183	V23.FC	ACQ Day 3P	2019-09-23	45	0		1.087
184	V23.FD	ACQ Day 3P	2019-09-23	45	0		1.235
185	V23.FE	ACQ Day 3P	2019-09-23	45	1	17.1	0.997
186	V24.MA	ACQ Day 3P	2019-09-30	45	2	8.5	0.607
187	V24.MB	ACQ Day 3P	2019-09-30	45	3	15.9	0.645
188	V24.MC	ACQ Day 3P	2019-09-30	45	1	12.7	1.039
189	V24.MD	ACQ Day 3P	2019-09-30	45	0		0.761
190	V24.ME	ACQ Day 3P	2019-09-30	45	0		0.891
191	V24.FA	ACQ Day 3P	2019-09-30	45	0		0.919
192	V24.FB	ACQ Day 3P	2019-09-30	45	0		0.84
193	V24.FC	ACQ Day 3P	2019-09-30	45	0		0.893
194	V24.FD	ACQ Day 3P	2019-09-30	45	1	17.9	0.717
195	V24.FE	ACQ Day 3P	2019-09-30	45	0		0.961
196	V25.MA	ACQ Day 3P	2019-10-07	45	1	35.8	1.033
197	V25.MB	ACQ Day 3P	2019-10-07	45	2	12.5	0.724
198	V25.MC	ACQ Day 3P	2019-10-07	45	1	35.5	0.798
199	V25.MD	ACQ Day 3P	2019-10-07	45	3	11.8	0.873
200	V25.ME	ACQ Day 3P	2019-10-07	45	3	9	0.812
201	V25.FA	ACQ Day 3P	2019-10-07	45	0		0.979
202	V25.FB	ACQ Day 3P	2019-10-07	45	4	7.2	0.634
203	V25.FC	ACQ Day 3P	2019-10-07	45	0		0.846
204	V25.FD	ACQ Day 3P	2019-10-07	45	0		1.041
205	V25.FE	ACQ Day 3P	2019-10-07	45	0		0.81
206	V26.MA	ACQ Day 3P	2019-10-14	45	1	35.3	0.717
207	V26.MB	ACQ Day 3P	2019-10-14	45	1	31.9	0.507
208	V26.MC	ACQ Day 3P	2019-10-14	45	2	18.4	0.662
209	V26.MD	ACQ Day 3P	2019-10-14	45	0		1.092
210	V26.ME	ACQ Day 3P	2019-10-14	45	0		1.181
211	V26.FA	ACQ Day 3P	2019-10-14	45	2	7.5	0.595
212	V26.FB	ACQ Day 3P	2019-10-14	45	0		0.777
213	V26.FC	ACQ Day 3P	2019-10-14	45	2	24.6	0.77
214	V26.FD	ACQ Day 3P	2019-10-14	45	1	37.9	0.584
215	V26.FE	ACQ Day 3P	2019-10-14	45	0		0.97
216	V27.MA	ACQ Day 3P	2019-10-21	45	2	5.4	0.452
217	V27.MB	ACQ Day 3P	2019-10-21	45	2	22.1	0.407
218	V27.MC	ACQ Day 3P	2019-10-21	45	3	14.5	0.412
219	V27.MD	ACQ Day 3P	2019-10-21	45	0		0.714
220	V27.ME	ACQ Day 3P	2019-10-21	45	1	37.3	0.449
221	V27.FA	ACQ Day 3P	2019-10-21	45	0		0.647
222	V27.FB	ACQ Day 3P	2019-10-21	45	1	24.2	0.682
223	V27.FC	ACQ Day 3P	2019-10-21	45	2	7.2	0.675
224	V27.FD	ACQ Day 3P	2019-10-21	45	3	19.4	0.566
225	V27.FE	ACQ Day 3P	2019-10-21	45	1	17.5	0.67
226	V28.MA	ACQ Day 3P	2019-10-28	45	3	16.4	0.507
227	V28.MB	ACQ Day 3P	2019-10-28	45	3	14.3	0.72
228	V28.MC	ACQ Day 3P	2019-10-28	45	1	8.1	0.725
229	V28.MD	ACQ Day 3P	2019-10-28	45	3	11.9	0.348
230	V28.ME	ACQ Day 3P	2019-10-28	45	0		1.111
231	V28.FA	ACQ Day 3P	2019-10-28	45	2	8	0.699
232	V28.FB	ACQ Day 3P	2019-10-28	45	2	16.3	0.546
233	V28.FC	ACQ Day 3P	2019-10-28	45	0		0.839
234	V28.FD	ACQ Day 3P	2019-10-28	45	1	18.2	0.429
235	V28.FE	ACQ Day 3P	2019-10-28	45	0		0.549

## Sheet: A7P
Test	Animal	Stage	Date	Duration	entries	latency	avgdistance
28	V07.MA	ACQ Day 7	2019-06-07	45	5	1.4	0.592
29	V07.MB	ACQ Day 7	2019-06-07	45	1	7.7	0.641
30	V07.MC	ACQ Day 7	2019-06-07	45	2	8.3	0.727
31	V07.MD	ACQ Day 7	2019-06-07	45	2	8.2	0.416
32	V07.ME	ACQ Day 7	2019-06-07	45	0		0.57
33	V07.FA	ACQ Day 7	2019-06-07	45	0		0.858
34	V07.FB	ACQ Day 7	2019-06-07	45	3	6.2	0.62
35	V07.FC	ACQ Day 7	2019-06-07	45	1	12.7	0.866
36	V07.FD	ACQ Day 7	2019-06-07	45	0		0.894
37	V08.MA	ACQ Day 7	2019-06-14	45	1	25.1	0.761
38	V08.MB	ACQ Day 7	2019-06-14	45	2	7.2	0.606
39	V08.MC	ACQ Day 7	2019-06-14	45	2	33.8	0.925
40	V08.MD	ACQ Day 7	2019-06-14	45	1	44.4	0.567
41	V08.ME	ACQ Day 7	2019-06-14	45	2	5.5	0.575
42	V08.FA	ACQ Day 7	2019-06-14	45	1	16.1	0.751
43	V08.FB	ACQ Day 7	2019-06-14	45	0		1.057
44	V08.FC	ACQ Day 7	2019-06-14	45	3	23.1	0.717
45	V08.FD	ACQ Day 7	2019-06-14	45	2	8.6	0.676
46	V08.FE	ACQ Day 7	2019-06-14	45	1	41.8	0.867
47	V09.MA	ACQ Day 7	2019-06-21	45	0		0.861
48	V09.MB	ACQ Day 7	2019-06-21	45	2	7.4	0.508
49	V09.MC	ACQ Day 7	2019-06-21	45	0		1.802
50	V09.MD	ACQ Day 7	2019-06-21	45	0		0.449
51	V09.ME	ACQ Day 7	2019-06-21	45	2	7.6	0.761
52	V10.MA	ACQ Day 7	2019-06-28	45	3	4.8	0.573
53	V10.MB	ACQ Day 7	2019-06-28	45	3	24.4	0.63
54	V10.MC	ACQ Day 7	2019-06-28	45	0		0.839
55	V10.MD	ACQ Day 7	2019-06-28	45	1	42.9	0.808
56	V10.ME	ACQ Day 7	2019-06-28	45	0		0.639
57	V10.FA	ACQ Day 7	2019-06-28	45	1	39.7	0.65
58	V10.FB	ACQ Day 7	2019-06-28	45	0		0.927
59	V10.FC	ACQ Day 7	2019-06-28	45	1	35.8	0.73
60	V10.FD	ACQ Day 7	2019-06-28	45	2	39	0.741
61	V10.FE	ACQ Day 7	2019-06-28	45	1	22	0.787
62	V11.MA	ACQ Day 7	2019-07-05	45	0		0.494
63	V11.MB	ACQ Day 7	2019-07-05	45	0		0.777
64	V11.MC	ACQ Day 7	2019-07-05	45	3	6.5	0.623
65	V11.MD	ACQ Day 7	2019-07-05	45	1	41.5	0.862
66	V11.ME	ACQ Day 7	2019-07-05	45	2	17.3	0.601
67	V11.FA	ACQ Day 7	2019-07-05	45	1	8.5	0.895
68	V11.FB	ACQ Day 7	2019-07-05	45	0		0.914
69	V11.FC	ACQ Day 7	2019-07-05	45	1	22	0.995
70	V11.FD	ACQ Day 7	2019-07-05	45	1	24.2	1.103
71	V11.FE	ACQ Day 7	2019-07-05	45	0		0.774
72	V12.MA	ACQ Day 7	2019-07-12	45	0		0.521
73	V12.MB	ACQ Day 7	2019-07-12	45	0		0.827
74	V12.MC	ACQ Day 7	2019-07-12	45	4	7.8	0.661
75	V12.MD	ACQ Day 7	2019-07-12	45	1	9.4	1.144
76	V12.ME	ACQ Day 7	2019-07-12	45	0		0.753
77	V12.FA	ACQ Day 7	2019-07-12	45	2	9.2	0.834
78	V12.FB	ACQ Day 7	2019-07-12	45	0		0.646
79	V12.FC	ACQ Day 7	2019-07-12	45	0		0.926
80	V12.FD	ACQ Day 7	2019-07-12	45	0		0.796
81	V12.FE	ACQ Day 7	2019-07-12	45	1	43.8	0.836
82	V13.MA	ACQ Day 7	2019-07-19	45	0		1.005
83	V13.MB	ACQ Day 7	2019-07-19	45	0		0.478
84	V13.MC	ACQ Day 7	2019-07-19	45	0		0.592
85	V13.MD	ACQ Day 7	2019-07-19	45	1	8.8	0.71
86	V13.ME	ACQ Day 7	2019-07-19	45	1	16.3	0.738
87	V13.FA	ACQ Day 7	2019-07-19	45	1	40.6	0.908
88	V13.FB	ACQ Day 7	2019-07-19	45	4	12.6	0.554
89	V13.FC	ACQ Day 7	2019-07-19	45	3	7	0.567
90	V13.FD	ACQ Day 7	2019-07-19	45	0		1.079
91	V13.FE	ACQ Day 7	2019-07-19	45	0		1.244
92	V14.MA	ACQ Day 7	2019-07-26	45	2	9.9	0.732
93	V14.MB	ACQ Day 7	2019-07-26	45	2	17.8	0.764
94	V14.MC	ACQ Day 7	2019-07-26	45	3	4.7	0.77
95	V14.MD	ACQ Day 7	2019-07-26	45	3	4	0.459
96	V14.ME	ACQ Day 7	2019-07-26	45	2	9.8	0.567
97	V14.FA	ACQ Day 7	2019-07-26	45	0		0.838
98	V14.FB	ACQ Day 7	2019-07-26	45	0		0.853
99	V14.FC	ACQ Day 7	2019-07-26	45	1	26.3	0.805
100	V14.FD	ACQ Day 7	2019-07-26	45	1	12.2	0.741
101	V14.FE	ACQ Day 7	2019-07-26	45	2	9.6	0.873
102	V15.MA	ACQ Day 7	2019-08-03	45	2	5.4	0.674
103	V15.MB	ACQ Day 7	2019-08-03	45	2	7.5	0.59
104	V15.MC	ACQ Day 7	2019-08-03	45	1	23.8	0.749
105	V15.MD	ACQ Day 7	2019-08-03	45	0		0.964
106	V15.ME	ACQ Day 7	2019-08-03	45	1	16.7	0.608
107	V15.FA	ACQ Day 7	2019-08-03	45	1	26.5	1.05
108	V15.FB	ACQ Day 7	2019-08-03	45	0		0.666
109	V15.FC	ACQ Day 7	2019-08-03	45	1	25.5	0.998
110	V15.FD	ACQ Day 7	2019-08-03	45	1	32	0.887
111	V15.FE	ACQ Day 7	2019-08-03	45	2	19.9	0.832
112	V16.MA	ACQ Day 7	2019-08-09	45	2	7.9	0.42
113	V16.MB	ACQ Day 7	2019-08-09	45	0		0.746
114	V16.MC	ACQ Day 7	2019-08-09	45	0		0.633
115	V16.MD	ACQ Day 7	2019-08-09	45	0		0.538
116	V16.ME	ACQ Day 7	2019-08-09	45	0		1.139
117	V16.FA	ACQ Day 7	2019-08-09	45	3	17.9	0.661
118	V16.FB	ACQ Day 7	2019-08-09	45	2	11.4	0.646
119	V16.FC	ACQ Day 7	2019-08-09	45	3	9.9	0.624
120	V16.FD	ACQ Day 7	2019-08-09	45	0		0.88
121	V16.FE	ACQ Day 7	2019-08-09	45	0		0.515
122	V17.MA	ACQ Day 7	2019-08-16	45	1	44.1	0.546
123	V17.MF	ACQ Day 7	2019-08-16	45	0		0.749
124	V17.MC	ACQ Day 7	2019-08-16	45	1	22.5	0.785
125	V17.MD	ACQ Day 7	2019-08-16	45	2	5.7	0.617
126	V17.ME	ACQ Day 7	2019-08-16	45	1	4.7	0.815
127	V17.FA	ACQ Day 7	2019-08-16	45	1	22	0.943
128	V17.FF	ACQ Day 7	2019-08-16	45	0		0.91
129	V17.FC	ACQ Day 7	2019-08-16	45	0		1.06
130	V17.FD	ACQ Day 7	2019-08-16	45	0		0.811
131	V17.FE	ACQ Day 7	2019-08-16	45	2	11.1	0.718
132	V18.MA	ACQ Day 7	2019-08-23	45	1	22.8	0.498
133	V18.MB	ACQ Day 7	2019-08-23	45	1	9.2	0.884
134	V18.MD	ACQ Day 7	2019-08-23	45	1	38.1	0.557
135	V18.FA	ACQ Day 7	2019-08-23	45	1	21.5	0.907
136	V18.FB	ACQ Day 7	2019-08-23	45	2	6.7	0.548
137	V18.FC	ACQ Day 7	2019-08-23	45	1	8.7	0.601
138	V18.FD	ACQ Day 7	2019-08-23	45	2	15.4	0.379
139	V18.FE	ACQ Day 7	2019-08-23	45	1	10.2	0.661
140	V19.MA	ACQ Day 7	2019-08-30	45	2	17.9	0.486
141	V19.MB	ACQ Day 7	2019-08-30	45	0		0.789
142	V19.MC	ACQ Day 7	2019-08-30	45	1	15	0.519
143	V19.MD	ACQ Day 7	2019-08-30	45	4	10.8	0.479
144	V19.ME	ACQ Day 7	2019-08-30	45	1	7.5	0.521
145	V19.FA	ACQ Day 7	2019-08-30	45	3	13.7	0.791
146	V19.FB	ACQ Day 7	2019-08-30	45	1	14.3	0.778
147	V19.FC	ACQ Day 7	2019-08-30	45	1	29.9	0.889
148	V19.FD	ACQ Day 7	2019-08-30	45	2	6.9	0.685
149	V19.FE	ACQ Day 7	2019-08-30	45	0		0.871
150	V20.MA	ACQ Day 7	2019-09-06	45	1	10.9	1.002
151	V20.MB	ACQ Day 7	2019-09-06	45	1	28.5	0.614
152	V20.MC	ACQ Day 7	2019-09-06	45	1	14.1	0.688
153	V20.MD	ACQ Day 7	2019-09-06	45	2	8.1	0.807
154	V20.ME	ACQ Day 7	2019-09-06	45	1	22.5	0.406
155	V20.FA	ACQ Day 7	2019-09-06	45	2	11.5	0.761
156	V20.FB	ACQ Day 7	2019-09-06	45	1	21	0.761
157	V20.FC	ACQ Day 7	2019-09-06	45	2	19.9	0.549
158	V20.FD	ACQ Day 7	2019-09-06	45	1	22.2	0.707
159	V20.FE	ACQ Day 7	2019-09-06	45	2	13.2	0.709
160	V21.MA	ACQ Day 7	2019-09-13	45	1	25.7	0.67
161	V21.MB	ACQ Day 7	2019-09-13	45	1	24	0.525
162	V21.MC	ACQ Day 7	2019-09-13	45	0		1.048
163	V21.MD	ACQ Day 7	2019-09-13	45	1	31.4	0.619
164	V21.ME	ACQ Day 7	2019-09-13	45	6	5	0.519
165	V21.FA	ACQ Day 7	2019-09-13	45	0		0.892
166	V21.FB	ACQ Day 7	2019-09-13	45	1	11.5	0.811
167	V21.FC	ACQ Day 7	2019-09-13	45	0		1.282
168	V21.FD	ACQ Day 7	2019-09-13	45	1	27.7	0.956
169	V21.FE	ACQ Day 7	2019-09-13	45	2	28	0.979
170	V22.MA	ACQ Day 7	2019-09-20	45	1	18.1	1.005
171	V22.MB	ACQ Day 7	2019-09-20	45	2	10.1	1.035
172	V22.MC	ACQ Day 7	2019-09-20	45	1	13	0.727
173	V22.MD	ACQ Day 7	2019-09-20	45	2	9.2	0.628
174	V22.ME	ACQ Day 7	2019-09-20	45	0		0.608
175	V22.FA	ACQ Day 7	2019-09-20	45	0		0.696
176	V22.FB	ACQ Day 7	2019-09-20	45	1	23.7	0.753
177	V22.FC	ACQ Day 7	2019-09-20	45	0		0.683
178	V22.FD	ACQ Day 7	2019-09-20	45	0		0.725
179	V22.FE	ACQ Day 7	2019-09-20	45	0		0.736
180	V23.MA	ACQ Day 7	2019-09-27	45	2	16.4	0.424
181	V23.MB	ACQ Day 7	2019-09-27	45	2	8.8	0.605
182	V23.MC	ACQ Day 7	2019-09-27	45	1	35.6	0.748
183	V23.MD	ACQ Day 7	2019-09-27	45	2	8.4	0.791
184	V23.ME	ACQ Day 7	2019-09-27	45	2	11.3	0.62
185	V23.FA	ACQ Day 7	2019-09-27	45	1	8.3	0.82
186	V23.FB	ACQ Day 7	2019-09-27	45	1	6.4	0.81
187	V23.FC	ACQ Day 7	2019-09-27	45	1	40.1	0.851
188	V23.FD	ACQ Day 7	2019-09-27	45	1	36.1	0.958
189	V23.FE	ACQ Day 7	2019-09-27	45	0		1.191
190	V24.MA	ACQ Day 7	2019-10-04	45	1	11	0.584
191	V24.MB	ACQ Day 7	2019-10-04	45	2	22.8	0.773
192	V24.MC	ACQ Day 7	2019-10-04	45	1	11.5	0.597
193	V24.MD	ACQ Day 7	2019-10-04	45	4	9.7	0.6
194	V24.ME	ACQ Day 7	2019-10-04	45	0		0.602
195	V24.FA	ACQ Day 7	2019-10-04	45	0		0.835
196	V24.FB	ACQ Day 7	2019-10-04	45	0		0.735
197	V24.FC	ACQ Day 7	2019-10-04	45	1	35.1	0.831
198	V24.FD	ACQ Day 7	2019-10-04	45	2	7.1	0.86
199	V24.FE	ACQ Day 7	2019-10-04	45	2	13.7	0.594
200	V25.MA	ACQ Day 7	2019-10-11	45	1	7.6	0.627
201	V25.MB	ACQ Day 7	2019-10-11	45	1	15.7	0.443
202	V25.MC	ACQ Day 7	2019-10-11	45	2	20.9	0.669
203	V25.MD	ACQ Day 7	2019-10-11	45	1	36.2	0.573
204	V25.ME	ACQ Day 7	2019-10-11	45	1	25.1	0.656
205	V25.FA	ACQ Day 7	2019-10-11	45	2	26.3	0.726
206	V25.FB	ACQ Day 7	2019-10-11	45	2	22.8	0.808
207	V25.FC	ACQ Day 7	2019-10-11	45	0		1.216
208	V25.FD	ACQ Day 7	2019-10-11	45	1	7.5	0.671
209	V25.FE	ACQ Day 7	2019-10-11	45	0		0.692
210	V26.MA	ACQ Day 7	2019-10-18	45	1	15.5	0.656
211	V26.MB	ACQ Day 7	2019-10-18	45	3	7	0.632
212	V26.MC	ACQ Day 7	2019-10-18	45	3	15.7	0.499
213	V26.MD	ACQ Day 7	2019-10-18	45	0		1.213
214	V26.ME	ACQ Day 7	2019-10-18	45	1	15.4	0.888
215	V26.FA	ACQ Day 7	2019-10-18	45	0		0.995
216	V26.FB	ACQ Day 7	2019-10-18	45	2	8.7	0.677
217	V26.FC	ACQ Day 7	2019-10-18	45	2	16.9	0.749
218	V26.FD	ACQ Day 7	2019-10-18	45	0		1.243
219	V26.FE	ACQ Day 7	2019-10-18	45	1	13	0.597
220	V27.MA	ACQ Day 7	2019-10-25	45	2	13.5	0.488
221	V27.MB	ACQ Day 7	2019-10-25	45	1	16	0.703
222	V27.MC	ACQ Day 7	2019-10-25	45	1	20.4	0.781
223	V27.MD	ACQ Day 7	2019-10-25	45	3	14.5	0.551
224	V27.ME	ACQ Day 7	2019-10-25	45	0		0.635
225	V27.FA	ACQ Day 7	2019-10-25	45	0		1.083
226	V27.FB	ACQ Day 7	2019-10-25	45	1	29.3	0.71
227	V27.FC	ACQ Day 7	2019-10-25	45	1	35.3	0.595
228	V27.FD	ACQ Day 7	2019-10-25	45	2	29.6	0.675
229	V27.FE	ACQ Day 7	2019-10-25	45	1	11.4	0.696
230	V28.MA	ACQ Day 7	2019-11-01	45	0		0.59
231	V28.MB	ACQ Day 7	2019-11-01	45	1	17.6	0.449
232	V28.MC	ACQ Day 7	2019-11-01	45	1	20.5	0.808
233	V28.MD	ACQ Day 7	2019-11-01	45	0		0.676
234	V28.ME	ACQ Day 7	2019-11-01	45	0		0.905
235	V28.FA	ACQ Day 7	2019-11-01	45	0		0.896
236	V28.FB	ACQ Day 7	2019-11-01	45	1	7.8	0.708
237	V28.FC	ACQ Day 7	2019-11-01	45	0		0.854
238	V28.FD	ACQ Day 7	2019-11-01	45	1	21.2	0.825
239	V28.FE	ACQ Day 7	2019-11-01	45	1	10.9	0.849

## Sheet: Errors
2019-06-02	ACQ 2	1, 2, 3, 4	V07.ME	Not run through ACQ Day 2
2019-06-03	ACQ 3P		V07.MA	Started in S
2019-06-03	ACQ 3P		V07.MB	Started in S
2019-06-03	ACQ 3P		V07.MC	Started in S
2019-06-03	ACQ 3P		V07.MD	Started in S
2019-06-03	ACQ 3P		V07.ME	Started in S
2019-06-03	ACQ 3P		V07.FA	Started in S
2019-06-03	ACQ 3P		V07.FB	Started in S
2019-06-03	ACQ 3P		V07.FC	Started in S
2019-06-03	ACQ 3P		V07.FD	Started in S
2019-06-07	ACQ 7P		V07.MA	~5s late start
2019-06-07	ACQ 7P		V07.MB	~5s late start
2019-06-07	ACQ 7P		V07.MC	~5s late start
2019-06-12	ACQ 5	1, 2, 3, 4	V08.MA	Run through REV instead of ACQ
2019-06-28	ACQ 1	4	V15.MC	Started in wrong quadrant (SE)
2019-08-12	ACQ 3P		V17.MD	~3s late start
2019-09-09	ACQ 3P		V21.MA	Left in platform
2019-10-07	ACQ 3P	2	V25.FC	Stared in wrong quadrant
102	V07.FE	ACQ Day 3	1	2019-06-03	69.5	16.447	0.236	0.432	0.078
