# Supplementary material for: Cognitive and behavioral effects of whole brain conventional or high dose rate (FLASH) proton irradiation in a neonatal Sprague Dawley rat model
Source: PLoS One. 2022 Sep 16;17(9):e0274007. doi: 10.1371/journal.pone.0274007 (PMC9481014; doi:10.1371/journal.pone.0274007)
Supplement: S1 Data — (ZIP) [file pone.0274007.s001.zip › Varian-1 MWM Cued Final 5+8gy.xlsx]

## Sheet: C1
Subject	Day	T1	T2	T3	T4	Date	Initials
V07.MA	1	16	15	7	64	2019-06-22	KL
V07.MB	1	33	14	78	30	2019-06-22	KL
V07.MC	1	24	11	20	16	2019-06-22	KL
V07.MD	1	81	15	8	10	2019-06-22	KL
V07.ME	1	34	73	42	36	2019-06-22	KL
V07.FA	1	86	7	7	21	2019-06-22	KL
V07.FB	1	22	15	82	24	2019-06-22	KL
V07.FC	1	41	8	8	35	2019-06-22	KL
V07.FD	1	38	70	9	11	2019-06-22	KL
V08.MA	1	23	3	15	26	2019-06-29	TN
V08.MB	1	16	17	3	71	2019-06-29	TN
V08.MC	1	32	7	36	36	2019-06-29	TN
V08.MD	1	45	16	28	32	2019-06-29	TN
V08.ME	1	16	11	2	53	2019-06-29	TN
V08.FA	1	57	40	34	11	2019-06-29	TN
V08.FB	1	60	16	18	8	2019-06-29	TN
V08.FC	1	19	14	25	19	2019-06-29	TN
V08.FD	1	9	16	6	21	2019-06-29	TN
V08.FE	1	35	48	34	15	2019-06-29	TN
V09.MA	1	23	11	8	7	2019-07-06	KL
V09.MB	1	21	47	9	10	2019-07-06	KL
V09.MC	1	33	11	3	24	2019-07-06	KL
V09.MD	1	20	26	5	11	2019-07-06	KL
V09.ME	1	34	4	29	9	2019-07-06	KL
V10.MA	1	8	4	36	47	2019-07-13	CS
V10.MB	1	113	32	9	23	2019-07-13	CS
V10.MC	1	11	56	44	19	2019-07-13	CS
V10.MD	1	19	29	10	63	2019-07-13	CS
V10.ME	1	19	29	10	11	2019-07-13	CS
V10.FA	1	18	57	6	58	2019-07-13	CS
V10.FB	1	65	41	35	18	2019-07-13	CS
V10.FC	1	31	23	21	15	2019-07-13	CS
V10.FD	1	52	17	16	41	2019-07-13	CS
V10.FE	1	20	47	42	26	2019-07-13	CS
V11.MA	1	6	120	20	120	2019-07-20	GM
V11.MB	1	120	6	59	120	2019-07-20	GM
V11.MC	1	110	120	14	92	2019-07-20	GM
V11.MD	1	93	46	7	26	2019-07-20	GM
V11.ME	1	52	119	39	23	2019-07-20	GM
V11.FA	1	19	53	64	79	2019-07-20	GM
V11.FB	1	120	120	120	67	2019-07-20	GM
V11.FC	1	120	30	31	44	2019-07-20	GM
V11.FD	1	54	120	53	120	2019-07-20	GM
V11.FE	1	120	93	72	64	2019-07-20	GM
V12.MA	1	42	40	48	33	2019-07-26	HD
V12.MB	1	96	27	36	34	2019-07-26	HD
V12.MC	1	20	20	58	7	2019-07-26	HD
V12.MD	1	120	12	17	25	2019-07-26	HD
V12.ME	1	32	30	50	18	2019-07-26	HD
V12.FA	1	71	26	10	39	2019-07-26	HD
V12.FB	1	26	33	5	32	2019-07-26	HD
V12.FC	1	14	6	20	18	2019-07-26	HD
V12.FD	1	26	7	24	16	2019-07-26	HD
V12.FE	1	34	26	19	10	2019-07-26	HD
V13.MA	1	33	21	39	21	2019-08-03	HD
V13.MB	1	39	5	37	17	2019-08-03	HD
V13.MC	1	85	26	25	37	2019-08-03	HD
V13.MD	1	11	5	52	38	2019-08-03	HD
V13.ME	1	23	66	5	30	2019-08-03	HD
V13.FA	1	44	46	20	42	2019-08-03	HD
V13.FB	1	73	72	21	46	2019-08-03	HD
V13.FC	1	26	10	28	41	2019-08-03	HD
V13.FD	1	26	12	5	11	2019-08-03	HD
V13.FE	1	55	18	5	8	2019-08-03	HD
V14.MA	1	44	16	12	14	2019-08-10	SR
V14.MB	1	59	23	19	17	2019-08-10	SR
V14.MC	1	27	61	40	22	2019-08-10	SR
V14.MD	1	17	29	7	16	2019-08-10	SR
V14.ME	1	41	54	10	17	2019-08-10	SR
V14.FA	1	25	27	54	32	2019-08-10	SR
V14.FB	1	57	7	53	53	2019-08-10	SR
V14.FC	1	68	36	5	42	2019-08-10	SR
V14.FD	1	56	15	27	51	2019-08-10	SR
V14.FE	1	58	120	16	28	2019-08-10	SR
V15.MA	1	90	39	32	11	2019-08-18	KL
V15.MB	1	28	21	50	7	2019-08-18	KL
V15.MC	1	40	24	4	10	2019-08-18	KL
V15.MD	1	13	44	3	70	2019-08-18	KL
V15.ME	1	27	67	51	6	2019-08-18	KL
V15.FA	1	120	74	81	17	2019-08-18	KL
V15.FB	1	111	55	20	32	2019-08-18	KL
V15.FC	1	120	15	50	11	2019-08-18	KL
V15.FD	1	75	19	52	11	2019-08-18	KL
V15.FE	1	41	29	48	17	2019-08-18	KL
V16.MA	1	22	43	12	43	2019-08-14	EP
V16.MB	1	25	26	57	56	2019-08-14	EP
V16.MC	1	12	30	50	30	2019-08-14	EP
V16.MD	1	25	29	38	11	2019-08-14	EP
V16.ME	1	22	47	6	46	2019-08-14	EP
V16.FA	1	38	5	63	46	2019-08-14	EP
V16.FB	1	33	29	42	9	2019-08-14	EP
V16.FC	1	22	21	38	8	2019-08-14	EP
V16.FD	1	120	7	31	33	2019-08-14	EP
V16.FE	1	120	120	10	120	2019-08-14	EP
V17.MA	1	30	37	6	40	2019-08-31	AF
V17.MF	1	27	56	9	8	2019-08-31	AF
V17.MC	1	57	31	28	82	2019-08-31	AF
V17.MD	1	48	44	38	26	2019-08-31	AF
V17.ME	1	11	3	57	8	2019-08-31	AF
V17.FA	1	78	120	22	11	2019-08-31	AF
V17.FF	1	86	78	24	64	2019-08-31	AF
V17.FC	1	80	29	20	40	2019-08-31	AF
V17.FD	1	80	120	106	120	2019-08-31	AF
V17.FE	1	33	4	31	63	2019-08-31	AF
V18.MA	1	84	21	28	43	2019-09-07	CS
V18.MB	1	120	47	43	101	2019-09-07	CS
V18.MD	1	20	22	12	26	2019-09-07	CS
V18.FA	1	13	35	26	24	2019-09-07	CS
V18.FB	1	25	12	79	29	2019-09-07	CS
V18.FC	1	26	6	120	55	2019-09-07	CS
V18.FD	1	25	7	21	23	2019-09-07	CS
V18.FE	1	5	16	18	12	2019-09-07	CS
V19.MA	1	76	80	30	8	2019-09-14	AF
V19.MB	1	120	61	26	11	2019-09-14	AF
V19.MC	1	50	12	17	7	2019-09-14	AF
V19.MD	1	52	27	116	10	2019-09-14	AF
V19.ME	1	120	120	9	25	2019-09-14	AF
V19.FA	1	7	37	46	17	2019-09-14	AF
V19.FB	1	49	51	10	11	2019-09-14	AF
V19.FC	1	85	56	120	42	2019-09-14	AF
V19.FD	1	13	11	47	11	2019-09-14	AF
V19.FE	1	80	45	52	90	2019-09-14	AF
V20.MA	1	19	16	42	12	2019-09-21	CS
V20.MB	1	41	4	4	33	2019-09-21	CS
V20.MC	1	89	13	56	36	2019-09-21	CS
V20.MD	1	56	39	2	19	2019-09-21	CS
V20.ME	1	80	41	85	37	2019-09-21	CS
V20.FA	1	33	35	43	20	2019-09-21	CS
V20.FB	1	43	44	5	16	2019-09-21	CS
V20.FC	1	45	50	46	19	2019-09-21	CS
V20.FD	1	54	12	5	16	2019-09-21	CS
V20.FE	1	33	29	37	14	2019-09-21	CS
V21.MA	1	11	3	42	19	2019-09-28	SR
V21.MB	1	30	18	41	8	2019-09-28	SR
V21.MC	1	46	66	36	71	2019-09-28	SR
V21.MD	1	45	7	31	19	2019-09-28	SR
V21.ME	1	29	3	12	22	2019-09-28	SR
V21.FA	1	39	31	22	29	2019-09-28	SR
V21.FB	1	104	22	4	27	2019-09-28	SR
V21.FC	1	40	6	62	45	2019-09-28	SR
V21.FD	1	33	5	5	54	2019-09-28	SR
V21.FE	1	58	58	31	73	2019-09-28	SR
V22.MA	1	95	4	3	19	2019-10-05	AS
V22.MB	1	28	34	61	7	2019-10-05	AS
V22.MC	1	120	79	20	24	2019-10-05	AS
V22.MD	1	90	15	4	22	2019-10-05	AS
V22.ME	1	14	46	25	48	2019-10-05	AS
V22.FA	1	73	81	48	8	2019-10-05	AS
V22.FB	1	52	6	9	8	2019-10-05	AS
V22.FC	1	29	24	11	26	2019-10-05	AS
V22.FD	1	20	37	19	38	2019-10-05	AS
V22.FE	1	37	3	23	15	2019-10-05	AS
V23.MA	1	65	4	16	14	2019-10-12	AF
V23.MB	1	19	42	19	29	2019-10-12	AF
V23.MC	1	30	33	13	17	2019-10-12	AF
V23.MD	1	14	37	22	14	2019-10-12	AF
V23.ME	1	59	72	13	30	2019-10-12	AF
V23.FA	1	50	38	16	10	2019-10-12	AF
V23.FB	1	57	60	30	41	2019-10-12	AF
V23.FC	1	101	9	109	55	2019-10-12	AF
V23.FD	1	44	26	26	31	2019-10-12	AF
V23.FE	1	77	49	18	8	2019-10-12	AF
V24.MA	1	29	41	5	24	2019-10-19	KL
V24.MB	1	18	27	38	55	2019-10-19	KL
V24.MC	1	112	34	33	15	2019-10-19	KL
V24.MD	1	9	4	6	33	2019-10-19	KL
V24.ME	1	120	8	47	57	2019-10-19	KL
V24.FA	1	9	22	13	27	2019-10-19	KL
V24.FB	1	18	18	30	45	2019-10-19	KL
V24.FC	1	34	18	43	10	2019-10-19	KL
V24.FD	1	16	120	17	35	2019-10-19	KL
V24.FE	1	120	8	6	53	2019-10-19	KL
V25.MA	1	53	38	3	22	2019-10-26	AF
V25.MB	1	42	30	111	35	2019-10-26	AF
V25.MC	1	42	26	4	34	2019-10-26	AF
V25.MD	1	14	15	28	30	2019-10-26	AF
V25.ME	1	41	21	26	10	2019-10-26	AF
V25.FA	1	45	51	8	11	2019-10-26	AF
V25.FB	1	54	27	13	12	2019-10-26	AF
V25.FC	1	15	25	16	13	2019-10-26	AF
V25.FD	1	21	11	4	28	2019-10-26	AF
V25.FE	1	62	13	47	33	2019-10-26	AF
V26.MA	1	32	52	29	38	2019-11-02	CS
V26.MB	1	54	3	69	70	2019-11-02	CS
V26.MC	1	65	36	20	17	2019-11-02	CS
V26.MD	1	16	33	27	76	2019-11-02	CS
V26.ME	1	8	120	7	10	2019-11-02	CS
V26.FA	1	35	17	88	31	2019-11-02	CS
V26.FB	1	9	43	23	17	2019-11-02	CS
V26.FC	1	35	67	52	48	2019-11-02	CS
V26.FD	1	81	10	55	24	2019-11-02	CS
V26.FE	1	22	15	27	22	2019-11-02	CS
V27.MA	1	21	100	37	117	2019-11-09	AF
V27.MB	1	19	21	8	19	2019-11-09	AF
V27.MC	1	20	39	23	39	2019-11-09	AF
V27.MD	1	34	72	67	8	2019-11-09	AF
V27.ME	1	67	108	81	45	2019-11-09	AF
V27.FA	1	18	55	15	11	2019-11-09	AF
V27.FB	1	22	29	14	11	2019-11-09	AF
V27.FC	1	29	16	8	23	2019-11-09	AF
V27.FD	1	53	21	21	34	2019-11-09	AF
V27.FE	1	20	57	47	11	2019-11-09	AF
V28.MA	1	34	11	21	51	2019-11-16	AS
V28.MB	1	29	37	3	101	2019-11-16	AS
V28.MC	1	14	82	30	43	2019-11-16	AS
V28.MD	1	51	5	19	59	2019-11-16	AS
V28.ME	1	8	31	3	52	2019-11-16	AS
V28.FA	1	18	36	45	120	2019-11-16	AS	Found right after (T4)
V28.FB	1	16	29	64	31	2019-11-16	AS
V28.FC	1	16	3	4	9	2019-11-16	AS
V28.FD	1	9	40	38	21	2019-11-16	AS
V28.FE	1	77	14	6	16	2019-11-16	AS

## Sheet: C2
Subject	Day	T1	T2	T3	T4	Date	Initials
V07.MA	2	11	12	15	21	2019-06-23	KL
V07.MB	2	9	16	13	57	2019-06-23	KL
V07.MC	2	12	34	21	17	2019-06-23	KL
V07.MD	2	18	23	15	13	2019-06-23	KL
V07.ME	2	10	9	14	28	2019-06-23	KL
V07.FA	2	18	15	13	37	2019-06-23	KL
V07.FB	2	7	18	23	5	2019-06-23	KL
V07.FC	2	28	32	14	28	2019-06-23	KL
V07.FD	2	53	4	10	35	2019-06-23	KL
V08.MA	2	20	4	13	19	2019-06-30	KL
V08.MB	2	7	3	7	14	2019-06-30	KL
V08.MC	2	25	7	40	39	2019-06-30	KL
V08.MD	2	15	12	5	36	2019-06-30	KL
V08.ME	2	21	11	5	3	2019-06-30	KL
V08.FA	2	18	7	11	5	2019-06-30	KL
V08.FB	2	36	34	12	12	2019-06-30	KL
V08.FC	2	29	6	8	9	2019-06-30	KL
V08.FD	2	10	13	21	4	2019-06-30	KL
V08.FE	2	45	24	27	3	2019-06-30	KL
V09.MA	2	7	4	16	10	2019-07-07	KL
V09.MB	2	9	3	14	40	2019-07-07	KL
V09.MC	2	10	10	8	32	2019-07-07	KL
V09.MD	2	12	15	22	32	2019-07-07	KL
V09.ME	2	12	5	9	40	2019-07-07	KL
V10.MA	2	12	23	6	11	2019-07-14	ET
V10.MB	2	15	13	7	8	2019-07-14	ET
V10.MC	2	16	6	5	9	2019-07-14	ET
V10.MD	2	6	11	10	5	2019-07-14	ET
V10.ME	2	19	33	13	18	2019-07-14	ET
V10.FA	2	27	37	17	6	2019-07-14	ET
V10.FB	2	34	46	14	5	2019-07-14	ET
V10.FC	2	9	43	8	6	2019-07-14	ET
V10.FD	2	6	21	15	16	2019-07-14	ET
V10.FE	2	45	27	14	47	2019-07-14	ET
V11.MA	2	21	81	15	4	2019-07-21	SR
V11.MB	2	24	49	120	36	2019-07-21	SR
V11.MC	2	20	11	24	7	2019-07-21	SR
V11.MD	2	37	43	29	47	2019-07-21	SR
V11.ME	2	34	2	28	28	2019-07-21	SR
V11.FA	2	21	19	16	19	2019-07-21	SR
V11.FB	2	64	54	33	21	2019-07-21	Sr
V11.FC	2	68	6	8	6	2019-07-21	SR
V11.FD	2	75	50	11	18	2019-07-21	SR
V11.FE	2	46	8	35	15	2019-07-21	SR
V12.MA	2	11	4	11	25	2019-07-28	ET
V12.MB	2	32	6	33	36	2019-07-28	ET
V12.MC	2	12	5	12	3	2019-07-28	ET
V12.MD	2	66	7	24	6	2019-07-28	ET
V12.ME	2	16	21	13	12	2019-07-28	ET
V12.FA	2	44	19	8	22	2019-07-28	ET
V12.FB	2	13	10	26	44	2019-07-28	ET
V12.FC	2	23	8	11	14	2019-07-28	ET
V12.FD	2	6	5	6	16	2019-07-28	ET
V12.FE	2	10	26	9	12	2019-07-28	ET
V13.MA	2	25	15	7	18	2019-08-04	EP
V13.MB	2	11	27	38	69	2019-08-04	EP
V13.MC	2	31	2	56	11	2019-08-04	EP
V13.MD	2	21	22	28	87	2019-08-04	EP
V13.ME	2	65	15	10	16	2019-08-04	EP
V13.FA	2	14	57	26	120	2019-08-04	EP
V13.FB	2	66	30	41	16	2019-08-04	EP
V13.FC	2	29	120	25	120	2019-08-04	EP
V13.FD	2	12	61	17	42	2019-08-04	EP
V13.FE	2	8	15	78	44	2019-08-04	EP
V14.MA	2	12	26	10	3	2019-08-11	ET
V14.MB	2	7	19	18	4	2019-08-11	ET
V14.MC	2	16	2	9	13	2019-08-11	ET
V14.MD	2	16	4	19	23	2019-08-11	ET
V14.ME	2	28	16	12	24	2019-08-11	ET
V14.FA	2	13	11	20	15	2019-08-11	ET
V14.FB	2	9	10	58	33	2019-08-11	ET
V14.FC	2	25	4	11	15	2019-08-11	ET
V14.FD	2	59	10	8	23	2019-08-11	ET
V14.FE	2	48	18	16	7	2019-08-11	ET
V15.MA	2	43	36	24	21	2019-08-19	CS
V15.MB	2	12	47	19	53	2019-08-19	CS
V15.MC	2	13	26	10	3	2019-08-19	CS
V15.MD	2	75	23	5	26	2019-08-19	CS
V15.ME	2	7	15	14	3	2019-08-19	CS
V15.FA	2	61	18	20	23	2019-08-19	CS
V15.FB	2	25	7	22	8	2019-08-19	CS
V15.FC	2	25	4	25	4	2019-08-19	CS
V15.FD	2	15	25	25	6	2019-08-19	CS
V15.FE	2	14	24	29	45	2019-08-19	CS
V16.MA	2	9	14	7	19	2019-08-25	ET
V16.MB	2	9	9	23	15	2019-08-25	ET
V16.MC	2	31	8	33	2	2019-08-25	ET
V16.MD	2	38	10	9	35	2019-08-25	ET
V16.ME	2	55	12	7	34	2019-08-25	ET
V16.FA	2	21	26	13	56	2019-08-25	ET
V16.FB	2	18	20	10	8	2019-08-25	ET
V16.FC	2	10	6	8	16	2019-08-25	ET
V16.FD	2	25	17	25	5	2019-08-25	ET
V16.FE	2	55	16	10	11	2019-08-25	ET
V17.MA	2	26	10	69	4	2019-09-01	AF
V17.MF	2	36	21	12	30	2019-09-01	AF
V17.MC	2	52	15	10	12	2019-09-01	AF
V17.MD	2	10	14	7	13	2019-09-01	AF
V17.ME	2	16	3	7	27	2019-09-01	AF
V17.FA	2	78	60	27	30	2019-09-01	AF
V17.FF	2	69	14	30	66	2019-09-01	AF
V17.FC	2	18	23	34	62	2019-09-01	AF
V17.FD	2	12	75	10	69	2019-09-01	AF
V17.FE	2	7	18	18	50	2019-09-01	AF
V18.MA	2	10	12	24	20	2019-09-08	SR
V18.MB	2	22	13	27	97	2019-09-08	SR
V18.MD	2	10	21	10	25	2019-09-08	SR
V18.FA	2	11	20	16	16	2019-09-08	SR
V18.FB	2	25	10	10	26	2019-09-08	SR
V18.FC	2	10	6	66	6	2019-09-08	SR
V18.FD	2	7	23	28	3	2019-09-08	SR
V18.FE	2	35	4	8	6	2019-09-08	SR
V19.MA	2	60	33	8	28	2019-09-15	SR
V19.MB	2	45	18	10	70	2019-09-15	SR
V19.MC	2	18	21	9	10	2019-09-15	SR
V19.MD	2	22	20	12	10	2019-09-15	SR
V19.ME	2	37	19	56	41	2019-09-15	SR
V19.FA	2	18	26	20	70	2019-09-15	SR
V19.FB	2	10	17	37	35	2019-09-15	SR
V19.FC	2	18	18	8	37	2019-09-15	SR
V19.FD	2	8	70	8	20	2019-09-15	SR
V19.FE	2	18	17	12	62	2019-09-15	SR
V20.MA	2	10	21	23	22	2019-09-22	CS
V20.MB	2	10	17	29	5	2019-09-22	CS
V20.MC	2	51	34	11	22	2019-09-22	CS
V20.MD	2	24	3	12	14	2019-09-22	CS
V20.ME	2	49	44	30	7	2019-09-22	CS
V20.FA	2	19	17	44	9	2019-09-22	CS
V20.FB	2	14	33	17	18	2019-09-22	CS
V20.FC	2	13	34	16	15	2019-09-22	CS
V20.FD	2	25	9	17	30	2019-09-22	CS
V20.FE	2	41	20	14	9	2019-09-22	CS
V21.MA	2	13	24	27	23	2019-09-29	SB
V21.MB	2	22	3	58	9	2019-09-29	SB
V21.MC	2	63	7	18	26	2019-09-29	SB
V21.MD	2	35	7	19	20	2019-09-29	SB
V21.ME	2	50	29	27	35	2019-09-29	SB
V21.FA	2	101	36	7	12	2019-09-29	SB
V21.FB	2	18	16	8	9	2019-09-29	SB
V21.FC	2	30	6	13	34	2019-09-29	SB
V21.FD	2	10	18	7	6	2019-09-29	SB
V21.FE	2	54	74	19	59	2019-09-29	SB
V22.MA	2	33	64	16	56	2019-10-06	AF
V22.MB	2	23	7	15	60	2019-10-06	AF
V22.MC	2	30	21	18	43	2019-10-06	AF
V22.MD	2	26	28	19	9	2019-10-06	AF
V22.ME	2	54	27	7	33	2019-10-06	AF
V22.FA	2	16	38	14	18	2019-10-06	AF
V22.FB	2	35	11	11	42	2019-10-06	AF
V22.FC	2	85	15	8	28	2019-10-06	AF
V22.FD	2	17	7	8	20	2019-10-06	AF
V22.FE	2	29	6	9	14	2019-10-06	AF
V23.MA	2	33	7	27	11	2019-10-13	AF
V23.MB	2	36	27	8	4	2019-10-13	AF
V23.MC	2	17	37	20	11	2019-10-13	AF
V23.MD	2	23	5	55	7	2019-10-13	AF
V23.ME	2	65	29	13	12	2019-10-13	AF
V23.FA	2	33	36	16	11	2019-10-13	AF
V23.FB	2	12	12	58	45	2019-10-13	AF
V23.FC	2	28	15	30	6	2019-10-13	AF
V23.FD	2	34	13	9	15	2019-10-13	AF
V23.FE	2	29	14	18	31	2019-10-13	AF
V24.MA	2	51	18	7	41	2019-10-20	AS
V24.MB	2	21	30	16	33	2019-10-20	AS
V24.MC	2	26	21	24	28	2019-10-20	AS
V24.MD	2	13	4	48	39	2019-10-20	AS
V24.ME	2	11	5	10	14	2019-10-20	AS
V24.FA	2	55	22	80	8	2019-10-20	AS
V24.FB	2	28	10	14	5	2019-10-20	AS
V24.FC	2	18	6	10	6	2019-10-20	AS
V24.FD	2	23	21	14	5	2019-10-20	AS
V24.FE	2	9	24	16	7	2019-10-20	AS
V25.MA	2	6	15	12	20	2019-10-27	SB
V25.MB	2	27	15	7	22	2019-10-27	SB
V25.MC	2	32	17	25	21	2019-10-27	SB
V25.MD	2	32	28	12	17	2019-10-27	SB
V25.ME	2	13	31	9	29	2019-10-27	SB
V25.FA	2	35	22	20	32	2019-10-27	SB
V25.FB	2	17	17	24	11	2019-10-27	SB
V25.FC	2	8	6	15	23	2019-10-27	SB
V25.FD	2	28	15	13	7	2019-10-27	SB
V25.FE	2	21	12	21	12	2019-10-27	SB
V26.MA	2	40	97	21	65	2019-11-03	SB
V26.MB	2	68	46	34	27	2019-11-03	SB
V26.MC	2	22	9	27	22	2019-11-03	SB
V26.MD	2	75	34	21	34	2019-11-03	SB
V26.ME	2	11	33	117	30	2019-11-03	SB
V26.FA	2	15	6	17	21	2019-11-03	SB
V26.FB	2	43	32	51	15	2019-11-03	SB
V26.FC	2	88	68	48	32	2019-11-03	SB
V26.FD	2	33	39	25	120	2019-11-03	SB
V26.FE	2	25	22	10	47	2019-11-03	SB
V27.MA	2	22	14	16	51	2019-11-10	AF
V27.MB	2	33	4	7	20	2019-11-10	AF
V27.MC	2	52	14	26	12	2019-11-10	AF
V27.MD	2	91	31	20	53	2019-11-10	AF
V27.ME	2	22	72	19	4	2019-11-10	AF
V27.FA	2	11	34	19	6	2019-11-10	AF
V27.FB	2	19	32	25	11	2019-11-10	AF
V27.FC	2	53	22	25	5	2019-11-10	AF
V27.FD	2	46	19	30	34	2019-11-10	AF
V27.FE	2	12	22	8	15	2019-11-10	AF
V28.MA	2	18	10	21	4	2019-11-17
V28.MB	2	16	7	59	8	2019-11-17
V28.MC	2	64	21	20	32	2019-11-17
V28.MD	2	40	36	35	84	2019-11-17
V28.ME	2	6	31	30	11	2019-11-17
V28.FA	2	36	21	10	24	2019-11-17
V28.FB	2	16	35	10	37	2019-11-17
V28.FC	2	30	37	10	14	2019-11-17
V28.FD	2	19	21	10	29	2019-11-17
V28.FE	2	18	12	18	19	2019-11-17

## Sheet: All
Subject	Day	T1	T2	T3	T4	Date	Initials
V07.MA	1	16	15	7	64	2019-06-22	KL
V07.MB	1	33	14	78	30	2019-06-22	KL
V07.MC	1	24	11	20	16	2019-06-22	KL
V07.MD	1	81	15	8	10	2019-06-22	KL
V07.ME	1	34	73	42	36	2019-06-22	KL
V07.FA	1	86	7	7	21	2019-06-22	KL
V07.FB	1	22	15	82	24	2019-06-22	KL
V07.FC	1	41	8	8	35	2019-06-22	KL
V07.FD	1	38	70	9	11	2019-06-22	KL
V08.MA	1	23	3	15	26	2019-06-29	TN
V08.MB	1	16	17	3	71	2019-06-29	TN
V08.MC	1	32	7	36	36	2019-06-29	TN
V08.MD	1	45	16	28	32	2019-06-29	TN
V08.ME	1	16	11	2	53	2019-06-29	TN
V08.FA	1	57	40	34	11	2019-06-29	TN
V08.FB	1	60	16	18	8	2019-06-29	TN
V08.FC	1	19	14	25	19	2019-06-29	TN
V08.FD	1	9	16	6	21	2019-06-29	TN
V08.FE	1	35	48	34	15	2019-06-29	TN
V09.MA	1	23	11	8	7	2019-07-06	KL
V09.MB	1	21	47	9	10	2019-07-06	KL
V09.MC	1	33	11	3	24	2019-07-06	KL
V09.MD	1	20	26	5	11	2019-07-06	KL
V09.ME	1	34	4	29	9	2019-07-06	KL
V10.MA	1	8	4	36	47	2019-07-13	CS
V10.MB	1	113	32	9	23	2019-07-13	CS
V10.MC	1	11	56	44	19	2019-07-13	CS
V10.MD	1	19	29	10	63	2019-07-13	CS
V10.ME	1	19	29	10	11	2019-07-13	CS
V10.FA	1	18	57	6	58	2019-07-13	CS
V10.FB	1	65	41	35	18	2019-07-13	CS
V10.FC	1	31	23	21	15	2019-07-13	CS
V10.FD	1	52	17	16	41	2019-07-13	CS
V10.FE	1	20	47	42	26	2019-07-13	CS
V11.MA	1	6	120	20	120	2019-07-20	GM
V11.MB	1	120	6	59	120	2019-07-20	GM
V11.MC	1	110	120	14	92	2019-07-20	GM
V11.MD	1	93	46	7	26	2019-07-20	GM
V11.ME	1	52	119	39	23	2019-07-20	GM
V11.FA	1	19	53	64	79	2019-07-20	GM
V11.FB	1	120	120	120	67	2019-07-20	GM
V11.FC	1	120	30	31	44	2019-07-20	GM
V11.FD	1	54	120	53	120	2019-07-20	GM
V11.FE	1	120	93	72	64	2019-07-20	GM
V12.MA	1	42	40	48	33	2019-07-26	HD
V12.MB	1	96	27	36	34	2019-07-26	HD
V12.MC	1	20	20	58	7	2019-07-26	HD
V12.MD	1	120	12	17	25	2019-07-26	HD
V12.ME	1	32	30	50	18	2019-07-26	HD
V12.FA	1	71	26	10	39	2019-07-26	HD
V12.FB	1	26	33	5	32	2019-07-26	HD
V12.FC	1	14	6	20	18	2019-07-26	HD
V12.FD	1	26	7	24	16	2019-07-26	HD
V12.FE	1	34	26	19	10	2019-07-26	HD
V13.MA	1	33	21	39	21	2019-08-03	HD
V13.MB	1	39	5	37	17	2019-08-03	HD
V13.MC	1	85	26	25	37	2019-08-03	HD
V13.MD	1	11	5	52	38	2019-08-03	HD
V13.ME	1	23	66	5	30	2019-08-03	HD
V13.FA	1	44	46	20	42	2019-08-03	HD
V13.FB	1	73	72	21	46	2019-08-03	HD
V13.FC	1	26	10	28	41	2019-08-03	HD
V13.FD	1	26	12	5	11	2019-08-03	HD
V13.FE	1	55	18	5	8	2019-08-03	HD
V14.MA	1	44	16	12	14	2019-08-10	SR
V14.MB	1	59	23	19	17	2019-08-10	SR
V14.MC	1	27	61	40	22	2019-08-10	SR
V14.MD	1	17	29	7	16	2019-08-10	SR
V14.ME	1	41	54	10	17	2019-08-10	SR
V14.FA	1	25	27	54	32	2019-08-10	SR
V14.FB	1	57	7	53	53	2019-08-10	SR
V14.FC	1	68	36	5	42	2019-08-10	SR
V14.FD	1	56	15	27	51	2019-08-10	SR
V14.FE	1	58	120	16	28	2019-08-10	SR
V15.MA	1	90	39	32	11	2019-08-18	KL
V15.MB	1	28	21	50	7	2019-08-18	KL
V15.MC	1	40	24	4	10	2019-08-18	KL
V15.MD	1	13	44	3	70	2019-08-18	KL
V15.ME	1	27	67	51	6	2019-08-18	KL
V15.FA	1	120	74	81	17	2019-08-18	KL
V15.FB	1	111	55	20	32	2019-08-18	KL
V15.FC	1	120	15	50	11	2019-08-18	KL
V15.FD	1	75	19	52	11	2019-08-18	KL
V15.FE	1	41	29	48	17	2019-08-18	KL
V16.MA	1	22	43	12	43	2019-08-14	EP
V16.MB	1	25	26	57	56	2019-08-14	EP
V16.MC	1	12	30	50	30	2019-08-14	EP
V16.MD	1	25	29	38	11	2019-08-14	EP
V16.ME	1	22	47	6	46	2019-08-14	EP
V16.FA	1	38	5	63	46	2019-08-14	EP
V16.FB	1	33	29	42	9	2019-08-14	EP
V16.FC	1	22	21	38	8	2019-08-14	EP
V16.FD	1	120	7	31	33	2019-08-14	EP
V16.FE	1	120	120	10	120	2019-08-14	EP
V17.MA	1	30	37	6	40	2019-08-31	AF
V17.MF	1	27	56	9	8	2019-08-31	AF
V17.MC	1	57	31	28	82	2019-08-31	AF
V17.MD	1	48	44	38	26	2019-08-31	AF
V17.ME	1	11	3	57	8	2019-08-31	AF
V17.FA	1	78	120	22	11	2019-08-31	AF
V17.FF	1	86	78	24	64	2019-08-31	AF
V17.FC	1	80	29	20	40	2019-08-31	AF
V17.FD	1	80	120	106	120	2019-08-31	AF
V17.FE	1	33	4	31	63	2019-08-31	AF
V18.MA	1	84	21	28	43	2019-09-07	CS
V18.MB	1	120	47	43	101	2019-09-07	CS
V18.MD	1	20	22	12	26	2019-09-07	CS
V18.FA	1	13	35	26	24	2019-09-07	CS
V18.FB	1	25	12	79	29	2019-09-07	CS
V18.FC	1	26	6	120	55	2019-09-07	CS
V18.FD	1	25	7	21	23	2019-09-07	CS
V18.FE	1	5	16	18	12	2019-09-07	CS
V19.MA	1	76	80	30	8	2019-09-14	AF
V19.MB	1	120	61	26	11	2019-09-14	AF
V19.MC	1	50	12	17	7	2019-09-14	AF
V19.MD	1	52	27	116	10	2019-09-14	AF
V19.ME	1	120	120	9	25	2019-09-14	AF
V19.FA	1	7	37	46	17	2019-09-14	AF
V19.FB	1	49	51	10	11	2019-09-14	AF
V19.FC	1	85	56	120	42	2019-09-14	AF
V19.FD	1	13	11	47	11	2019-09-14	AF
V19.FE	1	80	45	52	90	2019-09-14	AF
V20.MA	1	19	16	42	12	2019-09-21	CS
V20.MB	1	41	4	4	33	2019-09-21	CS
V20.MC	1	89	13	56	36	2019-09-21	CS
V20.MD	1	56	39	2	19	2019-09-21	CS
V20.ME	1	80	41	85	37	2019-09-21	CS
V20.FA	1	33	35	43	20	2019-09-21	CS
V20.FB	1	43	44	5	16	2019-09-21	CS
V20.FC	1	45	50	46	19	2019-09-21	CS
V20.FD	1	54	12	5	16	2019-09-21	CS
V20.FE	1	33	29	37	14	2019-09-21	CS
V21.MA	1	11	3	42	19	2019-09-28	SR
V21.MB	1	30	18	41	8	2019-09-28	SR
V21.MC	1	46	66	36	71	2019-09-28	SR
V21.MD	1	45	7	31	19	2019-09-28	SR
V21.ME	1	29	3	12	22	2019-09-28	SR
V21.FA	1	39	31	22	29	2019-09-28	SR
V21.FB	1	104	22	4	27	2019-09-28	SR
V21.FC	1	40	6	62	45	2019-09-28	SR
V21.FD	1	33	5	5	54	2019-09-28	SR
V21.FE	1	58	58	31	73	2019-09-28	SR
V22.MA	1	95	4	3	19	2019-10-05	AS
V22.MB	1	28	34	61	7	2019-10-05	AS
V22.MC	1	120	79	20	24	2019-10-05	AS
V22.MD	1	90	15	4	22	2019-10-05	AS
V22.ME	1	14	46	25	48	2019-10-05	AS
V22.FA	1	73	81	48	8	2019-10-05	AS
V22.FB	1	52	6	9	8	2019-10-05	AS
V22.FC	1	29	24	11	26	2019-10-05	AS
V22.FD	1	20	37	19	38	2019-10-05	AS
V22.FE	1	37	3	23	15	2019-10-05	AS
V23.MA	1	65	4	16	14	2019-10-12	AF
V23.MB	1	19	42	19	29	2019-10-12	AF
V23.MC	1	30	33	13	17	2019-10-12	AF
V23.MD	1	14	37	22	14	2019-10-12	AF
V23.ME	1	59	72	13	30	2019-10-12	AF
V23.FA	1	50	38	16	10	2019-10-12	AF
V23.FB	1	57	60	30	41	2019-10-12	AF
V23.FC	1	101	9	109	55	2019-10-12	AF
V23.FD	1	44	26	26	31	2019-10-12	AF
V23.FE	1	77	49	18	8	2019-10-12	AF
V24.MA	1	29	41	5	24	2019-10-19	KL
V24.MB	1	18	27	38	55	2019-10-19	KL
V24.MC	1	112	34	33	15	2019-10-19	KL
V24.MD	1	9	4	6	33	2019-10-19	KL
V24.ME	1	120	8	47	57	2019-10-19	KL
V24.FA	1	9	22	13	27	2019-10-19	KL
V24.FB	1	18	18	30	45	2019-10-19	KL
V24.FC	1	34	18	43	10	2019-10-19	KL
V24.FD	1	16	120	17	35	2019-10-19	KL
V24.FE	1	120	8	6	53	2019-10-19	KL
V25.MA	1	53	38	3	22	2019-10-26	AF
V25.MB	1	42	30	111	35	2019-10-26	AF
V25.MC	1	42	26	4	34	2019-10-26	AF
V25.MD	1	14	15	28	30	2019-10-26	AF
V25.ME	1	41	21	26	10	2019-10-26	AF
V25.FA	1	45	51	8	11	2019-10-26	AF
V25.FB	1	54	27	13	12	2019-10-26	AF
V25.FC	1	15	25	16	13	2019-10-26	AF
V25.FD	1	21	11	4	28	2019-10-26	AF
V25.FE	1	62	13	47	33	2019-10-26	AF
V26.MA	1	32	52	29	38	2019-11-02	CS
V26.MB	1	54	3	69	70	2019-11-02	CS
V26.MC	1	65	36	20	17	2019-11-02	CS
V26.MD	1	16	33	27	76	2019-11-02	CS
V26.ME	1	8	120	7	10	2019-11-02	CS
V26.FA	1	35	17	88	31	2019-11-02	CS
V26.FB	1	9	43	23	17	2019-11-02	CS
V26.FC	1	35	67	52	48	2019-11-02	CS
V26.FD	1	81	10	55	24	2019-11-02	CS
V26.FE	1	22	15	27	22	2019-11-02	CS
V27.MA	1	21	100	37	117	2019-11-09	AF
V27.MB	1	19	21	8	19	2019-11-09	AF
V27.MC	1	20	39	23	39	2019-11-09	AF
V27.MD	1	34	72	67	8	2019-11-09	AF
V27.ME	1	67	108	81	45	2019-11-09	AF
V27.FA	1	18	55	15	11	2019-11-09	AF
V27.FB	1	22	29	14	11	2019-11-09	AF
V27.FC	1	29	16	8	23	2019-11-09	AF
V27.FD	1	53	21	21	34	2019-11-09	AF
V27.FE	1	20	57	47	11	2019-11-09	AF
V28.MA	1	34	11	21	51	2019-11-16	AS
V28.MB	1	29	37	3	101	2019-11-16	AS
V28.MC	1	14	82	30	43	2019-11-16	AS
V28.MD	1	51	5	19	59	2019-11-16	AS
V28.ME	1	8	31	3	52	2019-11-16	AS
V28.FA	1	18	36	45	120	2019-11-16	AS	Found right after (T4)
V28.FB	1	16	29	64	31	2019-11-16	AS
V28.FC	1	16	3	4	9	2019-11-16	AS
V28.FD	1	9	40	38	21	2019-11-16	AS
V28.FE	1	77	14	6	16	2019-11-16	AS
V07.MA	2	11	12	15	21
V07.MB	2	9	16	13	57
V07.MC	2	12	34	21	17
V07.MD	2	18	23	15	13
V07.ME	2	10	9	14	28
V07.FA	2	18	15	13	37
V07.FB	2	7	18	23	5
V07.FC	2	28	32	14	28
V07.FD	2	53	4	10	35
V08.MA	2	20	4	13	19
V08.MB	2	7	3	7	14
V08.MC	2	25	7	40	39
V08.MD	2	15	12	5	36
V08.ME	2	21	11	5	3
V08.FA	2	18	7	11	5
V08.FB	2	36	34	12	12
V08.FC	2	29	6	8	9
V08.FD	2	10	13	21	4
V08.FE	2	45	24	27	3
V09.MA	2	7	4	16	10
V09.MB	2	9	3	14	40
V09.MC	2	10	10	8	32
V09.MD	2	12	15	22	32
V09.ME	2	12	5	9	40
V10.MA	2	12	23	6	11
V10.MB	2	15	13	7	8
V10.MC	2	16	6	5	9
V10.MD	2	6	11	10	5
V10.ME	2	19	33	13	18
V10.FA	2	27	37	17	6
V10.FB	2	34	46	14	5
V10.FC	2	9	43	8	6
V10.FD	2	6	21	15	16
V10.FE	2	45	27	14	47
V11.MA	2	21	81	15	4
V11.MB	2	24	49	120	36
V11.MC	2	20	11	24	7
V11.MD	2	37	43	29	47
V11.ME	2	34	2	28	28
V11.FA	2	21	19	16	19
V11.FB	2	64	54	33	21
V11.FC	2	68	6	8	6
V11.FD	2	75	50	11	18
V11.FE	2	46	8	35	15
V12.MA	2	11	4	11	25
V12.MB	2	32	6	33	36
V12.MC	2	12	5	12	3
V12.MD	2	66	7	24	6
V12.ME	2	16	21	13	12
V12.FA	2	44	19	8	22
V12.FB	2	13	10	26	44
V12.FC	2	23	8	11	14
V12.FD	2	6	5	6	16
V12.FE	2	10	26	9	12
V13.MA	2	25	15	7	18
V13.MB	2	11	27	38	69
V13.MC	2	31	2	56	11
V13.MD	2	21	22	28	87
V13.ME	2	65	15	10	16
V13.FA	2	14	57	26	120
V13.FB	2	66	30	41	16
V13.FC	2	29	120	25	120
V13.FD	2	12	61	17	42
V13.FE	2	8	15	78	44
V14.MA	2	12	26	10	3
V14.MB	2	7	19	18	4
V14.MC	2	16	2	9	13
V14.MD	2	16	4	19	23
V14.ME	2	28	16	12	24
V14.FA	2	13	11	20	15
V14.FB	2	9	10	58	33
V14.FC	2	25	4	11	15
V14.FD	2	59	10	8	23
V14.FE	2	48	18	16	7
V15.MA	2	43	36	24	21
V15.MB	2	12	47	19	53
V15.MC	2	13	26	10	3
V15.MD	2	75	23	5	26
V15.ME	2	7	15	14	3
V15.FA	2	61	18	20	23
V15.FB	2	25	7	22	8
V15.FC	2	25	4	25	4
V15.FD	2	15	25	25	6
V15.FE	2	14	24	29	45
V16.MA	2	9	14	7	19
V16.MB	2	9	9	23	15
V16.MC	2	31	8	33	2
V16.MD	2	38	10	9	35
V16.ME	2	55	12	7	34
V16.FA	2	21	26	13	56
V16.FB	2	18	20	10	8
V16.FC	2	10	6	8	16
V16.FD	2	25	17	25	5
V16.FE	2	55	16	10	11
V17.MA	2	26	10	69	4
V17.MF	2	36	21	12	30
V17.MC	2	52	15	10	12
V17.MD	2	10	14	7	13
V17.ME	2	16	3	7	27
V17.FA	2	78	60	27	30
V17.FF	2	69	14	30	66
V17.FC	2	18	23	34	62
V17.FD	2	12	75	10	69
V17.FE	2	7	18	18	50
V18.MA	2	10	12	24	20
V18.MB	2	22	13	27	97
V18.MD	2	10	21	10	25
V18.FA	2	11	20	16	16
V18.FB	2	25	10	10	26
V18.FC	2	10	6	66	6
V18.FD	2	7	23	28	3
V18.FE	2	35	4	8	6
V19.MA	2	60	33	8	28
V19.MB	2	45	18	10	70
V19.MC	2	18	21	9	10
V19.MD	2	22	20	12	10
V19.ME	2	37	19	56	41
V19.FA	2	18	26	20	70
V19.FB	2	10	17	37	35
V19.FC	2	18	18	8	37
V19.FD	2	8	70	8	20
V19.FE	2	18	17	12	62
V20.MA	2	10	21	23	22
V20.MB	2	10	17	29	5
V20.MC	2	51	34	11	22
V20.MD	2	24	3	12	14
V20.ME	2	49	44	30	7
V20.FA	2	19	17	44	9
V20.FB	2	14	33	17	18
V20.FC	2	13	34	16	15
V20.FD	2	25	9	17	30
V20.FE	2	41	20	14	9
V21.MA	2	13	24	27	23
V21.MB	2	22	3	58	9
V21.MC	2	63	7	18	26
V21.MD	2	35	7	19	20
V21.ME	2	50	29	27	35
V21.FA	2	101	36	7	12
V21.FB	2	18	16	8	9
V21.FC	2	30	6	13	34
V21.FD	2	10	18	7	6
V21.FE	2	54	74	19	59
V22.MA	2	33	64	16	56
V22.MB	2	23	7	15	60
V22.MC	2	30	21	18	43
V22.MD	2	26	28	19	9
V22.ME	2	54	27	7	33
V22.FA	2	16	38	14	18
V22.FB	2	35	11	11	42
V22.FC	2	85	15	8	28
V22.FD	2	17	7	8	20
V22.FE	2	29	6	9	14
V23.MA	2	33	7	27	11
V23.MB	2	36	27	8	4
V23.MC	2	17	37	20	11
V23.MD	2	23	5	55	7
V23.ME	2	65	29	13	12
V23.FA	2	33	36	16	11
V23.FB	2	12	12	58	45
V23.FC	2	28	15	30	6
V23.FD	2	34	13	9	15
V23.FE	2	29	14	18	31
V24.MA	2	51	18	7	41
V24.MB	2	21	30	16	33
V24.MC	2	26	21	24	28
V24.MD	2	13	4	48	39
V24.ME	2	11	5	10	14
V24.FA	2	55	22	80	8
V24.FB	2	28	10	14	5
V24.FC	2	18	6	10	6
V24.FD	2	23	21	14	5
V24.FE	2	9	24	16	7
V25.MA	2	6	15	12	20
V25.MB	2	27	15	7	22
V25.MC	2	32	17	25	21
V25.MD	2	32	28	12	17
V25.ME	2	13	31	9	29
V25.FA	2	35	22	20	32
V25.FB	2	17	17	24	11
V25.FC	2	8	6	15	23
V25.FD	2	28	15	13	7
V25.FE	2	21	12	21	12
V26.MA	2	40	97	21	65
V26.MB	2	68	46	34	27
V26.MC	2	22	9	27	22
V26.MD	2	75	34	21	34
V26.ME	2	11	33	117	30
V26.FA	2	15	6	17	21
V26.FB	2	43	32	51	15
V26.FC	2	88	68	48	32
V26.FD	2	33	39	25	120
V26.FE	2	25	22	10	47
V27.MA	2	22	14	16	51
V27.MB	2	33	4	7	20
V27.MC	2	52	14	26	12
V27.MD	2	91	31	20	53
V27.ME	2	22	72	19	4
V27.FA	2	11	34	19	6
V27.FB	2	19	32	25	11
V27.FC	2	53	22	25	5
V27.FD	2	46	19	30	34
V27.FE	2	12	22	8	15
V28.MA	2	18	10	21	4
V28.MB	2	16	7	59	8
V28.MC	2	64	21	20	32
V28.MD	2	40	36	35	84
V28.ME	2	6	31	30	11
V28.FA	2	36	21	10	24
V28.FB	2	16	35	10	37
V28.FC	2	30	37	10	14
V28.FD	2	19	21	10	29
V28.FE	2	18	12	18	19
