# Supplementary material for: Cognitive and behavioral effects of whole brain conventional or high dose rate (FLASH) proton irradiation in a neonatal Sprague Dawley rat model
Source: PLoS One. 2022 Sep 16;17(9):e0274007. doi: 10.1371/journal.pone.0274007 (PMC9481014; doi:10.1371/journal.pone.0274007)
Supplement: S1 Data — (ZIP) [file pone.0274007.s001.zip › Varian-1 MWM REV Final 5+8gy.xlsx]

## Sheet: REV
Test	Animal	Stage	Trial	Date	Duration	Distance	Mean speed	Max speed	Path efficiency
109	V07.MA	REV Day 1	1	2019-06-08	120	36.715	0.306	0.478	0.024
110	V07.MB	REV Day 1	1	2019-06-08	120	36.223	0.302	0.492	0.027
111	V07.MC	REV Day 1	1	2019-06-08	120	31.388	0.262	0.467	0.056
112	V07.MD	REV Day 1	1	2019-06-08	120	33.318	0.278	0.532	0.026
113	V07.ME	REV Day 1	1	2019-06-08	50.5	10.331	0.204	0.457	0.161
114	V07.FA	REV Day 1	1	2019-06-08	120	34.953	0.291	0.491	0.005
115	V07.FB	REV Day 1	1	2019-06-08	31.2	8.194	0.263	0.475	0.202
116	V07.FC	REV Day 1	1	2019-06-08	120	31.064	0.259	0.429	0.04
117	V07.FD	REV Day 1	1	2019-06-08	87.1	24.205	0.278	0.491	0.069
118	V07.MA	REV Day 1	2	2019-06-08	120	34.461	0.287	0.448	0.056
119	V07.MB	REV Day 1	2	2019-06-08	81.8	23.324	0.285	0.434	0.064
120	V07.MC	REV Day 1	2	2019-06-08	25.4	4.713	0.186	0.374	0.347
121	V07.MD	REV Day 1	2	2019-06-08	120	33.795	0.282	0.458	0.039
122	V07.ME	REV Day 1	2	2019-06-08	16.9	2.289	0.135	0.395	0.719
123	V07.FA	REV Day 1	2	2019-06-08	120	36.977	0.308	0.535	0.06
124	V07.FB	REV Day 1	2	2019-06-08	41.5	12.186	0.294	0.446	0.128
125	V07.FC	REV Day 1	2	2019-06-08	15.3	2.145	0.14	0.289	0.729
126	V07.FD	REV Day 1	2	2019-06-08	13.3	3.408	0.256	0.543	0.452
127	V07.MA	REV Day 1	3	2019-06-08	120	33.931	0.283	0.466	0.058
128	V07.MB	REV Day 1	3	2019-06-08	45.3	13.215	0.292	0.429	0.104
129	V07.MC	REV Day 1	3	2019-06-08	13.1	2.168	0.166	0.363	0.623
130	V07.MD	REV Day 1	3	2019-06-08	120	33.366	0.278	0.458	0.051
131	V07.ME	REV Day 1	3	2019-06-08	14.6	2.995	0.205	0.406	0.447
132	V07.FA	REV Day 1	3	2019-06-08	44.6	10.99	0.246	0.439	0.129
133	V07.FB	REV Day 1	3	2019-06-08	8.8	1.467	0.167	0.331	0.831
134	V07.FC	REV Day 1	3	2019-06-08	11	1.38	0.126	0.324	0.964
135	V07.FD	REV Day 1	3	2019-06-08	20.3	5.288	0.261	0.475	0.25
136	V07.MA	REV Day 1	4	2019-06-08	120	28.904	0.241	0.45	0.04
137	V07.MB	REV Day 1	4	2019-06-08	28	7.105	0.253	0.421	0.172
138	V07.MC	REV Day 1	4	2019-06-08	7.9	1.512	0.191	0.339	0.826
139	V07.MD	REV Day 1	4	2019-06-08	37.9	9.218	0.243	0.419	0.142
140	V07.ME	REV Day 1	4	2019-06-08	12.6	1.717	0.137	0.274	0.736
141	V07.FA	REV Day 1	4	2019-06-08	15.4	2.263	0.147	0.347	0.595
142	V07.FB	REV Day 1	4	2019-06-08	12.5	2.71	0.217	0.337	0.445
143	V07.FC	REV Day 1	4	2019-06-08	12.2	2.187	0.18	0.312	0.594
144	V07.FD	REV Day 1	4	2019-06-08	9.3	1.988	0.214	0.451	0.633
145	V08.MA	REV Day 1	1	2019-06-15	16.9	5.699	0.337	0.537	0.306
146	V08.MB	REV Day 1	1	2019-06-15	84.4	31.714	0.376	0.514	0.052
147	V08.MC	REV Day 1	1	2019-06-15	120	30.914	0.258	0.476	0.022
148	V08.MD	REV Day 1	1	2019-06-15	50.7	10.767	0.212	0.438	0.143
149	V08.ME	REV Day 1	1	2019-06-15	120	36.452	0.304	0.538	0.022
150	V08.FA	REV Day 1	1	2019-06-15	13.5	3.203	0.238	0.483	0.512
151	V08.FB	REV Day 1	1	2019-06-15	120	34.346	0.286	0.534	0.017
152	V08.FC	REV Day 1	1	2019-06-15	120	34.643	0.289	0.514	0.06
153	V08.FD	REV Day 1	1	2019-06-15	120	39.923	0.333	0.575	0.025
154	V08.FE	REV Day 1	1	2019-06-15	120	32.564	0.271	0.487	0.043
155	V08.MA	REV Day 1	2	2019-06-15	7.6	1.908	0.252	0.528	0.779
156	V08.MB	REV Day 1	2	2019-06-15	35.5	10.101	0.285	0.453	0.155
157	V08.MC	REV Day 1	2	2019-06-15	120	29.119	0.243	0.427	0.058
158	V08.MD	REV Day 1	2	2019-06-15	8.9	1.774	0.199	0.387	0.906
159	V08.ME	REV Day 1	2	2019-06-15	78.7	23.252	0.295	0.504	0.067
160	V08.FA	REV Day 1	2	2019-06-15	120	34.519	0.288	0.6	0.064
161	V08.FB	REV Day 1	2	2019-06-15	78.8	21.023	0.267	0.599	0.081
162	V08.FC	REV Day 1	2	2019-06-15	112	34.591	0.309	0.517	0.047
163	V08.FD	REV Day 1	2	2019-06-15	20.1	5.329	0.266	0.559	0.293
164	V08.FE	REV Day 1	2	2019-06-15	13.2	2.367	0.18	0.567	0.744
165	V08.MA	REV Day 1	3	2019-06-15	15.5	4.7	0.304	0.569	0.229
166	V08.MB	REV Day 1	3	2019-06-15	44.2	13.55	0.306	0.485	0.091
167	V08.MC	REV Day 1	3	2019-06-15	120	28.85	0.24	0.457	0.033
168	V08.MD	REV Day 1	3	2019-06-15	30.8	6.191	0.201	0.344	0.214
169	V08.ME	REV Day 1	3	2019-06-15	45.1	13.177	0.292	0.473	0.088
170	V08.FA	REV Day 1	3	2019-06-15	116.6	37.781	0.324	0.527	0.034
171	V08.FB	REV Day 1	3	2019-06-15	12.3	2.67	0.217	0.492	0.465
172	V08.FC	REV Day 1	3	2019-06-15	16.5	2.828	0.172	0.488	0.519
173	V08.FD	REV Day 1	3	2019-06-15	120	37.172	0.31	0.546	0.025
174	V08.FE	REV Day 1	3	2019-06-15	42.5	11.596	0.273	0.476	0.119
175	V08.MA	REV Day 1	4	2019-06-15	52	17.682	0.34	0.523	0.079
176	V08.MB	REV Day 1	4	2019-06-15	21.3	6.614	0.31	0.454	0.146
177	V08.MC	REV Day 1	4	2019-06-15	19.3	2.429	0.126	0.339	0.489
178	V08.MD	REV Day 1	4	2019-06-15	12.5	1.796	0.143	0.302	0.607
179	V08.ME	REV Day 1	4	2019-06-15	15.5	3.312	0.214	0.433	0.396
180	V08.FA	REV Day 1	4	2019-06-15	85.8	24.397	0.284	0.561	0.056
181	V08.FB	REV Day 1	4	2019-06-15	120	31.835	0.265	0.549	0.058
182	V08.FC	REV Day 1	4	2019-06-15	18.2	4.476	0.246	0.488	0.3
183	V08.FD	REV Day 1	4	2019-06-15	11.2	2.423	0.217	0.449	0.562
184	V08.FE	REV Day 1	4	2019-06-15	20.1	4.726	0.235	0.433	0.275
185	V09.MA	REV Day 1	1	2019-06-22	11.4	2.807	0.246	0.407	0.608
186	V09.MB	REV Day 1	1	2019-06-22	120	30.682	0.256	0.462	0.019
187	V09.MC	REV Day 1	1	2019-06-22	120	32.906	0.274	0.442	0.048
188	V09.MD	REV Day 1	1	2019-06-22	83.5	20.302	0.243	0.446	0.084
189	V09.ME	REV Day 1	1	2019-06-22	57.5	19.936	0.346	0.541	0.079
190	V09.MA	REV Day 1	2	2019-06-22	16.9	4.108	0.243	0.388	0.425
191	V09.MB	REV Day 1	2	2019-06-22	120	27.907	0.233	0.411	0.065
192	V09.MC	REV Day 1	2	2019-06-22	11.8	2.049	0.173	0.394	0.79
193	V09.MD	REV Day 1	2	2019-06-22	8.9	1.63	0.183	0.42	0.887
194	V09.ME	REV Day 1	2	2019-06-22	10	2.44	0.243	0.414	0.663
195	V09.MA	REV Day 1	3	2019-06-22	87.2	24.6	0.282	0.441	0.058
196	V09.MB	REV Day 1	3	2019-06-22	120	26.543	0.221	0.424	0.018
197	V09.MC	REV Day 1	3	2019-06-22	9.6	1.464	0.152	0.34	0.803
198	V09.MD	REV Day 1	3	2019-06-22	6.5	1.255	0.192	0.388	0.936
199	V09.ME	REV Day 1	3	2019-06-22	10.4	2.349	0.226	0.414	0.571
200	V09.MA	REV Day 1	4	2019-06-22	34.4	8.838	0.257	0.437	0.133
201	V09.MB	REV Day 1	4	2019-06-22	120	20.974	0.175	0.394	0.031
202	V09.MC	REV Day 1	4	2019-06-22	14.6	2.788	0.191	0.348	0.451
203	V09.MD	REV Day 1	4	2019-06-22	18.2	3.34	0.184	0.359	0.37
204	V09.ME	REV Day 1	4	2019-06-22	29.6	8.096	0.274	0.465	0.151
205	V10.MA	REV Day 1	1	2019-06-29	34.6	10.448	0.302	0.492	0.156
206	V10.MB	REV Day 1	1	2019-06-29	79	22.748	0.288	0.543	0.074
207	V10.MC	REV Day 1	1	2019-06-29	46.1	18.667	0.405	0.595	0.081
208	V10.MD	REV Day 1	1	2019-06-29	120	45.991	0.383	0.586	0.007
209	V10.ME	REV Day 1	1	2019-06-29	37.8	10.184	0.27	0.482	0.164
210	V10.FA	REV Day 1	1	2019-06-29	120	38.944	0.325	0.535	0.025
211	V10.FB	REV Day 1	1	2019-06-29	34.4	12.014	0.349	0.592	0.135
212	V10.FC	REV Day 1	1	2019-06-29	101.9	36.923	0.363	0.561	0.045
213	V10.FD	REV Day 1	1	2019-06-29	120	39.301	0.328	0.572	0.039
214	V10.FE	REV Day 1	1	2019-06-29	120	38.528	0.321	0.52	0.024
215	V10.MA	REV Day 1	2	2019-06-29	16.7	4.619	0.276	0.515	0.339
216	V10.MB	REV Day 1	2	2019-06-29	16.5	4.843	0.294	0.465	0.339
217	V10.MC	REV Day 1	2	2019-06-29	22.4	7.614	0.34	0.549	0.22
218	V10.MD	REV Day 1	2	2019-06-29	120	42.647	0.355	0.545	0.051
219	V10.ME	REV Day 1	2	2019-06-29	75.7	22.555	0.298	0.481	0.072
220	V10.FA	REV Day 1	2	2019-06-29	42.4	12.799	0.302	0.502	0.128
221	V10.FB	REV Day 1	2	2019-06-29	14.3	4.19	0.293	0.494	0.37
222	V10.FC	REV Day 1	2	2019-06-29	11.5	3.487	0.303	0.504	0.444
223	V10.FD	REV Day 1	2	2019-06-29	114.3	37.264	0.326	0.58	0.046
224	V10.FE	REV Day 1	2	2019-06-29	56.9	16.607	0.292	0.487	0.101
225	V10.MA	REV Day 1	3	2019-06-29	16.3	3.994	0.245	0.448	0.324
226	V10.MB	REV Day 1	3	2019-06-29	68.4	22.727	0.332	0.51	0.056
227	V10.MC	REV Day 1	3	2019-06-29	120	42.834	0.357	0.594	0.033
228	V10.MD	REV Day 1	3	2019-06-29	120	43.651	0.364	0.545	0.004
229	V10.ME	REV Day 1	3	2019-06-29	11.2	2.667	0.238	0.419	0.484
230	V10.FA	REV Day 1	3	2019-06-29	17.4	5.322	0.305	0.475	0.252
231	V10.FB	REV Day 1	3	2019-06-29	12.6	3.842	0.305	0.559	0.323
232	V10.FC	REV Day 1	3	2019-06-29	8.6	1.947	0.227	0.44	0.657
233	V10.FD	REV Day 1	3	2019-06-29	19.9	5.465	0.274	0.518	0.243
234	V10.FE	REV Day 1	3	2019-06-29	30.2	8.981	0.297	0.454	0.146
235	V10.MA	REV Day 1	4	2019-06-29	51.4	14.902	0.29	0.473	0.086
236	V10.MB	REV Day 1	4	2019-06-29	11.9	2.87	0.242	0.416	0.439
237	V10.MC	REV Day 1	4	2019-06-29	40.8	14.333	0.351	0.56	0.085
238	V10.MD	REV Day 1	4	2019-06-29	120	41.047	0.342	0.556	0.046
239	V10.ME	REV Day 1	4	2019-06-29	11.1	2.489	0.224	0.432	0.491
240	V10.FA	REV Day 1	4	2019-06-29	13.8	3.176	0.23	0.473	0.383
241	V10.FB	REV Day 1	4	2019-06-29	16.2	5.025	0.31	0.532	0.263
242	V10.FC	REV Day 1	4	2019-06-29	15	4.059	0.271	0.451	0.311
243	V10.FD	REV Day 1	4	2019-06-29	16.1	4.434	0.275	0.47	0.305
244	V10.FE	REV Day 1	4	2019-06-29	19.5	5.515	0.283	0.489	0.222
245	V11.MA	REV Day 1	1	2019-07-06	58.2	13.89	0.239	0.411	0.122
246	V11.MB	REV Day 1	1	2019-07-06	120	30.812	0.257	0.392	0.068
247	V11.MC	REV Day 1	1	2019-07-06	40.3	13.055	0.324	0.541	0.12
248	V11.MD	REV Day 1	1	2019-07-06	17.4	3.86	0.222	0.347	0.436
249	V11.ME	REV Day 1	1	2019-07-06	120	40.574	0.338	0.544	0.045
250	V11.FA	REV Day 1	1	2019-07-06	120	30.631	0.255	0.453	0.01
251	V11.FB	REV Day 1	1	2019-07-06	120	26.952	0.225	0.414	0.009
252	V11.FC	REV Day 1	1	2019-07-06	120	45.345	0.378	0.545	0.028
253	V11.FD	REV Day 1	1	2019-07-06	120	39.66	0.33	0.563	0.039
254	V11.FE	REV Day 1	1	2019-07-06	120	30.557	0.255	0.419	0.024
255	V11.MA	REV Day 1	2	2019-07-06	17.5	3.02	0.172	0.445	0.53
256	V11.MB	REV Day 1	2	2019-07-06	55.5	12.458	0.225	0.391	0.132
257	V11.MC	REV Day 1	2	2019-07-06	7.8	1.82	0.232	0.481	0.869
258	V11.MD	REV Day 1	2	2019-07-06	19.1	3.735	0.196	0.361	0.355
259	V11.ME	REV Day 1	2	2019-07-06	120	38.177	0.318	0.486	0.019
260	V11.FA	REV Day 1	2	2019-07-06	91.9	26.692	0.29	0.453	0.061
261	V11.FB	REV Day 1	2	2019-07-06	89.8	20.888	0.233	0.411	0.073
262	V11.FC	REV Day 1	2	2019-07-06	120	41.673	0.347	0.512	0.045
263	V11.FD	REV Day 1	2	2019-07-06	120	40.325	0.336	0.525	0.054
264	V11.FE	REV Day 1	2	2019-07-06	51.6	12.454	0.241	0.471	0.131
265	V11.MA	REV Day 1	3	2019-07-06	31.4	7.948	0.253	0.433	0.158
266	V11.MB	REV Day 1	3	2019-07-06	13	3.19	0.245	0.363	0.419
267	V11.MC	REV Day 1	3	2019-07-06	6.1	1.354	0.22	0.454	0.932
268	V11.MD	REV Day 1	3	2019-07-06	13.1	3.141	0.24	0.378	0.404
269	V11.ME	REV Day 1	3	2019-07-06	120	38.547	0.321	0.543	0.04
270	V11.FA	REV Day 1	3	2019-07-06	14.6	2.792	0.191	0.447	0.476
271	V11.FB	REV Day 1	3	2019-07-06	22.1	4.527	0.205	0.381	0.293
272	V11.FC	REV Day 1	3	2019-07-06	87.4	28.225	0.323	0.549	0.047
273	V11.FD	REV Day 1	3	2019-07-06	91.6	27.753	0.303	0.507	0.048
274	V11.FE	REV Day 1	3	2019-07-06	29.2	6.519	0.223	0.4	0.194
275	V11.MA	REV Day 1	4	2019-07-06	16.8	3.894	0.232	0.408	0.33
276	V11.MB	REV Day 1	4	2019-07-06	82.2	19.632	0.239	0.447	0.063
277	V11.MC	REV Day 1	4	2019-07-06	17.7	5.138	0.291	0.477	0.224
278	V11.MD	REV Day 1	4	2019-07-06	33.2	9.244	0.279	0.404	0.135
279	V11.ME	REV Day 1	4	2019-07-06	38.8	10.67	0.275	0.486	0.119
280	V11.FA	REV Day 1	4	2019-07-06	9.3	1.813	0.194	0.384	0.686
281	V11.FB	REV Day 1	4	2019-07-06	32.1	8.051	0.251	0.403	0.157
282	V11.FC	REV Day 1	4	2019-07-06	18.2	4.327	0.237	0.504	0.301
283	V11.FD	REV Day 1	4	2019-07-06	7.1	1.637	0.231	0.49	0.759
284	V11.FE	REV Day 1	4	2019-07-06	40.6	7.405	0.183	0.354	0.165
285	V12.MA	REV Day 1	1	2019-07-13	120	36.555	0.305	0.474	0.019
286	V12.MB	REV Day 1	1	2019-07-13	120	30.664	0.256	0.446	0.007
287	V12.MC	REV Day 1	1	2019-07-13	73.1	17.082	0.234	0.453	0.096
288	V12.MD	REV Day 1	1	2019-07-13	120	31.368	0.261	0.506	0.02
289	V12.ME	REV Day 1	1	2019-07-13	120	40.101	0.334	0.486	0.03
290	V12.FA	REV Day 1	1	2019-07-13	120	31.868	0.266	0.513	0.024
291	V12.FB	REV Day 1	1	2019-07-13	72.9	15.896	0.218	0.555	0.106
292	V12.FC	REV Day 1	1	2019-07-13	120	35.362	0.295	0.478	0.055
293	V12.FD	REV Day 1	1	2019-07-13	120	27.851	0.232	0.427	0.038
294	V12.FE	REV Day 1	1	2019-07-13	120	40.598	0.338	0.545	0.005
295	V12.MA	REV Day 1	2	2019-07-13	52.6	12.882	0.245	0.416	0.127
296	V12.MB	REV Day 1	2	2019-07-13	120	24.861	0.207	0.465	0.047
297	V12.MC	REV Day 1	2	2019-07-13	15.1	2.912	0.192	0.394	0.552
298	V12.MD	REV Day 1	2	2019-07-13	120	25.461	0.212	0.682	0.058
299	V12.ME	REV Day 1	2	2019-07-13	64.2	21.095	0.329	0.466	0.079
300	V12.FA	REV Day 1	2	2019-07-13	58.2	12.565	0.216	0.45	0.125
301	V12.FB	REV Day 1	2	2019-07-13	26.5	4.388	0.166	0.475	0.371
302	V12.FC	REV Day 1	2	2019-07-13	120	37.169	0.31	0.602	0.051
303	V12.FD	REV Day 1	2	2019-07-13	120	33.219	0.277	0.634	0.025
304	V12.FE	REV Day 1	2	2019-07-13	32.9	9.074	0.276	0.483	0.18
305	V12.MA	REV Day 1	3	2019-07-13	18.3	4.355	0.238	0.417	0.296
306	V12.MB	REV Day 1	3	2019-07-13	13.5	2.208	0.163	0.377	0.575
307	V12.MC	REV Day 1	3	2019-07-13	18.5	3.843	0.208	0.388	0.337
308	V12.MD	REV Day 1	3	2019-07-13	67.5	15.748	0.233	0.382	0.083
309	V12.ME	REV Day 1	3	2019-07-13	103.6	32.575	0.314	0.483	0.051
310	V12.FA	REV Day 1	3	2019-07-13	10.5	2.037	0.194	0.416	0.663
311	V12.FB	REV Day 1	3	2019-07-13	118.6	33.159	0.28	0.548	0.04
312	V12.FC	REV Day 1	3	2019-07-13	120	36.703	0.306	0.484	0.026
313	V12.FD	REV Day 1	3	2019-07-13	120	34.637	0.289	0.478	0.05
314	V12.FE	REV Day 1	3	2019-07-13	48.6	14.069	0.289	0.53	0.092
315	V12.MA	REV Day 1	4	2019-07-13	9.8	1.486	0.152	0.296	0.804
316	V12.MB	REV Day 1	4	2019-07-13	18.4	3.496	0.19	0.37	0.36
317	V12.MC	REV Day 1	4	2019-07-13	8.9	1.547	0.174	0.346	0.799
318	V12.MD	REV Day 1	4	2019-07-13	120	30.386	0.253	0.453	0.067
319	V12.ME	REV Day 1	4	2019-07-13	30.8	7.233	0.235	0.435	0.173
320	V12.FA	REV Day 1	4	2019-07-13	16.8	3.253	0.193	0.37	0.416
321	V12.FB	REV Day 1	4	2019-07-13	12.7	2.081	0.164	0.434	0.611
322	V12.FC	REV Day 1	4	2019-07-13	120	32.815	0.273	0.505	0.043
323	V12.FD	REV Day 1	4	2019-07-13	26.9	6.33	0.235	0.438	0.207
324	V12.FE	REV Day 1	4	2019-07-13	29.8	8.994	0.302	0.521	0.15
325	V13.MA	REV Day 1	1	2019-07-20	83.6	20.735	0.248	0.509	0.076
326	V13.MB	REV Day 1	1	2019-07-20	120	34.533	0.288	0.5	0.062
327	V13.MC	REV Day 1	1	2019-07-20	120	27.825	0.232	0.513	0.018
328	V13.MD	REV Day 1	1	2019-07-20	120	37.24	0.31	0.534	0.007
329	V13.ME	REV Day 1	1	2019-07-20	63.1	14.501	0.23	0.497	0.109
330	V13.FA	REV Day 1	1	2019-07-20	120	41.114	0.343	0.538	0.019
331	V13.FB	REV Day 1	1	2019-07-20	120	34.463	0.287	0.475	0.018
332	V13.FC	REV Day 1	1	2019-07-20	120	34.274	0.286	0.552	0.054
333	V13.FD	REV Day 1	1	2019-07-20	120	36.287	0.302	0.5	0.041
334	V13.FE	REV Day 1	1	2019-07-20	120	40.902	0.341	0.535	0.009
335	V13.MA	REV Day 1	2	2019-07-20	15.8	3.04	0.192	0.479	0.511
336	V13.MB	REV Day 1	2	2019-07-20	120	37.083	0.309	0.513	0.034
337	V13.MC	REV Day 1	2	2019-07-20	120	30.562	0.255	0.515	0.014
338	V13.MD	REV Day 1	2	2019-07-20	52.6	14.636	0.278	0.497	0.11
339	V13.ME	REV Day 1	2	2019-07-20	19.5	3.673	0.188	0.354	0.455
340	V13.FA	REV Day 1	2	2019-07-20	120	31.956	0.266	0.491	0.06
341	V13.FB	REV Day 1	2	2019-07-20	120	28.688	0.239	0.49	0.068
342	V13.FC	REV Day 1	2	2019-07-20	42.8	9.999	0.233	0.516	0.171
343	V13.FD	REV Day 1	2	2019-07-20	120	37.477	0.312	0.537	0.033
344	V13.FE	REV Day 1	2	2019-07-20	43.9	12.718	0.289	0.515	0.123
345	V13.MA	REV Day 1	3	2019-07-20	21	4.703	0.224	0.468	0.276
346	V13.MB	REV Day 1	3	2019-07-20	27	6.279	0.232	0.473	0.213
347	V13.MC	REV Day 1	3	2019-07-20	120	26.693	0.222	0.458	0.063
348	V13.MD	REV Day 1	3	2019-07-20	15.3	3.697	0.241	0.473	0.355
349	V13.ME	REV Day 1	3	2019-07-20	53.9	14.645	0.272	0.483	0.092
350	V13.FA	REV Day 1	3	2019-07-20	120	34.833	0.29	0.518	0.044
351	V13.FB	REV Day 1	3	2019-07-20	120	28.965	0.241	0.681	0.076
352	V13.FC	REV Day 1	3	2019-07-20	86.2	24.724	0.287	0.508	0.053
353	V13.FD	REV Day 1	3	2019-07-20	120	32.177	0.268	0.543	0.05
354	V13.FE	REV Day 1	3	2019-07-20	89.9	29.202	0.325	0.514	0.046
355	V13.MA	REV Day 1	4	2019-07-20	18	4.638	0.257	0.438	0.27
356	V13.MB	REV Day 1	4	2019-07-20	13.5	2.135	0.158	0.463	0.579
357	V13.MC	REV Day 1	4	2019-07-20	120	27.077	0.226	0.49	0.032
358	V13.MD	REV Day 1	4	2019-07-20	12.4	2.011	0.162	0.464	0.636
359	V13.ME	REV Day 1	4	2019-07-20	23.9	4.949	0.207	0.436	0.255
360	V13.FA	REV Day 1	4	2019-07-20	99.4	25.501	0.257	0.503	0.05
361	V13.FB	REV Day 1	4	2019-07-20	19.7	4.442	0.225	0.455	0.285
362	V13.FC	REV Day 1	4	2019-07-20	44.2	12.556	0.284	0.449	0.103
363	V13.FD	REV Day 1	4	2019-07-20	114	32.874	0.288	0.532	0.038
364	V13.FE	REV Day 1	4	2019-07-20	15.3	3.978	0.26	0.475	0.32
365	V14.MA	REV Day 1	1	2019-07-27	75	25.146	0.335	0.521	0.066
366	V14.MB	REV Day 1	1	2019-07-27	62.1	20.952	0.338	0.503	0.079
367	V14.MC	REV Day 1	1	2019-07-27	59.7	16.228	0.272	0.487	0.102
368	V14.MD	REV Day 1	1	2019-07-27	16.9	3.892	0.231	0.436	0.399
369	V14.ME	REV Day 1	1	2019-07-27	30.6	7.812	0.255	0.483	0.199
370	V14.FA	REV Day 1	1	2019-07-27	120	32.813	0.273	0.491	0.03
371	V14.FB	REV Day 1	1	2019-07-27	120	34.139	0.284	0.521	0.009
372	V14.FC	REV Day 1	1	2019-07-27	120	36.065	0.301	0.483	0.039
373	V14.FD	REV Day 1	1	2019-07-27	120	42.109	0.351	0.52	0.034
374	V14.FE	REV Day 1	1	2019-07-27	115.1	31.408	0.273	0.631	0.054
375	V14.MA	REV Day 1	2	2019-07-27	15.8	3.136	0.199	0.452	0.526
376	V14.MB	REV Day 1	2	2019-07-27	38.6	12.069	0.313	0.479	0.132
377	V14.MC	REV Day 1	2	2019-07-27	12.9	2.935	0.228	0.454	0.565
378	V14.MD	REV Day 1	2	2019-07-27	87.3	27.97	0.32	0.516	0.058
379	V14.ME	REV Day 1	2	2019-07-27	19.8	4.103	0.207	0.426	0.386
380	V14.FA	REV Day 1	2	2019-07-27	120	30.337	0.253	0.503	0.007
381	V14.FB	REV Day 1	2	2019-07-27	98.2	23.791	0.242	0.558	0.068
382	V14.FC	REV Day 1	2	2019-07-27	103.3	31.604	0.306	0.492	0.045
383	V14.FD	REV Day 1	2	2019-07-27	19.4	4.793	0.248	0.473	0.361
384	V14.FE	REV Day 1	2	2019-07-27	11.8	2.004	0.17	0.428	0.813
385	V14.MA	REV Day 1	3	2019-07-27	24.4	6.131	0.251	0.414	0.217
386	V14.MB	REV Day 1	3	2019-07-27	33.4	7.776	0.233	0.449	0.173
387	V14.MC	REV Day 1	3	2019-07-27	26.7	6.942	0.26	0.45	0.186
388	V14.MD	REV Day 1	3	2019-07-27	11.9	2.352	0.198	0.469	0.559
389	V14.ME	REV Day 1	3	2019-07-27	29.1	6.828	0.235	0.411	0.2
390	V14.FA	REV Day 1	3	2019-07-27	120	27.818	0.232	0.516	0.033
391	V14.FB	REV Day 1	3	2019-07-27	13.7	2.99	0.218	0.456	0.465
392	V14.FC	REV Day 1	3	2019-07-27	77.5	25.36	0.327	0.472	0.054
393	V14.FD	REV Day 1	3	2019-07-27	15.7	4.387	0.28	0.473	0.321
394	V14.FE	REV Day 1	3	2019-07-27	12.5	2.977	0.238	0.446	0.455
395	V14.MA	REV Day 1	4	2019-07-27	14.8	3.474	0.235	0.443	0.359
396	V14.MB	REV Day 1	4	2019-07-27	10.8	2.784	0.258	0.474	0.442
397	V14.MC	REV Day 1	4	2019-07-27	34.2	9.231	0.27	0.434	0.111
398	V14.MD	REV Day 1	4	2019-07-27	23.7	6.982	0.295	0.486	0.188
399	V14.ME	REV Day 1	4	2019-07-27	10.1	1.692	0.168	0.305	0.702
400	V14.FA	REV Day 1	4	2019-07-27	94.7	21.955	0.232	0.46	0.062
401	V14.FB	REV Day 1	4	2019-07-27	49.9	12.231	0.245	0.457	0.108
402	V14.FC	REV Day 1	4	2019-07-27	41.6	10.821	0.26	0.464	0.121
403	V14.FD	REV Day 1	4	2019-07-27	45.5	14.808	0.326	0.501	0.092
404	V14.FE	REV Day 1	4	2019-07-27	18.1	3.738	0.207	0.401	0.348
405	V15.MA	REV Day 1	1	2019-08-04	104.4	32.515	0.311	0.46	0.046
406	V15.MB	REV Day 1	1	2019-08-04	120	35.793	0.298	0.446	0.03
407	V15.MC	REV Day 1	1	2019-08-04	101.1	31.959	0.316	0.451	0.053
408	V15.MD	REV Day 1	1	2019-08-04	120	38.922	0.324	0.529	0.051
409	V15.ME	REV Day 1	1	2019-08-04	120	42.791	0.357	0.509	0.014
410	V15.FA	REV Day 1	1	2019-08-04	120	33.458	0.279	0.441	0.054
411	V15.FB	REV Day 1	1	2019-08-04	120	38.371	0.32	0.507	0.043
412	V15.FC	REV Day 1	1	2019-08-04	120	26.661	0.222	0.517	0.031
413	V15.FD	REV Day 1	1	2019-08-04	120	33.75	0.281	0.534	0.04
414	V15.FE	REV Day 1	1	2019-08-04	120	34.842	0.29	0.496	0.038
415	V15.MA	REV Day 1	2	2019-08-04	8.9	1.877	0.212	0.363	0.856
416	V15.MB	REV Day 1	2	2019-08-04	41	9.266	0.226	0.436	0.182
417	V15.MC	REV Day 1	2	2019-08-04	29.5	9.157	0.31	0.461	0.17
418	V15.MD	REV Day 1	2	2019-08-04	41.8	9.726	0.233	0.507	0.178
419	V15.ME	REV Day 1	2	2019-08-04	23.9	6.292	0.264	0.498	0.238
420	V15.FA	REV Day 1	2	2019-08-04	120	33.547	0.28	0.463	0.025
421	V15.FB	REV Day 1	2	2019-08-04	42.6	13.77	0.323	0.518	0.126
422	V15.FC	REV Day 1	2	2019-08-04	11.6	2.675	0.231	0.418	0.622
423	V15.FD	REV Day 1	2	2019-08-04	120	26.824	0.224	0.534	0.07
424	V15.FE	REV Day 1	2	2019-08-04	50	14.877	0.298	0.524	0.116
425	V15.MA	REV Day 1	3	2019-08-04	42.8	10.702	0.25	0.428	0.13
426	V15.MB	REV Day 1	3	2019-08-04	12.7	2.914	0.23	0.397	0.48
427	V15.MC	REV Day 1	3	2019-08-04	120	39.405	0.328	0.464	0.055
428	V15.MD	REV Day 1	3	2019-08-04	19.4	5.721	0.295	0.46	0.226
429	V15.ME	REV Day 1	3	2019-08-04	7	1.557	0.221	0.44	0.77
430	V15.FA	REV Day 1	3	2019-08-04	120	30.948	0.258	0.474	0.043
431	V15.FB	REV Day 1	3	2019-08-04	12.6	3.542	0.282	0.517	0.349
432	V15.FC	REV Day 1	3	2019-08-04	38.8	9.737	0.251	0.436	0.146
433	V15.FD	REV Day 1	3	2019-08-04	31.8	9.264	0.291	0.559	0.153
434	V15.FE	REV Day 1	3	2019-08-04	41.6	12.119	0.291	0.488	0.109
435	V15.MA	REV Day 1	4	2019-08-04	8	1.56	0.194	0.489	0.769
436	V15.MB	REV Day 1	4	2019-08-04	8.7	1.634	0.187	0.374	0.753
437	V15.MC	REV Day 1	4	2019-08-04	8.6	1.806	0.21	0.439	0.721
438	V15.MD	REV Day 1	4	2019-08-04	10	2.616	0.263	0.504	0.463
439	V15.ME	REV Day 1	4	2019-08-04	8	1.487	0.186	0.467	0.762
440	V15.FA	REV Day 1	4	2019-08-04	12.9	2.22	0.173	0.318	0.552
441	V15.FB	REV Day 1	4	2019-08-04	9.9	2.331	0.235	0.481	0.568
442	V15.FC	REV Day 1	4	2019-08-04	8.4	1.639	0.196	0.396	0.735
443	V15.FD	REV Day 1	4	2019-08-04	18.3	4.546	0.249	0.474	0.273
444	V15.FE	REV Day 1	4	2019-08-04	15.9	3.467	0.218	0.44	0.378
445	V16.MA	REV Day 1	1	2019-08-10	120	22.733	0.189	0.391	0.045
446	V16.MB	REV Day 1	1	2019-08-10	120	32.392	0.27	0.514	0.017
447	V16.MC	REV Day 1	1	2019-08-10	120	30.025	0.25	0.464	0.075
448	V16.MD	REV Day 1	1	2019-08-10	120	33.918	0.283	0.46	0.048
449	V16.ME	REV Day 1	1	2019-08-10	105.9	23.329	0.22	0.443	0.067
450	V16.FA	REV Day 1	1	2019-08-10	120	28.744	0.24	0.456	0.038
451	V16.FB	REV Day 1	1	2019-08-10	120	31.914	0.266	0.45	0.035
452	V16.FC	REV Day 1	1	2019-08-10	120	30.159	0.251	0.472	0.05
453	V16.FD	REV Day 1	1	2019-08-10	70.3	18.739	0.267	0.51	0.088
454	V16.FE	REV Day 1	1	2019-08-10	120	29.411	0.245	0.462	0.066
455	V16.MA	REV Day 1	2	2019-08-10	120	25.402	0.212	0.412	0.043
456	V16.MB	REV Day 1	2	2019-08-10	81.5	23.002	0.282	0.5	0.072
457	V16.MC	REV Day 1	2	2019-08-10	120	30.293	0.252	0.456	0.051
458	V16.MD	REV Day 1	2	2019-08-10	14.3	2.743	0.192	0.355	0.619
459	V16.ME	REV Day 1	2	2019-08-10	17.2	2.343	0.137	0.342	0.664
460	V16.FA	REV Day 1	2	2019-08-10	19.7	3.67	0.187	0.43	0.467
461	V16.FB	REV Day 1	2	2019-08-10	120	27.246	0.227	0.469	0.018
462	V16.FC	REV Day 1	2	2019-08-10	120	27.036	0.225	0.441	0.032
463	V16.FD	REV Day 1	2	2019-08-10	14.4	2.398	0.166	0.443	0.71
464	V16.FE	REV Day 1	2	2019-08-10	120	31.358	0.261	0.523	0.034
465	V16.MA	REV Day 1	3	2019-08-10	46.4	6.684	0.144	0.419	0.206
466	V16.MB	REV Day 1	3	2019-08-10	89.2	24.249	0.272	0.467	0.053
467	V16.MC	REV Day 1	3	2019-08-10	16.5	3.831	0.232	0.45	0.349
468	V16.MD	REV Day 1	3	2019-08-10	8.9	1.672	0.188	0.371	0.83
469	V16.ME	REV Day 1	3	2019-08-10	11.5	1.734	0.15	0.312	0.786
470	V16.FA	REV Day 1	3	2019-08-10	9.1	1.54	0.169	0.377	0.862
471	V16.FB	REV Day 1	3	2019-08-10	120	29.731	0.248	0.47	0.04
472	V16.FC	REV Day 1	3	2019-08-10	120	29.373	0.245	0.472	0.077
473	V16.FD	REV Day 1	3	2019-08-10	16.4	3.287	0.201	0.426	0.42
474	V16.FE	REV Day 1	3	2019-08-10	50.7	11.102	0.219	0.406	0.118
475	V16.MA	REV Day 1	4	2019-08-10	15.8	2.324	0.147	0.385	0.571
476	V16.MB	REV Day 1	4	2019-08-10	48.2	12.581	0.261	0.483	0.099
477	V16.MC	REV Day 1	4	2019-08-10	27.4	5.919	0.216	0.401	0.215
478	V16.MD	REV Day 1	4	2019-08-10	12	2.144	0.178	0.322	0.591
479	V16.ME	REV Day 1	4	2019-08-10	12.6	1.797	0.143	0.306	0.716
480	V16.FA	REV Day 1	4	2019-08-10	10.7	1.54	0.144	0.345	0.869
481	V16.FB	REV Day 1	4	2019-08-10	120	29.989	0.25	0.451	0.014
482	V16.FC	REV Day 1	4	2019-08-10	120	31.027	0.259	0.452	0.055
483	V16.FD	REV Day 1	4	2019-08-10	33.8	8.231	0.244	0.458	0.153
484	V16.FE	REV Day 1	4	2019-08-10	11.4	1.832	0.161	0.434	0.721
485	V17.MA	REV Day 1	1	2019-08-17	120	32.544	0.271	0.419	0.052
486	V17.MF	REV Day 1	1	2019-08-17	120	31.901	0.266	0.443	0.02
488	V17.MC	REV Day 1	1	2019-08-17	50.6	13.748	0.272	0.47	0.12
489	V17.ME	REV Day 1	1	2019-08-17	120	34.533	0.288	0.488	0.006
490	V17.FA	REV Day 1	1	2019-08-17	120	36.27	0.302	0.484	0.018
491	V17.FF	REV Day 1	1	2019-08-17	120	32.443	0.27	0.481	0.034
492	V17.FC	REV Day 1	1	2019-08-17	56.1	16.276	0.29	0.451	0.099
493	V17.FD	REV Day 1	1	2019-08-17	120	29.743	0.248	0.504	0.036
494	V17.FE	REV Day 1	1	2019-08-17	120	37.78	0.315	0.571	0.012
495	V17.MD	REV Day 1	1	2019-08-17	120	41.439	0.345	0.499	0.026
496	V17.MA	REV Day 1	2	2019-08-17	23	6.396	0.278	0.448	0.256
497	V17.MF	REV Day 1	2	2019-08-17	120	30.071	0.251	0.429	0.035
498	V17.MC	REV Day 1	2	2019-08-17	8.7	1.654	0.189	0.389	0.952
499	V17.MD	REV Day 1	2	2019-08-17	8.6	2.25	0.261	0.461	0.765
500	V17.ME	REV Day 1	2	2019-08-17	120	33.614	0.28	0.504	0.036
501	V17.FA	REV Day 1	2	2019-08-17	29.8	8.857	0.298	0.502	0.197
502	V17.FF	REV Day 1	2	2019-08-17	17.7	4.421	0.25	0.476	0.382
503	V17.FC	REV Day 1	2	2019-08-17	23.7	6.073	0.256	0.42	0.277
504	V17.FD	REV Day 1	2	2019-08-17	117.5	16.462	0.14	0.457	0.105
505	V17.FE	REV Day 1	2	2019-08-17	120	35.831	0.299	0.515	0.044
506	V17.MA	REV Day 1	3	2019-08-17	46.3	12.253	0.264	0.387	0.11
508	V17.MF	REV Day 1	3	2019-08-17	86	22.378	0.26	0.44	0.062
509	V17.MC	REV Day 1	3	2019-08-17	58.5	15.664	0.268	0.445	0.082
510	V17.MD	REV Day 1	3	2019-08-17	9.4	2.139	0.228	0.435	0.576
511	V17.ME	REV Day 1	3	2019-08-17	42.7	12.913	0.302	0.455	0.105
512	V17.FA	REV Day 1	3	2019-08-17	12.8	3.33	0.26	0.508	0.416
513	V17.FF	REV Day 1	3	2019-08-17	101.9	23.207	0.228	0.459	0.06
514	V17.FC	REV Day 1	3	2019-08-17	43.9	12.857	0.293	0.427	0.11
515	V17.FD	REV Day 1	3	2019-08-17	120	14.289	0.119	0.508	0.05
516	V17.FE	REV Day 1	3	2019-08-17	120	33.171	0.276	0.578	0.046
518	V17.MA	REV Day 1	4	2019-08-17	18.5	4.334	0.234	0.385	0.263
519	V17.MF	REV Day 1	4	2019-08-17	17.8	3.756	0.211	0.378	0.321
520	V17.MC	REV Day 1	4	2019-08-17	12.7	2.507	0.198	0.385	0.496
521	V17.MD	REV Day 1	4	2019-08-17	45	13.221	0.294	0.418	0.093
522	V17.ME	REV Day 1	4	2019-08-17	26.4	6.817	0.258	0.459	0.146
523	V17.FA	REV Day 1	4	2019-08-17	23.4	6.577	0.282	0.465	0.188
524	V17.FF	REV Day 1	4	2019-08-17	117.8	29.221	0.248	0.449	0.038
525	V17.FC	REV Day 1	4	2019-08-17	9.8	1.55	0.158	0.372	0.776
526	V17.FD	REV Day 1	4	2019-08-17	107.9	11.999	0.111	0.483	0.115
527	V17.FE	REV Day 1	4	2019-08-17	27.4	5.337	0.194	0.488	0.244
529	V18.MA	REV Day 1	1	2019-08-24	120	32.813	0.273	0.456	0.012
530	V18.MB	REV Day 1	1	2019-08-24	120	37.583	0.313	0.518	0.028
531	V18.MD	REV Day 1	1	2019-08-24	99.6	31.26	0.314	0.559	0.052
532	V18.FA	REV Day 1	1	2019-08-24	105	28.908	0.275	0.474	0.056
533	V18.FB	REV Day 1	1	2019-08-24	120	37.366	0.311	0.498	0.013
534	V18.FC	REV Day 1	1	2019-08-24	120	34.323	0.286	0.498	0.01
535	V18.FD	REV Day 1	1	2019-08-24	120	41.65	0.347	0.551	0.027
536	V18.FE	REV Day 1	1	2019-08-24	120	38.559	0.321	0.556	0.012
537	V18.MA	REV Day 1	2	2019-08-24	11.7	2.703	0.232	0.43	0.588
538	V18.MB	REV Day 1	2	2019-08-24	100.7	30.951	0.307	0.492	0.05
539	V18.MD	REV Day 1	2	2019-08-24	34.7	8.653	0.249	0.477	0.189
540	V18.FA	REV Day 1	2	2019-08-24	22.2	5.611	0.253	0.462	0.302
541	V18.FB	REV Day 1	2	2019-08-24	15.9	4.326	0.273	0.43	0.391
542	V18.FC	REV Day 1	2	2019-08-24	19.9	4.329	0.218	0.426	0.399
543	V18.FD	REV Day 1	2	2019-08-24	52.6	17.348	0.33	0.507	0.095
544	V18.FE	REV Day 1	2	2019-08-24	61.6	18.734	0.304	0.561	0.087
545	V18.MA	REV Day 1	3	2019-08-24	7.4	1.546	0.209	0.443	0.825
546	V18.MB	REV Day 1	3	2019-08-24	9.7	1.939	0.199	0.414	0.698
547	V18.MD	REV Day 1	3	2019-08-24	59.7	18.026	0.302	0.531	0.071
548	V18.FA	REV Day 1	3	2019-08-24	10.4	2.089	0.201	0.433	0.67
549	V18.FB	REV Day 1	3	2019-08-24	11.7	2.222	0.19	0.358	0.62
550	V18.FC	REV Day 1	3	2019-08-24	35.9	10.525	0.293	0.435	0.133
551	V18.FD	REV Day 1	3	2019-08-24	26.4	7.406	0.28	0.484	0.185
552	V18.FE	REV Day 1	3	2019-08-24	19.9	5.528	0.278	0.483	0.227
553	V18.MA	REV Day 1	4	2019-08-24	9.2	1.247	0.136	0.332	0.855
554	V18.MB	REV Day 1	4	2019-08-24	10.9	2.138	0.196	0.421	0.614
555	V18.MD	REV Day 1	4	2019-08-24	64.3	19.465	0.303	0.561	0.066
556	V18.FA	REV Day 1	4	2019-08-24	10.8	2.218	0.206	0.406	0.542
557	V18.FB	REV Day 1	4	2019-08-24	9.9	1.797	0.181	0.391	0.656
558	V18.FC	REV Day 1	4	2019-08-24	8.6	1.595	0.185	0.396	0.747
559	V18.FD	REV Day 1	4	2019-08-24	7.5	1.807	0.241	0.486	0.738
560	V18.FE	REV Day 1	4	2019-08-24	11.7	2.67	0.227	0.449	0.472
561	V19.MA	REV Day 1	1	2019-08-31	105.2	29.518	0.281	0.473	0.051
562	V19.MB	REV Day 1	1	2019-08-31	120	29.244	0.244	0.389	0.033
563	V19.MC	REV Day 1	1	2019-08-31	120	29.768	0.248	0.419	0.039
564	V19.MD	REV Day 1	1	2019-08-31	120	32.774	0.273	0.432	0.06
565	V19.ME	REV Day 1	1	2019-08-31	120	34.667	0.289	0.433	0.015
566	V19.FA	REV Day 1	1	2019-08-31	74	20.413	0.276	0.57	0.081
567	V19.FB	REV Day 1	1	2019-08-31	104.6	29.687	0.284	0.546	0.055
568	V19.FC	REV Day 1	1	2019-08-31	11.3	3.371	0.298	0.531	0.478
569	V19.FD	REV Day 1	1	2019-08-31	120	34.975	0.291	0.5	0.019
570	V19.FE	REV Day 1	1	2019-08-31	120	37.722	0.314	0.548	0.015
571	V19.MA	REV Day 1	2	2019-08-31	38.5	8.89	0.231	0.423	0.182
572	V19.MB	REV Day 1	2	2019-08-31	23.9	4.596	0.193	0.37	0.331
573	V19.MC	REV Day 1	2	2019-08-31	120	32.232	0.269	0.417	0.062
574	V19.MD	REV Day 1	2	2019-08-31	120	35.476	0.296	0.494	0.043
575	V19.ME	REV Day 1	2	2019-08-31	77.8	21.554	0.277	0.482	0.071
576	V19.FA	REV Day 1	2	2019-08-31	61.6	20.16	0.327	0.543	0.08
577	V19.FB	REV Day 1	2	2019-08-31	28.3	8.06	0.285	0.547	0.208
578	V19.FC	REV Day 1	2	2019-08-31	20.5	6.828	0.334	0.446	0.251
579	V19.FD	REV Day 1	2	2019-08-31	14	3.726	0.267	0.466	0.459
580	V19.FE	REV Day 1	2	2019-08-31	120	37.832	0.315	0.567	0.046
581	V19.MA	REV Day 1	3	2019-08-31	9.5	1.513	0.159	0.287	0.863
582	V19.MB	REV Day 1	3	2019-08-31	9.6	1.635	0.171	0.33	0.784
583	V19.MC	REV Day 1	3	2019-08-31	120	30.744	0.256	0.426	0.07
584	V19.MD	REV Day 1	3	2019-08-31	57.2	14.018	0.245	0.42	0.101
585	V19.ME	REV Day 1	3	2019-08-31	21.8	5.033	0.231	0.402	0.241
586	V19.FA	REV Day 1	3	2019-08-31	69	19.45	0.282	0.535	0.067
587	V19.FB	REV Day 1	3	2019-08-31	9.8	1.88	0.192	0.503	0.704
588	V19.FC	REV Day 1	3	2019-08-31	52.3	18.582	0.355	0.531	0.069
589	V19.FD	REV Day 1	3	2019-08-31	17.5	4.926	0.281	0.433	0.282
590	V19.FE	REV Day 1	3	2019-08-31	27.1	4.179	0.154	0.42	0.311
591	V19.MA	REV Day 1	4	2019-08-31	11.2	1.832	0.164	0.297	0.688
592	V19.MB	REV Day 1	4	2019-08-31	8.7	1.261	0.144	0.318	0.936
593	V19.MC	REV Day 1	4	2019-08-31	120	28.875	0.241	0.405	0.031
594	V19.MD	REV Day 1	4	2019-08-31	16.3	3.372	0.207	0.349	0.363
595	V19.ME	REV Day 1	4	2019-08-31	19.4	4.349	0.225	0.414	0.279
596	V19.FA	REV Day 1	4	2019-08-31	58.6	15.366	0.262	0.528	0.081
597	V19.FB	REV Day 1	4	2019-08-31	12.8	3.864	0.301	0.525	0.324
598	V19.FC	REV Day 1	4	2019-08-31	22.3	7.602	0.341	0.546	0.149
599	V19.FD	REV Day 1	4	2019-08-31	9.3	2.257	0.244	0.437	0.599
600	V19.FE	REV Day 1	4	2019-08-31	9.5	2.141	0.225	0.468	0.585
601	V20.MA	REV Day 1	1	2019-09-07	9.3	2.201	0.236	0.486	0.764
602	V20.MB	REV Day 1	1	2019-09-07	120	38.93	0.324	0.516	0.055
603	V20.MC	REV Day 1	1	2019-09-07	120	34.296	0.286	0.46	0.019
604	V20.MD	REV Day 1	1	2019-09-07	30.3	9.359	0.309	0.495	0.172
605	V20.ME	REV Day 1	1	2019-09-07	120	34.42	0.287	0.475	0.032
606	V20.FA	REV Day 1	1	2019-09-07	120	36.247	0.302	0.508	0.061
607	V20.FB	REV Day 1	1	2019-09-07	120	34.613	0.288	0.538	0.052
608	V20.FC	REV Day 1	1	2019-09-07	45.4	10.046	0.221	0.419	0.168
609	V20.FD	REV Day 1	1	2019-09-07	120	28.04	0.234	0.456	0.041
610	V20.FE	REV Day 1	1	2019-09-07	120	27.749	0.231	0.534	0.043
611	V20.MA	REV Day 1	2	2019-09-07	17.8	2.821	0.158	0.338	0.577
612	V20.MB	REV Day 1	2	2019-09-07	120	37.539	0.313	0.517	0.045
613	V20.MC	REV Day 1	2	2019-09-07	97.1	23.219	0.239	0.408	0.071
614	V20.MD	REV Day 1	2	2019-09-07	64.3	17.321	0.27	0.472	0.098
615	V20.ME	REV Day 1	2	2019-09-07	120	35.752	0.298	0.555	0.061
616	V20.FA	REV Day 1	2	2019-09-07	120	29.826	0.249	0.521	0.047
617	V20.FB	REV Day 1	2	2019-09-07	78.1	19.232	0.246	0.537	0.092
618	V20.FC	REV Day 1	2	2019-09-07	120	30.59	0.255	0.471	0.038
619	V20.FD	REV Day 1	2	2019-09-07	120	26.995	0.225	0.492	0.045
620	V20.FE	REV Day 1	2	2019-09-07	120	26.241	0.219	0.5	0.017
621	V20.MA	REV Day 1	3	2019-09-07	9.3	1.366	0.147	0.343	0.935
622	V20.MB	REV Day 1	3	2019-09-07	119.1	39.797	0.334	0.502	0.031
623	V20.MC	REV Day 1	3	2019-09-07	20.4	3.813	0.187	0.381	0.338
624	V20.MD	REV Day 1	3	2019-09-07	16.8	5.163	0.308	0.448	0.25
625	V20.ME	REV Day 1	3	2019-09-07	36.9	10.58	0.287	0.46	0.125
626	V20.FA	REV Day 1	3	2019-09-07	70.2	17.981	0.256	0.525	0.073
627	V20.FB	REV Day 1	3	2019-09-07	12.8	2.382	0.186	0.431	0.594
628	V20.FC	REV Day 1	3	2019-09-07	40.5	10.611	0.262	0.456	0.133
629	V20.FD	REV Day 1	3	2019-09-07	120	28.578	0.238	0.496	0.029
630	V20.FE	REV Day 1	3	2019-09-07	48.4	8.916	0.184	0.522	0.151
631	V20.MA	REV Day 1	4	2019-09-07	10.4	1.841	0.177	0.323	0.652
632	V20.MB	REV Day 1	4	2019-09-07	12.2	2.337	0.192	0.38	0.547
633	V20.MC	REV Day 1	4	2019-09-07	7.4	1.201	0.162	0.344	0.968
634	V20.MD	REV Day 1	4	2019-09-07	6.4	1.348	0.21	0.442	0.857
635	V20.ME	REV Day 1	4	2019-09-07	19.5	5.783	0.296	0.432	0.238
636	V20.FA	REV Day 1	4	2019-09-07	120	29.102	0.243	0.519	0.049
637	V20.FB	REV Day 1	4	2019-09-07	16.4	3.772	0.23	0.41	0.325
638	V20.FC	REV Day 1	4	2019-09-07	47	12.138	0.258	0.452	0.108
639	V20.FD	REV Day 1	4	2019-09-07	120	26.952	0.225	0.47	0.01
640	V20.FE	REV Day 1	4	2019-09-07	18.8	2.737	0.146	0.332	0.456
641	V21.MA	REV Day 1	1	2019-09-14	110.5	37.835	0.342	0.508	0.029
642	V21.MB	REV Day 1	1	2019-09-14	120	35.169	0.293	0.509	0.047
643	V21.MC	REV Day 1	1	2019-09-14	120	34.478	0.287	0.443	0.024
644	V21.MD	REV Day 1	1	2019-09-14	51.1	13.291	0.26	0.484	0.122
645	V21.ME	REV Day 1	1	2019-09-14	94.5	31.567	0.334	0.498	0.052
646	V21.FA	REV Day 1	1	2019-09-14	106.9	35.336	0.331	0.564	0.048
647	V21.FB	REV Day 1	1	2019-09-14	120	38.397	0.32	0.552	0.018
648	V21.FC	REV Day 1	1	2019-09-14	120	37.183	0.31	0.561	0.037
649	V21.FD	REV Day 1	1	2019-09-14	120	40.666	0.339	0.549	0.033
650	V21.FE	REV Day 1	1	2019-09-14	28.1	7.214	0.257	0.462	0.228
651	V21.MA	REV Day 1	2	2019-09-14	9.1	2.174	0.238	0.4	0.717
652	V21.MB	REV Day 1	2	2019-09-14	40.2	9.79	0.243	0.474	0.169
653	V21.MC	REV Day 1	2	2019-09-14	120	36.433	0.304	0.568	0.014
654	V21.MD	REV Day 1	2	2019-09-14	15	3.516	0.234	0.43	0.462
655	V21.ME	REV Day 1	2	2019-09-14	72.9	26.095	0.358	0.539	0.063
656	V21.FA	REV Day 1	2	2019-09-14	120	37.466	0.312	0.525	0.038
657	V21.FB	REV Day 1	2	2019-09-14	16.3	4.147	0.255	0.442	0.395
658	V21.FC	REV Day 1	2	2019-09-14	120	36.465	0.304	0.552	0.019
659	V21.FD	REV Day 1	2	2019-09-14	13	2.98	0.229	0.548	0.562
660	V21.FE	REV Day 1	2	2019-09-14	120	31.709	0.264	0.508	0.022
661	V21.MA	REV Day 1	3	2019-09-14	10.4	2.5	0.24	0.418	0.512
662	V21.MB	REV Day 1	3	2019-09-14	77.3	21.094	0.273	0.482	0.066
663	V21.MC	REV Day 1	3	2019-09-14	120	32.372	0.27	0.446	0.04
664	V21.MD	REV Day 1	3	2019-09-14	10.6	1.513	0.142	0.401	0.902
665	V21.ME	REV Day 1	3	2019-09-14	22.1	6.133	0.277	0.452	0.219
666	V21.FA	REV Day 1	3	2019-09-14	120	37.522	0.313	0.565	0.057
667	V21.FB	REV Day 1	3	2019-09-14	29.9	9.311	0.311	0.467	0.151
668	V21.FC	REV Day 1	3	2019-09-14	120	35.508	0.296	0.575	0.065
669	V21.FD	REV Day 1	3	2019-09-14	120	40.105	0.334	0.567	0.045
670	V21.FE	REV Day 1	3	2019-09-14	98.2	27.245	0.277	0.528	0.051
671	V21.MA	REV Day 1	4	2019-09-14	7.3	1.465	0.201	0.387	0.798
672	V21.MB	REV Day 1	4	2019-09-14	30.6	7.802	0.255	0.482	0.171
673	V21.MC	REV Day 1	4	2019-09-14	120	34.22	0.285	0.461	0.037
674	V21.MD	REV Day 1	4	2019-09-14	21.2	4.777	0.225	0.373	0.265
675	V21.ME	REV Day 1	4	2019-09-14	6.8	1.233	0.182	0.34	0.928
676	V21.FA	REV Day 1	4	2019-09-14	120	33.375	0.278	0.564	0.006
677	V21.FB	REV Day 1	4	2019-09-14	29.7	8.682	0.292	0.449	0.15
678	V21.FC	REV Day 1	4	2019-09-14	91.9	24.761	0.269	0.577	0.054
679	V21.FD	REV Day 1	4	2019-09-14	25.3	7.17	0.284	0.508	0.177
680	V21.FE	REV Day 1	4	2019-09-14	42.9	13.384	0.312	0.545	0.096
681	V22.MA	REV Day 1	1	2019-09-21	120	41.394	0.345	0.522	0.031
682	V22.MB	REV Day 1	1	2019-09-21	34.4	10.546	0.306	0.482	0.161
683	V22.MC	REV Day 1	1	2019-09-21	120	40.573	0.338	0.533	0.022
684	V22.MD	REV Day 1	1	2019-09-21	120	39.979	0.333	0.527	0.043
685	V22.ME	REV Day 1	1	2019-09-21	16.1	4.193	0.261	0.459	0.385
686	V22.FA	REV Day 1	1	2019-09-21	120	35.297	0.294	0.507	0.023
687	V22.FB	REV Day 1	1	2019-09-21	120	37.506	0.313	0.468	0.002
688	V22.FC	REV Day 1	1	2019-09-21	120	43.657	0.364	0.538	0.031
689	V22.FD	REV Day 1	1	2019-09-21	120	36.411	0.303	0.498	0.029
690	V22.FE	REV Day 1	1	2019-09-21	120	39.671	0.331	0.527	0.057
691	V22.MA	REV Day 1	2	2019-09-21	120	37.205	0.31	0.515	0.02
692	V22.MB	REV Day 1	2	2019-09-21	22	6.078	0.276	0.455	0.267
693	V22.MC	REV Day 1	2	2019-09-21	44.5	12.834	0.289	0.472	0.133
694	V22.MD	REV Day 1	2	2019-09-21	120	38.557	0.321	0.437	0.031
695	V22.ME	REV Day 1	2	2019-09-21	38.3	8.16	0.213	0.438	0.192
696	V22.FA	REV Day 1	2	2019-09-21	120	31.536	0.263	0.5	0.033
697	V22.FB	REV Day 1	2	2019-09-21	120	36.479	0.304	0.54	0.063
698	V22.FC	REV Day 1	2	2019-09-21	120	41.332	0.344	0.549	0.034
699	V22.FD	REV Day 1	2	2019-09-21	64.7	20.568	0.318	0.548	0.083
700	V22.FE	REV Day 1	2	2019-09-21	62.5	19.586	0.313	0.534	0.089
701	V22.MA	REV Day 1	3	2019-09-21	120	40.001	0.333	0.487	0.042
702	V22.MB	REV Day 1	3	2019-09-21	106.4	33.195	0.312	0.466	0.039
703	V22.MC	REV Day 1	3	2019-09-21	10.1	2.453	0.242	0.457	0.547
704	V22.MD	REV Day 1	3	2019-09-21	33.2	9.086	0.274	0.405	0.141
705	V22.ME	REV Day 1	3	2019-09-21	7.9	1.572	0.2	0.395	0.851
706	V22.FA	REV Day 1	3	2019-09-21	96.1	26.9	0.28	0.481	0.051
707	V22.FB	REV Day 1	3	2019-09-21	120	31.568	0.263	0.533	0.034
708	V22.FC	REV Day 1	3	2019-09-21	56.2	18.395	0.327	0.533	0.071
709	V22.FD	REV Day 1	3	2019-09-21	25.5	6.26	0.246	0.453	0.24
710	V22.FE	REV Day 1	3	2019-09-21	14.5	3.173	0.22	0.483	0.442
711	V22.MA	REV Day 1	4	2019-09-21	120	39.646	0.33	0.507	0.033
712	V22.MB	REV Day 1	4	2019-09-21	37.5	10.99	0.293	0.473	0.11
713	V22.MC	REV Day 1	4	2019-09-21	35.4	10.902	0.308	0.442	0.123
714	V22.MD	REV Day 1	4	2019-09-21	28.2	8.121	0.288	0.421	0.166
715	V22.ME	REV Day 1	4	2019-09-21	35.5	8.012	0.226	0.403	0.165
716	V22.FA	REV Day 1	4	2019-09-21	29.6	7.571	0.256	0.44	0.177
717	V22.FB	REV Day 1	4	2019-09-21	120	33.67	0.281	0.527	0.004
718	V22.FC	REV Day 1	4	2019-09-21	21.9	5.133	0.234	0.506	0.265
719	V22.FD	REV Day 1	4	2019-09-21	34.1	10.991	0.323	0.485	0.117
720	V22.FE	REV Day 1	4	2019-09-21	26.6	6.59	0.247	0.445	0.193
721	V23.MA	REV Day 1	1	2019-09-28	44.5	10.578	0.238	0.459	0.152
722	V23.MB	REV Day 1	1	2019-09-28	97.4	26.733	0.275	0.463	0.06
723	V23.MC	REV Day 1	1	2019-09-28	97.6	27.575	0.282	0.522	0.059
724	V23.MD	REV Day 1	1	2019-09-28	120	37.603	0.313	0.51	0.04
725	V23.ME	REV Day 1	1	2019-09-28	16.8	5.391	0.321	0.528	0.29
726	V23.FA	REV Day 1	1	2019-09-28	32.7	8.842	0.271	0.45	0.188
727	V23.FB	REV Day 1	1	2019-09-28	120	29.909	0.249	0.536	0.011
728	V23.FC	REV Day 1	1	2019-09-28	48.3	14.627	0.303	0.599	0.116
729	V23.FD	REV Day 1	1	2019-09-28	120	33.385	0.278	0.535	0.022
730	V23.FE	REV Day 1	1	2019-09-28	120	38.904	0.324	0.583	0.031
731	V23.MA	REV Day 1	2	2019-09-28	26.7	5.952	0.223	0.378	0.277
732	V23.MB	REV Day 1	2	2019-09-28	13.6	2.682	0.198	0.423	0.587
733	V23.MC	REV Day 1	2	2019-09-28	13	2.304	0.177	0.46	0.693
734	V23.MD	REV Day 1	2	2019-09-28	120	32.94	0.275	0.523	0.043
735	V23.ME	REV Day 1	2	2019-09-28	19.3	4.266	0.221	0.455	0.378
736	V23.FA	REV Day 1	2	2019-09-28	73.6	17.202	0.234	0.426	0.097
737	V23.FB	REV Day 1	2	2019-09-28	120	28.453	0.237	0.533	0.074
738	V23.FC	REV Day 1	2	2019-09-28	63.2	22.045	0.349	0.562	0.079
739	V23.FD	REV Day 1	2	2019-09-28	120	17.238	0.144	0.444	0.061
740	V23.FE	REV Day 1	2	2019-09-28	120	38.108	0.318	0.537	0.047
741	V23.MA	REV Day 1	3	2019-09-28	12.4	2.566	0.208	0.361	0.54
742	V23.MB	REV Day 1	3	2019-09-28	21.9	4.213	0.192	0.402	0.317
743	V23.MC	REV Day 1	3	2019-09-28	10.9	2.193	0.201	0.446	0.624
744	V23.MD	REV Day 1	3	2019-09-28	90.4	23.865	0.264	0.45	0.054
745	V23.ME	REV Day 1	3	2019-09-28	120	37.01	0.308	0.825	0.04
746	V23.FA	REV Day 1	3	2019-09-28	120	23.094	0.192	0.429	0.097
747	V23.FB	REV Day 1	3	2019-09-28	120	16.208	0.135	0.566	0.008
748	V23.FC	REV Day 1	3	2019-09-28	120	26.88	0.224	0.491	0.022
749	V23.FD	REV Day 1	3	2019-09-28	120	18.032	0.15	0.51	0.06
750	V23.FE	REV Day 1	3	2019-09-28	120	33.399	0.278	0.537	0.01
751	V23.MA	REV Day 1	4	2019-09-28	14.4	2.71	0.188	0.334	0.483
752	V23.MB	REV Day 1	4	2019-09-28	14.8	2.551	0.173	0.33	0.516
753	V23.MC	REV Day 1	4	2019-09-28	8.4	1.271	0.152	0.267	0.91
754	V23.MD	REV Day 1	4	2019-09-28	11.2	2.029	0.182	0.456	0.641
755	V23.ME	REV Day 1	4	2019-09-28	120	38.795	0.323	0.526	0.024
756	V23.FA	REV Day 1	4	2019-09-28	77.6	13.892	0.179	0.491	0.095
757	V23.FB	REV Day 1	4	2019-09-28	120	14.368	0.12	0.423	0.046
758	V23.FC	REV Day 1	4	2019-09-28	120	23.84	0.199	0.808	0.043
759	V23.FD	REV Day 1	4	2019-09-28	120	27.961	0.233	0.469	0.014
760	V23.FE	REV Day 1	4	2019-09-28	54.9	15.144	0.276	0.498	0.082
761	V24.MA	REV Day 1	1	2019-10-05	112.7	31.483	0.279	0.497	0.048
762	V24.MB	REV Day 1	1	2019-10-05	120	38.36	0.32	0.479	0.046
763	V24.MC	REV Day 1	1	2019-10-05	120	37.905	0.316	0.56	0.023
764	V24.MD	REV Day 1	1	2019-10-05	21.6	6.115	0.283	0.504	0.246
765	V24.ME	REV Day 1	1	2019-10-05	120	36.525	0.304	0.551	0.017
766	V24.FA	REV Day 1	1	2019-10-05	98	32.712	0.334	0.567	0.051
767	V24.FB	REV Day 1	1	2019-10-05	120	35.25	0.294	0.58	0.039
768	V24.FC	REV Day 1	1	2019-10-05	54.8	16.367	0.299	0.577	0.097
769	V24.FD	REV Day 1	1	2019-10-05	120	43.078	0.359	0.575	0.02
770	V24.FE	REV Day 1	1	2019-10-05	66.2	19.643	0.297	0.561	0.081
771	V24.MA	REV Day 1	2	2019-10-05	10.7	1.862	0.175	0.439	0.862
772	V24.MB	REV Day 1	2	2019-10-05	68.4	18.85	0.276	0.472	0.088
773	V24.MC	REV Day 1	2	2019-10-05	120	35.752	0.298	0.556	0.039
774	V24.MD	REV Day 1	2	2019-10-05	11.6	3.192	0.276	0.449	0.516
775	V24.ME	REV Day 1	2	2019-10-05	120	36.201	0.302	0.554	0.059
776	V24.FA	REV Day 1	2	2019-10-05	10.2	2.626	0.258	0.555	0.603
777	V24.FB	REV Day 1	2	2019-10-05	34.4	7.256	0.211	0.539	0.226
778	V24.FC	REV Day 1	2	2019-10-05	32.4	10.513	0.325	0.532	0.153
779	V24.FD	REV Day 1	2	2019-10-05	32.1	10.97	0.342	0.551	0.159
780	V24.FE	REV Day 1	2	2019-10-05	39.3	10.876	0.277	0.533	0.16
781	V24.MA	REV Day 1	3	2019-10-05	7.3	1.425	0.196	0.381	0.884
782	V24.MB	REV Day 1	3	2019-10-05	22.8	6.018	0.264	0.426	0.223
783	V24.MC	REV Day 1	3	2019-10-05	120	33.907	0.283	0.577	0.053
784	V24.MD	REV Day 1	3	2019-10-05	29	8.538	0.294	0.502	0.157
785	V24.ME	REV Day 1	3	2019-10-05	108.2	32.078	0.296	0.56	0.042
786	V24.FA	REV Day 1	3	2019-10-05	8	2.055	0.256	0.468	0.648
787	V24.FB	REV Day 1	3	2019-10-05	12.1	2.333	0.193	0.343	0.59
788	V24.FC	REV Day 1	3	2019-10-05	99.4	30.303	0.305	0.544	0.045
789	V24.FD	REV Day 1	3	2019-10-05	68.2	23.633	0.346	0.595	0.06
790	V24.FE	REV Day 1	3	2019-10-05	48	14.074	0.293	0.496	0.097
791	V24.MA	REV Day 1	4	2019-10-05	11	1.962	0.178	0.383	0.62
792	V24.MB	REV Day 1	4	2019-10-05	47.5	13.202	0.278	0.431	0.104
793	V24.MC	REV Day 1	4	2019-10-05	105.3	31.67	0.301	0.538	0.038
794	V24.MD	REV Day 1	4	2019-10-05	14.5	3.919	0.27	0.484	0.278
795	V24.ME	REV Day 1	4	2019-10-05	60.6	16.894	0.279	0.503	0.075
796	V24.FA	REV Day 1	4	2019-10-05	11.5	2.921	0.253	0.469	0.455
797	V24.FB	REV Day 1	4	2019-10-05	14.1	3.029	0.215	0.462	0.444
798	V24.FC	REV Day 1	4	2019-10-05	35.2	9.327	0.265	0.493	0.134
799	V24.FD	REV Day 1	4	2019-10-05	28.1	7.992	0.285	0.534	0.166
800	V24.FE	REV Day 1	4	2019-10-05	14.1	3.632	0.257	0.48	0.368
801	V25.MA	REV Day 1	1	2019-10-12	120	37.574	0.313	0.511	0.015
802	V25.MB	REV Day 1	1	2019-10-12	120	36.801	0.307	0.481	0.02
803	V25.MC	REV Day 1	1	2019-10-12	120	35.67	0.297	0.506	0.008
804	V25.MD	REV Day 1	1	2019-10-12	120	31.339	0.261	0.505	0.008
805	V25.ME	REV Day 1	1	2019-10-12	120	34.525	0.288	0.5	0.022
806	V25.FA	REV Day 1	1	2019-10-12	120	32.812	0.273	0.493	0.025
807	V25.FB	REV Day 1	1	2019-10-12	57.9	18.324	0.317	0.493	0.091
808	V25.FC	REV Day 1	1	2019-10-12	120	32.273	0.269	0.56	0.007
809	V25.FD	REV Day 1	1	2019-10-12	120	32.69	0.272	0.49	0.021
810	V25.FE	REV Day 1	1	2019-10-12	120	33.578	0.28	0.483	0.032
811	V25.MA	REV Day 1	2	2019-10-12	120	35.127	0.293	0.482	0.025
812	V25.MB	REV Day 1	2	2019-10-12	20.9	4.199	0.2	0.437	0.382
813	V25.MC	REV Day 1	2	2019-10-12	65	16.767	0.258	0.494	0.097
814	V25.MD	REV Day 1	2	2019-10-12	27.2	5.646	0.208	0.421	0.301
815	V25.ME	REV Day 1	2	2019-10-12	120	36.228	0.302	0.473	0.053
816	V25.FA	REV Day 1	2	2019-10-12	120	35.682	0.297	0.519	0.042
817	V25.FB	REV Day 1	2	2019-10-12	15.4	3.925	0.254	0.479	0.437
818	V25.FC	REV Day 1	2	2019-10-12	21.1	4.585	0.218	0.53	0.369
819	V25.FD	REV Day 1	2	2019-10-12	37.6	10.002	0.266	0.466	0.157
820	V25.FE	REV Day 1	2	2019-10-12	120	34.446	0.287	0.479	0.043
821	V25.MA	REV Day 1	3	2019-10-12	86.7	22.882	0.264	0.497	0.057
822	V25.MB	REV Day 1	3	2019-10-12	17.5	3.886	0.222	0.434	0.338
823	V25.MC	REV Day 1	3	2019-10-12	72.1	20.474	0.284	0.454	0.066
824	V25.MD	REV Day 1	3	2019-10-12	41.2	11.376	0.276	0.504	0.116
825	V25.ME	REV Day 1	3	2019-10-12	120	33.014	0.275	0.462	0.036
826	V25.FA	REV Day 1	3	2019-10-12	120	33.322	0.278	0.503	0.067
827	V25.FB	REV Day 1	3	2019-10-12	39	10.668	0.274	0.507	0.123
828	V25.FC	REV Day 1	3	2019-10-12	33.6	9.645	0.287	0.543	0.134
829	V25.FD	REV Day 1	3	2019-10-12	17.4	3.277	0.188	0.44	0.414
830	V25.FE	REV Day 1	3	2019-10-12	120	36.515	0.304	0.501	0.064
831	V25.MA	REV Day 1	4	2019-10-12	17.3	3.306	0.191	0.398	0.378
832	V25.MB	REV Day 1	4	2019-10-12	16.1	3.654	0.227	0.431	0.335
833	V25.MC	REV Day 1	4	2019-10-12	10	1.988	0.198	0.409	0.671
834	V25.MD	REV Day 1	4	2019-10-12	15.3	3.349	0.219	0.405	0.389
835	V25.ME	REV Day 1	4	2019-10-12	120	30.742	0.256	0.461	0.009
836	V25.FA	REV Day 1	4	2019-10-12	80.9	23.908	0.296	0.483	0.054
837	V25.FB	REV Day 1	4	2019-10-12	12.3	2.203	0.179	0.459	0.549
838	V25.FC	REV Day 1	4	2019-10-12	18.4	3.158	0.172	0.387	0.39
839	V25.FD	REV Day 1	4	2019-10-12	18.6	3.573	0.192	0.424	0.348
840	V25.FE	REV Day 1	4	2019-10-12	24.4	5.957	0.245	0.464	0.223
841	V26.MA	REV Day 1	1	2019-10-19	120	34.145	0.285	0.518	0.019
842	V26.MB	REV Day 1	1	2019-10-19	120	34.343	0.286	0.498	0.046
843	V26.MC	REV Day 1	1	2019-10-19	87.1	22.674	0.26	0.493	0.072
844	V26.MD	REV Day 1	1	2019-10-19	120	26.493	0.221	0.345	0.03
845	V26.ME	REV Day 1	1	2019-10-19	120	38.517	0.321	0.485	0.013
846	V26.FA	REV Day 1	1	2019-10-19	120	37.097	0.309	0.498	0.063
847	V26.FB	REV Day 1	1	2019-10-19	120	34.272	0.286	0.496	0.057
848	V26.FC	REV Day 1	1	2019-10-19	120	31.702	0.264	0.494	0.02
849	V26.FD	REV Day 1	1	2019-10-19	120	35.599	0.297	0.481	0.025
850	V26.FE	REV Day 1	1	2019-10-19	120	31.399	0.262	0.717	0.009
851	V26.MA	REV Day 1	2	2019-10-19	17.3	3.877	0.224	0.486	0.423
852	V26.MB	REV Day 1	2	2019-10-19	120	25.827	0.215	0.5	0.008
853	V26.MC	REV Day 1	2	2019-10-19	13.3	2.947	0.222	0.455	0.556
854	V26.MD	REV Day 1	2	2019-10-19	120	24.115	0.201	0.327	0.013
855	V26.ME	REV Day 1	2	2019-10-19	41.6	12.874	0.31	0.444	0.126
856	V26.FA	REV Day 1	2	2019-10-19	120	41.37	0.345	0.543	0.039
857	V26.FB	REV Day 1	2	2019-10-19	120	32.985	0.275	0.534	0.01
858	V26.FC	REV Day 1	2	2019-10-19	120	33.808	0.282	0.522	0.06
859	V26.FD	REV Day 1	2	2019-10-19	120	31.478	0.262	0.469	0.047
860	V26.FE	REV Day 1	2	2019-10-19	59.1	14.565	0.246	0.476	0.117
861	V26.MA	REV Day 1	3	2019-10-19	17	2.895	0.17	0.312	0.459
862	V26.MB	REV Day 1	3	2019-10-19	32.9	5.728	0.174	0.502	0.225
863	V26.MC	REV Day 1	3	2019-10-19	12.7	2.936	0.231	0.432	0.449
864	V26.MD	REV Day 1	3	2019-10-19	120	26.021	0.217	0.325	0.052
865	V26.ME	REV Day 1	3	2019-10-19	59.2	19.293	0.326	0.479	0.066
866	V26.FA	REV Day 1	3	2019-10-19	120	35.708	0.298	0.54	0.009
867	V26.FB	REV Day 1	3	2019-10-19	120	31.035	0.259	0.528	0.065
868	V26.FC	REV Day 1	3	2019-10-19	18.9	3.719	0.197	0.43	0.351
869	V26.FD	REV Day 1	3	2019-10-19	120	36.702	0.306	0.458	0.054
870	V26.FE	REV Day 1	3	2019-10-19	16.6	3.366	0.202	0.486	0.402
871	V26.MA	REV Day 1	4	2019-10-19	15	2.086	0.139	0.296	0.633
872	V26.MB	REV Day 1	4	2019-10-19	120	29.112	0.243	0.497	0.04
873	V26.MC	REV Day 1	4	2019-10-19	12.3	2.488	0.202	0.425	0.518
874	V26.MD	REV Day 1	4	2019-10-19	120	27.236	0.227	0.611	0.059
875	V26.ME	REV Day 1	4	2019-10-19	28.4	8.46	0.298	0.425	0.159
876	V26.FA	REV Day 1	4	2019-10-19	44.6	12.194	0.273	0.509	0.111
877	V26.FB	REV Day 1	4	2019-10-19	120	29.136	0.243	0.505	0.048
878	V26.FC	REV Day 1	4	2019-10-19	73.7	20.376	0.276	0.501	0.065
879	V26.FD	REV Day 1	4	2019-10-19	120	29.489	0.246	0.453	0.056
880	V26.FE	REV Day 1	4	2019-10-19	7.9	1.703	0.216	0.447	0.75
881	V27.MA	REV Day 1	1	2019-10-26	17.6	4.576	0.26	0.481	0.349
882	V27.MB	REV Day 1	1	2019-10-26	64.5	16.125	0.25	0.441	0.102
883	V27.MC	REV Day 1	1	2019-10-26	120	35.748	0.298	0.458	0.019
884	V27.MD	REV Day 1	1	2019-10-26	72.2	19.758	0.274	0.45	0.085
885	V27.ME	REV Day 1	1	2019-10-26	120	38.97	0.325	0.548	0.043
886	V27.FA	REV Day 1	1	2019-10-26	120	27.456	0.229	0.523	0.041
887	V27.FB	REV Day 1	1	2019-10-26	120	38.261	0.319	0.557	0.036
888	V27.FC	REV Day 1	1	2019-10-26	120	25.092	0.209	0.479	0.028
889	V27.FD	REV Day 1	1	2019-10-26	120	34.692	0.289	0.459	0.053
890	V27.FE	REV Day 1	1	2019-10-26	120	38.565	0.321	0.497	0.014
891	V27.MA	REV Day 1	2	2019-10-26	16.3	4.526	0.278	0.449	0.347
892	V27.MB	REV Day 1	2	2019-10-26	15.5	3.161	0.204	0.361	0.534
893	V27.MC	REV Day 1	2	2019-10-26	120	35.444	0.295	0.447	0.024
894	V27.MD	REV Day 1	2	2019-10-26	27.7	5.454	0.197	0.392	0.281
895	V27.ME	REV Day 1	2	2019-10-26	120	38.293	0.319	0.518	0.05
896	V27.FA	REV Day 1	2	2019-10-26	120	24.387	0.203	0.507	0.053
897	V27.FB	REV Day 1	2	2019-10-26	45.2	11.73	0.26	0.519	0.146
898	V27.FC	REV Day 1	2	2019-10-26	28.2	4.953	0.176	0.483	0.339
899	V27.FD	REV Day 1	2	2019-10-26	120	31.35	0.261	0.496	0.054
900	V27.FE	REV Day 1	2	2019-10-26	120	37.743	0.315	0.543	0.042
901	V27.MA	REV Day 1	3	2019-10-26	12	3.023	0.252	0.444	0.4
902	V27.MB	REV Day 1	3	2019-10-26	15.7	3.046	0.195	0.374	0.446
903	V27.MC	REV Day 1	3	2019-10-26	59.5	16.062	0.27	0.449	0.086
904	V27.MD	REV Day 1	3	2019-10-26	28.2	6.692	0.237	0.346	0.2
905	V27.ME	REV Day 1	3	2019-10-26	120	32.817	0.273	0.48	0.05
906	V27.FA	REV Day 1	3	2019-10-26	19.8	5.063	0.256	0.492	0.27
907	V27.FB	REV Day 1	3	2019-10-26	33.7	10.109	0.3	0.492	0.133
908	V27.FC	REV Day 1	3	2019-10-26	25.7	6.251	0.244	0.48	0.199
909	V27.FD	REV Day 1	3	2019-10-26	15.7	3.605	0.229	0.456	0.386
910	V27.FE	REV Day 1	3	2019-10-26	50.5	16.044	0.318	0.498	0.087
911	V27.MA	REV Day 1	4	2019-10-26	18.3	4.642	0.254	0.446	0.258
912	V27.MB	REV Day 1	4	2019-10-26	12.4	3.014	0.243	0.383	0.434
913	V27.MC	REV Day 1	4	2019-10-26	72.1	20.852	0.289	0.515	0.061
914	V27.MD	REV Day 1	4	2019-10-26	41.7	10.431	0.25	0.373	0.121
915	V27.ME	REV Day 1	4	2019-10-26	120	31.224	0.26	0.505	0.039
916	V27.FA	REV Day 1	4	2019-10-26	15.6	3.63	0.232	0.481	0.355
917	V27.FB	REV Day 1	4	2019-10-26	12.5	3.27	0.261	0.483	0.386
918	V27.FC	REV Day 1	4	2019-10-26	120	32.955	0.275	0.515	0.041
919	V27.FD	REV Day 1	4	2019-10-26	61.1	17.682	0.289	0.482	0.07
920	V27.FE	REV Day 1	4	2019-10-26	9.9	2.49	0.252	0.467	0.505
921	V28.MA	REV Day 1	1	2019-11-02	120	37.695	0.314	0.487	0.051
922	V28.MB	REV Day 1	1	2019-11-02	120	34.769	0.29	0.446	0.02
923	V28.MC	REV Day 1	1	2019-11-02	87	29.44	0.339	0.49	0.053
924	V28.MD	REV Day 1	1	2019-11-02	34	9.336	0.275	0.468	0.168
925	V28.ME	REV Day 1	1	2019-11-02	120	35.263	0.294	0.499	0.009
926	V28.FA	REV Day 1	1	2019-11-02	28.9	7.281	0.252	0.417	0.211
927	V28.FB	REV Day 1	1	2019-11-02	120	33.595	0.28	0.485	0.018
928	V28.FC	REV Day 1	1	2019-11-02	120	31.584	0.263	0.445	0.06
929	V28.FD	REV Day 1	1	2019-11-02	120	36.942	0.308	0.522	0.053
930	V28.FE	REV Day 1	1	2019-11-02	120	35.472	0.296	0.503	0.047
931	V28.MA	REV Day 1	2	2019-11-02	24.8	7.267	0.293	0.408	0.21
932	V28.MB	REV Day 1	2	2019-11-02	38.4	10.266	0.267	0.399	0.154
933	V28.MC	REV Day 1	2	2019-11-02	10.5	2.635	0.252	0.472	0.621
934	V28.MD	REV Day 1	2	2019-11-02	29.8	8.454	0.284	0.423	0.182
935	V28.ME	REV Day 1	2	2019-11-02	120	34.695	0.289	0.443	0.009
936	V28.FA	REV Day 1	2	2019-11-02	8.9	1.86	0.208	0.391	0.877
937	V28.FB	REV Day 1	2	2019-11-02	120	32.873	0.274	0.484	0.03
938	V28.FC	REV Day 1	2	2019-11-02	77.8	19.696	0.253	0.423	0.08
939	V28.FD	REV Day 1	2	2019-11-02	120	38.648	0.322	0.51	0.04
940	V28.FE	REV Day 1	2	2019-11-02	120	38.139	0.318	0.525	0.017
941	V28.MA	REV Day 1	3	2019-11-02	30.8	9.501	0.308	0.433	0.136
942	V28.MB	REV Day 1	3	2019-11-02	12.5	3.144	0.252	0.407	0.384
943	V28.MC	REV Day 1	3	2019-11-02	6.6	1.418	0.213	0.448	0.908
944	V28.MD	REV Day 1	3	2019-11-02	9.4	2.107	0.224	0.449	0.607
945	V28.ME	REV Day 1	3	2019-11-02	59.4	15.629	0.263	0.42	0.087
946	V28.FA	REV Day 1	3	2019-11-02	6.9	1.439	0.207	0.412	0.933
947	V28.FB	REV Day 1	3	2019-11-02	24.1	5.564	0.231	0.429	0.249
948	V28.FC	REV Day 1	3	2019-11-02	16.4	3.218	0.197	0.342	0.413
949	V28.FD	REV Day 1	3	2019-11-02	120	37.919	0.316	0.497	0.044
950	V28.FE	REV Day 1	3	2019-11-02	26.2	6.934	0.265	0.429	0.179
951	V28.MA	REV Day 1	4	2019-11-02	120	36.665	0.306	0.475	0.032
952	V28.MB	REV Day 1	4	2019-11-02	15.7	2.811	0.179	0.402	0.406
953	V28.MC	REV Day 1	4	2019-11-02	7	1.396	0.199	0.398	0.827
954	V28.MD	REV Day 1	4	2019-11-02	14	3.412	0.244	0.417	0.338
955	V28.ME	REV Day 1	4	2019-11-02	120	33.942	0.283	0.465	0.058
956	V28.FA	REV Day 1	4	2019-11-02	26	6.658	0.256	0.43	0.178
957	V28.FB	REV Day 1	4	2019-11-02	12.6	2.518	0.199	0.403	0.514
958	V28.FC	REV Day 1	4	2019-11-02	8.6	1.308	0.152	0.313	0.937
959	V28.FD	REV Day 1	4	2019-11-02	120	37.217	0.31	0.492	0.031
960	V28.FE	REV Day 1	4	2019-11-02	15.2	2.981	0.196	0.37	0.44
109	V07.MA	REV Day 2	1	2019-06-09	120	30.413	0.253	0.439	0.03
110	V07.MB	REV Day 2	1	2019-06-09	21.5	6.114	0.284	0.491	0.216
111	V07.MC	REV Day 2	1	2019-06-09	11	1.968	0.18	0.346	0.684
112	V07.MD	REV Day 2	1	2019-06-09	84.4	26.609	0.315	0.504	0.049
113	V07.ME	REV Day 2	1	2019-06-09	25.4	5.566	0.219	0.474	0.24
114	V07.FA	REV Day 2	1	2019-06-09	35.7	6.803	0.191	0.403	0.212
115	V07.FB	REV Day 2	1	2019-06-09	11.8	2.745	0.233	0.492	0.48
116	V07.FC	REV Day 2	1	2019-06-09	16.9	3.298	0.196	0.386	0.399
117	V07.FD	REV Day 2	1	2019-06-09	9.9	2.362	0.239	0.494	0.55
118	V07.MA	REV Day 2	2	2019-06-09	120	29.013	0.242	0.404	0.01
119	V07.MB	REV Day 2	2	2019-06-09	14.1	2.743	0.195	0.363	0.57
120	V07.MC	REV Day 2	2	2019-06-09	12.2	2.333	0.191	0.381	0.681
121	V07.MD	REV Day 2	2	2019-06-09	16.3	3.805	0.234	0.396	0.412
122	V07.ME	REV Day 2	2	2019-06-09	10.6	1.654	0.156	0.354	0.963
123	V07.FA	REV Day 2	2	2019-06-09	22.6	2.995	0.133	0.325	0.537
124	V07.FB	REV Day 2	2	2019-06-09	10.1	2.072	0.206	0.366	0.75
125	V07.FC	REV Day 2	2	2019-06-09	13	2.288	0.176	0.338	0.693
126	V07.FD	REV Day 2	2	2019-06-09	58.9	13.554	0.23	0.464	0.114
127	V07.MA	REV Day 2	3	2019-06-09	120	22.073	0.184	0.411	0.005
128	V07.MB	REV Day 2	3	2019-06-09	65.6	17.14	0.261	0.403	0.07
129	V07.MC	REV Day 2	3	2019-06-09	10.7	1.534	0.144	0.268	0.76
130	V07.MD	REV Day 2	3	2019-06-09	57.3	16.638	0.29	0.457	0.069
131	V07.ME	REV Day 2	3	2019-06-09	8.2	1.234	0.151	0.326	0.954
132	V07.FA	REV Day 2	3	2019-06-09	39.1	8.784	0.225	0.431	0.147
133	V07.FB	REV Day 2	3	2019-06-09	6.9	1.233	0.179	0.391	0.901
134	V07.FC	REV Day 2	3	2019-06-09	71	17.453	0.246	0.426	0.074
135	V07.FD	REV Day 2	3	2019-06-09	12.5	2.851	0.228	0.447	0.417
136	V07.MA	REV Day 2	4	2019-06-09	120	23.886	0.199	0.412	0.057
137	V07.MB	REV Day 2	4	2019-06-09	99.8	27.265	0.273	0.436	0.059
138	V07.MC	REV Day 2	4	2019-06-09	10.2	1.655	0.162	0.27	0.976
139	V07.MD	REV Day 2	4	2019-06-09	9.8	2.181	0.222	0.441	0.736
140	V07.ME	REV Day 2	4	2019-06-09	18.5	2.886	0.156	0.312	0.556
141	V07.FA	REV Day 2	4	2019-06-09	33.1	4.768	0.144	0.359	0.351
142	V07.FB	REV Day 2	4	2019-06-09	9	1.705	0.189	0.378	0.944
143	V07.FC	REV Day 2	4	2019-06-09	25.3	6.301	0.25	0.363	0.252
144	V07.FD	REV Day 2	4	2019-06-09	16.7	4.472	0.268	0.446	0.357
145	V08.MA	REV Day 2	1	2019-06-16	6.4	1.716	0.269	0.561	0.673
146	V08.MB	REV Day 2	1	2019-06-16	17	6.003	0.353	0.546	0.218
147	V08.MC	REV Day 2	1	2019-06-16	120	32.802	0.273	0.471	0.066
148	V08.MD	REV Day 2	1	2019-06-16	21	3.749	0.178	0.304	0.34
149	V08.ME	REV Day 2	1	2019-06-16	22.4	5.514	0.247	0.492	0.238
150	V08.FA	REV Day 2	1	2019-06-16	10.4	2.733	0.263	0.552	0.498
151	V08.FB	REV Day 2	1	2019-06-16	10.2	2.629	0.257	0.599	0.491
152	V08.FC	REV Day 2	1	2019-06-16	75	23.291	0.311	0.525	0.055
153	V08.FD	REV Day 2	1	2019-06-16	120	37.832	0.315	0.597	0.035
154	V08.FE	REV Day 2	1	2019-06-16	42.6	13.586	0.319	0.532	0.099
155	V08.MA	REV Day 2	2	2019-06-16	39.7	13.723	0.345	0.553	0.118
156	V08.MB	REV Day 2	2	2019-06-16	11.4	3.333	0.293	0.511	0.488
157	V08.MC	REV Day 2	2	2019-06-16	120	28.804	0.24	0.509	0.002
158	V08.MD	REV Day 2	2	2019-06-16	13.2	1.857	0.141	0.297	0.813
159	V08.ME	REV Day 2	2	2019-06-16	9.4	2.374	0.252	0.429	0.691
160	V08.FA	REV Day 2	2	2019-06-16	90.9	23.454	0.258	0.543	0.07
161	V08.FB	REV Day 2	2	2019-06-16	44.4	7.232	0.163	0.516	0.224
162	V08.FC	REV Day 2	2	2019-06-16	22.1	6.748	0.305	0.47	0.243
163	V08.FD	REV Day 2	2	2019-06-16	36.4	10.792	0.296	0.524	0.153
164	V08.FE	REV Day 2	2	2019-06-16	13.3	3.67	0.275	0.488	0.449
165	V08.MA	REV Day 2	3	2019-06-16	23.7	8.295	0.349	0.525	0.155
166	V08.MB	REV Day 2	3	2019-06-16	13.2	3.65	0.277	0.506	0.34
167	V08.MC	REV Day 2	3	2019-06-16	98.4	21.307	0.217	0.472	0.058
168	V08.MD	REV Day 2	3	2019-06-16	30.9	5.297	0.172	0.297	0.238
169	V08.ME	REV Day 2	3	2019-06-16	8.2	2.08	0.255	0.442	0.608
170	V08.FA	REV Day 2	3	2019-06-16	27.6	7.048	0.255	0.496	0.18
171	V08.FB	REV Day 2	3	2019-06-16	9.3	1.758	0.188	0.464	0.692
172	V08.FC	REV Day 2	3	2019-06-16	12.6	3.004	0.238	0.494	0.418
173	V08.FD	REV Day 2	3	2019-06-16	118.4	33.481	0.283	0.552	0.039
174	V08.FE	REV Day 2	3	2019-06-16	24.9	5.224	0.21	0.449	0.243
175	V08.MA	REV Day 2	4	2019-06-16	47.7	17.472	0.366	0.546	0.098
176	V08.MB	REV Day 2	4	2019-06-16	13.2	3.739	0.283	0.509	0.434
177	V08.MC	REV Day 2	4	2019-06-16	120	27.654	0.23	0.433	0.071
178	V08.MD	REV Day 2	4	2019-06-16	19.2	2.538	0.132	0.258	0.637
179	V08.ME	REV Day 2	4	2019-06-16	8.8	2.021	0.23	0.421	0.761
180	V08.FA	REV Day 2	4	2019-06-16	31.3	9.599	0.306	0.526	0.181
181	V08.FB	REV Day 2	4	2019-06-16	37.4	10.154	0.271	0.519	0.167
182	V08.FC	REV Day 2	4	2019-06-16	13.9	3.335	0.24	0.514	0.493
183	V08.FD	REV Day 2	4	2019-06-16	30.1	7.276	0.241	0.53	0.225
184	V08.FE	REV Day 2	4	2019-06-16	17.6	4.843	0.275	0.536	0.351
185	V09.MA	REV Day 2	1	2019-06-23	120	38.142	0.318	0.495	0.056
186	V09.MB	REV Day 2	1	2019-06-23	88.5	25.826	0.292	0.455	0.05
187	V09.MC	REV Day 2	1	2019-06-23	48.5	13.208	0.272	0.411	0.104
188	V09.MD	REV Day 2	1	2019-06-23	77.1	21.08	0.274	0.441	0.06
189	V09.ME	REV Day 2	1	2019-06-23	63.1	22.153	0.351	0.518	0.059
190	V09.MA	REV Day 2	2	2019-06-23	21.5	4.995	0.232	0.428	0.325
191	V09.MB	REV Day 2	2	2019-06-23	7.5	1.767	0.236	0.354	0.848
192	V09.MC	REV Day 2	2	2019-06-23	9.8	1.92	0.195	0.373	0.817
193	V09.MD	REV Day 2	2	2019-06-23	19.6	4.177	0.213	0.39	0.397
194	V09.ME	REV Day 2	2	2019-06-23	27.3	7.813	0.286	0.455	0.209
195	V09.MA	REV Day 2	3	2019-06-23	11.2	2.443	0.218	0.392	0.479
196	V09.MB	REV Day 2	3	2019-06-23	21.6	6.545	0.303	0.438	0.185
197	V09.MC	REV Day 2	3	2019-06-23	11	1.858	0.168	0.3	0.673
198	V09.MD	REV Day 2	3	2019-06-23	13.7	2.462	0.179	0.364	0.525
199	V09.ME	REV Day 2	3	2019-06-23	58.7	18.864	0.321	0.494	0.064
200	V09.MA	REV Day 2	4	2019-06-23	41.1	11.204	0.273	0.431	0.154
201	V09.MB	REV Day 2	4	2019-06-23	17.6	4.793	0.272	0.492	0.353
202	V09.MC	REV Day 2	4	2019-06-23	9.1	1.572	0.173	0.344	0.947
203	V09.MD	REV Day 2	4	2019-06-23	11.6	1.78	0.153	0.377	0.764
204	V09.ME	REV Day 2	4	2019-06-23	80.9	25.892	0.32	0.475	0.065
205	V10.MA	REV Day 2	1	2019-06-30	50.2	17.589	0.35	0.573	0.077
206	V10.MB	REV Day 2	1	2019-06-30	20.5	6.318	0.308	0.51	0.206
207	V10.MC	REV Day 2	1	2019-06-30	9.4	2.85	0.304	0.585	0.472
208	V10.MD	REV Day 2	1	2019-06-30	104.9	38.975	0.371	0.585	0.037
209	V10.ME	REV Day 2	1	2019-06-30	70.1	24.359	0.347	0.488	0.053
210	V10.FA	REV Day 2	1	2019-06-30	12.2	2.791	0.228	0.49	0.443
211	V10.FB	REV Day 2	1	2019-06-30	55.9	18.02	0.322	0.543	0.077
212	V10.FC	REV Day 2	1	2019-06-30	14.2	3.721	0.262	0.518	0.357
213	V10.FD	REV Day 2	1	2019-06-30	22.7	5.228	0.23	0.516	0.257
214	V10.FE	REV Day 2	1	2019-06-30	47.3	16.375	0.346	0.495	0.083
215	V10.MA	REV Day 2	2	2019-06-30	25.4	6.55	0.258	0.521	0.247
216	V10.MB	REV Day 2	2	2019-06-30	11.2	2.92	0.26	0.473	0.566
217	V10.MC	REV Day 2	2	2019-06-30	7.9	1.845	0.232	0.535	0.862
218	V10.MD	REV Day 2	2	2019-06-30	11.5	2.932	0.256	0.547	0.527
219	V10.ME	REV Day 2	2	2019-06-30	19.3	5.084	0.263	0.475	0.32
220	V10.FA	REV Day 2	2	2019-06-30	19.3	4.414	0.229	0.449	0.374
221	V10.FB	REV Day 2	2	2019-06-30	8.4	2.122	0.254	0.525	0.74
222	V10.FC	REV Day 2	2	2019-06-30	72.7	25.074	0.345	0.537	0.067
223	V10.FD	REV Day 2	2	2019-06-30	20.6	5.444	0.265	0.491	0.309
224	V10.FE	REV Day 2	2	2019-06-30	8.1	1.888	0.233	0.454	0.88
225	V10.MA	REV Day 2	3	2019-06-30	29.9	9.492	0.317	0.496	0.132
226	V10.MB	REV Day 2	3	2019-06-30	6.7	1.369	0.205	0.411	0.841
227	V10.MC	REV Day 2	3	2019-06-30	5.4	1.211	0.225	0.509	0.94
228	V10.MD	REV Day 2	3	2019-06-30	51.2	18.302	0.358	0.526	0.063
229	V10.ME	REV Day 2	3	2019-06-30	18	4.404	0.245	0.407	0.282
230	V10.FA	REV Day 2	3	2019-06-30	10.7	2.997	0.281	0.522	0.408
231	V10.FB	REV Day 2	3	2019-06-30	14.3	3.897	0.273	0.49	0.313
232	V10.FC	REV Day 2	3	2019-06-30	35.5	11.22	0.316	0.526	0.113
233	V10.FD	REV Day 2	3	2019-06-30	9.4	1.783	0.19	0.445	0.688
234	V10.FE	REV Day 2	3	2019-06-30	6	1.2	0.2	0.404	0.985
235	V10.MA	REV Day 2	4	2019-06-30	40.2	11.35	0.282	0.469	0.145
236	V10.MB	REV Day 2	4	2019-06-30	25	7.611	0.304	0.422	0.219
237	V10.MC	REV Day 2	4	2019-06-30	7.3	.	.	.	.
238	V10.MD	REV Day 2	4	2019-06-30	12	3.23	0.269	0.485	0.52
239	V10.ME	REV Day 2	4	2019-06-30	7.9	1.633	0.207	0.4	0.939
240	V10.FA	REV Day 2	4	2019-06-30	25	7.834	0.314	0.505	0.212
241	V10.FB	REV Day 2	4	2019-06-30	7.7	2.124	0.276	0.55	0.726
242	V10.FC	REV Day 2	4	2019-06-30	83.1	28.305	0.341	0.532	0.058
243	V10.FD	REV Day 2	4	2019-06-30	13.8	3.234	0.235	0.461	0.461
244	V10.FE	REV Day 2	4	2019-06-30	22.7	6.253	0.275	0.426	0.268
245	V11.MA	REV Day 2	1	2019-07-07	27.5	7.774	0.283	0.466	0.172
246	V11.MB	REV Day 2	1	2019-07-07	120	29.044	0.242	0.435	0.023
247	V11.MC	REV Day 2	1	2019-07-07	16.9	5.688	0.337	0.592	0.228
248	V11.MD	REV Day 2	1	2019-07-07	19	5.113	0.269	0.421	0.256
249	V11.ME	REV Day 2	1	2019-07-07	11.1	2.79	0.25	0.502	0.487
250	V11.FA	REV Day 2	1	2019-07-07	108.8	29.814	0.274	0.507	0.043
251	V11.FB	REV Day 2	1	2019-07-07	47.7	8.82	0.185	0.403	0.145
252	V11.FC	REV Day 2	1	2019-07-07	28.6	8.845	0.309	0.529	0.143
253	V11.FD	REV Day 2	1	2019-07-07	61.6	18.957	0.308	0.502	0.072
254	V11.FE	REV Day 2	1	2019-07-07	67.6	15.902	0.235	0.416	0.082
255	V11.MA	REV Day 2	2	2019-07-07	19.6	5.247	0.268	0.482	0.307
256	V11.MB	REV Day 2	2	2019-07-07	120	30.843	0.257	0.403	0.014
257	V11.MC	REV Day 2	2	2019-07-07	6.9	1.854	0.268	0.524	0.84
258	V11.MD	REV Day 2	2	2019-07-07	37.6	9.566	0.254	0.405	0.169
259	V11.ME	REV Day 2	2	2019-07-07	7.1	1.884	0.264	0.491	0.841
260	V11.FA	REV Day 2	2	2019-07-07	20.2	4.58	0.227	0.424	0.362
261	V11.FB	REV Day 2	2	2019-07-07	40.1	10.491	0.262	0.389	0.159
262	V11.FC	REV Day 2	2	2019-07-07	50.9	14.009	0.275	0.525	0.118
263	V11.FD	REV Day 2	2	2019-07-07	12	2.951	0.245	0.484	0.542
264	V11.FE	REV Day 2	2	2019-07-07	27.9	4.244	0.152	0.358	0.371
265	V11.MA	REV Day 2	3	2019-07-07	32.2	9.277	0.288	0.458	0.141
266	V11.MB	REV Day 2	3	2019-07-07	11.9	2.39	0.201	0.361	0.505
267	V11.MC	REV Day 2	3	2019-07-07	5.2	1.147	0.221	0.532	0.979
268	V11.MD	REV Day 2	3	2019-07-07	23.5	5.909	0.251	0.386	0.213
269	V11.ME	REV Day 2	3	2019-07-07	5.5	1.217	0.22	0.463	0.936
270	V11.FA	REV Day 2	3	2019-07-07	8.8	1.567	0.179	0.412	0.792
271	V11.FB	REV Day 2	3	2019-07-07	9.2	1.917	0.208	0.367	0.686
272	V11.FC	REV Day 2	3	2019-07-07	15.9	3.937	0.248	0.491	0.32
273	V11.FD	REV Day 2	3	2019-07-07	70.4	19.725	0.28	0.484	0.063
274	V11.FE	REV Day 2	3	2019-07-07	42.8	9.108	0.213	0.394	0.142
275	V11.MA	REV Day 2	4	2019-07-07	7.3	1.664	0.229	0.43	0.967
276	V11.MB	REV Day 2	4	2019-07-07	17.3	3.654	0.211	0.421	0.451
277	V11.MC	REV Day 2	4	2019-07-07	7.6	1.728	0.228	0.493	0.834
278	V11.MD	REV Day 2	4	2019-07-07	61.4	16.634	0.271	0.44	0.096
279	V11.ME	REV Day 2	4	2019-07-07	12.1	3.407	0.282	0.497	0.483
280	V11.FA	REV Day 2	4	2019-07-07	12.6	2.539	0.201	0.437	0.594
281	V11.FB	REV Day 2	4	2019-07-07	54.3	13.382	0.247	0.385	0.12
282	V11.FC	REV Day 2	4	2019-07-07	18.3	4.553	0.249	0.465	0.338
283	V11.FD	REV Day 2	4	2019-07-07	30.8	8.676	0.281	0.493	0.169
284	V11.FE	REV Day 2	4	2019-07-07	71.2	14.125	0.198	0.367	0.121
285	V12.MA	REV Day 2	1	2019-07-14	120	36.951	0.308	0.497	0.028
286	V12.MB	REV Day 2	1	2019-07-14	8.1	1.844	0.228	0.417	0.679
287	V12.MC	REV Day 2	1	2019-07-14	10.4	2.251	0.217	0.38	0.588
288	V12.MD	REV Day 2	1	2019-07-14	120	30.115	0.251	0.396	0.013
289	V12.ME	REV Day 2	1	2019-07-14	120	39.417	0.328	0.48	0.023
290	V12.FA	REV Day 2	1	2019-07-14	45.9	13.699	0.298	0.496	0.091
291	V12.FB	REV Day 2	1	2019-07-14	120	31.452	0.262	0.505	0.043
292	V12.FC	REV Day 2	1	2019-07-14	51.9	12.788	0.246	0.516	0.109
293	V12.FD	REV Day 2	1	2019-07-14	109.6	24.832	0.227	0.476	0.052
294	V12.FE	REV Day 2	1	2019-07-14	6.4	1.37	0.214	0.504	0.946
295	V12.MA	REV Day 2	2	2019-07-14	28.7	6.352	0.222	0.354	0.257
296	V12.MB	REV Day 2	2	2019-07-14	12.1	2.7	0.223	0.398	0.618
297	V12.MC	REV Day 2	2	2019-07-14	8.2	1.519	0.185	0.347	0.97
298	V12.MD	REV Day 2	2	2019-07-14	120	27.928	0.233	0.397	0.064
299	V12.ME	REV Day 2	2	2019-07-14	120	36.407	0.303	0.489	0.046
300	V12.FA	REV Day 2	2	2019-07-14	11.8	2.748	0.232	0.38	0.575
301	V12.FB	REV Day 2	2	2019-07-14	115.8	26.875	0.232	0.502	0.062
302	V12.FC	REV Day 2	2	2019-07-14	120	35.359	0.295	0.476	0.045
303	V12.FD	REV Day 2	2	2019-07-14	9.9	1.883	0.19	0.353	0.845
304	V12.FE	REV Day 2	2	2019-07-14	81.5	26.132	0.321	0.559	0.065
305	V12.MA	REV Day 2	3	2019-07-14	12.3	2.005	0.163	0.305	0.605
306	V12.MB	REV Day 2	3	2019-07-14	55.4	11.885	0.215	0.449	0.135
307	V12.MC	REV Day 2	3	2019-07-14	7.2	1.266	0.175	0.354	0.934
308	V12.MD	REV Day 2	3	2019-07-14	120	21.514	0.179	0.412	0.035
309	V12.ME	REV Day 2	3	2019-07-14	8.9	1.713	0.193	0.4	0.759
310	V12.FA	REV Day 2	3	2019-07-14	9.2	1.339	0.145	0.27	0.85
311	V12.FB	REV Day 2	3	2019-07-14	13	2.236	0.172	0.436	0.587
312	V12.FC	REV Day 2	3	2019-07-14	120	30.186	0.252	0.436	0.015
313	V12.FD	REV Day 2	3	2019-07-14	8.9	1.486	0.167	0.339	0.841
314	V12.FE	REV Day 2	3	2019-07-14	51.5	14.707	0.286	0.514	0.09
315	V12.MA	REV Day 2	4	2019-07-14	13.9	2.906	0.209	0.352	0.554
316	V12.MB	REV Day 2	4	2019-07-14	52.7	11.811	0.224	0.44	0.136
317	V12.MC	REV Day 2	4	2019-07-14	11.3	1.771	0.157	0.335	0.851
318	V12.MD	REV Day 2	4	2019-07-14	120	25.994	0.217	0.372	0.045
319	V12.ME	REV Day 2	4	2019-07-14	11.4	2.188	0.192	0.4	0.693
320	V12.FA	REV Day 2	4	2019-07-14	19.1	3.396	0.178	0.342	0.478
321	V12.FB	REV Day 2	4	2019-07-14	8.8	1.874	0.212	0.464	0.839
322	V12.FC	REV Day 2	4	2019-07-14	120	29.414	0.245	0.424	0.058
323	V12.FD	REV Day 2	4	2019-07-14	25.9	5.916	0.229	0.382	0.275
324	V12.FE	REV Day 2	4	2019-07-14	8.3	1.921	0.233	0.399	0.822
325	V13.MA	REV Day 2	1	2019-07-21	55.2	17.842	0.323	0.483	0.07
326	V13.MB	REV Day 2	1	2019-07-21	19.4	5.288	0.273	0.502	0.242
327	V13.MC	REV Day 2	1	2019-07-21	120	36.131	0.301	0.573	0.053
328	V13.MD	REV Day 2	1	2019-07-21	14.5	4.387	0.302	0.498	0.295
329	V13.ME	REV Day 2	1	2019-07-21	102.6	31.681	0.309	0.524	0.045
330	V13.FA	REV Day 2	1	2019-07-21	53.9	15.832	0.294	0.554	0.089
331	V13.FB	REV Day 2	1	2019-07-21	59.3	18.776	0.317	0.512	0.073
332	V13.FC	REV Day 2	1	2019-07-21	120	40.606	0.338	0.554	0.035
333	V13.FD	REV Day 2	1	2019-07-21	38.1	13.549	0.356	0.558	0.095
334	V13.FE	REV Day 2	1	2019-07-21	74.4	25.72	0.346	0.523	0.055
335	V13.MA	REV Day 2	2	2019-07-21	14.5	2.677	0.185	0.423	0.614
336	V13.MB	REV Day 2	2	2019-07-21	109.2	31.745	0.291	0.516	0.051
337	V13.MC	REV Day 2	2	2019-07-21	9.8	2.251	0.23	0.438	0.736
338	V13.MD	REV Day 2	2	2019-07-21	43.5	12.65	0.291	0.488	0.13
339	V13.ME	REV Day 2	2	2019-07-21	31	6.751	0.218	0.445	0.243
340	V13.FA	REV Day 2	2	2019-07-21	17.9	3.635	0.203	0.4	0.45
341	V13.FB	REV Day 2	2	2019-07-21	15.3	2.527	0.165	0.39	0.639
342	V13.FC	REV Day 2	2	2019-07-21	59.2	17.605	0.298	0.488	0.094
343	V13.FD	REV Day 2	2	2019-07-21	13	3.378	0.261	0.431	0.493
344	V13.FE	REV Day 2	2	2019-07-21	12.8	2.7	0.21	0.467	0.597
345	V13.MA	REV Day 2	3	2019-07-21	57.3	18.82	0.328	0.543	0.065
346	V13.MB	REV Day 2	3	2019-07-21	8.1	1.628	0.202	0.396	0.786
347	V13.MC	REV Day 2	3	2019-07-21	7.3	1.532	0.211	0.403	0.821
348	V13.MD	REV Day 2	3	2019-07-21	43.8	11.883	0.271	0.464	0.101
349	V13.ME	REV Day 2	3	2019-07-21	12.4	1.78	0.144	0.339	0.703
350	V13.FA	REV Day 2	3	2019-07-21	8	1.39	0.174	0.363	0.829
351	V13.FB	REV Day 2	3	2019-07-21	21.2	4.879	0.23	0.391	0.265
352	V13.FC	REV Day 2	3	2019-07-21	7.4	1.443	0.196	0.407	0.871
353	V13.FD	REV Day 2	3	2019-07-21	8.5	2.009	0.235	0.459	0.642
354	V13.FE	REV Day 2	3	2019-07-21	9.8	2.501	0.255	0.469	0.525
355	V13.MA	REV Day 2	4	2019-07-21	11.3	2.284	0.201	0.47	0.676
356	V13.MB	REV Day 2	4	2019-07-21	10.6	1.984	0.187	0.391	0.783
357	V13.MC	REV Day 2	4	2019-07-21	18.8	4.588	0.244	0.438	0.347
358	V13.MD	REV Day 2	4	2019-07-21	35.1	11.024	0.314	0.471	0.144
359	V13.ME	REV Day 2	4	2019-07-21	11.9	1.607	0.135	0.392	0.955
360	V13.FA	REV Day 2	4	2019-07-21	9.3	2.136	0.23	0.584	0.705
361	V13.FB	REV Day 2	4	2019-07-21	9.5	2.384	0.252	0.459	0.597
362	V13.FC	REV Day 2	4	2019-07-21	10.9	2.743	0.252	0.425	0.581
363	V13.FD	REV Day 2	4	2019-07-21	40	12.427	0.311	0.474	0.126
364	V13.FE	REV Day 2	4	2019-07-21	12.8	3.457	0.27	0.496	0.495
365	V14.MA	REV Day 2	1	2019-07-28	12.5	3.279	0.262	0.469	0.425
366	V14.MB	REV Day 2	1	2019-07-28	62.6	24.305	0.389	0.545	0.048
367	V14.MC	REV Day 2	1	2019-07-28	11.5	2.52	0.218	0.352	0.535
368	V14.MD	REV Day 2	1	2019-07-28	21.6	5.062	0.234	0.437	0.224
369	V14.ME	REV Day 2	1	2019-07-28	8.7	1.622	0.187	0.438	0.818
370	V14.FA	REV Day 2	1	2019-07-28	19.1	4.726	0.248	0.543	0.28
371	V14.FB	REV Day 2	1	2019-07-28	9.9	2.031	0.206	0.537	0.535
372	V14.FC	REV Day 2	1	2019-07-28	62.2	23.54	0.378	0.559	0.059
373	V14.FD	REV Day 2	1	2019-07-28	60	18.105	0.302	0.522	0.08
374	V14.FE	REV Day 2	1	2019-07-28	63	20.025	0.318	0.537	0.072
375	V14.MA	REV Day 2	2	2019-07-28	21.8	5.683	0.26	0.381	0.276
376	V14.MB	REV Day 2	2	2019-07-28	46.4	15.017	0.323	0.529	0.109
377	V14.MC	REV Day 2	2	2019-07-28	26.5	6.46	0.243	0.399	0.232
378	V14.MD	REV Day 2	2	2019-07-28	25.9	7.4	0.285	0.47	0.207
379	V14.ME	REV Day 2	2	2019-07-28	47.3	12.988	0.274	0.454	0.12
380	V14.FA	REV Day 2	2	2019-07-28	10.2	2.275	0.224	0.456	0.755
381	V14.FB	REV Day 2	2	2019-07-28	11.4	2.512	0.221	0.439	0.665
382	V14.FC	REV Day 2	2	2019-07-28	120	41.306	0.344	0.486	0.002
383	V14.FD	REV Day 2	2	2019-07-28	27	8.131	0.301	0.519	0.199
384	V14.FE	REV Day 2	2	2019-07-28	13.1	3.049	0.232	0.461	0.523
385	V14.MA	REV Day 2	3	2019-07-28	26.7	6.839	0.256	0.419	0.167
386	V14.MB	REV Day 2	3	2019-07-28	8.3	1.608	0.193	0.443	0.792
387	V14.MC	REV Day 2	3	2019-07-28	16.8	3.502	0.209	0.399	0.334
388	V14.MD	REV Day 2	3	2019-07-28	14	2.778	0.198	0.443	0.441
389	V14.ME	REV Day 2	3	2019-07-28	19.9	4.735	0.238	0.394	0.243
390	V14.FA	REV Day 2	3	2019-07-28	7.2	1.595	0.221	0.461	0.862
391	V14.FB	REV Day 2	3	2019-07-28	10.2	2.533	0.249	0.461	0.513
392	V14.FC	REV Day 2	3	2019-07-28	120	34.244	0.285	0.498	0.024
393	V14.FD	REV Day 2	3	2019-07-28	38.9	12.027	0.309	0.465	0.104
394	V14.FE	REV Day 2	3	2019-07-28	8.5	1.443	0.171	0.411	0.842
395	V14.MA	REV Day 2	4	2019-07-28	27.3	6.29	0.23	0.418	0.263
396	V14.MB	REV Day 2	4	2019-07-28	16	4.936	0.309	0.49	0.323
397	V14.MC	REV Day 2	4	2019-07-28	9.5	2.196	0.232	0.411	0.75
398	V14.MD	REV Day 2	4	2019-07-28	8.9	1.953	0.22	0.383	0.877
399	V14.ME	REV Day 2	4	2019-07-28	16	3.336	0.208	0.372	0.484
400	V14.FA	REV Day 2	4	2019-07-28	10.4	2.14	0.206	0.444	0.793
401	V14.FB	REV Day 2	4	2019-07-28	12.1	2.857	0.235	0.423	0.568
402	V14.FC	REV Day 2	4	2019-07-28	120	34.531	0.288	0.511	0.054
403	V14.FD	REV Day 2	4	2019-07-28	18.6	4.701	0.253	0.439	0.35
404	V14.FE	REV Day 2	4	2019-07-28	10.8	2.969	0.274	0.49	0.586
405	V15.MA	REV Day 2	1	2019-08-05	21	4.978	0.237	0.43	0.249
406	V15.MB	REV Day 2	1	2019-08-05	20.9	5.487	0.262	0.398	0.245
407	V15.MC	REV Day 2	1	2019-08-05	53.8	17.575	0.327	0.472	0.074
408	V15.MD	REV Day 2	1	2019-08-05	74.1	23.685	0.32	0.51	0.054
409	V15.ME	REV Day 2	1	2019-08-05	11.1	2.946	0.265	0.466	0.405
410	V15.FA	REV Day 2	1	2019-08-05	105	28.12	0.268	0.432	0.046
411	V15.FB	REV Day 2	1	2019-08-05	18	4.561	0.254	0.51	0.282
412	V15.FC	REV Day 2	1	2019-08-05	8.8	1.653	0.187	0.406	0.818
413	V15.FD	REV Day 2	1	2019-08-05	18.4	5.236	0.285	0.525	0.258
414	V15.FE	REV Day 2	1	2019-08-05	55.7	18.369	0.33	0.502	0.07
415	V15.MA	REV Day 2	2	2019-08-05	11.2	2.557	0.228	0.408	0.617
416	V15.MB	REV Day 2	2	2019-08-05	32.8	8.92	0.272	0.441	0.178
417	V15.MC	REV Day 2	2	2019-08-05	58.2	18.45	0.317	0.49	0.09
418	V15.MD	REV Day 2	2	2019-08-05	9.2	2.619	0.283	0.542	0.621
419	V15.ME	REV Day 2	2	2019-08-05	10.8	2.295	0.213	0.398	0.705
420	V15.FA	REV Day 2	2	2019-08-05	17.9	3.742	0.209	0.446	0.428
421	V15.FB	REV Day 2	2	2019-08-05	10.7	2.097	0.196	0.431	0.735
422	V15.FC	REV Day 2	2	2019-08-05	9.2	1.839	0.2	0.413	0.845
423	V15.FD	REV Day 2	2	2019-08-05	25.8	7.52	0.291	0.485	0.213
424	V15.FE	REV Day 2	2	2019-08-05	14.1	3.205	0.227	0.481	0.49
425	V15.MA	REV Day 2	3	2019-08-05	11.9	2.554	0.215	0.37	0.482
426	V15.MB	REV Day 2	3	2019-08-05	12.4	2.209	0.178	0.307	0.558
427	V15.MC	REV Day 2	3	2019-08-05	7.5	1.8	0.239	0.45	0.715
428	V15.MD	REV Day 2	3	2019-08-05	11.5	3.15	0.274	0.515	0.415
429	V15.ME	REV Day 2	3	2019-08-05	7.6	1.397	0.185	0.358	0.899
430	V15.FA	REV Day 2	3	2019-08-05	34.4	8.952	0.26	0.42	0.137
431	V15.FB	REV Day 2	3	2019-08-05	9.9	2.282	0.231	0.469	0.545
432	V15.FC	REV Day 2	3	2019-08-05	28.9	7.643	0.264	0.436	0.167
433	V15.FD	REV Day 2	3	2019-08-05	10.2	1.954	0.192	0.42	0.628
434	V15.FE	REV Day 2	3	2019-08-05	17.5	4.245	0.242	0.462	0.302
435	V15.MA	REV Day 2	4	2019-08-05	9.3	2.052	0.22	0.41	0.807
436	V15.MB	REV Day 2	4	2019-08-05	10.7	2.461	0.229	0.412	0.623
437	V15.MC	REV Day 2	4	2019-08-05	53.6	16.713	0.312	0.477	0.094
438	V15.MD	REV Day 2	4	2019-08-05	8.4	1.993	0.238	0.473	0.788
439	V15.ME	REV Day 2	4	2019-08-05	8.5	1.826	0.216	0.427	0.832
440	V15.FA	REV Day 2	4	2019-08-05	62.2	15.047	0.242	0.414	0.104
441	V15.FB	REV Day 2	4	2019-08-05	23.3	6.394	0.274	0.466	0.256
442	V15.FC	REV Day 2	4	2019-08-05	10.6	2.174	0.204	0.409	0.739
443	V15.FD	REV Day 2	4	2019-08-05	10	2.488	0.25	0.503	0.625
444	V15.FE	REV Day 2	4	2019-08-05	15.1	4.228	0.28	0.44	0.374
445	V16.MA	REV Day 2	1	2019-08-11	9.9	2.301	0.233	0.417	0.587
446	V16.MB	REV Day 2	1	2019-08-11	93	27.256	0.293	0.534	0.05
447	V16.MC	REV Day 2	1	2019-08-11	70.4	19.45	0.276	0.468	0.071
448	V16.MD	REV Day 2	1	2019-08-11	36.9	10.801	0.293	0.478	0.134
449	V16.ME	REV Day 2	1	2019-08-11	8.9	1.466	0.165	0.361	0.924
450	V16.FA	REV Day 2	1	2019-08-11	15.5	3.031	0.195	0.451	0.441
451	V16.FB	REV Day 2	1	2019-08-11	35.8	9.258	0.259	0.503	0.142
452	V16.FC	REV Day 2	1	2019-08-11	98	26.696	0.272	0.488	0.048
453	V16.FD	REV Day 2	1	2019-08-11	15.7	3.496	0.222	0.401	0.394
454	V16.FE	REV Day 2	1	2019-08-11	27.6	6.096	0.221	0.513	0.225
455	V16.MA	REV Day 2	2	2019-08-11	42.3	8.699	0.206	0.374	0.193
456	V16.MB	REV Day 2	2	2019-08-11	11.5	2.736	0.238	0.495	0.602
457	V16.MC	REV Day 2	2	2019-08-11	29.1	7.224	0.248	0.381	0.222
458	V16.MD	REV Day 2	2	2019-08-11	8.3	1.713	0.206	0.428	0.985
459	V16.ME	REV Day 2	2	2019-08-11	13.1	2.075	0.159	0.376	0.771
460	V16.FA	REV Day 2	2	2019-08-11	10.7	1.69	0.158	0.357	0.96
461	V16.FB	REV Day 2	2	2019-08-11	16.4	3.103	0.19	0.462	0.521
462	V16.FC	REV Day 2	2	2019-08-11	24.6	5.798	0.236	0.507	0.284
463	V16.FD	REV Day 2	2	2019-08-11	15.7	2.459	0.156	0.374	0.666
464	V16.FE	REV Day 2	2	2019-08-11	16.9	1.938	0.115	0.433	0.834
465	V16.MA	REV Day 2	3	2019-08-11	81.4	16.366	0.201	0.418	0.079
466	V16.MB	REV Day 2	3	2019-08-11	7.5	1.479	0.197	0.453	0.876
467	V16.MC	REV Day 2	3	2019-08-11	57.9	12.748	0.22	0.405	0.1
468	V16.MD	REV Day 2	3	2019-08-11	7.6	1.236	0.162	0.369	0.908
469	V16.ME	REV Day 2	3	2019-08-11	14.7	1.908	0.13	0.266	0.668
470	V16.FA	REV Day 2	3	2019-08-11	11.4	1.596	0.14	0.386	0.767
471	V16.FB	REV Day 2	3	2019-08-11	8.4	1.935	0.231	0.479	0.71
472	V16.FC	REV Day 2	3	2019-08-11	32.9	8.372	0.254	0.464	0.154
473	V16.FD	REV Day 2	3	2019-08-11	20.5	3.295	0.16	0.328	0.4
474	V16.FE	REV Day 2	3	2019-08-11	11.7	1.502	0.128	0.259	0.849
475	V16.MA	REV Day 2	4	2019-08-11	10.2	1.857	0.182	0.374	0.861
476	V16.MB	REV Day 2	4	2019-08-11	31.7	8.793	0.277	0.458	0.171
477	V16.MC	REV Day 2	4	2019-08-11	13.2	3.052	0.231	0.396	0.554
478	V16.MD	REV Day 2	4	2019-08-11	8.3	1.903	0.229	0.426	0.873
479	V16.ME	REV Day 2	4	2019-08-11	14.4	2.211	0.154	0.319	0.721
480	V16.FA	REV Day 2	4	2019-08-11	44	10.004	0.227	0.411	0.158
481	V16.FB	REV Day 2	4	2019-08-11	7.9	1.622	0.204	0.466	0.943
482	V16.FC	REV Day 2	4	2019-08-11	22.6	5.385	0.238	0.425	0.308
483	V16.FD	REV Day 2	4	2019-08-11	15.9	2.371	0.149	0.323	0.698
484	V16.FE	REV Day 2	4	2019-08-11	10.4	1.797	0.172	0.37	0.874
485	V17.MA	REV Day 2	1	2019-08-18	8.9	2.653	0.299	0.524	0.499
486	V17.MF	REV Day 2	1	2019-08-18	120	38.404	0.32	0.525	0.048
487	V17.MC	REV Day 2	1	2019-08-18	10.8	2.414	0.224	0.372	0.54
488	V17.MD	REV Day 2	1	2019-08-18	11.5	3.35	0.291	0.426	0.392
489	V17.ME	REV Day 2	1	2019-08-18	120	43.792	0.365	0.556	0.039
490	V17.FA	REV Day 2	1	2019-08-18	13.1	3.722	0.284	0.504	0.358
491	V17.FF	REV Day 2	1	2019-08-18	120	38.073	0.317	0.5	0.043
492	V17.FC	REV Day 2	1	2019-08-18	48.2	16.106	0.334	0.463	0.083
493	V17.FD	REV Day 2	1	2019-08-18	20.6	5.453	0.265	0.496	0.252
494	V17.FE	REV Day 2	1	2019-08-18	8.1	2.151	0.264	0.524	0.608
495	V17.MA	REV Day 2	2	2019-08-18	19.6	4.807	0.245	0.38	0.344
496	V17.MF	REV Day 2	2	2019-08-18	51.9	13.607	0.262	0.423	0.119
497	V17.MC	REV Day 2	2	2019-08-18	68.1	19.381	0.285	0.451	0.085
498	V17.MD	REV Day 2	2	2019-08-18	8	1.972	0.245	0.389	0.825
499	V17.ME	REV Day 2	2	2019-08-18	25.9	8.255	0.319	0.5	0.197
500	V17.FA	REV Day 2	2	2019-08-18	67.7	23.753	0.351	0.523	0.07
501	V17.FF	REV Day 2	2	2019-08-18	72.7	21.402	0.294	0.438	0.078
502	V17.FC	REV Day 2	2	2019-08-18	13.5	3.152	0.234	0.392	0.516
503	V17.FD	REV Day 2	2	2019-08-18	21.5	4.224	0.197	0.458	0.397
504	V17.FE	REV Day 2	2	2019-08-18	19.2	6.206	0.323	0.49	0.261
505	V17.MA	REV Day 2	3	2019-08-18	9.8	2.122	0.218	0.361	0.611
506	V17.MF	REV Day 2	3	2019-08-18	19.6	4.243	0.216	0.402	0.297
507	V17.MC	REV Day 2	3	2019-08-18	12.2	1.914	0.157	0.344	0.647
508	V17.MD	REV Day 2	3	2019-08-18	20.8	6.212	0.299	0.49	0.206
509	V17.ME	REV Day 2	3	2019-08-18	26.6	7.606	0.286	0.467	0.165
510	V17.FA	REV Day 2	3	2019-08-18	7.4	1.448	0.196	0.407	0.817
511	V17.FF	REV Day 2	3	2019-08-18	8.3	2.034	0.247	0.411	0.65
512	V17.FC	REV Day 2	3	2019-08-18	63.4	18.807	0.297	0.444	0.067
513	V17.FD	REV Day 2	3	2019-08-18	33.3	5.354	0.161	0.431	0.249
514	V17.FE	REV Day 2	3	2019-08-18	6.5	1.479	0.228	0.486	0.848
515	V17.MA	REV Day 2	4	2019-08-18	30.7	7.59	0.247	0.429	0.22
516	V17.MF	REV Day 2	4	2019-08-18	10.5	2.342	0.222	0.4	0.707
517	V17.MC	REV Day 2	4	2019-08-18	11.4	2.321	0.204	0.349	0.711
518	V17.MD	REV Day 2	4	2019-08-18	12.1	3.399	0.28	0.462	0.494
519	V17.ME	REV Day 2	4	2019-08-18	10.2	2.932	0.289	0.462	0.56
520	V17.FA	REV Day 2	4	2019-08-18	11.7	3.024	0.259	0.508	0.541
521	V17.FF	REV Day 2	4	2019-08-18	9	2.571	0.285	0.456	0.616
522	V17.FC	REV Day 2	4	2019-08-18	45.2	13.443	0.297	0.432	0.128
523	V17.FD	REV Day 2	4	2019-08-18	16.2	2.527	0.156	0.448	0.609
524	V17.FE	REV Day 2	4	2019-08-18	25.4	8.353	0.328	0.55	0.202
525	V18.MA	REV Day 2	1	2019-08-25	15.9	3.488	0.219	0.46	0.368
526	V18.MB	REV Day 2	1	2019-08-25	15.3	3.804	0.249	0.447	0.307
527	V18.MD	REV Day 2	1	2019-08-25	24.3	7.37	0.303	0.489	0.175
528	V18.FA	REV Day 2	1	2019-08-25	57	16.484	0.289	0.484	0.085
529	V18.FB	REV Day 2	1	2019-08-25	13.5	3.462	0.256	0.474	0.387
530	V18.FC	REV Day 2	1	2019-08-25	12.3	3.164	0.258	0.45	0.449
531	V18.FD	REV Day 2	1	2019-08-25	59.3	20.054	0.338	0.526	0.063
532	V18.FE	REV Day 2	1	2019-08-25	22.2	5.974	0.269	0.5	0.205
533	V18.MA	REV Day 2	2	2019-08-25	11.2	2.187	0.195	0.379	0.748
534	V18.MB	REV Day 2	2	2019-08-25	12.7	2.941	0.231	0.454	0.568
535	V18.MD	REV Day 2	2	2019-08-25	10.3	2.241	0.218	0.448	0.709
536	V18.FA	REV Day 2	2	2019-08-25	20.4	5.129	0.252	0.453	0.312
537	V18.FB	REV Day 2	2	2019-08-25	11	2.244	0.205	0.417	0.713
538	V18.FC	REV Day 2	2	2019-08-25	60.3	17.906	0.297	0.465	0.09
539	V18.FD	REV Day 2	2	2019-08-25	8.7	2.367	0.273	0.498	0.705
540	V18.FE	REV Day 2	2	2019-08-25	9.4	2.139	0.226	0.31	0.779
541	V18.MA	REV Day 2	3	2019-08-25	9.4	1.784	0.189	0.407	0.744
542	V18.MB	REV Day 2	3	2019-08-25	15.5	3.414	0.22	0.421	0.383
543	V18.MD	REV Day 2	3	2019-08-25	6.2	1.242	0.202	0.384	0.887
544	V18.FA	REV Day 2	3	2019-08-25	7	1.322	0.188	0.432	0.932
545	V18.FB	REV Day 2	3	2019-08-25	11.4	2.614	0.229	0.472	0.494
546	V18.FC	REV Day 2	3	2019-08-25	16.7	4.347	0.261	0.416	0.281
547	V18.FD	REV Day 2	3	2019-08-25	8.8	2.031	0.231	0.44	0.63
548	V18.FE	REV Day 2	3	2019-08-25	23.9	7.486	0.313	0.48	0.186
549	V18.MA	REV Day 2	4	2019-08-25	12	2.781	0.232	0.471	0.585
550	V18.MB	REV Day 2	4	2019-08-25	15.6	3.632	0.232	0.42	0.457
551	V18.MD	REV Day 2	4	2019-08-25	7.9	1.592	0.202	0.465	0.932
552	V18.FA	REV Day 2	4	2019-08-25	12.7	2.857	0.225	0.46	0.568
553	V18.FB	REV Day 2	4	2019-08-25	14.1	3.451	0.244	0.484	0.473
554	V18.FC	REV Day 2	4	2019-08-25	23.8	6.887	0.289	0.412	0.248
555	V18.FD	REV Day 2	4	2019-08-25	25.5	7.598	0.298	0.488	0.207
556	V18.FE	REV Day 2	4	2019-08-25	19.2	5.348	0.279	0.465	0.297
557	V19.MA	REV Day 2	1	2019-09-01	15.5	2.724	0.176	0.365	0.487
558	V19.MB	REV Day 2	1	2019-09-01	14.5	2.167	0.149	0.275	0.603
559	V19.MC	REV Day 2	1	2019-09-01	64.9	16.996	0.262	0.396	0.078
560	V19.MD	REV Day 2	1	2019-09-01	14	2.579	0.184	0.362	0.526
561	V19.ME	REV Day 2	1	2019-09-01	65.4	18.681	0.286	0.453	0.067
562	V19.FA	REV Day 2	1	2019-09-01	18.7	4.08	0.219	0.492	0.321
563	V19.FB	REV Day 2	1	2019-09-01	12.4	1.954	0.157	0.444	0.71
564	V19.FC	REV Day 2	1	2019-09-01	36.2	8.474	0.234	0.512	0.155
565	V19.FD	REV Day 2	1	2019-09-01	26.5	6.57	0.248	0.491	0.216
566	V19.FE	REV Day 2	1	2019-09-01	32.4	8.525	0.263	0.477	0.152
567	V19.MA	REV Day 2	2	2019-09-01	12.2	2.067	0.169	0.288	0.756
568	V19.MB	REV Day 2	2	2019-09-01	14.7	2.262	0.153	0.319	0.7
569	V19.MC	REV Day 2	2	2019-09-01	10.6	2.105	0.199	0.343	0.734
570	V19.MD	REV Day 2	2	2019-09-01	70.7	17.935	0.254	0.472	0.093
571	V19.ME	REV Day 2	2	2019-09-01	10.7	2.326	0.217	0.414	0.697
572	V19.FA	REV Day 2	2	2019-09-01	92.3	22.449	0.243	0.518	0.073
573	V19.FB	REV Day 2	2	2019-09-01	15.7	3.464	0.22	0.496	0.471
574	V19.FC	REV Day 2	2	2019-09-01	10.9	2.023	0.186	0.503	0.805
575	V19.FD	REV Day 2	2	2019-09-01	15.1	3.493	0.232	0.46	0.48
576	V19.FE	REV Day 2	2	2019-09-01	18	4.604	0.256	0.482	0.362
577	V19.MA	REV Day 2	3	2019-09-01	11.9	1.819	0.153	0.329	0.636
578	V19.MB	REV Day 2	3	2019-09-01	16.2	2.134	0.132	0.269	0.572
579	V19.MC	REV Day 2	3	2019-09-01	7.9	1.66	0.211	0.406	0.787
580	V19.MD	REV Day 2	3	2019-09-01	11.8	2.003	0.17	0.366	0.658
581	V19.ME	REV Day 2	3	2019-09-01	55.9	14.737	0.264	0.451	0.087
582	V19.FA	REV Day 2	3	2019-09-01	22.2	4.043	0.182	0.388	0.322
583	V19.FB	REV Day 2	3	2019-09-01	38.8	8.969	0.231	0.524	0.144
584	V19.FC	REV Day 2	3	2019-09-01	12.5	2.999	0.24	0.481	0.443
585	V19.FD	REV Day 2	3	2019-09-01	50.2	14.452	0.288	0.495	0.091
586	V19.FE	REV Day 2	3	2019-09-01	37.1	10.727	0.289	0.472	0.123
587	V19.MA	REV Day 2	4	2019-09-01	10.5	1.966	0.187	0.348	0.813
588	V19.MB	REV Day 2	4	2019-09-01	10.5	1.717	0.163	0.334	0.947
589	V19.MC	REV Day 2	4	2019-09-01	19.6	4.587	0.234	0.394	0.356
590	V19.MD	REV Day 2	4	2019-09-01	18.4	3.004	0.164	0.403	0.559
591	V19.ME	REV Day 2	4	2019-09-01	21.6	4.89	0.226	0.385	0.323
592	V19.FA	REV Day 2	4	2019-09-01	70.2	18.973	0.27	0.492	0.088
593	V19.FB	REV Day 2	4	2019-09-01	14	2.479	0.178	0.516	0.647
594	V19.FC	REV Day 2	4	2019-09-01	10.4	2.423	0.233	0.465	0.696
595	V19.FD	REV Day 2	4	2019-09-01	15.9	4.245	0.267	0.476	0.402
596	V19.FE	REV Day 2	4	2019-09-01	38.5	12.071	0.314	0.476	0.144
597	V20.MA	REV Day 2	1	2019-09-08	99.4	29.046	0.292	0.47	0.047
598	V20.MB	REV Day 2	1	2019-09-08	33.3	10.792	0.324	0.555	0.12
599	V20.MC	REV Day 2	1	2019-09-08	39.6	11.539	0.291	0.455	0.121
600	V20.MD	REV Day 2	1	2019-09-08	81.8	28.843	0.353	0.52	0.048
601	V20.ME	REV Day 2	1	2019-09-08	120	39.38	0.328	0.51	0.051
602	V20.FA	REV Day 2	1	2019-09-08	12.3	1.843	0.15	0.444	0.742
603	V20.FB	REV Day 2	1	2019-09-08	35	11.59	0.331	0.549	0.113
604	V20.FC	REV Day 2	1	2019-09-08	29.5	7.931	0.269	0.502	0.179
605	V20.FD	REV Day 2	1	2019-09-08	47.6	10.654	0.224	0.435	0.133
606	V20.FE	REV Day 2	1	2019-09-08	69	18.291	0.265	0.523	0.076
607	V20.MA	REV Day 2	2	2019-09-08	120	34.036	0.284	0.496	0.007
608	V20.MB	REV Day 2	2	2019-09-08	71.8	23.67	0.33	0.525	0.07
609	V20.MC	REV Day 2	2	2019-09-08	80.4	22.57	0.281	0.406	0.072
610	V20.MD	REV Day 2	2	2019-09-08	9.7	2.377	0.246	0.444	0.673
611	V20.ME	REV Day 2	2	2019-09-08	39.4	10.637	0.27	0.422	0.155
612	V20.FA	REV Day 2	2	2019-09-08	38.8	10.311	0.266	0.457	0.162
613	V20.FB	REV Day 2	2	2019-09-08	11.8	2.662	0.226	0.473	0.611
614	V20.FC	REV Day 2	2	2019-09-08	18.8	4.469	0.237	0.442	0.369
615	V20.FD	REV Day 2	2	2019-09-08	24.2	4.312	0.178	0.358	0.385
616	V20.FE	REV Day 2	2	2019-09-08	14.5	1.756	0.122	0.363	0.92
617	V20.MA	REV Day 2	3	2019-09-08	120	30.726	0.256	0.464	0.039
618	V20.MB	REV Day 2	3	2019-09-08	13.5	4.061	0.302	0.509	0.295
619	V20.MC	REV Day 2	3	2019-09-08	11.1	1.681	0.151	0.314	0.727
620	V20.MD	REV Day 2	3	2019-09-08	23.9	6.684	0.279	0.462	0.181
621	V20.ME	REV Day 2	3	2019-09-08	19.4	4.331	0.224	0.397	0.299
622	V20.FA	REV Day 2	3	2019-09-08	23.3	5.4	0.232	0.419	0.237
623	V20.FB	REV Day 2	3	2019-09-08	35.2	11.143	0.317	0.518	0.118
624	V20.FC	REV Day 2	3	2019-09-08	21.7	4.462	0.206	0.383	0.272
625	V20.FD	REV Day 2	3	2019-09-08	21	4.816	0.229	0.421	0.257
626	V20.FE	REV Day 2	3	2019-09-08	13.1	1.799	0.137	0.278	0.715
627	V20.MA	REV Day 2	4	2019-09-08	80.4	19.363	0.241	0.469	0.088
628	V20.MB	REV Day 2	4	2019-09-08	56.2	19.308	0.343	0.497	0.082
629	V20.MC	REV Day 2	4	2019-09-08	9.7	1.693	0.174	0.379	0.924
630	V20.MD	REV Day 2	4	2019-09-08	10.8	2.475	0.228	0.405	0.589
631	V20.ME	REV Day 2	4	2019-09-08	24.1	6.281	0.26	0.457	0.237
632	V20.FA	REV Day 2	4	2019-09-08	13.5	2.583	0.191	0.367	0.654
633	V20.FB	REV Day 2	4	2019-09-08	53.4	15.985	0.299	0.525	0.097
634	V20.FC	REV Day 2	4	2019-09-08	24.4	5.712	0.234	0.402	0.287
635	V20.FD	REV Day 2	4	2019-09-08	120	30.511	0.254	0.445	0.047
636	V20.FE	REV Day 2	4	2019-09-08	13.6	2.495	0.184	0.426	0.628
637	V21.MA	REV Day 2	1	2019-09-15	7.3	1.743	0.239	0.466	0.712
638	V21.MB	REV Day 2	1	2019-09-15	120	37.688	0.314	0.519	0.03
639	V21.MC	REV Day 2	1	2019-09-15	120	38.625	0.322	0.554	0.055
640	V21.MD	REV Day 2	1	2019-09-15	120	37.88	0.316	0.51	0.05
641	V21.ME	REV Day 2	1	2019-09-15	23.7	8.196	0.346	0.549	0.173
642	V21.FA	REV Day 2	1	2019-09-15	57.8	15.174	0.263	0.599	0.091
643	V21.FB	REV Day 2	1	2019-09-15	39.4	11.149	0.283	0.567	0.124
644	V21.FC	REV Day 2	1	2019-09-15	48.7	14.634	0.301	0.555	0.097
645	V21.FD	REV Day 2	1	2019-09-15	105.9	38.322	0.362	0.56	0.037
646	V21.FE	REV Day 2	1	2019-09-15	112.7	33.086	0.294	0.515	0.041
647	V21.MA	REV Day 2	2	2019-09-15	22	6.01	0.273	0.427	0.271
648	V21.MB	REV Day 2	2	2019-09-15	18.9	3.761	0.199	0.406	0.448
649	V21.MC	REV Day 2	2	2019-09-15	120	35.355	0.295	0.492	0.026
650	V21.MD	REV Day 2	2	2019-09-15	32.6	6.682	0.205	0.449	0.239
651	V21.ME	REV Day 2	2	2019-09-15	50.8	19.405	0.382	0.517	0.083
652	V21.FA	REV Day 2	2	2019-09-15	10	2.174	0.217	0.474	0.753
653	V21.FB	REV Day 2	2	2019-09-15	38.1	10.786	0.283	0.482	0.154
654	V21.FC	REV Day 2	2	2019-09-15	54.8	16.128	0.295	0.56	0.103
655	V21.FD	REV Day 2	2	2019-09-15	54.8	16.509	0.301	0.467	0.099
656	V21.FE	REV Day 2	2	2019-09-15	43.3	10.925	0.252	0.458	0.151
657	V21.MA	REV Day 2	3	2019-09-15	11.9	2.669	0.225	0.39	0.455
658	V21.MB	REV Day 2	3	2019-09-15	9.5	1.63	0.172	0.426	0.78
659	V21.MC	REV Day 2	3	2019-09-15	40	10.964	0.274	0.415	0.115
660	V21.MD	REV Day 2	3	2019-09-15	15.1	2.624	0.174	0.383	0.488
661	V21.ME	REV Day 2	3	2019-09-15	6.7	1.286	0.192	0.438	0.952
662	V21.FA	REV Day 2	3	2019-09-15	12.2	2.865	0.235	0.456	0.459
663	V21.FB	REV Day 2	3	2019-09-15	11.9	2.817	0.237	0.409	0.487
664	V21.FC	REV Day 2	3	2019-09-15	9.4	1.897	0.202	0.38	0.682
665	V21.FD	REV Day 2	3	2019-09-15	11.5	1.636	0.142	0.373	0.795
666	V21.FE	REV Day 2	3	2019-09-15	37.1	9.013	0.243	0.465	0.146
667	V21.MA	REV Day 2	4	2019-09-15	14.1	3.333	0.236	0.384	0.482
668	V21.MB	REV Day 2	4	2019-09-15	12.5	3.079	0.246	0.468	0.499
669	V21.MC	REV Day 2	4	2019-09-15	92.4	24.914	0.27	0.518	0.059
670	V21.MD	REV Day 2	4	2019-09-15	11.8	2.113	0.179	0.359	0.791
671	V21.ME	REV Day 2	4	2019-09-15	80	27.38	0.342	0.503	0.058
672	V21.FA	REV Day 2	4	2019-09-15	19.8	5.73	0.29	0.526	0.301
673	V21.FB	REV Day 2	4	2019-09-15	14.5	3.22	0.222	0.426	0.514
674	V21.FC	REV Day 2	4	2019-09-15	18.1	4.341	0.24	0.444	0.395
675	V21.FD	REV Day 2	4	2019-09-15	11.1	2.246	0.203	0.46	0.742
676	V21.FE	REV Day 2	4	2019-09-15	34.5	8.962	0.26	0.462	0.189
677	V22.MA	REV Day 2	1	2019-09-22	41.9	13.774	0.329	0.52	0.096
678	V22.MB	REV Day 2	1	2019-09-22	52	18.408	0.354	0.525	0.075
679	V22.MC	REV Day 2	1	2019-09-22	12.3	.	.	.	.
680	V22.MD	REV Day 2	1	2019-09-22	13.6	3.976	0.291	0.45	0.328
681	V22.ME	REV Day 2	1	2019-09-22	25.8	7.535	0.292	0.511	0.181
682	V22.FA	REV Day 2	1	2019-09-22	60	18.911	0.315	0.55	0.07
683	V22.FB	REV Day 2	1	2019-09-22	120	37.372	0.311	0.527	0.061
684	V22.FC	REV Day 2	1	2019-09-22	33	11.557	0.35	0.549	0.107
685	V22.FD	REV Day 2	1	2019-09-22	32.3	10.719	0.331	0.507	0.131
686	V22.FE	REV Day 2	1	2019-09-22	58.8	22.062	0.375	0.526	0.059
687	V22.MA	REV Day 2	2	2019-09-22	26.7	7.81	0.293	0.506	0.218
688	V22.MB	REV Day 2	2	2019-09-22	9.4	2.132	0.226	0.427	0.756
689	V22.MC	REV Day 2	2	2019-09-22	16.4	4.561	0.277	0.453	0.354
690	V22.MD	REV Day 2	2	2019-09-22	7.9	1.75	0.222	0.407	0.931
691	V22.ME	REV Day 2	2	2019-09-22	9.1	1.853	0.205	0.367	0.875
692	V22.FA	REV Day 2	2	2019-09-22	87.2	27.437	0.315	0.49	0.061
693	V22.FB	REV Day 2	2	2019-09-22	120	32.087	0.267	0.552	0.069
694	V22.FC	REV Day 2	2	2019-09-22	20.8	5.797	0.279	0.48	0.293
695	V22.FD	REV Day 2	2	2019-09-22	17.2	4.719	0.274	0.459	0.338
696	V22.FE	REV Day 2	2	2019-09-22	8.8	2.194	0.251	0.474	0.748
697	V22.MA	REV Day 2	3	2019-09-22	11.3	2.604	0.23	0.448	0.507
698	V22.MB	REV Day 2	3	2019-09-22	7.6	1.498	0.197	0.458	0.777
699	V22.MC	REV Day 2	3	2019-09-22	17.3	4.838	0.28	0.44	0.259
700	V22.MD	REV Day 2	3	2019-09-22	120	39.157	0.326	0.456	0.015
701	V22.ME	REV Day 2	3	2019-09-22	13.5	2.588	0.191	0.387	0.462
702	V22.FA	REV Day 2	3	2019-09-22	7.8	1.421	0.183	0.44	0.912
703	V22.FB	REV Day 2	3	2019-09-22	40.5	6.96	0.172	0.54	0.19
704	V22.FC	REV Day 2	3	2019-09-22	20.8	5.783	0.278	0.47	0.234
705	V22.FD	REV Day 2	3	2019-09-22	72.8	23.623	0.325	0.496	0.054
706	V22.FE	REV Day 2	3	2019-09-22	39.1	12.021	0.308	0.493	0.104
707	V22.MA	REV Day 2	4	2019-09-22	10.7	1.981	0.185	0.397	0.847
708	V22.MB	REV Day 2	4	2019-09-22	10.2	2.391	0.234	0.438	0.689
709	V22.MC	REV Day 2	4	2019-09-22	8.7	1.894	0.218	0.477	0.885
710	V22.MD	REV Day 2	4	2019-09-22	40	10.789	0.27	0.373	0.154
711	V22.ME	REV Day 2	4	2019-09-22	12.2	2.341	0.191	0.416	0.695
712	V22.FA	REV Day 2	4	2019-09-22	12.3	2.755	0.225	0.432	0.551
713	V22.FB	REV Day 2	4	2019-09-22	16.3	2.596	0.159	0.455	0.649
714	V22.FC	REV Day 2	4	2019-09-22	39.6	11.814	0.298	0.477	0.14
715	V22.FD	REV Day 2	4	2019-09-22	29	8.004	0.276	0.474	0.207
716	V22.FE	REV Day 2	4	2019-09-22	9	2.179	0.243	0.464	0.778
717	V23.MA	REV Day 2	1	2019-09-29	17.4	3.62	0.208	0.367	0.377
718	V23.MB	REV Day 2	1	2019-09-29	7.7	1.668	0.215	0.452	0.768
719	V23.MC	REV Day 2	1	2019-09-29	9.2	1.666	0.182	0.431	0.781
720	V23.MD	REV Day 2	1	2019-09-29	17.1	3.889	0.227	0.489	0.353
721	V23.ME	REV Day 2	1	2019-09-29	120	43.218	0.36	0.557	0.027
722	V23.FA	REV Day 2	1	2019-09-29	68.2	16.016	0.235	0.471	0.089
723	V23.FB	REV Day 2	1	2019-09-29	70.8	21.964	0.31	0.598	0.062
724	V23.FC	REV Day 2	1	2019-09-29	39.3	12.978	0.33	0.578	0.1
725	V23.FD	REV Day 2	1	2019-09-29	78.6	19.861	0.253	0.514	0.069
726	V23.FE	REV Day 2	1	2019-09-29	120	39.35	0.328	0.578	0.024
727	V23.MA	REV Day 2	2	2019-09-29	56.3	13.898	0.247	0.413	0.118
728	V23.MB	REV Day 2	2	2019-09-29	14.1	2.486	0.176	0.343	0.652
729	V23.MC	REV Day 2	2	2019-09-29	9.3	1.821	0.196	0.424	0.854
730	V23.MD	REV Day 2	2	2019-09-29	9.3	1.868	0.2	0.486	0.845
731	V23.ME	REV Day 2	2	2019-09-29	120	39.312	0.328	0.538	0.005
732	V23.FA	REV Day 2	2	2019-09-29	120	25.095	0.209	0.446	0.035
733	V23.FB	REV Day 2	2	2019-09-29	32.1	7.837	0.244	0.443	0.21
734	V23.FC	REV Day 2	2	2019-09-29	16.4	3.979	0.242	0.449	0.424
735	V23.FD	REV Day 2	2	2019-09-29	71.1	13.271	0.187	0.445	0.127
736	V23.FE	REV Day 2	2	2019-09-29	33.4	9.726	0.291	0.499	0.171
737	V23.MA	REV Day 2	3	2019-09-29	53.2	14.48	0.272	0.439	0.088
738	V23.MB	REV Day 2	3	2019-09-29	8.3	1.345	0.163	0.329	0.888
739	V23.MC	REV Day 2	3	2019-09-29	6.5	1.293	0.2	0.423	0.962
740	V23.MD	REV Day 2	3	2019-09-29	7.9	1.79	0.226	0.475	0.714
741	V23.ME	REV Day 2	3	2019-09-29	20.3	4.77	0.235	0.451	0.274
742	V23.FA	REV Day 2	3	2019-09-29	31.3	5.387	0.172	0.405	0.245
743	V23.FB	REV Day 2	3	2019-09-29	26.1	6.83	0.261	0.437	0.184
744	V23.FC	REV Day 2	3	2019-09-29	103.1	29.662	0.288	0.551	0.044
745	V23.FD	REV Day 2	3	2019-09-29	120	33.725	0.281	0.499	0.016
746	V23.FE	REV Day 2	3	2019-09-29	11.6	2.647	0.229	0.47	0.483
747	V23.MA	REV Day 2	4	2019-09-29	10.5	1.855	0.176	0.354	0.911
748	V23.MB	REV Day 2	4	2019-09-29	14.7	2.245	0.152	0.364	0.731
749	V23.MC	REV Day 2	4	2019-09-29	10.7	2.347	0.219	0.441	0.712
750	V23.MD	REV Day 2	4	2019-09-29	9.1	2.063	0.228	0.474	0.793
751	V23.ME	REV Day 2	4	2019-09-29	14.1	3.385	0.24	0.467	0.506
752	V23.FA	REV Day 2	4	2019-09-29	26.4	2.382	0.09	0.389	0.694
753	V23.FB	REV Day 2	4	2019-09-29	14.3	2.905	0.203	0.525	0.538
754	V23.FC	REV Day 2	4	2019-09-29	103.8	23.861	0.23	0.424	0.07
755	V23.FD	REV Day 2	4	2019-09-29	29	5.503	0.19	0.45	0.307
756	V23.FE	REV Day 2	4	2019-09-29	10.5	2.536	0.241	0.437	0.665
757	V24.MA	REV Day 2	1	2019-10-06	44.4	12.344	0.278	0.476	0.107
758	V24.MB	REV Day 2	1	2019-10-06	97.6	31.602	0.324	0.499	0.041
759	V24.MC	REV Day 2	1	2019-10-06	95.5	32.93	0.345	0.592	0.04
760	V24.MD	REV Day 2	1	2019-10-06	120	43.861	0.366	0.584	0.038
761	V24.ME	REV Day 2	1	2019-10-06	100.2	30.973	0.309	0.55	0.043
762	V24.FA	REV Day 2	1	2019-10-06	120	36.872	0.307	0.548	0.034
763	V24.FB	REV Day 2	1	2019-10-06	10.7	1.82	0.17	0.419	0.715
764	V24.FC	REV Day 2	1	2019-10-06	13.4	3.989	0.299	0.514	0.324
765	V24.FD	REV Day 2	1	2019-10-06	20.1	5.768	0.288	0.475	0.227
766	V24.FE	REV Day 2	1	2019-10-06	25.3	7.772	0.307	0.522	0.17
767	V24.MA	REV Day 2	2	2019-10-06	7.8	1.664	0.213	0.426	0.946
768	V24.MB	REV Day 2	2	2019-10-06	84.2	26.038	0.309	0.461	0.061
769	V24.MC	REV Day 2	2	2019-10-06	23.1	5.519	0.239	0.519	0.294
770	V24.MD	REV Day 2	2	2019-10-06	9.6	2.334	0.243	0.497	0.68
771	V24.ME	REV Day 2	2	2019-10-06	36.7	9.938	0.271	0.465	0.161
772	V24.FA	REV Day 2	2	2019-10-06	12.1	2.764	0.229	0.498	0.58
773	V24.FB	REV Day 2	2	2019-10-06	12.9	2.336	0.181	0.419	0.684
774	V24.FC	REV Day 2	2	2019-10-06	32	11.433	0.357	0.541	0.139
775	V24.FD	REV Day 2	2	2019-10-06	14.2	3.915	0.276	0.507	0.409
776	V24.FE	REV Day 2	2	2019-10-06	57.5	18.772	0.327	0.57	0.085
777	V24.MA	REV Day 2	3	2019-10-06	27.7	7.176	0.259	0.414	0.169
778	V24.MB	REV Day 2	3	2019-10-06	7	1.467	0.209	0.367	0.828
779	V24.MC	REV Day 2	3	2019-10-06	22.2	6.046	0.272	0.451	0.204
780	V24.MD	REV Day 2	3	2019-10-06	8.6	2.323	0.269	0.472	0.529
781	V24.ME	REV Day 2	3	2019-10-06	25.3	6.404	0.253	0.437	0.188
782	V24.FA	REV Day 2	3	2019-10-06	39.6	10.239	0.259	0.49	0.123
783	V24.FB	REV Day 2	3	2019-10-06	88.2	26.333	0.299	0.602	0.046
784	V24.FC	REV Day 2	3	2019-10-06	16.9	5.278	0.312	0.541	0.234
785	V24.FD	REV Day 2	3	2019-10-06	7	1.561	0.223	0.44	0.768
786	V24.FE	REV Day 2	3	2019-10-06	8.5	1.665	0.196	0.384	0.74
787	V24.MA	REV Day 2	4	2019-10-06	8.6	1.787	0.207	0.419	0.879
788	V24.MB	REV Day 2	4	2019-10-06	26.5	7.251	0.274	0.417	0.223
789	V24.MC	REV Day 2	4	2019-10-06	13	2.793	0.215	0.456	0.576
790	V24.MD	REV Day 2	4	2019-10-06	10.3	2.7	0.263	0.476	0.576
791	V24.ME	REV Day 2	4	2019-10-06	13.2	2.669	0.203	0.423	0.625
792	V24.FA	REV Day 2	4	2019-10-06	26.1	6.345	0.243	0.469	0.252
793	V24.FB	REV Day 2	4	2019-10-06	10.9	2.153	0.198	0.456	0.738
794	V24.FC	REV Day 2	4	2019-10-06	36.7	12.902	0.351	0.52	0.13
795	V24.FD	REV Day 2	4	2019-10-06	20.7	6.045	0.292	0.557	0.272
796	V24.FE	REV Day 2	4	2019-10-06	16.4	4.974	0.304	0.522	0.326
797	V25.MA	REV Day 2	1	2019-10-13	66.1	19.954	0.302	0.504	0.066
798	V25.MB	REV Day 2	1	2019-10-13	9	2.234	0.248	0.5	0.595
799	V25.MC	REV Day 2	1	2019-10-13	13.6	2.863	0.21	0.398	0.458
800	V25.MD	REV Day 2	1	2019-10-13	94.6	29.468	0.312	0.477	0.047
801	V25.ME	REV Day 2	1	2019-10-13	120	36.51	0.304	0.539	0.029
802	V25.FA	REV Day 2	1	2019-10-13	13.5	3.643	0.269	0.451	0.368
803	V25.FB	REV Day 2	1	2019-10-13	65.6	21.738	0.331	0.535	0.062
804	V25.FC	REV Day 2	1	2019-10-13	120	36.947	0.308	0.531	0.017
805	V25.FD	REV Day 2	1	2019-10-13	28.3	7.223	0.255	0.439	0.181
806	V25.FE	REV Day 2	1	2019-10-13	120	39.812	0.332	0.515	0.02
807	V25.MA	REV Day 2	2	2019-10-13	12.1	2.836	0.234	0.482	0.587
808	V25.MB	REV Day 2	2	2019-10-13	21.7	5.366	0.248	0.447	0.298
809	V25.MC	REV Day 2	2	2019-10-13	15.7	2.561	0.163	0.327	0.626
810	V25.MD	REV Day 2	2	2019-10-13	15.7	3.253	0.207	0.455	0.491
811	V25.ME	REV Day 2	2	2019-10-13	120	33.011	0.275	0.476	0.03
812	V25.FA	REV Day 2	2	2019-10-13	10.3	2.141	0.208	0.36	0.762
813	V25.FB	REV Day 2	2	2019-10-13	21.6	5.043	0.234	0.467	0.321
814	V25.FC	REV Day 2	2	2019-10-13	38.3	10.464	0.273	0.48	0.154
815	V25.FD	REV Day 2	2	2019-10-13	31.2	7.762	0.248	0.498	0.211
816	V25.FE	REV Day 2	2	2019-10-13	20.1	4.717	0.235	0.458	0.34
817	V25.MA	REV Day 2	3	2019-10-13	9.1	1.902	0.208	0.453	0.667
818	V25.MB	REV Day 2	3	2019-10-13	12.1	2.719	0.224	0.438	0.451
819	V25.MC	REV Day 2	3	2019-10-13	12.8	2.357	0.184	0.343	0.555
820	V25.MD	REV Day 2	3	2019-10-13	16.9	4.173	0.247	0.451	0.303
821	V25.ME	REV Day 2	3	2019-10-13	109.3	27.141	0.248	0.421	0.048
822	V25.FA	REV Day 2	3	2019-10-13	11.9	2.05	0.172	0.397	0.598
823	V25.FB	REV Day 2	3	2019-10-13	12.5	2.047	0.164	0.424	0.612
824	V25.FC	REV Day 2	3	2019-10-13	11	1.498	0.136	0.343	0.837
825	V25.FD	REV Day 2	3	2019-10-13	12.4	2.3	0.186	0.402	0.507
826	V25.FE	REV Day 2	3	2019-10-13	120	41.214	0.343	0.526	0.032
827	V25.MA	REV Day 2	4	2019-10-13	15.5	3.03	0.195	0.48	0.518
828	V25.MB	REV Day 2	4	2019-10-13	8.3	1.815	0.22	0.431	0.919
829	V25.MC	REV Day 2	4	2019-10-13	8.7	1.847	0.212	0.438	0.89
830	V25.MD	REV Day 2	4	2019-10-13	18.2	5.027	0.276	0.445	0.307
831	V25.ME	REV Day 2	4	2019-10-13	12.6	2.76	0.22	0.385	0.583
832	V25.FA	REV Day 2	4	2019-10-13	16.7	3.792	0.227	0.37	0.44
833	V25.FB	REV Day 2	4	2019-10-13	41.8	12.143	0.291	0.645	0.127
834	V25.FC	REV Day 2	4	2019-10-13	20.9	3.31	0.158	0.405	0.509
835	V25.FD	REV Day 2	4	2019-10-13	54.4	15.381	0.283	0.633	0.109
836	V25.FE	REV Day 2	4	2019-10-13	14.6	3.856	0.265	0.478	0.433
837	V26.MA	REV Day 2	1	2019-10-20	65.2	21.185	0.325	0.521	0.063
838	V26.MB	REV Day 2	1	2019-10-20	101.3	22.711	0.224	0.552	0.059
839	V26.MC	REV Day 2	1	2019-10-20	11.4	3.08	0.27	0.488	0.451
840	V26.MD	REV Day 2	1	2019-10-20	120	28.276	0.236	0.345	0.074
841	V26.ME	REV Day 2	1	2019-10-20	76.6	25.109	0.328	0.49	0.058
842	V26.FA	REV Day 2	1	2019-10-20	25.9	6.607	0.255	0.488	0.209
843	V26.FB	REV Day 2	1	2019-10-20	120	29.192	0.243	0.506	0.045
844	V26.FC	REV Day 2	1	2019-10-20	120	39.389	0.328	0.53	0.056
845	V26.FD	REV Day 2	1	2019-10-20	110.6	30.888	0.279	0.526	0.044
846	V26.FE	REV Day 2	1	2019-10-20	16	3.812	0.239	0.489	0.361
847	V26.MA	REV Day 2	2	2019-10-20	13.9	2.033	0.146	0.293	0.794
848	V26.MB	REV Day 2	2	2019-10-20	10.7	1.933	0.181	0.458	0.837
849	V26.MC	REV Day 2	2	2019-10-20	8.5	1.708	0.202	0.378	0.939
850	V26.MD	REV Day 2	2	2019-10-20	107.9	24.938	0.231	0.311	0.063
851	V26.ME	REV Day 2	2	2019-10-20	27.6	8.013	0.291	0.432	0.214
852	V26.FA	REV Day 2	2	2019-10-20	17.5	4.454	0.254	0.475	0.379
853	V26.FB	REV Day 2	2	2019-10-20	32.5	6.482	0.199	0.488	0.257
854	V26.FC	REV Day 2	2	2019-10-20	54.9	13.573	0.247	0.464	0.125
855	V26.FD	REV Day 2	2	2019-10-20	15.2	3.186	0.209	0.48	0.526
856	V26.FE	REV Day 2	2	2019-10-20	94.8	27.306	0.288	0.522	0.061
857	V26.MA	REV Day 2	3	2019-10-20	11.5	1.543	0.134	0.236	0.857
858	V26.MB	REV Day 2	3	2019-10-20	9.2	1.354	0.148	0.367	0.907
859	V26.MC	REV Day 2	3	2019-10-20	8.5	1.699	0.2	0.421	0.712
860	V26.MD	REV Day 2	3	2019-10-20	74.1	17.946	0.242	0.327	0.065
861	V26.ME	REV Day 2	3	2019-10-20	29.5	7.466	0.253	0.396	0.187
862	V26.FA	REV Day 2	3	2019-10-20	16.3	3.697	0.227	0.416	0.365
863	V26.FB	REV Day 2	3	2019-10-20	17.1	2.821	0.165	0.393	0.476
864	V26.FC	REV Day 2	3	2019-10-20	34	8.578	0.253	0.462	0.158
865	V26.FD	REV Day 2	3	2019-10-20	41.8	8.267	0.198	0.423	0.16
866	V26.FE	REV Day 2	3	2019-10-20	41.1	10.655	0.259	0.506	0.127
867	V26.MA	REV Day 2	4	2019-10-20	20	4.205	0.21	0.391	0.392
868	V26.MB	REV Day 2	4	2019-10-20	12.3	2.347	0.191	0.438	0.714
869	V26.MC	REV Day 2	4	2019-10-20	44.3	12.668	0.286	0.464	0.13
870	V26.MD	REV Day 2	4	2019-10-20	41	8.199	0.2	0.396	0.214
871	V26.ME	REV Day 2	4	2019-10-20	9.9	2.386	0.242	0.414	0.679
872	V26.FA	REV Day 2	4	2019-10-20	14.2	3.104	0.218	0.423	0.559
873	V26.FB	REV Day 2	4	2019-10-20	78.9	19.625	0.249	0.504	0.089
874	V26.FC	REV Day 2	4	2019-10-20	20.8	4.708	0.227	0.475	0.356
875	V26.FD	REV Day 2	4	2019-10-20	21.3	4.018	0.189	0.499	0.429
876	V26.FE	REV Day 2	4	2019-10-20	12.9	2.088	0.162	0.461	0.783
877	V27.MA	REV Day 2	1	2019-10-27	25	8.053	0.322	0.503	0.159
878	V27.MB	REV Day 2	1	2019-10-27	120	36.874	0.307	0.449	0.035
879	V27.MC	REV Day 2	1	2019-10-27	34.1	10.827	0.318	0.442	0.125
880	V27.MD	REV Day 2	1	2019-10-27	67.2	18.645	0.277	0.427	0.071
881	V27.ME	REV Day 2	1	2019-10-27	42.3	13.899	0.329	0.499	0.095
882	V27.FA	REV Day 2	1	2019-10-27	120	27.687	0.231	0.552	0.002
883	V27.FB	REV Day 2	1	2019-10-27	28.4	8.135	0.286	0.507	0.168
884	V27.FC	REV Day 2	1	2019-10-27	120	32.522	0.271	0.526	0.044
885	V27.FD	REV Day 2	1	2019-10-27	14.3	2.91	0.204	0.434	0.466
886	V27.FE	REV Day 2	1	2019-10-27	46.5	16.476	0.354	0.519	0.078
887	V27.MA	REV Day 2	2	2019-10-27	7.2	1.867	0.259	0.511	0.876
888	V27.MB	REV Day 2	2	2019-10-27	20.7	5.32	0.257	0.396	0.302
889	V27.MC	REV Day 2	2	2019-10-27	12.1	2.827	0.233	0.412	0.552
890	V27.MD	REV Day 2	2	2019-10-27	37.6	9.193	0.244	0.364	0.17
891	V27.ME	REV Day 2	2	2019-10-27	8.5	1.938	0.229	0.417	0.828
892	V27.FA	REV Day 2	2	2019-10-27	120	22.066	0.184	0.457	0.039
893	V27.FB	REV Day 2	2	2019-10-27	31.8	8.026	0.252	0.476	0.199
894	V27.FC	REV Day 2	2	2019-10-27	37.4	9.071	0.243	0.48	0.18
895	V27.FD	REV Day 2	2	2019-10-27	120	35.823	0.299	0.499	0.037
896	V27.FE	REV Day 2	2	2019-10-27	25.5	7.672	0.301	0.513	0.213
897	V27.MA	REV Day 2	3	2019-10-27	9.3	1.604	0.173	0.474	0.777
898	V27.MB	REV Day 2	3	2019-10-27	15.3	3.274	0.213	0.372	0.365
899	V27.MC	REV Day 2	3	2019-10-27	32.3	8.669	0.269	0.437	0.142
900	V27.MD	REV Day 2	3	2019-10-27	18.5	3.949	0.213	0.407	0.301
901	V27.ME	REV Day 2	3	2019-10-27	6.6	1.516	0.228	0.44	0.843
902	V27.FA	REV Day 2	3	2019-10-27	94	20.05	0.213	0.462	0.065
903	V27.FB	REV Day 2	3	2019-10-27	21.9	6.268	0.286	0.48	0.196
904	V27.FC	REV Day 2	3	2019-10-27	19.7	4.844	0.246	0.456	0.268
905	V27.FD	REV Day 2	3	2019-10-27	78.8	21.419	0.272	0.493	0.057
906	V27.FE	REV Day 2	3	2019-10-27	25.8	8.928	0.345	0.535	0.144
907	V27.MA	REV Day 2	4	2019-10-27	13.4	2.985	0.223	0.434	0.521
908	V27.MB	REV Day 2	4	2019-10-27	20.4	4.887	0.24	0.397	0.331
909	V27.MC	REV Day 2	4	2019-10-27	12.9	2.886	0.223	0.408	0.58
910	V27.MD	REV Day 2	4	2019-10-27	23.5	4.754	0.203	0.346	0.341
911	V27.ME	REV Day 2	4	2019-10-27	12.5	2.361	0.189	0.429	0.702
912	V27.FA	REV Day 2	4	2019-10-27	25.7	6.526	0.254	0.431	0.263
913	V27.FB	REV Day 2	4	2019-10-27	24	6.793	0.283	0.456	0.249
914	V27.FC	REV Day 2	4	2019-10-27	14.7	2.768	0.188	0.374	0.578
915	V27.FD	REV Day 2	4	2019-10-27	18.9	3.603	0.191	0.384	0.472
916	V27.FE	REV Day 2	4	2019-10-27	52.4	16.865	0.322	0.529	0.097
917	V28.MA	REV Day 2	1	2019-11-03	120	37.521	0.313	0.481	0.043
918	V28.MB	REV Day 2	1	2019-11-03	16.6	4.848	0.291	0.467	0.255
919	V28.MC	REV Day 2	1	2019-11-03	24.9	7.549	0.303	0.497	0.177
920	V28.MD	REV Day 2	1	2019-11-03	8	1.513	0.189	0.408	0.851
921	V28.ME	REV Day 2	1	2019-11-03	9.8	1.939	0.198	0.387	0.696
922	V28.FA	REV Day 2	1	2019-11-03	13.2	3.203	0.243	0.435	0.412
923	V28.FB	REV Day 2	1	2019-11-03	7.9	1.478	0.186	0.405	0.902
924	V28.FC	REV Day 2	1	2019-11-03	120	38.908	0.324	0.517	0.059
925	V28.FD	REV Day 2	1	2019-11-03	37.7	9.455	0.251	0.429	0.142
926	V28.FE	REV Day 2	1	2019-11-03	120	30.271	0.252	0.512	0.038
927	V28.MA	REV Day 2	2	2019-11-03	12.1	2.301	0.191	0.395	0.682
928	V28.MB	REV Day 2	2	2019-11-03	26.5	7.971	0.301	0.486	0.208
929	V28.MC	REV Day 2	2	2019-11-03	12.5	3.282	0.263	0.461	0.493
930	V28.MD	REV Day 2	2	2019-11-03	15.2	3.566	0.234	0.435	0.43
931	V28.ME	REV Day 2	2	2019-11-03	13.7	3.124	0.228	0.407	0.495
932	V28.FA	REV Day 2	2	2019-11-03	61.9	17.306	0.28	0.494	0.094
933	V28.FB	REV Day 2	2	2019-11-03	12.5	2.408	0.193	0.367	0.661
934	V28.FC	REV Day 2	2	2019-11-03	84.6	21.737	0.257	0.485	0.076
935	V28.FD	REV Day 2	2	2019-11-03	14.5	2.761	0.19	0.326	0.568
936	V28.FE	REV Day 2	2	2019-11-03	86.3	24.489	0.284	0.479	0.069
937	V28.MA	REV Day 2	3	2019-11-03	7.1	1.407	0.197	0.425	0.872
938	V28.MB	REV Day 2	3	2019-11-03	12.1	3.131	0.258	0.403	0.408
939	V28.MC	REV Day 2	3	2019-11-03	6.8	1.659	0.245	0.465	0.809
940	V28.MD	REV Day 2	3	2019-11-03	17.8	3.912	0.22	0.462	0.308
941	V28.ME	REV Day 2	3	2019-11-03	31.9	8.856	0.277	0.455	0.136
942	V28.FA	REV Day 2	3	2019-11-03	7.6	1.258	0.165	0.347	0.944
943	V28.FB	REV Day 2	3	2019-11-03	9.5	1.528	0.16	0.271	0.764
944	V28.FC	REV Day 2	3	2019-11-03	120	36.865	0.307	0.491	0.05
945	V28.FD	REV Day 2	3	2019-11-03	8.9	1.503	0.17	0.335	0.778
946	V28.FE	REV Day 2	3	2019-11-03	14.4	2.182	0.151	0.338	0.581
947	V28.MA	REV Day 2	4	2019-11-03	36.2	10.338	0.285	0.465	0.152
948	V28.MB	REV Day 2	4	2019-11-03	7.5	1.714	0.23	0.44	0.896
949	V28.MC	REV Day 2	4	2019-11-03	16	4.149	0.26	0.455	0.391
950	V28.MD	REV Day 2	4	2019-11-03	9.8	2.218	0.225	0.485	0.718
951	V28.ME	REV Day 2	4	2019-11-03	12.7	2.715	0.214	0.382	0.593
952	V28.FA	REV Day 2	4	2019-11-03	15.9	4.051	0.254	0.418	0.403
953	V28.FB	REV Day 2	4	2019-11-03	16.3	3.63	0.223	0.411	0.462
954	V28.FC	REV Day 2	4	2019-11-03	28.7	8.849	0.308	0.481	0.195
955	V28.FD	REV Day 2	4	2019-11-03	14.9	2.766	0.186	0.364	0.598
956	V28.FE	REV Day 2	4	2019-11-03	29.9	7.095	0.238	0.436	0.232
109	V07.MA	REV Day 3	1	2019-06-10	120	25.858	0.215	0.417	0.044
110	V07.MB	REV Day 3	1	2019-06-10	103.7	29.168	0.281	0.443	0.041
111	V07.MC	REV Day 3	1	2019-06-10	12.6	1.839	0.146	0.313	0.636
112	V07.MD	REV Day 3	1	2019-06-10	17.5	3.763	0.215	0.368	0.305
113	V07.ME	REV Day 3	1	2019-06-10	20	2.683	0.134	0.33	0.463
114	V07.FA	REV Day 3	1	2019-06-10	120	26.41	0.22	0.441	0.053
115	V07.FB	REV Day 3	1	2019-06-10	17.3	3.93	0.228	0.448	0.289
116	V07.FC	REV Day 3	1	2019-06-10	58.3	14.495	0.248	0.39	0.086
117	V07.FD	REV Day 3	1	2019-06-10	28.9	7.366	0.255	0.463	0.168
118	V07.MA	REV Day 3	2	2019-06-10	14.2	2.237	0.157	0.367	0.609
119	V07.MB	REV Day 3	2	2019-06-10	22.4	4.891	0.218	0.413	0.261
120	V07.MC	REV Day 3	2	2019-06-10	12.1	1.947	0.16	0.304	0.653
121	V07.MD	REV Day 3	2	2019-06-10	10.7	2.634	0.247	0.391	0.503
122	V07.ME	REV Day 3	2	2019-06-10	21.4	3.011	0.141	0.368	0.431
123	V07.FA	REV Day 3	2	2019-06-10	58.4	14.007	0.24	0.433	0.099
124	V07.FB	REV Day 3	2	2019-06-10	7.4	1.214	0.165	0.324	0.957
125	V07.FC	REV Day 3	2	2019-06-10	37.6	8.314	0.221	0.367	0.156
126	V07.FD	REV Day 3	2	2019-06-10	17.7	3.898	0.22	0.458	0.322
127	V07.MA	REV Day 3	3	2019-06-10	24.1	5.541	0.23	0.386	0.303
128	V07.MB	REV Day 3	3	2019-06-10	15.7	3.216	0.205	0.356	0.512
129	V07.MC	REV Day 3	3	2019-06-10	14.1	2.52	0.179	0.312	0.629
130	V07.MD	REV Day 3	3	2019-06-10	13.8	2.878	0.209	0.461	0.57
131	V07.ME	REV Day 3	3	2019-06-10	12.7	1.823	0.144	0.347	0.836
132	V07.FA	REV Day 3	3	2019-06-10	120	27.659	0.23	0.449	0.074
133	V07.FB	REV Day 3	3	2019-06-10	30.6	8.444	0.276	0.446	0.195
134	V07.FC	REV Day 3	3	2019-06-10	27.3	6.193	0.227	0.35	0.27
135	V07.FD	REV Day 3	3	2019-06-10	10	2.139	0.213	0.49	0.755
136	V07.MA	REV Day 3	4	2019-06-10	30.9	6.351	0.206	0.34	0.249
137	V07.MB	REV Day 3	4	2019-06-10	12.3	2.12	0.172	0.335	0.731
138	V07.MC	REV Day 3	4	2019-06-10	11.7	1.786	0.153	0.318	0.877
139	V07.MD	REV Day 3	4	2019-06-10	10.5	2.329	0.223	0.408	0.655
140	V07.ME	REV Day 3	4	2019-06-10	15.8	1.902	0.12	0.269	0.825
141	V07.FA	REV Day 3	4	2019-06-10	22.9	4.209	0.184	0.347	0.4
142	V07.FB	REV Day 3	4	2019-06-10	15.3	3.064	0.2	0.405	0.494
143	V07.FC	REV Day 3	4	2019-06-10	11.3	2.022	0.179	0.324	0.798
144	V07.FD	REV Day 3	4	2019-06-10	16.2	3.603	0.223	0.413	0.444
145	V08.MA	REV Day 3	1	2019-06-17	14.8	3.36	0.227	0.489	0.376
146	V08.MB	REV Day 3	1	2019-06-17	21.8	6.337	0.291	0.508	0.197
147	V08.MC	REV Day 3	1	2019-06-17	38.8	5.518	0.142	0.435	0.225
148	V08.MD	REV Day 3	1	2019-06-17	27.5	4.785	0.174	0.348	0.256
149	V08.ME	REV Day 3	1	2019-06-17	9.3	1.945	0.209	0.441	0.635
150	V08.FA	REV Day 3	1	2019-06-17	42.6	11.041	0.259	0.449	0.113
151	V08.FB	REV Day 3	1	2019-06-17	23.8	6.524	0.274	0.516	0.189
152	V08.FC	REV Day 3	1	2019-06-17	33.6	7.637	0.227	0.462	0.165
153	V08.FD	REV Day 3	1	2019-06-17	120	32.684	0.272	0.55	0.051
154	V08.FE	REV Day 3	1	2019-06-17	18.1	5.313	0.293	0.471	0.235
155	V08.MA	REV Day 3	2	2019-06-17	10.4	2.454	0.236	0.524	0.527
156	V08.MB	REV Day 3	2	2019-06-17	94.6	33.964	0.359	0.528	0.04
157	V08.MC	REV Day 3	2	2019-06-17	37.3	6.857	0.184	0.379	0.186
158	V08.MD	REV Day 3	2	2019-06-17	10.8	1.447	0.134	0.273	0.894
159	V08.ME	REV Day 3	2	2019-06-17	9.9	2.033	0.205	0.389	0.616
160	V08.FA	REV Day 3	2	2019-06-17	33.1	8.885	0.268	0.498	0.151
161	V08.FB	REV Day 3	2	2019-06-17	120	32.978	0.275	0.513	0.043
162	V08.FC	REV Day 3	2	2019-06-17	17.6	4.804	0.273	0.459	0.273
163	V08.FD	REV Day 3	2	2019-06-17	9.3	1.491	0.16	0.356	0.869
164	V08.FE	REV Day 3	2	2019-06-17	120	37.834	0.315	0.51	0.038
165	V08.MA	REV Day 3	3	2019-06-17	13.6	3.159	0.232	0.47	0.527
166	V08.MB	REV Day 3	3	2019-06-17	37.4	11.233	0.301	0.507	0.152
167	V08.MC	REV Day 3	3	2019-06-17	25.6	4.282	0.167	0.304	0.368
168	V08.MD	REV Day 3	3	2019-06-17	12	1.764	0.147	0.291	0.918
169	V08.ME	REV Day 3	3	2019-06-17	8.8	1.938	0.219	0.4	0.804
170	V08.FA	REV Day 3	3	2019-06-17	24.7	6.792	0.275	0.429	0.251
171	V08.FB	REV Day 3	3	2019-06-17	66.2	16.821	0.254	0.531	0.102
172	V08.FC	REV Day 3	3	2019-06-17	15.1	3.825	0.254	0.429	0.415
173	V08.FD	REV Day 3	3	2019-06-17	10.9	2.244	0.205	0.458	0.735
174	V08.FE	REV Day 3	3	2019-06-17	61.3	16.46	0.268	0.499	0.1
175	V08.MA	REV Day 3	4	2019-06-17	26.2	6.313	0.241	0.507	0.265
176	V08.MB	REV Day 3	4	2019-06-17	36.4	9.738	0.268	0.482	0.17
177	V08.MC	REV Day 3	4	2019-06-17	120	32.863	0.274	0.54	0.052
178	V08.MD	REV Day 3	4	2019-06-17	14.3	2.092	0.146	0.288	0.781
179	V08.ME	REV Day 3	4	2019-06-17	12.8	2.625	0.205	0.392	0.63
180	V08.FA	REV Day 3	4	2019-06-17	14.7	3.211	0.219	0.419	0.522
181	V08.FB	REV Day 3	4	2019-06-17	12.4	0	0	0
182	V08.FC	REV Day 3	4	2019-06-17	11.2	1.828	0.163	0.439	0.919
183	V08.FD	REV Day 3	4	2019-06-17	120	33.298	0.277	0.519	0.06
184	V08.FE	REV Day 3	4	2019-06-17	10.8	2.325	0.214	0.5	0.72
185	V09.MA	REV Day 3	1	2019-06-24	20.9	5.137	0.245	0.383	0.242
186	V09.MB	REV Day 3	1	2019-06-24	97.6	28.365	0.291	0.474	0.042
187	V09.MC	REV Day 3	1	2019-06-24	38.1	8.832	0.232	0.387	0.138
188	V09.MD	REV Day 3	1	2019-06-24	55.9	14.706	0.263	0.411	0.091
189	V09.ME	REV Day 3	1	2019-06-24	120	42.177	0.351	0.55	0.032
190	V09.MA	REV Day 3	2	2019-06-24	30.9	7.496	0.242	0.448	0.178
191	V09.MB	REV Day 3	2	2019-06-24	39.8	10.557	0.265	0.432	0.127
192	V09.MC	REV Day 3	2	2019-06-24	6.8	1.227	0.182	0.345	0.987
193	V09.MD	REV Day 3	2	2019-06-24	13.6	2.721	0.2	0.355	0.458
194	V09.ME	REV Day 3	2	2019-06-24	83.1	27.588	0.332	0.536	0.051
195	V09.MA	REV Day 3	3	2019-06-24	13.7	2.906	0.212	0.41	0.564
196	V09.MB	REV Day 3	3	2019-06-24	8.6	1.897	0.219	0.458	0.832
197	V09.MC	REV Day 3	3	2019-06-24	13.7	2.539	0.186	0.332	0.608
198	V09.MD	REV Day 3	3	2019-06-24	14	2.643	0.189	0.344	0.589
199	V09.ME	REV Day 3	3	2019-06-24	10.9	2.462	0.226	0.406	0.664
200	V09.MA	REV Day 3	4	2019-06-24	13.9	3.496	0.251	0.425	0.446
201	V09.MB	REV Day 3	4	2019-06-24	32.3	8.219	0.254	0.445	0.19
202	V09.MC	REV Day 3	4	2019-06-24	11.4	1.877	0.165	0.296	0.853
203	V09.MD	REV Day 3	4	2019-06-24	9.9	1.923	0.194	0.316	0.825
204	V09.ME	REV Day 3	4	2019-06-24	15.5	2.831	0.183	0.35	0.581
205	V10.MA	REV Day 3	1	2019-07-01	43.6	13.876	0.318	0.491	0.092
206	V10.MB	REV Day 3	1	2019-07-01	57.9	17.008	0.294	0.494	0.073
207	V10.MC	REV Day 3	1	2019-07-01	59.2	20.452	0.346	0.53	0.06
208	V10.MD	REV Day 3	1	2019-07-01	32.4	11.581	0.357	0.547	0.108
209	V10.ME	REV Day 3	1	2019-07-01	11.4	2.648	0.232	0.387	0.474
210	V10.FA	REV Day 3	1	2019-07-01	18.6	5.361	0.288	0.508	0.234
211	V10.FB	REV Day 3	1	2019-07-01	23	6.687	0.29	0.506	0.189
212	V10.FC	REV Day 3	1	2019-07-01	92.7	30.906	0.334	0.534	0.041
213	V10.FD	REV Day 3	1	2019-07-01	19.8	4.748	0.239	0.515	0.262
214	V10.FE	REV Day 3	1	2019-07-01	7.6	1.834	0.241	0.461	0.645
215	V10.MA	REV Day 3	2	2019-07-01	29.6	8.168	0.276	0.439	0.159
216	V10.MB	REV Day 3	2	2019-07-01	10.6	2.206	0.208	0.388	0.608
217	V10.MC	REV Day 3	2	2019-07-01	10.9	2.806	0.257	0.484	0.462
218	V10.MD	REV Day 3	2	2019-07-01	13.8	4.13	0.3	0.523	0.325
219	V10.ME	REV Day 3	2	2019-07-01	7.6	1.323	0.173	0.362	0.947
220	V10.FA	REV Day 3	2	2019-07-01	17.2	3.611	0.21	0.468	0.362
221	V10.FB	REV Day 3	2	2019-07-01	120	37.954	0.316	0.528	0.056
222	V10.FC	REV Day 3	2	2019-07-01	40.9	12.565	0.307	0.507	0.103
223	V10.FD	REV Day 3	2	2019-07-01	39.5	9.005	0.228	0.448	0.143
224	V10.FE	REV Day 3	2	2019-07-01	39.6	11.094	0.28	0.472	0.119
225	V10.MA	REV Day 3	3	2019-07-01	20.3	4.253	0.21	0.463	0.387
226	V10.MB	REV Day 3	3	2019-07-01	13.6	3.515	0.259	0.433	0.437
227	V10.MC	REV Day 3	3	2019-07-01	21.4	7.233	0.337	0.521	0.221
228	V10.MD	REV Day 3	3	2019-07-01	9.4	2.59	0.275	0.391	0.639
229	V10.ME	REV Day 3	3	2019-07-01	8.7	1.783	0.205	0.389	0.9
230	V10.FA	REV Day 3	3	2019-07-01	20.5	6.23	0.304	0.523	0.262
231	V10.FB	REV Day 3	3	2019-07-01	30.7	8.163	0.266	0.491	0.206
232	V10.FC	REV Day 3	3	2019-07-01	18.9	4.352	0.23	0.48	0.36
233	V10.FD	REV Day 3	3	2019-07-01	21.9	5.267	0.24	0.448	0.315
234	V10.FE	REV Day 3	3	2019-07-01	29.6	8.013	0.271	0.459	0.205
235	V10.MA	REV Day 3	4	2019-07-01	29.9	7.638	0.256	0.434	0.209
236	V10.MB	REV Day 3	4	2019-07-01	29.8	9.128	0.306	0.52	0.178
237	V10.MC	REV Day 3	4	2019-07-01	10.8	2.179	0.201	0.466	0.729
238	V10.MD	REV Day 3	4	2019-07-01	27.1	6.427	0.237	0.439	0.113
239	V10.ME	REV Day 3	4	2019-07-01	11.1	2.291	0.207	0.372	0.68
240	V10.FA	REV Day 3	4	2019-07-01	23	5.785	0.252	0.485	0.279
241	V10.FB	REV Day 3	4	2019-07-01	37.1	10.887	0.294	0.538	0.149
242	V10.FC	REV Day 3	4	2019-07-01	22.9	5.987	0.261	0.491	0.281
243	V10.FD	REV Day 3	4	2019-07-01	17.9	2.532	0.141	0.449	0.657
244	V10.FE	REV Day 3	4	2019-07-01	69.7	19.464	0.279	0.49	0.086
245	V11.MA	REV Day 3	1	2019-07-08	8.6	1.722	0.199	0.372	0.741
246	V11.MB	REV Day 3	1	2019-07-08	120	27.169	0.226	0.437	0.044
247	V11.MC	REV Day 3	1	2019-07-08	21.6	6.382	0.295	0.41	0.207
248	V11.MD	REV Day 3	1	2019-07-08	45.5	13.364	0.293	0.429	0.094
249	V11.ME	REV Day 3	1	2019-07-08	5.6	1.226	0.217	0.217	1
250	V11.FA	REV Day 3	1	2019-07-08	21.2	5.471	0.259	0.414	0.236
251	V11.FB	REV Day 3	1	2019-07-08	120	33.984	0.283	0.478	0.052
252	V11.FC	REV Day 3	1	2019-07-08	13.5	4.269	0.316	0.524	0.314
253	V11.FD	REV Day 3	1	2019-07-08	36.4	10.254	0.282	0.496	0.124
254	V11.FE	REV Day 3	1	2019-07-08	38.5	6.036	0.157	0.405	0.207
255	V11.MA	REV Day 3	2	2019-07-08	17.3	4.257	0.246	0.403	0.292
256	V11.MB	REV Day 3	2	2019-07-08	120	28.04	0.234	0.398	0.072
257	V11.MC	REV Day 3	2	2019-07-08	5.7	1.269	0.221	0.496	0.978
258	V11.MD	REV Day 3	2	2019-07-08	120	33.592	0.28	0.455	0.05
259	V11.ME	REV Day 3	2	2019-07-08	10.6	2.633	0.248	0.5	0.415
260	V11.FA	REV Day 3	2	2019-07-08	52.5	12.724	0.242	0.487	0.105
261	V11.FB	REV Day 3	2	2019-07-08	120	30.874	0.257	0.457	0.001
262	V11.FC	REV Day 3	2	2019-07-08	12.7	3.223	0.255	0.489	0.413
263	V11.FD	REV Day 3	2	2019-07-08	11.8	3.582	0.303	0.528	0.41
264	V11.FE	REV Day 3	2	2019-07-08	35.2	6.244	0.177	0.399	0.215
265	V11.MA	REV Day 3	3	2019-07-08	8.1	1.801	0.221	0.366	0.894
266	V11.MB	REV Day 3	3	2019-07-08	23.5	4.841	0.206	0.328	0.347
267	V11.MC	REV Day 3	3	2019-07-08	7.5	1.516	0.202	0.443	0.936
268	V11.MD	REV Day 3	3	2019-07-08	69.1	17.692	0.256	0.423	0.092
269	V11.ME	REV Day 3	3	2019-07-08	12.8	3.372	0.264	0.518	0.497
270	V11.FA	REV Day 3	3	2019-07-08	13.4	2.99	0.223	0.443	0.558
271	V11.FB	REV Day 3	3	2019-07-08	120	31.239	0.26	0.503	0.025
272	V11.FC	REV Day 3	3	2019-07-08	11.7	2.713	0.233	0.484	0.604
273	V11.FD	REV Day 3	3	2019-07-08	9.1	2.322	0.256	0.524	0.738
274	V11.FE	REV Day 3	3	2019-07-08	27	5.4	0.2	0.395	0.299
275	V11.MA	REV Day 3	4	2019-07-08	9.4	2.087	0.221	0.456	0.78
276	V11.MB	REV Day 3	4	2019-07-08	9.1	1.877	0.205	0.381	0.881
277	V11.MC	REV Day 3	4	2019-07-08	7.3	1.739	0.238	0.458	0.906
278	V11.MD	REV Day 3	4	2019-07-08	37.7	8.053	0.214	0.382	0.203
279	V11.ME	REV Day 3	4	2019-07-08	10.3	2.701	0.263	0.488	0.595
280	V11.FA	REV Day 3	4	2019-07-08	53.1	13.53	0.255	0.461	0.12
281	V11.FB	REV Day 3	4	2019-07-08	85.7	18.994	0.222	0.525	0.091
282	V11.FC	REV Day 3	4	2019-07-08	21.2	6.454	0.304	0.503	0.254
283	V11.FD	REV Day 3	4	2019-07-08	19.8	6.675	0.337	0.519	0.241
284	V11.FE	REV Day 3	4	2019-07-08	27.6	5.056	0.183	0.396	0.319
285	V12.MA	REV Day 3	1	2019-07-15	96.6	27.496	0.285	0.454	0.046
286	V12.MB	REV Day 3	1	2019-07-15	23.3	4.562	0.196	0.386	0.288
287	V12.MC	REV Day 3	1	2019-07-15	47.8	12.484	0.261	0.446	0.098
288	V12.MD	REV Day 3	1	2019-07-15	120	29.356	0.245	0.372	0.043
289	V12.ME	REV Day 3	1	2019-07-15	15.6	3.239	0.207	0.371	0.392
290	V12.FA	REV Day 3	1	2019-07-15	32	5.722	0.179	0.401	0.231
291	V12.FB	REV Day 3	1	2019-07-15	44.5	9.81	0.22	0.439	0.13
292	V12.FC	REV Day 3	1	2019-07-15	120	31.97	0.266	0.48	0.025
293	V12.FD	REV Day 3	1	2019-07-15	16.8	3.876	0.231	0.419	0.344
294	V12.FE	REV Day 3	1	2019-07-15	43	11.71	0.272	0.499	0.103
295	V12.MA	REV Day 3	2	2019-07-15	4.1	0.426	0.104	0.315	0.904
296	V12.MB	REV Day 3	2	2019-07-15	18.6	4.151	0.223	0.421	0.306
297	V12.MC	REV Day 3	2	2019-07-15	8.2	1.909	0.233	0.432	0.695
298	V12.MD	REV Day 3	2	2019-07-15	120	25.851	0.215	0.341	0.024
299	V12.ME	REV Day 3	2	2019-07-15	38.6	10.753	0.279	0.448	0.121
300	V12.FA	REV Day 3	2	2019-07-15	51.6	11.214	0.217	0.45	0.118
301	V12.FB	REV Day 3	2	2019-07-15	10.2	1.464	0.144	0.379	0.917
302	V12.FC	REV Day 3	2	2019-07-15	20.6	4.683	0.227	0.414	0.3
303	V12.FD	REV Day 3	2	2019-07-15	86.3	25.11	0.291	0.455	0.051
304	V12.FE	REV Day 3	2	2019-07-15	10.7	2.555	0.238	0.453	0.52
305	V12.MA	REV Day 3	3	2019-07-15	15.8	3.067	0.194	0.364	0.49
306	V12.MB	REV Day 3	3	2019-07-15	50.7	10.214	0.201	0.454	0.157
307	V12.MC	REV Day 3	3	2019-07-15	53.9	13.292	0.247	0.438	0.116
308	V12.MD	REV Day 3	3	2019-07-15	120	23.979	0.2	0.396	0.03
309	V12.ME	REV Day 3	3	2019-07-15	57.4	16.626	0.29	0.435	0.098
310	V12.FA	REV Day 3	3	2019-07-15	10.7	1.575	0.147	0.336	0.978
311	V12.FB	REV Day 3	3	2019-07-15	35.7	7.828	0.219	0.432	0.2
312	V12.FC	REV Day 3	3	2019-07-15	120	30.646	0.255	0.454	0.054
313	V12.FD	REV Day 3	3	2019-07-15	66.4	15.943	0.24	0.394	0.087
314	V12.FE	REV Day 3	3	2019-07-15	62.5	18.608	0.298	0.502	0.092
315	V12.MA	REV Day 3	4	2019-07-15	12.1	2.234	0.184	0.346	0.692
316	V12.MB	REV Day 3	4	2019-07-15	54	13.262	0.246	0.474	0.129
317	V12.MC	REV Day 3	4	2019-07-15	21.4	4.734	0.221	0.382	0.338
318	V12.MD	REV Day 3	4	2019-07-15	120	27.574	0.23	0.392	0.063
319	V12.ME	REV Day 3	4	2019-07-15	8.4	1.823	0.216	0.402	0.877
320	V12.FA	REV Day 3	4	2019-07-15	19.6	2.862	0.146	0.409	0.585
321	V12.FB	REV Day 3	4	2019-07-15	10.6	1.748	0.164	0.387	0.928
322	V12.FC	REV Day 3	4	2019-07-15	120	29.594	0.247	0.467	0.046
323	V12.FD	REV Day 3	4	2019-07-15	120	31.125	0.259	0.509	0.064
324	V12.FE	REV Day 3	4	2019-07-15	17.7	4.339	0.245	0.443	0.372
325	V13.MA	REV Day 3	1	2019-07-22	60	18.722	0.312	0.593	0.069
326	V13.MB	REV Day 3	1	2019-07-22	12.5	2.487	0.199	0.42	0.52
327	V13.MC	REV Day 3	1	2019-07-22	20.1	4.319	0.214	0.46	0.304
328	V13.MD	REV Day 3	1	2019-07-22	83	24.697	0.298	0.523	0.052
329	V13.ME	REV Day 3	1	2019-07-22	69.8	19.218	0.276	0.52	0.064
330	V13.FA	REV Day 3	1	2019-07-22	24.9	7.492	0.301	0.505	0.176
331	V13.FB	REV Day 3	1	2019-07-22	15.4	3.578	0.233	0.461	0.353
332	V13.FC	REV Day 3	1	2019-07-22	20.7	5.684	0.274	0.451	0.222
333	V13.FD	REV Day 3	1	2019-07-22	36.2	11.092	0.307	0.48	0.12
334	V13.FE	REV Day 3	1	2019-07-22	7.3	1.685	0.232	0.507	0.742
335	V13.MA	REV Day 3	2	2019-07-22	11	1.768	0.161	0.423	0.749
336	V13.MB	REV Day 3	2	2019-07-22	9.4	1.487	0.159	0.397	0.813
337	V13.MC	REV Day 3	2	2019-07-22	8.5	1.423	0.167	0.472	0.918
338	V13.MD	REV Day 3	2	2019-07-22	12.8	2.397	0.187	0.459	0.55
339	V13.ME	REV Day 3	2	2019-07-22	8.4	1.533	0.183	0.427	0.865
340	V13.FA	REV Day 3	2	2019-07-22	10.6	2.714	0.255	0.51	0.493
341	V13.FB	REV Day 3	2	2019-07-22	30.3	7.93	0.262	0.447	0.168
342	V13.FC	REV Day 3	2	2019-07-22	107.9	36.885	0.342	0.527	0.038
343	V13.FD	REV Day 3	2	2019-07-22	22.2	6.896	0.311	0.482	0.197
344	V13.FE	REV Day 3	2	2019-07-22	8	1.902	0.237	0.446	0.731
345	V13.MA	REV Day 3	3	2019-07-22	9.7	1.94	0.2	0.438	0.818
346	V13.MB	REV Day 3	3	2019-07-22	13	2.558	0.196	0.4	0.641
347	V13.MC	REV Day 3	3	2019-07-22	7.2	1.589	0.219	0.458	0.973
348	V13.MD	REV Day 3	3	2019-07-22	7.8	1.896	0.244	0.47	0.87
349	V13.ME	REV Day 3	3	2019-07-22	8.6	1.736	0.202	0.436	0.948
350	V13.FA	REV Day 3	3	2019-07-22	7.9	2.043	0.259	0.487	0.791
351	V13.FB	REV Day 3	3	2019-07-22	14.6	3.499	0.24	0.434	0.492
352	V13.FC	REV Day 3	3	2019-07-22	58.1	19.294	0.332	0.496	0.086
353	V13.FD	REV Day 3	3	2019-07-22	12.6	3.445	0.273	0.461	0.51
354	V13.FE	REV Day 3	3	2019-07-22	11.3	3.204	0.283	0.497	0.524
355	V13.MA	REV Day 3	4	2019-07-22	12	2.703	0.225	0.467	0.612
356	V13.MB	REV Day 3	4	2019-07-22	14.1	2.678	0.19	0.399	0.597
357	V13.MC	REV Day 3	4	2019-07-22	16.8	3.684	0.219	0.445	0.429
358	V13.MD	REV Day 3	4	2019-07-22	9.5	1.936	0.205	0.479	0.824
359	V13.ME	REV Day 3	4	2019-07-22	9.2	1.932	0.21	0.408	0.847
360	V13.FA	REV Day 3	4	2019-07-22	17	4.192	0.246	0.483	0.384
361	V13.FB	REV Day 3	4	2019-07-22	14.4	2.961	0.206	0.465	0.55
362	V13.FC	REV Day 3	4	2019-07-22	13.4	2.599	0.194	0.418	0.632
363	V13.FD	REV Day 3	4	2019-07-22	19.7	6.045	0.306	0.452	0.267
364	V13.FE	REV Day 3	4	2019-07-22	9	2.395	0.267	0.529	0.68
365	V14.MA	REV Day 3	1	2019-07-29	32.1	8.114	0.253	0.446	0.156
366	V14.MB	REV Day 3	1	2019-07-29	8.3	1.717	0.207	0.491	0.715
367	V14.MC	REV Day 3	1	2019-07-29	120	35.431	0.295	0.501	0.048
368	V14.MD	REV Day 3	1	2019-07-29	40.5	12.736	0.315	0.493	0.097
369	V14.ME	REV Day 3	1	2019-07-29	56.8	16.005	0.282	0.489	0.078
370	V14.FA	REV Day 3	1	2019-07-29	24	5.807	0.242	0.422	0.226
371	V14.FB	REV Day 3	1	2019-07-29	21.2	5.732	0.27	0.449	0.226
372	V14.FC	REV Day 3	1	2019-07-29	120	34.374	0.286	0.487	0.053
373	V14.FD	REV Day 3	1	2019-07-29	23.5	5.522	0.235	0.429	0.232
374	V14.FE	REV Day 3	1	2019-07-29	17.5	4.518	0.258	0.464	0.283
375	V14.MA	REV Day 3	2	2019-07-29	14.5	3.546	0.244	0.376	0.372
376	V14.MB	REV Day 3	2	2019-07-29	28.4	7.587	0.267	0.473	0.172
377	V14.MC	REV Day 3	2	2019-07-29	35.1	10.173	0.29	0.458	0.131
378	V14.MD	REV Day 3	2	2019-07-29	16.8	4.131	0.246	0.444	0.315
379	V14.ME	REV Day 3	2	2019-07-29	9	1.46	0.163	0.367	0.853
380	V14.FA	REV Day 3	2	2019-07-29	10.1	1.973	0.195	0.428	0.678
381	V14.FB	REV Day 3	2	2019-07-29	10.5	2.242	0.213	0.497	0.593
382	V14.FC	REV Day 3	2	2019-07-29	72.8	21.137	0.29	0.499	0.061
383	V14.FD	REV Day 3	2	2019-07-29	10.8	2.343	0.216	0.448	0.574
384	V14.FE	REV Day 3	2	2019-07-29	15.5	3.589	0.231	0.452	0.377
385	V14.MA	REV Day 3	3	2019-07-29	10.4	2.51	0.241	0.397	0.639
386	V14.MB	REV Day 3	3	2019-07-29	14.1	3.165	0.225	0.478	0.52
387	V14.MC	REV Day 3	3	2019-07-29	15.4	3.776	0.244	0.401	0.433
388	V14.MD	REV Day 3	3	2019-07-29	42.6	12.683	0.298	0.477	0.124
389	V14.ME	REV Day 3	3	2019-07-29	11.7	1.925	0.165	0.419	0.848
390	V14.FA	REV Day 3	3	2019-07-29	11.1	2.031	0.183	0.41	0.824
391	V14.FB	REV Day 3	3	2019-07-29	10.7	2.229	0.208	0.366	0.725
392	V14.FC	REV Day 3	3	2019-07-29	9.4	1.973	0.21	0.396	0.864
393	V14.FD	REV Day 3	3	2019-07-29	23.3	6.608	0.284	0.491	0.255
394	V14.FE	REV Day 3	3	2019-07-29	12.5	3.049	0.243	0.414	0.549
395	V14.MA	REV Day 3	4	2019-07-29	27	6.577	0.244	0.381	0.245
396	V14.MB	REV Day 3	4	2019-07-29	23	5.64	0.245	0.451	0.291
397	V14.MC	REV Day 3	4	2019-07-29	14.1	2.994	0.213	0.404	0.538
398	V14.MD	REV Day 3	4	2019-07-29	10.3	1.984	0.192	0.406	0.784
399	V14.ME	REV Day 3	4	2019-07-29	12.8	2.524	0.197	0.358	0.606
400	V14.FA	REV Day 3	4	2019-07-29	10.1	1.965	0.195	0.421	0.83
401	V14.FB	REV Day 3	4	2019-07-29	16.6	3.425	0.207	0.403	0.486
402	V14.FC	REV Day 3	4	2019-07-29	11.6	2.16	0.186	0.415	0.749
403	V14.FD	REV Day 3	4	2019-07-29	8	1.781	0.224	0.451	0.88
404	V14.FE	REV Day 3	4	2019-07-29	10.1	2.175	0.215	0.423	0.751
405	V15.MA	REV Day 3	1	2019-08-06	57.8	13.427	0.232	0.424	0.091
406	V15.MB	REV Day 3	1	2019-08-06	29	7.997	0.275	0.42	0.149
407	V15.MC	REV Day 3	1	2019-08-06	7.6	1.572	0.206	0.456	0.777
408	V15.MD	REV Day 3	1	2019-08-06	10.2	2.701	0.265	0.474	0.459
409	V15.ME	REV Day 3	1	2019-08-06	39.2	11.538	0.295	0.489	0.108
410	V15.FA	REV Day 3	1	2019-08-06	36.3	7.956	0.219	0.433	0.158
411	V15.FB	REV Day 3	1	2019-08-06	18.2	4.405	0.242	0.481	0.289
[truncated: 3,089 more rows]

## Sheet: R3P
Test	Animal	Stage	Date	Duration	entries	latency	avgdistance
28	V07.MA	REV Day 3P	2019-06-10	45	1	40.7	1.057
29	V07.MB	REV Day 3P	2019-06-10	45	2	24.3	0.83
30	V07.MC	REV Day 3P	2019-06-10	45	2	13.7	0.654
31	V07.MD	REV Day 3P	2019-06-10	45	1	20.6	0.873
32	V07.ME	REV Day 3P	2019-06-10	45	1	27.7	0.849
33	V07.FA	REV Day 3P	2019-06-10	45	3	12.2	0.835
34	V07.FB	REV Day 3P	2019-06-10	45	1	9.6	0.688
35	V07.FC	REV Day 3P	2019-06-10	45	2	28.1	0.888
36	V07.FD	REV Day 3P	2019-06-10	45	0		0.869
37	V08.MA	REV Day 3P	2019-06-17	45	3	36.2	0.773
38	V08.MB	REV Day 3P	2019-06-17	45	2	24.9	0.912
39	V08.MC	REV Day 3P	2019-06-17	45	0		1.203
40	V08.MD	REV Day 3P	2019-06-17	45	0		0.807
41	V08.ME	REV Day 3P	2019-06-17	45	0		0.847
42	V08.FA	REV Day 3P	2019-06-17	45	0		1.143
43	V08.FB	REV Day 3P	2019-06-17	45	0		1.32
44	V08.FC	REV Day 3P	2019-06-17	45	0		0.937
45	V08.FD	REV Day 3P	2019-06-17	45	1	22.3	0.916
46	V08.FE	REV Day 3P	2019-06-17	45	3	15.5	0.904
47	V09.MA	REV Day 3P	2019-06-24	45	3	8.4	0.852
48	V09.MB	REV Day 3P	2019-06-24	45	2	16.6	0.683
49	V09.MC	REV Day 3P	2019-06-24	45	3	8.1	0.606
50	V09.MD	REV Day 3P	2019-06-24	45	1	31.5	0.773
51	V09.ME	REV Day 3P	2019-06-24	45	2	6.4	0.789
52	V10.MA	REV Day 3P	2019-07-01	45	2	23.7	0.913
53	V10.MB	REV Day 3P	2019-07-01	45	1	26.6	0.832
54	V10.MC	REV Day 3P	2019-07-01	45	2	27.4	0.925
55	V10.MD	REV Day 3P	2019-07-01	45	0		0.929
56	V10.ME	REV Day 3P	2019-07-01	45	1	7.6	0.797
57	V10.FA	REV Day 3P	2019-07-01	45	0		1.206
58	V10.FB	REV Day 3P	2019-07-01	45	0		1.292
59	V10.FC	REV Day 3P	2019-07-01	45	2	10.1	0.773
60	V10.FD	REV Day 3P	2019-07-01	45	0		1.16
61	V10.FE	REV Day 3P	2019-07-01	45	0		0.845
62	V11.MA	REV Day 3P	2019-07-08	45	0		1.027
63	V11.MB	REV Day 3P	2019-07-08	45	0		1.212
64	V11.MC	REV Day 3P	2019-07-08	45	2	38.9	0.672
65	V11.MD	REV Day 3P	2019-07-08	45	1	18.8	1.125
66	V11.ME	REV Day 3P	2019-07-08	45	0		0.7
67	V11.FA	REV Day 3P	2019-07-08	45	1	6.9	1.084
68	V11.FB	REV Day 3P	2019-07-08	45	0		1.05
69	V11.FC	REV Day 3P	2019-07-08	45	0		0.951
70	V11.FD	REV Day 3P	2019-07-08	45	1	6.4	0.848
71	V11.FE	REV Day 3P	2019-07-08	45	1	19.5	1.167
72	V12.MA	REV Day 3P	2019-07-15	45	0		0.814
73	V12.MB	REV Day 3P	2019-07-15	45	0		1.012
74	V12.MC	REV Day 3P	2019-07-15	45	1	41.2	0.725
75	V12.MD	REV Day 3P	2019-07-15	45	1	30.7	1.062
76	V12.ME	REV Day 3P	2019-07-15	45	1	6	0.916
77	V12.FA	REV Day 3P	2019-07-15	45	1	37.6	1.004
78	V12.FB	REV Day 3P	2019-07-15	45	1	18	0.954
79	V12.FC	REV Day 3P	2019-07-15	45	0		1.19
80	V12.FD	REV Day 3P	2019-07-15	45	1	35.2	1.009
81	V12.FE	REV Day 3P	2019-07-15	45	2	29.5	0.981
82	V13.MA	REV Day 3P	2019-07-22	45	0		0.95
83	V13.MB	REV Day 3P	2019-07-22	45	1	6.8	0.978
84	V13.MC	REV Day 3P	2019-07-22	45	2	4.9	0.874
85	V13.MD	REV Day 3P	2019-07-22	45	1	20.7	0.891
86	V13.ME	REV Day 3P	2019-07-22	45	2	12.8	0.708
87	V13.FA	REV Day 3P	2019-07-22	45	2	13.2	0.93
88	V13.FB	REV Day 3P	2019-07-22	45	2	11.9	0.877
89	V13.FC	REV Day 3P	2019-07-22	45	1	8.3	1.138
90	V13.FD	REV Day 3P	2019-07-22	45	0		1.036
91	V13.FE	REV Day 3P	2019-07-22	45	1	7.2	0.979
92	V14.MA	REV Day 3P	2019-07-29	45	0		1.065
93	V14.MB	REV Day 3P	2019-07-29	45	1	20.7	0.902
94	V14.MC	REV Day 3P	2019-07-29	45	3	10.9	0.784
95	V14.MD	REV Day 3P	2019-07-29	45	1	6.5	0.987
96	V14.ME	REV Day 3P	2019-07-29	45	1	30.7	0.852
97	V14.FA	REV Day 3P	2019-07-29	45	2	17.4	0.924
98	V14.FB	REV Day 3P	2019-07-29	45	3	10.2	0.782
99	V14.FC	REV Day 3P	2019-07-29	45	0		1.127
100	V14.FD	REV Day 3P	2019-07-29	45	1	25.8	1.106
101	V14.FE	REV Day 3P	2019-07-29	45	2	18.9	0.92
102	V15.MA	REV Day 3P	2019-08-06	45	3	4.6	0.82
103	V15.MB	REV Day 3P	2019-08-06	45	0		0.968
104	V15.MC	REV Day 3P	2019-08-06	45	0		1.157
105	V15.MD	REV Day 3P	2019-08-06	45	1	11.9	1.038
106	V15.ME	REV Day 3P	2019-08-06	45	0		0.873
107	V15.FA	REV Day 3P	2019-08-06	45	1	18.7	1.045
108	V15.FB	REV Day 3P	2019-08-06	45	0		1.048
109	V15.FC	REV Day 3P	2019-08-06	45	1	6	0.922
110	V15.FD	REV Day 3P	2019-08-06	45	1	6.3	0.938
111	V15.FE	REV Day 3P	2019-08-06	45	0		1.478
112	V16.MA	REV Day 3P	2019-08-12	45	0		0.807
113	V16.MB	REV Day 3P	2019-08-12	45	1	14.7	1.119
114	V16.MC	REV Day 3P	2019-08-12	45	0		1.376
115	V16.MD	REV Day 3P	2019-08-12	45	2	13.9	0.85
116	V16.ME	REV Day 3P	2019-08-12	45	1	11.8	0.87
117	V16.FA	REV Day 3P	2019-08-12	45	1	7.6	0.916
118	V16.FB	REV Day 3P	2019-08-12	45	0		0.952
119	V16.FC	REV Day 3P	2019-08-12	45	1	35.6	0.815
120	V16.FD	REV Day 3P	2019-08-12	45	0		0.836
121	V16.FE	REV Day 3P	2019-08-12	45	2	16	1.008
122	V17.MA	REV Day 3P	2019-08-19	45	2	34.3	0.849
123	V17.MF	REV Day 3P	2019-08-19	45	1	33.2	0.61
124	V17.MC	REV Day 3P	2019-08-19	45	2	10.7	0.891
125	V17.MD	REV Day 3P	2019-08-19	45	2	14.9	0.901
126	V17.ME	REV Day 3P	2019-08-19	45	0		0.985
127	V17.FA	REV Day 3P	2019-08-19	45	0		1.122
128	V17.FF	REV Day 3P	2019-08-19	45	0		1.028
129	V17.FC	REV Day 3P	2019-08-19	45	1	44.3	0.894
130	V17.FD	REV Day 3P	2019-08-19	45	0		1.207
131	V17.FE	REV Day 3P	2019-08-19	45	0		0.705
132	V18.MA	REV Day 3P	2019-08-26	45	2	11.5	0.945
133	V18.MB	REV Day 3P	2019-08-26	45	1	31.4	0.904
134	V18.MD	REV Day 3P	2019-08-26	45	2	5.5	0.597
135	V18.FA	REV Day 3P	2019-08-26	45	0		1.178
136	V18.FB	REV Day 3P	2019-08-26	45	1	28.6	0.809
137	V18.FC	REV Day 3P	2019-08-26	45	2	9.8	0.881
138	V18.FD	REV Day 3P	2019-08-26	45	0		0.843
139	V18.FE	REV Day 3P	2019-08-26	45	3	6.4	0.747
140	V19.MA	REV Day 3P	2019-09-02	45	1	5.9	0.733
141	V19.MB	REV Day 3P	2019-09-02	45	1	12.1	0.862
142	V19.MC	REV Day 3P	2019-09-02	45	2	7.1	0.859
143	V19.MD	REV Day 3P	2019-09-02	45	2	16.6	0.733
144	V19.ME	REV Day 3P	2019-09-02	45	0		0.795
145	V19.FA	REV Day 3P	2019-09-02	45	0		1.069
146	V19.FB	REV Day 3P	2019-09-02	45	1	18.8	1.077
147	V19.FC	REV Day 3P	2019-09-02	45	1	15.5	1.067
148	V19.FD	REV Day 3P	2019-09-02	45	0		0.961
149	V19.FE	REV Day 3P	2019-09-02	45	0		1.24
150	V20.MA	REV Day 3P	2019-09-09	45	1	6.3	0.898
151	V20.MB	REV Day 3P	2019-09-09	45	1	42.1	1.074
152	V20.MC	REV Day 3P	2019-09-09	45	1	7.9	0.852
153	V20.MD	REV Day 3P	2019-09-09	.	.	.	.
154	V20.ME	REV Day 3P	2019-09-09	45	2	12.4	0.93
155	V20.FA	REV Day 3P	2019-09-09	45	1	19	0.841
156	V20.FB	REV Day 3P	2019-09-09	45	1	37.5	0.92
157	V20.FC	REV Day 3P	2019-09-09	45	0		1.146
158	V20.FD	REV Day 3P	2019-09-09	45	0		1.123
159	V20.FE	REV Day 3P	2019-09-09	45	0		1.283
160	V21.MA	REV Day 3P	2019-09-16	45	1	28.7	0.797
161	V21.MB	REV Day 3P	2019-09-16	45	0		0.896
162	V21.MC	REV Day 3P	2019-09-16	45	0		0.967
163	V21.MD	REV Day 3P	2019-09-16	45	1	11.1	0.936
164	V21.ME	REV Day 3P	2019-09-16	45	0		0.996
165	V21.FA	REV Day 3P	2019-09-16	45	1	12.8	0.894
166	V21.FB	REV Day 3P	2019-09-16	45	1	37	0.798
167	V21.FC	REV Day 3P	2019-09-16	45	1	35.4	0.94
168	V21.FD	REV Day 3P	2019-09-16	45	0		1.065
169	V21.FE	REV Day 3P	2019-09-16	45	1	42.6	0.988
170	V22.MA	REV Day 3P	2019-09-23	45	1	26.8	0.873
171	V22.MB	REV Day 3P	2019-09-23	45	0		0.754
172	V22.MC	REV Day 3P	2019-09-23	45	0		0.925
173	V22.MD	REV Day 3P	2019-09-23	45	1	17.8	0.762
174	V22.ME	REV Day 3P	2019-09-23	45	1	23.9	0.766
175	V22.FA	REV Day 3P	2019-09-23	45	2	9.1	0.729
176	V22.FB	REV Day 3P	2019-09-23	45	2	19.6	1.242
177	V22.FC	REV Day 3P	2019-09-23	45	2	34.4	0.857
178	V22.FD	REV Day 3P	2019-09-23	45	1	39.1	0.69
179	V22.FE	REV Day 3P	2019-09-23	45	2	22.4	0.897
180	V23.MA	REV Day 3P	2019-09-30	45	1	23.5	0.89
181	V23.MB	REV Day 3P	2019-09-30	45	1	6.5	0.879
182	V23.MC	REV Day 3P	2019-09-30	45	0		0.619
183	V23.MD	REV Day 3P	2019-09-30	45	2	6.7	0.89
184	V23.ME	REV Day 3P	2019-09-30	45	2	10.8	0.955
185	V23.FA	REV Day 3P	2019-09-30	45	0		0.987
186	V23.FB	REV Day 3P	2019-09-30	45	0		0.803
187	V23.FC	REV Day 3P	2019-09-30	45	0		1.077
188	V23.FD	REV Day 3P	2019-09-30	45	0		1.24
189	V23.FE	REV Day 3P	2019-09-30	45	0		1.248
190	V24.MA	REV Day 3P	2019-10-07	45	2	8.8	0.769
191	V24.MB	REV Day 3P	2019-10-07	45	3	7.4	0.712
192	V24.MC	REV Day 3P	2019-10-07	45	0		0.916
193	V24.MD	REV Day 3P	2019-10-07	45	0		0.927
194	V24.ME	REV Day 3P	2019-10-07	45	2	9.7	0.939
195	V24.FA	REV Day 3P	2019-10-07	45	1	39.8	0.91
196	V24.FB	REV Day 3P	2019-10-07	45	2	9.5	0.712
197	V24.FC	REV Day 3P	2019-10-07	45	2	36.9	0.689
198	V24.FD	REV Day 3P	2019-10-07	45	1	18.4	0.976
199	V24.FE	REV Day 3P	2019-10-07	45	0		1.264
200	V25.MA	REV Day 3P	2019-10-14	45	5	8.7	0.347
201	V25.MB	REV Day 3P	2019-10-14	45	2	7.3	0.526
202	V25.MC	REV Day 3P	2019-10-14	45	2	24.7	0.749
203	V25.MD	REV Day 3P	2019-10-14	45	3	12.9	0.481
204	V25.ME	REV Day 3P	2019-10-14	45	1	9.3	0.682
205	V25.FA	REV Day 3P	2019-10-14	45	1	15.6	0.735
206	V25.FB	REV Day 3P	2019-10-14	45	3	14.1	0.948
207	V25.FC	REV Day 3P	2019-10-14	45	1	31.3	0.676
208	V25.FD	REV Day 3P	2019-10-14	45	4	13.8	0.571
209	V25.FE	REV Day 3P	2019-10-14	45	1	10.3	1.069
210	V26.MA	REV Day 3P	2019-10-21	45	1	17.1	0.677
211	V26.MB	REV Day 3P	2019-10-21	45	2	11.3	0.679
212	V26.MC	REV Day 3P	2019-10-21	45	3	14.4	0.636
213	V26.MD	REV Day 3P	2019-10-21	45	0		0.873
214	V26.ME	REV Day 3P	2019-10-21	45	3	10.7	0.55
215	V26.FA	REV Day 3P	2019-10-21	45	3	14.1	0.93
216	V26.FB	REV Day 3P	2019-10-21	45	1	11.4	0.738
217	V26.FC	REV Day 3P	2019-10-21	45	0		1.092
218	V26.FD	REV Day 3P	2019-10-21	45	4	12.2	0.655
219	V26.FE	REV Day 3P	2019-10-21	45	2	12.4	0.635
220	V27.MA	REV Day 3P	2019-10-28	45	2	6.9	0.471
221	V27.MB	REV Day 3P	2019-10-28	45	1	6.7	0.737
222	V27.MC	REV Day 3P	2019-10-28	45	2	8.8	0.422
223	V27.MD	REV Day 3P	2019-10-28	45	5	6.8	0.455
224	V27.ME	REV Day 3P	2019-10-28	45	3	6	0.77
225	V27.FA	REV Day 3P	2019-10-28	45	2	12.7	0.841
226	V27.FB	REV Day 3P	2019-10-28	45	1	41.4	0.986
227	V27.FC	REV Day 3P	2019-10-28	45	0		0.556
228	V27.FD	REV Day 3P	2019-10-28	45	0		0.813
229	V27.FE	REV Day 3P	2019-10-28	45	2	20	0.713
230	V28.MA	REV Day 3P	2019-11-04	45	1	31.7	0.794
231	V28.MB	REV Day 3P	2019-11-04	45	3	13.6	0.62
232	V28.MC	REV Day 3P	2019-11-04	45	3	8.6	0.738
233	V28.MD	REV Day 3P	2019-11-04	45	1	5.7	0.666
234	V28.ME	REV Day 3P	2019-11-04	45	0		0.523
235	V28.FA	REV Day 3P	2019-11-04	45	0		0.824
236	V28.FB	REV Day 3P	2019-11-04	45	2	8.5	0.615
237	V28.FC	REV Day 3P	2019-11-04	45	3	14.5	0.573
238	V28.FD	REV Day 3P	2019-11-04	45	2	20.3	0.553
239	V28.FE	REV Day 3P	2019-11-04	45	1	37.6	0.661

## Sheet: R7P
Test	Animal	Stage	Date	Duration	entries	latency	avgdistance
33	V07.MA	REV Day 7	2019-06-14	45	2	12.1	0.72
34	V07.MB	REV Day 7	2019-06-14	45	1	40	0.857
35	V07.MC	REV Day 7	2019-06-14	45	3	13.2	0.71
36	V07.MD	REV Day 7	2019-06-14	45	1	33.2	0.748
37	V07.ME	REV Day 7	2019-06-14	45	1	39.9	0.964
38	V07.FA	REV Day 7	2019-06-14	45	2	13.3	0.99
39	V07.FB	REV Day 7	2019-06-14	45	1	10.8	0.672
40	V07.FC	REV Day 7	2019-06-14	45	0		0.758
41	V07.FD	REV Day 7	2019-06-14	45	1	35.5	0.759
42	V08.MA	REV Day 7	2019-06-21	45	3	10.8	0.663
43	V08.MB	REV Day 7	2019-06-21	45	2	6	0.699
44	V08.MC	REV Day 7	2019-06-21	45	0		0.947
45	V08.MD	REV Day 7	2019-06-21	45	1	9.4	0.495
46	V08.ME	REV Day 7	2019-06-21	45	2	33.9	0.642
47	V08.FA	REV Day 7	2019-06-21	45	0		1.227
48	V08.FB	REV Day 7	2019-06-21	45	0		0.977
49	V08.FC	REV Day 7	2019-06-21	45	2	17.6	1.086
50	V08.FD	REV Day 7	2019-06-21	45	1	6	1.065
51	V08.FE	REV Day 7	2019-06-21	45	1	13.5	1.391
52	V09.MA	REV Day 7	2019-06-28	45	3	10.4	0.675
53	V09.MB	REV Day 7	2019-06-28	45	2	13.8	0.506
54	V09.MC	REV Day 7	2019-06-28	45	2	7.7	0.523
55	V09.MD	REV Day 7	2019-06-28	45	1	6.9	1.153
56	V09.ME	REV Day 7	2019-06-28	45	1	11.5	0.679
57	V10.MA	REV Day 7	2019-07-05	45	1	44.8	0.744
58	V10.MB	REV Day 7	2019-07-05	45	0		0.788
59	V10.MC	REV Day 7	2019-07-05	45	0		0.845
60	V10.MD	REV Day 7	2019-07-05	45	4	4	0.61
61	V10.ME	REV Day 7	2019-07-05	45	0		0.687
62	V10.FA	REV Day 7	2019-07-05	45	0		0.985
63	V10.FB	REV Day 7	2019-07-05	45	0		1.262
64	V10.FC	REV Day 7	2019-07-05	45	2	18.8	0.668
65	V10.FD	REV Day 7	2019-07-05	45	1	7.1	0.804
66	V10.FE	REV Day 7	2019-07-05	45	3	28.3	1.083
67	V11.MA	REV Day 7	2019-07-12	45	1	5.7	0.72
68	V11.MB	REV Day 7	2019-07-12	45	0		0.954
69	V11.MC	REV Day 7	2019-07-12	45	1	44	0.678
70	V11.MD	REV Day 7	2019-07-12	45	0		1.006
71	V11.ME	REV Day 7	2019-07-12	45	3	10.1	0.761
72	V11.FA	REV Day 7	2019-07-12	45	2	9.2	0.764
73	V11.FB	REV Day 7	2019-07-12	45	1	35.8	0.937
74	V11.FC	REV Day 7	2019-07-12	45	1	28.2	0.832
75	V11.FD	REV Day 7	2019-07-12	45	0		0.87
76	V11.FE	REV Day 7	2019-07-12	45	0		1.034
77	V12.MA	REV Day 7	2019-07-19	45	1	13.9	0.694
78	V12.MB	REV Day 7	2019-07-19	45	0		0.76
79	V12.MC	REV Day 7	2019-07-19	45	1	30.4	0.714
80	V12.MD	REV Day 7	2019-07-19	45	1	33.5	1.14
81	V12.ME	REV Day 7	2019-07-19	45	1	41.4	0.793
82	V12.FA	REV Day 7	2019-07-19	45	0		1.264
83	V12.FB	REV Day 7	2019-07-19	45	0		1.014
84	V12.FC	REV Day 7	2019-07-19	45	0		0.979
85	V12.FD	REV Day 7	2019-07-19	45	1	22.2	0.855
86	V12.FE	REV Day 7	2019-07-19	45	1	21.4	1.158
87	V13.MA	REV Day 7	2019-07-26	45	2	16.4	0.715
88	V13.MB	REV Day 7	2019-07-26	45	1	12.6	0.705
89	V13.MC	REV Day 7	2019-07-26	45	4	5.1	0.53
90	V13.MD	REV Day 7	2019-07-26	45	1	40.8	0.698
91	V13.ME	REV Day 7	2019-07-26	45	3	7.7	0.643
92	V13.FA	REV Day 7	2019-07-26	45	1	36.9	0.787
93	V13.FB	REV Day 7	2019-07-26	45	2	14.4	1.08
94	V13.FC	REV Day 7	2019-07-26	45	3	12.6	0.575
95	V13.FD	REV Day 7	2019-07-26	45	2	13.2	1.138
96	V13.FE	REV Day 7	2019-07-26	45	2	13	1.012
97	V14.MA	REV Day 7	2019-08-02	45	2	9.8	0.785
98	V14.MB	REV Day 7	2019-08-02	45	0		0.681
99	V14.MC	REV Day 7	2019-08-02	45	2	10.1	0.578
100	V14.MD	REV Day 7	2019-08-02	45	2	7.8	0.65
101	V14.ME	REV Day 7	2019-08-02	45	1	44.1	0.674
102	V14.FA	REV Day 7	2019-08-02	45	1	16.8	0.83
103	V14.FB	REV Day 7	2019-08-02	45	5	9.5	0.717
104	V14.FC	REV Day 7	2019-08-02	45	1	30.9	0.899
105	V14.FD	REV Day 7	2019-08-02	45	2	20.4	0.944
106	V14.FE	REV Day 7	2019-08-02	45	1	29.2	1.043
107	V15.MA	REV Day 7	2019-08-10	45	2	7.6	0.789
108	V15.MB	REV Day 7	2019-08-10	45	1	19.7	0.819
109	V15.MC	REV Day 7	2019-08-10	45	1	32.5	0.856
110	V15.MD	REV Day 7	2019-08-10	45	2	18.7	0.914
111	V15.ME	REV Day 7	2019-08-10	45	0		0.804
112	V15.FA	REV Day 7	2019-08-10	45	2	13.3	1.008
113	V15.FB	REV Day 7	2019-08-10	45	1	32.5	1.1
114	V15.FC	REV Day 7	2019-08-10	45	1	32.7	1.061
115	V15.FD	REV Day 7	2019-08-10	45	1	7.6	0.917
116	V15.FE	REV Day 7	2019-08-10	45	1	44.5	1.073
117	V16.MA	REV Day 7	2019-08-16	45	5	7.6	0.519
118	V16.MB	REV Day 7	2019-08-16	45	3	19.8	0.692
119	V16.MC	REV Day 7	2019-08-16	45	0		0.896
120	V16.MD	REV Day 7	2019-08-16	45	2	8.2	0.732
121	V16.ME	REV Day 7	2019-08-16	45	1	38.8	0.804
122	V16.FA	REV Day 7	2019-08-16	45	0		1
123	V16.FB	REV Day 7	2019-08-16	45	1	17.7	0.988
124	V16.FC	REV Day 7	2019-08-16	45	0		1.146
125	V16.FD	REV Day 7	2019-08-16	45	4	11	0.91
126	V16.FE	REV Day 7	2019-08-16	45	3	10.9	0.464
127	V17.MA	REV Day 7	2019-08-23	45	4	9.5	0.564
128	V17.MF	REV Day 7	2019-08-23	45	1	14.4	0.881
129	V17.MC	REV Day 7	2019-08-23	45	4	6.8	0.748
130	V17.MD	REV Day 7	2019-08-23	45	2	5	0.682
131	V17.ME	REV Day 7	2019-08-23	45	1	43.5	0.678
132	V17.FA	REV Day 7	2019-08-23	45	4	12	0.902
133	V17.FF	REV Day 7	2019-08-23	45	0		1.137
134	V17.FC	REV Day 7	2019-08-23	45	2	8.8	0.961
135	V17.FD	REV Day 7	2019-08-23	45	0		0.871
136	V17.FE	REV Day 7	2019-08-23	45	2	6.7	0.844
137	V18.MA	REV Day 7	2019-08-30	45	0		0.784
138	V18.MB	REV Day 7	2019-08-30	45	2	18.7	0.729
139	V18.MD	REV Day 7	2019-08-30	45	2	11.2	0.561
140	V18.FA	REV Day 7	2019-08-30	45	0		0.525
141	V18.FB	REV Day 7	2019-08-30	45	0		0.774
142	V18.FC	REV Day 7	2019-08-30	45	2	9.8	0.819
143	V18.FD	REV Day 7	2019-08-30	45	3	10.3	0.738
144	V18.FE	REV Day 7	2019-08-30	45	4	6.5	0.582
145	V19.MA	REV Day 7	2019-09-06	45	0		0.671
146	V19.MB	REV Day 7	2019-09-06	45	2	11.2	0.865
147	V19.MC	REV Day 7	2019-09-06	45	1	33.4	0.553
148	V19.MD	REV Day 7	2019-09-06	45	4	10.2	0.512
149	V19.ME	REV Day 7	2019-09-06	45	0		0.653
150	V19.FA	REV Day 7	2019-09-06	45	4	7.8	0.847
151	V19.FB	REV Day 7	2019-09-06	45	2	11.4	0.841
152	V19.FC	REV Day 7	2019-09-06	45	1	44.5	1.047
153	V19.FD	REV Day 7	2019-09-06	45	1	40.9	0.96
154	V19.FE	REV Day 7	2019-09-06	45	0		1.209
155	V20.MA	REV Day 7	2019-09-13	45	1	17.9	0.823
156	V20.MB	REV Day 7	2019-09-13	45	2	6.3	0.658
157	V20.MC	REV Day 7	2019-09-13	45	2	38.6	0.521
158	V20.MD	REV Day 7	2019-09-13	45	1	32.4	0.825
159	V20.ME	REV Day 7	2019-09-13	45	3	14.6	0.568
160	V20.FA	REV Day 7	2019-09-13	45	2	9.1	0.984
161	V20.FB	REV Day 7	2019-09-13	45	1	42.9	0.778
162	V20.FC	REV Day 7	2019-09-13	45	0		1.068
163	V20.FD	REV Day 7	2019-09-13	45	1	16.9	1.19
164	V20.FE	REV Day 7	2019-09-13	45	1	10.1	0.776
165	V21.MA	REV Day 7	2019-09-20	45	1	32.7	0.679
166	V21.MB	REV Day 7	2019-09-20	45	2	8.2	0.579
167	V21.MC	REV Day 7	2019-09-20	45	0		0.948
168	V21.MD	REV Day 7	2019-09-20	45	3	6.5	0.629
169	V21.ME	REV Day 7	2019-09-20	45	1	40.2	0.712
170	V21.FA	REV Day 7	2019-09-20	45	0		1.02
171	V21.FB	REV Day 7	2019-09-20	45	1	10.1	0.82
172	V21.FC	REV Day 7	2019-09-20	45	1	11.7	0.908
173	V21.FD	REV Day 7	2019-09-20	45	0		0.901
174	V21.FE	REV Day 7	2019-09-20	45	1	16.3	0.531
175	V22.MA	REV Day 7	2019-09-27	45	1	4.5	0.584
176	V22.MB	REV Day 7	2019-09-27	45	0		0.781
177	V22.MC	REV Day 7	2019-09-27	45	1	39.3	0.859
178	V22.MD	REV Day 7	2019-09-27	45	1	22	0.751
179	V22.ME	REV Day 7	2019-09-27	45	4	6.1	0.58
180	V22.FA	REV Day 7	2019-09-27	45	0		0.758
181	V22.FB	REV Day 7	2019-09-27	45	1	41.4	0.875
182	V22.FC	REV Day 7	2019-09-27	45	1	36.2	0.721
183	V22.FD	REV Day 7	2019-09-27	45	1	33	0.689
184	V22.FE	REV Day 7	2019-09-27	45	1	6.9	0.784
185	V23.MA	REV Day 7	2019-10-04	45	2	8.8	0.548
186	V23.MB	REV Day 7	2019-10-04	45	1	43.5	0.84
187	V23.MC	REV Day 7	2019-10-04	45	1	23.6	0.629
188	V23.MD	REV Day 7	2019-10-04	45	1	28.1	1.023
189	V23.ME	REV Day 7	2019-10-04	45	0		0.847
190	V23.FA	REV Day 7	2019-10-04	45	0		1.028
191	V23.FB	REV Day 7	2019-10-04	45	3	10.5	0.708
192	V23.FC	REV Day 7	2019-10-04	45	2	9.7	0.558
193	V23.FD	REV Day 7	2019-10-04	45	1	28.1	1.16
194	V23.FE	REV Day 7	2019-10-04	45	1	20	0.81
195	V24.MA	REV Day 7	2019-10-11	45	1	33.8	0.685
196	V24.MB	REV Day 7	2019-10-11	45	0		0.951
197	V24.MC	REV Day 7	2019-10-11	45	3	13.5	0.754
198	V24.MD	REV Day 7	2019-10-11	45	2	6.2	0.829
199	V24.ME	REV Day 7	2019-10-11	45	1	21.5	0.91
200	V24.FA	REV Day 7	2019-10-11	45	1	29.5	1.184
201	V24.FB	REV Day 7	2019-10-11	45	2	11.6	1.186
202	V24.FC	REV Day 7	2019-10-11	45	1	31.3	1.001
203	V24.FE	REV Day 7	2019-10-11	45	1	39.2	1.163
205	V25.MB	REV Day 7	2019-10-18	45	1	19.2	0.621
206	V25.MC	REV Day 7	2019-10-18	45	1	35.1	0.922
207	V25.MD	REV Day 7	2019-10-18	45	1	10	0.905
208	V25.ME	REV Day 7	2019-10-18	45	3	6.4	0.624
209	V25.FA	REV Day 7	2019-10-18	45	0		0.877
210	V25.FB	REV Day 7	2019-10-18	45	0		0.895
211	V25.FC	REV Day 7	2019-10-18	45	3	13.9	1.035
212	V25.FD	REV Day 7	2019-10-18	45	1	13	0.834
213	V25.FE	REV Day 7	2019-10-18	45	2	13.7	1.007
214	V25.MA	REV Day 7	2019-10-18	45	4	9.2	0.533
215	V26.MA	REV Day 7	2019-10-25	45	1	7.9	0.683
216	V26.MB	REV Day 7	2019-10-25	45	4	6	0.511
217	V26.MC	REV Day 7	2019-10-25	45	1	10.8	0.721
218	V26.MD	REV Day 7	2019-10-25	45	1	8.6	0.706
219	V26.ME	REV Day 7	2019-10-25	45	2	7.3	0.714
220	V26.FA	REV Day 7	2019-10-25	45	1	8	0.798
221	V26.FB	REV Day 7	2019-10-25	45	3	10.7	0.859
222	V26.FC	REV Day 7	2019-10-25	45	3	16.7	0.878
223	V26.FD	REV Day 7	2019-10-25	45	1	37.9	1.158
224	V26.FE	REV Day 7	2019-10-25	45	2	24.4	0.657
225	V27.MA	REV Day 7	2019-11-01	45	1	11.5	0.636
226	V27.MB	REV Day 7	2019-11-01	45	1	18.9	0.68
227	V27.MC	REV Day 7	2019-11-01	45	1	32.3	0.715
228	V27.MD	REV Day 7	2019-11-01	45	2	18.9	0.631
229	V27.ME	REV Day 7	2019-11-01	45	1	9.4	0.817
230	V27.FA	REV Day 7	2019-11-01	45	2	9.2	1.094
231	V27.FB	REV Day 7	2019-11-01	45	3	10.5	0.621
232	V27.FC	REV Day 7	2019-11-01	45	0		0.834
233	V27.FD	REV Day 7	2019-11-01	45	1	19.9	1.133
234	V27.FE	REV Day 7	2019-11-01	45	0		0.816
235	V28.MA	REV Day 7	2019-11-08	45	4	6.1	0.602
236	V28.MB	REV Day 7	2019-11-08	45	3	5.9	0.722
237	V28.MC	REV Day 7	2019-11-08	45	5	5.4	0.569
238	V28.MD	REV Day 7	2019-11-08	45	1	12.4	0.7
239	V28.ME	REV Day 7	2019-11-08	45	0		0.733
240	V28.FA	REV Day 7	2019-11-08	45	0		0.864
241	V28.FB	REV Day 7	2019-11-08	45	2	34.2	0.709
242	V28.FC	REV Day 7	2019-11-08	45	2	15.5	0.895
243	V28.FD	REV Day 7	2019-11-08	45	1	22.1	0.72
244	V28.FE	REV Day 7	2019-11-08	45	1	23	0.845

## Sheet: Errors
2019-06-12	V07.ME	REV 5	1, 2, 3, 4	Run through ACQ instead of REV
2019-06-23	V13.MA	REV 5	2	Started in wrong quadrant
