# Supplementary material for: Cognitive and behavioral effects of whole brain conventional or high dose rate (FLASH) proton irradiation in a neonatal Sprague Dawley rat model
Source: PLoS One. 2022 Sep 16;17(9):e0274007. doi: 10.1371/journal.pone.0274007 (PMC9481014; doi:10.1371/journal.pone.0274007)
Supplement: S1 Data — (ZIP) [file pone.0274007.s001.zip › Varian-1 MWM SRH Final 5+8gy.xlsx]

## Sheet: SRH
Test	Animal	Stage	Trial	Date	Duration	Distance	Mean_speed	Max_speed	Path_efficiency
129	V07.MA	SRH Day 1	1	2019-06-15	104.3	22.598	0.217	0.448	0.074
130	V07.MB	SRH Day 1	1	2019-06-15	104.6	29.389	0.281	0.464	0.055
131	V07.MC	SRH Day 1	1	2019-06-15	31.9	6.478	0.203	0.362	0.251
132	V07.MD	SRH Day 1	1	2019-06-15	120	35.689	0.297	0.455	0.045
133	V07.ME	SRH Day 1	1	2019-06-15	15.7	2.009	0.128	0.311	0.797
134	V07.FA	SRH Day 1	1	2019-06-15	28.2	5.659	0.201	0.383	0.289
135	V07.FB	SRH Day 1	1	2019-06-15	120	39.519	0.329	0.549	0.045
136	V07.FC	SRH Day 1	1	2019-06-15	17.1	3.226	0.188	0.347	0.5
137	V07.FD	SRH Day 1	1	2019-06-15	120	32.812	0.273	0.52	0.012
138	V07.MA	SRH Day 1	2	2019-06-15	17.2	2.793	0.162	0.412	0.6
139	V07.MB	SRH Day 1	2	2019-06-15	60.4	15.359	0.254	0.378	0.103
140	V07.MC	SRH Day 1	2	2019-06-15	23.3	3.654	0.157	0.275	0.449
141	V07.MD	SRH Day 1	2	2019-06-15	68.5	18.932	0.276	0.537	0.077
142	V07.ME	SRH Day 1	2	2019-06-15	15.1	2.322	0.154	0.334	0.716
143	V07.FA	SRH Day 1	2	2019-06-15	13.4	2.147	0.16	0.303	0.76
144	V07.FB	SRH Day 1	2	2019-06-15	120	37.431	0.312	0.518	0.017
145	V07.FC	SRH Day 1	2	2019-06-15	15	2.817	0.187	0.337	0.586
146	V07.FD	SRH Day 1	2	2019-06-15	120	34.575	0.288	0.503	0.047
147	V07.MA	SRH Day 1	3	2019-06-15	12.6	2.179	0.173	0.4	0.637
148	V07.MB	SRH Day 1	3	2019-06-15	107.9	27.089	0.251	0.419	0.046
149	V07.MC	SRH Day 1	3	2019-06-15	27.9	4.472	0.161	0.312	0.28
150	V07.MD	SRH Day 1	3	2019-06-15	12.9	3.058	0.237	0.381	0.347
151	V07.ME	SRH Day 1	3	2019-06-15	20.1	4.068	0.202	0.344	0.307
152	V07.FA	SRH Day 1	3	2019-06-15	13.1	2.015	0.154	0.295	0.649
153	V07.FB	SRH Day 1	3	2019-06-15	12.8	2.834	0.222	0.429	0.487
154	V07.FC	SRH Day 1	3	2019-06-15	78.8	16.325	0.207	0.368	0.083
155	V07.FD	SRH Day 1	3	2019-06-15	37.3	9.988	0.268	0.495	0.136
156	V07.MA	SRH Day 1	4	2019-06-15	9.4	1.442	0.154	0.36	0.862
157	V07.MB	SRH Day 1	4	2019-06-15	23.6	4.215	0.179	0.339	0.314
158	V07.MC	SRH Day 1	4	2019-06-15	20.7	3.141	0.152	0.311	0.389
159	V07.MD	SRH Day 1	4	2019-06-15	10.4	2.15	0.207	0.376	0.609
160	V07.ME	SRH Day 1	4	2019-06-15	14.3	2.196	0.153	0.336	0.601
161	V07.FA	SRH Day 1	4	2019-06-15	45.1	9.817	0.218	0.4	0.139
162	V07.FB	SRH Day 1	4	2019-06-15	15.9	3.272	0.206	0.325	0.408
163	V07.FC	SRH Day 1	4	2019-06-15	101.1	23.335	0.231	0.4	0.055
164	V07.FD	SRH Day 1	4	2019-06-15	14.3	3.048	0.213	0.449	0.409
165	V08.MA	SRH Day 1	1	2019-06-22	120	44.421	0.37	0.608	0.042
166	V08.MB	SRH Day 1	1	2019-06-22	32.5	10.502	0.323	0.549	0.158
167	V08.MC	SRH Day 1	1	2019-06-22	19.6	3.162	0.161	0.396	0.513
168	V08.MD	SRH Day 1	1	2019-06-22	120	26.161	0.218	0.448	0.013
169	V08.ME	SRH Day 1	1	2019-06-22	64.9	20.51	0.316	0.519	0.079
170	V08.FA	SRH Day 1	1	2019-06-22	52.8	16.085	0.304	0.531	0.102
171	V08.FB	SRH Day 1	1	2019-06-22	120	33.101	0.276	0.505	0.064
172	V08.FC	SRH Day 1	1	2019-06-22	93.9	31.501	0.335	0.551	0.053
173	V08.FD	SRH Day 1	1	2019-06-22	67.7	20.618	0.305	0.574	0.08
174	V08.FE	SRH Day 1	1	2019-06-22	76.9	23.951	0.311	0.532	0.068
175	V08.MA	SRH Day 1	2	2019-06-22	63	22.397	0.356	0.538	0.076
176	V08.MB	SRH Day 1	2	2019-06-22	18.7	4.591	0.246	0.466	0.366
177	V08.MC	SRH Day 1	2	2019-06-22	29.2	6.359	0.218	0.51	0.256
178	V08.MD	SRH Day 1	2	2019-06-22	120	28.212	0.235	0.429	0.04
179	V08.ME	SRH Day 1	2	2019-06-22	31.3	9.337	0.298	0.503	0.178
180	V08.FA	SRH Day 1	2	2019-06-22	22.5	5.885	0.262	0.432	0.288
181	V08.FB	SRH Day 1	2	2019-06-22	120	31.387	0.262	0.526	0.028
182	V08.FC	SRH Day 1	2	2019-06-22	14.4	4.473	0.312	0.537	0.374
183	V08.FD	SRH Day 1	2	2019-06-22	11.9	3.32	0.278	0.537	0.512
184	V08.FE	SRH Day 1	2	2019-06-22	14.4	3.732	0.259	0.486	0.454
185	V08.MA	SRH Day 1	3	2019-06-22	20.2	4.806	0.238	0.534	0.251
186	V08.MB	SRH Day 1	3	2019-06-22	22.8	6.709	0.294	0.484	0.201
187	V08.MC	SRH Day 1	3	2019-06-22	12.4	1.895	0.153	0.321	0.703
188	V08.MD	SRH Day 1	3	2019-06-22	120	30.971	0.258	0.452	0.036
189	V08.ME	SRH Day 1	3	2019-06-22	6.2	1.507	0.244	0.451	0.861
190	V08.FA	SRH Day 1	3	2019-06-22	10.7	2.411	0.226	0.497	0.57
191	V08.FB	SRH Day 1	3	2019-06-22	120	33.035	0.275	0.51	0.056
192	V08.FC	SRH Day 1	3	2019-06-22	12.9	4.455	0.344	0.516	0.326
193	V08.FD	SRH Day 1	3	2019-06-22	10.4	2.743	0.264	0.497	0.496
194	V08.FE	SRH Day 1	3	2019-06-22	19	4.807	0.253	0.441	0.286
195	V08.MA	SRH Day 1	4	2019-06-22	16.3	3.885	0.238	0.52	0.35
196	V08.MB	SRH Day 1	4	2019-06-22	17.5	4.912	0.28	0.405	0.276
197	V08.MC	SRH Day 1	4	2019-06-22	56.1	14.044	0.25	0.428	0.092
198	V08.MD	SRH Day 1	4	2019-06-22	120	28.166	0.235	0.42	0.025
199	V08.ME	SRH Day 1	4	2019-06-22	9	1.372	0.152	0.419	0.897
200	V08.FA	SRH Day 1	4	2019-06-22	21	5.011	0.238	0.489	0.254
201	V08.FB	SRH Day 1	4	2019-06-22	120	31.268	0.261	0.585	0.056
202	V08.FC	SRH Day 1	4	2019-06-22	23	6.824	0.297	0.489	0.185
203	V08.FD	SRH Day 1	4	2019-06-22	6.7	1.311	0.197	0.446	0.913
204	V08.FE	SRH Day 1	4	2019-06-22	50.9	14.583	0.286	0.603	0.098
205	V09.MA	SRH Day 1	1	2019-06-29	120	31.439	0.262	0.474	0.031
206	V09.MB	SRH Day 1	1	2019-06-29	120	33.273	0.277	0.473	0.009
207	V09.MC	SRH Day 1	1	2019-06-29	120	34.879	0.291	0.434	0.041
208	V09.MD	SRH Day 1	1	2019-06-29	94.3	25.552	0.271	0.432	0.062
209	V09.ME	SRH Day 1	1	2019-06-29	26.2	7.62	0.29	0.482	0.221
210	V09.MA	SRH Day 1	2	2019-06-29	13.5	2.896	0.214	0.432	0.567
211	V09.MB	SRH Day 1	2	2019-06-29	88.3	22.372	0.253	0.449	0.073
212	V09.MC	SRH Day 1	2	2019-06-29	120	31.335	0.261	0.447	0.047
213	V09.MD	SRH Day 1	2	2019-06-29	65.6	17.851	0.272	0.39	0.095
214	V09.ME	SRH Day 1	2	2019-06-29	19.6	4.929	0.252	0.463	0.332
215	V09.MA	SRH Day 1	3	2019-06-29	10.1	1.793	0.178	0.416	0.687
216	V09.MB	SRH Day 1	3	2019-06-29	77.1	20.688	0.268	0.435	0.062
217	V09.MC	SRH Day 1	3	2019-06-29	8.5	1.43	0.169	0.367	0.939
218	V09.MD	SRH Day 1	3	2019-06-29	9.3	2.057	0.22	0.444	0.677
219	V09.ME	SRH Day 1	3	2019-06-29	13.7	3.071	0.224	0.415	0.414
220	V09.MA	SRH Day 1	4	2019-06-29	10.9	2.151	0.197	0.423	0.627
221	V09.MB	SRH Day 1	4	2019-06-29	14.3	2.976	0.208	0.343	0.448
222	V09.MC	SRH Day 1	4	2019-06-29	7.7	1.301	0.17	0.385	0.935
223	V09.MD	SRH Day 1	4	2019-06-29	12.6	2.173	0.173	0.381	0.574
224	V09.ME	SRH Day 1	4	2019-06-29	29.3	8.033	0.274	0.451	0.17
225	V10.MA	SRH Day 1	1	2019-07-06	120	36.999	0.308	0.515	0.019
226	V10.MB	SRH Day 1	1	2019-07-06	71.8	21.24	0.296	0.468	0.079
227	V10.MC	SRH Day 1	1	2019-07-06	35.6	11.277	0.317	0.551	0.15
228	V10.MD	SRH Day 1	1	2019-07-06	120	45.007	0.375	0.551	0.034
229	V10.ME	SRH Day 1	1	2019-07-06	120	37.41	0.312	0.489	0.018
230	V10.FA	SRH Day 1	1	2019-07-06	43.2	12.15	0.281	0.509	0.134
231	V10.FB	SRH Day 1	1	2019-07-06	120	40.128	0.334	0.53	0.028
232	V10.FC	SRH Day 1	1	2019-07-06	120	38.636	0.322	0.547	0.035
233	V10.FD	SRH Day 1	1	2019-07-06	114.1	31.942	0.28	0.482	0.052
234	V10.FE	SRH Day 1	1	2019-07-06	120	35.595	0.297	0.543	0.059
235	V10.MA	SRH Day 1	2	2019-07-06	62.3	19.485	0.313	0.51	0.085
236	V10.MB	SRH Day 1	2	2019-07-06	12.8	2.681	0.21	0.424	0.62
237	V10.MC	SRH Day 1	2	2019-07-06	120	43.513	0.363	0.639	0.04
238	V10.MD	SRH Day 1	2	2019-07-06	120	39.735	0.331	0.543	0.003
239	V10.ME	SRH Day 1	2	2019-07-06	18.7	3.993	0.214	0.419	0.413
240	V10.FA	SRH Day 1	2	2019-07-06	16.1	2.862	0.178	0.422	0.588
241	V10.FB	SRH Day 1	2	2019-07-06	82.4	27.291	0.331	0.581	0.062
242	V10.FC	SRH Day 1	2	2019-07-06	12.2	2.965	0.243	0.472	0.57
243	V10.FD	SRH Day 1	2	2019-07-06	15	3.555	0.236	0.469	0.472
244	V10.FE	SRH Day 1	2	2019-07-06	120	32.056	0.267	0.547	0.07
245	V10.MA	SRH Day 1	3	2019-07-06	55.1	16.268	0.295	0.493	0.084
246	V10.MB	SRH Day 1	3	2019-07-06	30.1	8.419	0.28	0.443	0.155
247	V10.MC	SRH Day 1	3	2019-07-06	120	44.054	0.367	0.65	0.048
248	V10.MD	SRH Day 1	3	2019-07-06	120	39.427	0.329	0.559	0.027
249	V10.ME	SRH Day 1	3	2019-07-06	9.5	2.083	0.218	0.412	0.627
250	V10.FA	SRH Day 1	3	2019-07-06	20.5	4.529	0.221	0.494	0.291
251	V10.FB	SRH Day 1	3	2019-07-06	8.4	1.788	0.213	0.514	0.77
252	V10.FC	SRH Day 1	3	2019-07-06	11.1	2.578	0.231	0.463	0.537
253	V10.FD	SRH Day 1	3	2019-07-06	7.1	1.638	0.231	0.393	0.827
254	V10.FE	SRH Day 1	3	2019-07-06	120	33.886	0.282	0.556	0.055
255	V10.MA	SRH Day 1	4	2019-07-06	16.3	4.532	0.278	0.49	0.284
256	V10.MB	SRH Day 1	4	2019-07-06	35	9.373	0.268	0.432	0.136
257	V10.MC	SRH Day 1	4	2019-07-06	102.8	35.621	0.346	0.626	0.037
258	V10.MD	SRH Day 1	4	2019-07-06	120	37.721	0.314	0.484	0.029
259	V10.ME	SRH Day 1	4	2019-07-06	11.6	1.693	0.145	0.389	0.71
260	V10.FA	SRH Day 1	4	2019-07-06	28.8	7.653	0.266	0.49	0.172
261	V10.FB	SRH Day 1	4	2019-07-06	8.3	1.883	0.226	0.448	0.65
262	V10.FC	SRH Day 1	4	2019-07-06	18.2	3.68	0.203	0.452	0.334
263	V10.FD	SRH Day 1	4	2019-07-06	9.1	1.801	0.199	0.399	0.694
264	V10.FE	SRH Day 1	4	2019-07-06	120	31.95	0.266	0.541	0.047
266	V11.MB	SRH Day 1	1	2019-07-13	46.7	11.815	0.253	0.427	0.141
267	V11.MC	SRH Day 1	1	2019-07-13	120	38.67	0.322	0.517	0.05
268	V11.MD	SRH Day 1	1	2019-07-13	120	32.425	0.27	0.441	0.046
269	V11.ME	SRH Day 1	1	2019-07-13	45.6	14.424	0.316	0.539	0.115
270	V11.FA	SRH Day 1	1	2019-07-13	120	36.001	0.3	0.478	0.025
271	V11.FB	SRH Day 1	1	2019-07-13	120	33.775	0.281	0.474	0.035
272	V11.FC	SRH Day 1	1	2019-07-13	13.8	4.543	0.33	0.608	0.361
273	V11.FD	SRH Day 1	1	2019-07-13	120	40.649	0.339	0.557	0.046
274	V11.FE	SRH Day 1	1	2019-07-13	118.4	28.868	0.244	0.437	0.057
275	V11.MA	SRH Day 1	1	2019-07-13	120	35.924	0.299	0.457	0.055
276	V11.MA	SRH Day 1	2	2019-07-13	120	32.345	0.27	0.448	0.066
277	V11.MB	SRH Day 1	2	2019-07-13	120	34.142	0.285	0.476	0.063
278	V11.MC	SRH Day 1	2	2019-07-13	120	37.89	0.316	0.443	0.018
279	V11.MD	SRH Day 1	2	2019-07-13	84.7	25.021	0.295	0.465	0.068
280	V11.ME	SRH Day 1	2	2019-07-13	7.8	1.846	0.235	0.472	0.904
281	V11.FA	SRH Day 1	2	2019-07-13	120	35.266	0.294	0.457	0.052
282	V11.FB	SRH Day 1	2	2019-07-13	120	30.701	0.256	0.422	0.056
283	V11.FC	SRH Day 1	2	2019-07-13	92.7	33.079	0.357	0.533	0.051
284	V11.FD	SRH Day 1	2	2019-07-13	22.3	6.405	0.287	0.467	0.267
285	V11.FE	SRH Day 1	2	2019-07-13	106.6	26.314	0.247	0.421	0.063
286	V11.MA	SRH Day 1	3	2019-07-13	120	35.024	0.292	0.426	0.011
287	V11.MB	SRH Day 1	3	2019-07-13	16.1	3.819	0.237	0.396	0.343
288	V11.MC	SRH Day 1	3	2019-07-13	120	35.087	0.292	0.455	0.058
289	V11.MD	SRH Day 1	3	2019-07-13	63.6	16.885	0.265	0.422	0.08
290	V11.ME	SRH Day 1	3	2019-07-13	11	2.783	0.252	0.494	0.47
291	V11.FA	SRH Day 1	3	2019-07-13	120	34.808	0.29	0.474	0.05
292	V11.FB	SRH Day 1	3	2019-07-13	60.1	15.18	0.253	0.432	0.091
293	V11.FC	SRH Day 1	3	2019-07-13	14.6	4.235	0.289	0.526	0.328
294	V11.FD	SRH Day 1	3	2019-07-13	29.2	9.085	0.311	0.494	0.149
295	V11.FE	SRH Day 1	3	2019-07-13	110.3	25.381	0.23	0.412	0.054
296	V11.MA	SRH Day 1	4	2019-07-13	120	32.691	0.272	0.467	0.004
297	V11.MB	SRH Day 1	4	2019-07-13	8.4	1.814	0.217	0.381	0.698
298	V11.MC	SRH Day 1	4	2019-07-13	105.7	31.035	0.294	0.453	0.042
299	V11.MD	SRH Day 1	4	2019-07-13	13.9	2.622	0.189	0.387	0.463
300	V11.ME	SRH Day 1	4	2019-07-13	7.7	1.688	0.221	0.441	0.751
301	V11.FA	SRH Day 1	4	2019-07-13	120	31.586	0.263	0.465	0.039
302	V11.FB	SRH Day 1	4	2019-07-13	26.6	6.11	0.23	0.398	0.207
303	V11.FC	SRH Day 1	4	2019-07-13	19.8	4.828	0.244	0.504	0.263
304	V11.FD	SRH Day 1	4	2019-07-13	15.1	4.015	0.266	0.492	0.322
305	V11.FE	SRH Day 1	4	2019-07-13	66.4	13.942	0.21	0.397	0.089
306	V12.MA	SRH Day 1	1	2019-07-20	111.5	34.698	0.311	0.474	0.048
307	V12.MB	SRH Day 1	1	2019-07-20	109	27.984	0.257	0.49	0.059
308	V12.MC	SRH Day 1	1	2019-07-20	93.5	24.737	0.265	0.48	0.065
309	V12.MD	SRH Day 1	1	2019-07-20	120	29.234	0.244	0.389	0.042
310	V12.ME	SRH Day 1	1	2019-07-20	120	39.226	0.327	0.493	0.046
311	V12.FA	SRH Day 1	1	2019-07-20	120	31.382	0.262	0.524	0.058
312	V12.FB	SRH Day 1	1	2019-07-20	120	31.639	0.264	0.48	0.012
313	V12.FC	SRH Day 1	1	2019-07-20	120	34.193	0.285	0.502	0.056
314	V12.FD	SRH Day 1	1	2019-07-20	61.4	15.473	0.252	0.461	0.104
315	V12.FE	SRH Day 1	1	2019-07-20	120	27.766	0.231	0.433	0.069
316	V12.MA	SRH Day 1	2	2019-07-20	8.2	1.786	0.218	0.451	0.892
317	V12.MB	SRH Day 1	2	2019-07-20	53	12.752	0.241	0.472	0.132
318	V12.MC	SRH Day 1	2	2019-07-20	9.9	1.814	0.183	0.359	0.904
319	V12.MD	SRH Day 1	2	2019-07-20	120	25.149	0.21	0.337	0.082
320	V12.ME	SRH Day 1	2	2019-07-20	120	34.989	0.292	0.469	0.048
321	V12.FA	SRH Day 1	2	2019-07-20	120	29.085	0.242	0.493	0.062
322	V12.FB	SRH Day 1	2	2019-07-20	32.5	6.874	0.211	0.523	0.235
323	V12.FC	SRH Day 1	2	2019-07-20	120	27.449	0.229	0.455	0.045
324	V12.FD	SRH Day 1	2	2019-07-20	120	28.586	0.238	0.415	0.052
325	V12.FE	SRH Day 1	2	2019-07-20	55.5	16.866	0.304	0.514	0.101
326	V12.MA	SRH Day 1	3	2019-07-20	7	1.437	0.206	0.434	0.908
327	V12.MB	SRH Day 1	3	2019-07-20	9.8	1.708	0.175	0.364	0.799
328	V12.MC	SRH Day 1	3	2019-07-20	21.2	5.05	0.239	0.378	0.253
329	V12.MD	SRH Day 1	3	2019-07-20	120	26.364	0.22	0.38	0.024
330	V12.ME	SRH Day 1	3	2019-07-20	11.7	3.187	0.273	0.458	0.441
331	V12.FA	SRH Day 1	3	2019-07-20	120	34.13	0.284	0.528	0.037
332	V12.FB	SRH Day 1	3	2019-07-20	9.9	1.946	0.197	0.524	0.827
333	V12.FC	SRH Day 1	3	2019-07-20	120	33.118	0.276	0.469	0.067
334	V12.FD	SRH Day 1	3	2019-07-20	120	25.371	0.211	0.488	0.031
335	V12.FE	SRH Day 1	3	2019-07-20	12	2.961	0.246	0.504	0.443
336	V12.MA	SRH Day 1	4	2019-07-20	23.2	4.552	0.196	0.356	0.271
337	V12.MB	SRH Day 1	4	2019-07-20	13	2.149	0.165	0.39	0.586
338	V12.MC	SRH Day 1	4	2019-07-20	9.9	1.622	0.164	0.315	0.765
339	V12.MD	SRH Day 1	4	2019-07-20	120	24.007	0.2	0.338	0.016
340	V12.ME	SRH Day 1	4	2019-07-20	9.5	2.027	0.213	0.454	0.592
341	V12.FA	SRH Day 1	4	2019-07-20	120	29.787	0.248	0.505	0.049
342	V12.FB	SRH Day 1	4	2019-07-20	17	3.118	0.184	0.43	0.39
343	V12.FC	SRH Day 1	4	2019-07-20	25	5.24	0.209	0.389	0.246
344	V12.FD	SRH Day 1	4	2019-07-20	58.5	11.955	0.204	0.437	0.109
345	V12.FE	SRH Day 1	4	2019-07-20	9.5	1.665	0.175	0.315	0.775
346	V13.MA	SRH Day 1	1	2019-07-27	60.8	19.637	0.323	0.549	0.082
347	V13.MB	SRH Day 1	1	2019-07-27	34.1	8.34	0.244	0.48	0.19
348	V13.MC	SRH Day 1	1	2019-07-27	72.3	21.979	0.304	0.56	0.073
349	V13.MD	SRH Day 1	1	2019-07-27	59.7	16.618	0.278	0.525	0.098
350	V13.ME	SRH Day 1	1	2019-07-27	52	14.26	0.274	0.454	0.115
351	V13.FA	SRH Day 1	1	2019-07-27	120	37.7	0.314	0.551	0.035
352	V13.FB	SRH Day 1	1	2019-07-27	36.3	9.142	0.252	0.499	0.178
353	V13.FC	SRH Day 1	1	2019-07-27	26.1	6.595	0.253	0.417	0.247
354	V13.FD	SRH Day 1	1	2019-07-27	120	40.199	0.335	0.486	0.005
355	V13.FE	SRH Day 1	1	2019-07-27	120	45.354	0.378	0.549	0.039
356	V13.MA	SRH Day 1	2	2019-07-27	8.1	1.759	0.216	0.478	0.914
357	V13.MB	SRH Day 1	2	2019-07-27	8.8	1.804	0.205	0.481	0.866
358	V13.MC	SRH Day 1	2	2019-07-27	10.1	2.14	0.212	0.418	0.748
359	V13.MD	SRH Day 1	2	2019-07-27	15.4	4.493	0.291	0.479	0.37
360	V13.ME	SRH Day 1	2	2019-07-27	8.1	1.733	0.215	0.396	0.918
361	V13.FA	SRH Day 1	2	2019-07-27	86	26.097	0.304	0.542	0.065
362	V13.FB	SRH Day 1	2	2019-07-27	41.4	10.82	0.262	0.458	0.155
363	V13.FC	SRH Day 1	2	2019-07-27	29.4	8.631	0.293	0.438	0.195
364	V13.FD	SRH Day 1	2	2019-07-27	13.3	2.985	0.225	0.464	0.561
365	V13.FE	SRH Day 1	2	2019-07-27	29.5	9.418	0.319	0.508	0.183
366	V13.MA	SRH Day 1	3	2019-07-27	6.4	1.569	0.244	0.481	0.857
367	V13.MB	SRH Day 1	3	2019-07-27	8.6	1.608	0.186	0.499	0.454
368	V13.MC	SRH Day 1	3	2019-07-27	23.6	5.286	0.224	0.461	0.254
369	V13.MD	SRH Day 1	3	2019-07-27	7	1.486	0.211	0.454	0.843
370	V13.ME	SRH Day 1	3	2019-07-27	7.1	1.324	0.188	0.347	0.925
371	V13.FA	SRH Day 1	3	2019-07-27	28.2	8.215	0.291	0.488	0.167
372	V13.FB	SRH Day 1	3	2019-07-27	10.4	1.713	0.164	0.354	0.789
373	V13.FC	SRH Day 1	3	2019-07-27	16.7	3.978	0.239	0.422	0.342
374	V13.FD	SRH Day 1	3	2019-07-27	56.6	17.938	0.317	0.482	0.079
375	V13.FE	SRH Day 1	3	2019-07-27	14	3.912	0.279	0.457	0.351
376	V13.MA	SRH Day 1	4	2019-07-27	28	8.589	0.307	0.544	0.139
377	V13.MB	SRH Day 1	4	2019-07-27	9.5	1.966	0.208	0.44	0.662
378	V13.MC	SRH Day 1	4	2019-07-27	8.9	2.393	0.268	0.492	0.543
379	V13.MD	SRH Day 1	4	2019-07-27	8.2	2.087	0.256	0.516	0.625
380	V13.ME	SRH Day 1	4	2019-07-27	7	1.459	0.208	0.369	0.879
381	V13.FA	SRH Day 1	4	2019-07-27	20	5.93	0.296	0.494	0.223
382	V13.FB	SRH Day 1	4	2019-07-27	10.8	1.632	0.151	0.372	0.781
383	V13.FC	SRH Day 1	4	2019-07-27	7.9	1.599	0.201	0.413	0.753
384	V13.FD	SRH Day 1	4	2019-07-27	40.1	13.177	0.329	0.493	0.097
385	V13.FE	SRH Day 1	4	2019-07-27	14.6	4.59	0.314	0.515	0.281
386	V14.MA	SRH Day 1	1	2019-08-03	79.3	28.55	0.36	0.571	0.058
387	V14.MB	SRH Day 1	1	2019-08-03	120	43.354	0.361	0.547	0.041
388	V14.MC	SRH Day 1	1	2019-08-03	85.4	22.215	0.26	0.517	0.075
389	V14.MD	SRH Day 1	1	2019-08-03	120	39.927	0.333	0.56	0.041
390	V14.ME	SRH Day 1	1	2019-08-03	103.2	31.849	0.309	0.505	0.051
391	V14.FA	SRH Day 1	1	2019-08-03	55.2	15.682	0.284	0.522	0.107
392	V14.FB	SRH Day 1	1	2019-08-03	120	35.781	0.298	0.519	0.046
393	V14.FC	SRH Day 1	1	2019-08-03	76.6	26.929	0.352	0.499	0.062
394	V14.FD	SRH Day 1	1	2019-08-03	96.6	24.837	0.257	0.498	0.067
395	V14.FE	SRH Day 1	1	2019-08-03	96.2	29.174	0.303	0.511	0.057
396	V14.MA	SRH Day 1	2	2019-08-03	95.9	29.855	0.311	0.547	0.055
397	V14.MB	SRH Day 1	2	2019-08-03	11.5	2.698	0.235	0.463	0.633
398	V14.MC	SRH Day 1	2	2019-08-03	11.1	1.931	0.175	0.332	0.787
399	V14.MD	SRH Day 1	2	2019-08-03	40.6	11.936	0.294	0.501	0.137
400	V14.ME	SRH Day 1	2	2019-08-03	10.5	2.132	0.203	0.412	0.753
401	V14.FA	SRH Day 1	2	2019-08-03	14.8	2.818	0.19	0.365	0.579
402	V14.FB	SRH Day 1	2	2019-08-03	13.5	3.08	0.229	0.466	0.563
403	V14.FC	SRH Day 1	2	2019-08-03	10.4	2.412	0.233	0.447	0.705
404	V14.FD	SRH Day 1	2	2019-08-03	17.5	2.927	0.168	0.384	0.574
405	V14.FE	SRH Day 1	2	2019-08-03	120	32.653	0.272	0.511	0.028
406	V14.MA	SRH Day 1	3	2019-08-03	55	18.169	0.33	0.517	0.068
407	V14.MB	SRH Day 1	3	2019-08-03	6	1.323	0.221	0.474	0.938
408	V14.MC	SRH Day 1	3	2019-08-03	7.8	1.271	0.164	0.31	0.924
409	V14.MD	SRH Day 1	3	2019-08-03	19.3	4.289	0.222	0.39	0.3
410	V14.ME	SRH Day 1	3	2019-08-03	10.5	1.6	0.152	0.38	0.774
411	V14.FA	SRH Day 1	3	2019-08-03	10.3	2.273	0.221	0.387	0.611
412	V14.FB	SRH Day 1	3	2019-08-03	9.2	2.238	0.242	0.445	0.584
413	V14.FC	SRH Day 1	3	2019-08-03	47.6	15.106	0.317	0.462	0.086
414	V14.FD	SRH Day 1	3	2019-08-03	19.2	3.491	0.182	0.48	0.378
415	V14.FE	SRH Day 1	3	2019-08-03	21.7	4.968	0.229	0.45	0.272
416	V14.MA	SRH Day 1	4	2019-08-03	10.1	2.214	0.218	0.359	0.595
417	V14.MB	SRH Day 1	4	2019-08-03	7.9	1.619	0.205	0.508	0.829
418	V14.MC	SRH Day 1	4	2019-08-03	15.1	2.757	0.182	0.372	0.464
419	V14.MD	SRH Day 1	4	2019-08-03	7.2	1.284	0.179	0.395	0.946
420	V14.ME	SRH Day 1	4	2019-08-03	6.6	1.324	0.199	0.402	0.942
421	V14.FA	SRH Day 1	4	2019-08-03	9.6	1.888	0.198	0.388	0.693
422	V14.FB	SRH Day 1	4	2019-08-03	8.1	1.704	0.21	0.43	0.769
423	V14.FC	SRH Day 1	4	2019-08-03	24.3	7.024	0.289	0.45	0.186
424	V14.FD	SRH Day 1	4	2019-08-03	34.4	9.113	0.265	0.48	0.145
425	V14.FE	SRH Day 1	4	2019-08-03	45.7	11.649	0.255	0.505	0.116
426	V15.MA	SRH Day 1	1	2019-08-11	90.4	25.117	0.278	0.539	0.064
427	V15.MB	SRH Day 1	1	2019-08-11	120	34.926	0.291	0.441	0.035
428	V15.MC	SRH Day 1	1	2019-08-11	67.2	20.943	0.312	0.482	0.077
429	V15.MD	SRH Day 1	1	2019-08-11	120	37.959	0.316	0.506	0.058
430	V15.ME	SRH Day 1	1	2019-08-11	70.8	23.632	0.334	0.518	0.068
431	V15.FA	SRH Day 1	1	2019-08-11	120	36.014	0.3	0.479	0.057
432	V15.FB	SRH Day 1	1	2019-08-11	120	42.184	0.352	0.535	0.051
433	V15.FC	SRH Day 1	1	2019-08-11	120	36.773	0.306	0.469	0.04
434	V15.FD	SRH Day 1	1	2019-08-11	120	32.694	0.272	0.538	0.06
435	V15.FE	SRH Day 1	1	2019-08-11	117.7	30.996	0.263	0.49	0.053
436	V15.MA	SRH Day 1	2	2019-08-11	7.4	1.769	0.238	0.45	0.877
437	V15.MB	SRH Day 1	2	2019-08-11	68	20.002	0.294	0.446	0.084
438	V15.MC	SRH Day 1	2	2019-08-11	50.2	15.803	0.315	0.498	0.107
439	V15.MD	SRH Day 1	2	2019-08-11	66.9	18.779	0.281	0.471	0.09
440	V15.ME	SRH Day 1	2	2019-08-11	7.3	1.758	0.24	0.464	0.925
441	V15.FA	SRH Day 1	2	2019-08-11	11.4	2.898	0.253	0.44	0.575
442	V15.FB	SRH Day 1	2	2019-08-11	12.2	2.769	0.227	0.461	0.6
443	V15.FC	SRH Day 1	2	2019-08-11	34.1	10.101	0.296	0.479	0.169
444	V15.FD	SRH Day 1	2	2019-08-11	17.9	4.733	0.264	0.49	0.356
445	V15.FE	SRH Day 1	2	2019-08-11	24.7	6.211	0.252	0.484	0.273
446	V15.MA	SRH Day 1	3	2019-08-11	11.8	2.282	0.194	0.556	0.552
447	V15.MB	SRH Day 1	3	2019-08-11	7.8	1.515	0.194	0.403	0.86
448	V15.MC	SRH Day 1	3	2019-08-11	6.5	1.475	0.226	0.47	0.888
449	V15.MD	SRH Day 1	3	2019-08-11	26.7	7.43	0.278	0.487	0.183
450	V15.ME	SRH Day 1	3	2019-08-11	6.3	1.441	0.23	0.446	0.9
451	V15.FA	SRH Day 1	3	2019-08-11	58.6	16.877	0.288	0.464	0.081
452	V15.FB	SRH Day 1	3	2019-08-11	7.4	1.613	0.218	0.514	0.841
453	V15.FC	SRH Day 1	3	2019-08-11	7.6	1.577	0.207	0.412	0.813
454	V15.FD	SRH Day 1	3	2019-08-11	34.2	10.07	0.294	0.505	0.136
455	V15.FE	SRH Day 1	3	2019-08-11	42	11.138	0.265	0.499	0.122
456	V15.MA	SRH Day 1	4	2019-08-11	8	1.984	0.246	0.556	0.664
457	V15.MB	SRH Day 1	4	2019-08-11	10.1	2.466	0.244	0.389	0.513
458	V15.MC	SRH Day 1	4	2019-08-11	35.4	10.661	0.301	0.496	0.12
459	V15.MD	SRH Day 1	4	2019-08-11	9.2	2.079	0.226	0.446	0.639
460	V15.ME	SRH Day 1	4	2019-08-11	19.1	4.505	0.236	0.396	0.26
461	V15.FA	SRH Day 1	4	2019-08-11	11.8	2.415	0.205	0.382	0.523
462	V15.FB	SRH Day 1	4	2019-08-11	18.7	5.257	0.281	0.538	0.238
463	V15.FC	SRH Day 1	4	2019-08-11	14.7	3.477	0.237	0.469	0.358
464	V15.FD	SRH Day 1	4	2019-08-11	10.2	2.398	0.235	0.507	0.554
465	V15.FE	SRH Day 1	4	2019-08-11	18.9	4.841	0.256	0.456	0.264
466	V16.MA	SRH Day 1	1	2019-08-17	120	26.869	0.224	0.407	0.023
467	V16.MB	SRH Day 1	1	2019-08-17	33.2	8.198	0.247	0.471	0.195
468	V16.MC	SRH Day 1	1	2019-08-17	94.2	29.415	0.312	0.506	0.055
469	V16.MD	SRH Day 1	1	2019-08-17	48.6	12.235	0.252	0.46	0.129
470	V16.ME	SRH Day 1	1	2019-08-17	82.9	18.69	0.225	0.404	0.086
471	V16.FA	SRH Day 1	1	2019-08-17	120	29.562	0.246	0.486	0.041
472	V16.FB	SRH Day 1	1	2019-08-17	120	37.886	0.316	0.482	0.03
473	V16.FC	SRH Day 1	1	2019-08-17	120	33.123	0.276	0.5	0.037
474	V16.FD	SRH Day 1	1	2019-08-17	120	29.525	0.246	0.45	0.071
475	V16.FE	SRH Day 1	1	2019-08-17	120	18.203	0.152	0.433	0.026
476	V16.MA	SRH Day 1	2	2019-08-17	38.2	7.043	0.184	0.419	0.234
477	V16.MB	SRH Day 1	2	2019-08-17	46.4	11.177	0.241	0.416	0.144
478	V16.MC	SRH Day 1	2	2019-08-17	11.5	1.725	0.149	0.386	0.946
479	V16.MD	SRH Day 1	2	2019-08-17	11	1.991	0.181	0.326	0.768
480	V16.ME	SRH Day 1	2	2019-08-17	15.3	2.422	0.158	0.346	0.664
481	V16.FA	SRH Day 1	2	2019-08-17	11.6	1.716	0.148	0.385	0.951
482	V16.FB	SRH Day 1	2	2019-08-17	120	25.602	0.213	0.474	0.066
483	V16.FC	SRH Day 1	2	2019-08-17	120	32.994	0.275	0.515	0.063
484	V16.FD	SRH Day 1	2	2019-08-17	9.4	1.975	0.211	0.426	0.79
485	V16.FE	SRH Day 1	2	2019-08-17	52.2	7.716	0.148	0.428	0.214
486	V16.MA	SRH Day 1	3	2019-08-17	8.6	1.237	0.144	0.307	0.973
487	V16.MB	SRH Day 1	3	2019-08-17	38.6	8.93	0.231	0.431	0.144
488	V16.MC	SRH Day 1	3	2019-08-17	28.3	4.954	0.175	0.395	0.233
489	V16.MD	SRH Day 1	3	2019-08-17	8.6	1.427	0.166	0.327	0.847
490	V16.ME	SRH Day 1	3	2019-08-17	14.5	2.14	0.147	0.312	0.568
491	V16.FA	SRH Day 1	3	2019-08-17	9.9	1.352	0.137	0.397	0.944
492	V16.FB	SRH Day 1	3	2019-08-17	44	11.569	0.263	0.435	0.126
493	V16.FC	SRH Day 1	3	2019-08-17	120	26.969	0.225	0.478	0.076
494	V16.FD	SRH Day 1	3	2019-08-17	8.7	1.412	0.163	0.351	0.826
495	V16.FE	SRH Day 1	3	2019-08-17	34.9	4.835	0.138	0.356	0.27
496	V16.MA	SRH Day 1	4	2019-08-17	10.3	1.773	0.172	0.359	0.751
497	V16.MB	SRH Day 1	4	2019-08-17	7.7	1.405	0.182	0.381	0.937
498	V16.MC	SRH Day 1	4	2019-08-17	9.4	1.618	0.172	0.429	0.797
499	V16.MD	SRH Day 1	4	2019-08-17	12.9	2.545	0.197	0.384	0.503
500	V16.ME	SRH Day 1	4	2019-08-17	9.6	1.239	0.129	0.282	0.952
501	V16.FA	SRH Day 1	4	2019-08-17	11.1	1.81	0.163	0.342	0.746
502	V16.FB	SRH Day 1	4	2019-08-17	27.4	5.584	0.204	0.405	0.235
503	V16.FC	SRH Day 1	4	2019-08-17	120	23.849	0.199	0.465	0.061
504	V16.FD	SRH Day 1	4	2019-08-17	8.9	1.444	0.163	0.341	0.88
505	V16.FE	SRH Day 1	4	2019-08-17	16.8	2.249	0.134	0.301	0.571
506	V17.MA	SRH Day 1	1	2019-08-24	96.8	27.267	0.282	0.45	0.062
507	V17.MF	SRH Day 1	1	2019-08-24	63	16.273	0.258	0.447	0.104
508	V17.MC	SRH Day 1	1	2019-08-24	60.2	16.808	0.279	0.443	0.095
509	V17.MD	SRH Day 1	1	2019-08-24	120	39.023	0.325	0.502	0.028
510	V17.ME	SRH Day 1	1	2019-08-24	120	40.003	0.333	0.508	0.017
511	V17.FA	SRH Day 1	1	2019-08-24	120	38.725	0.323	0.508	0.042
512	V17.FF	SRH Day 1	1	2019-08-24	120	35.145	0.293	0.472	0.062
513	V17.FC	SRH Day 1	1	2019-08-24	120	36.055	0.3	0.451	0.061
514	V17.FD	SRH Day 1	1	2019-08-24	22.3	5.95	0.267	0.441	0.277
515	V17.FE	SRH Day 1	1	2019-08-24	31.6	9.347	0.296	0.548	0.186
516	V17.MA	SRH Day 1	2	2019-08-24	120	31.124	0.259	0.5	0.036
517	V17.MF	SRH Day 1	2	2019-08-24	22.4	5.626	0.251	0.392	0.264
518	V17.MC	SRH Day 1	2	2019-08-24	6.5	1.478	0.228	0.407	0.97
519	V17.MD	SRH Day 1	2	2019-08-24	9.6	2.298	0.238	0.468	0.64
520	V17.ME	SRH Day 1	2	2019-08-24	6.8	1.456	0.215	0.432	0.955
521	V17.FA	SRH Day 1	2	2019-08-24	120	40.711	0.339	0.548	0.01
522	V17.FF	SRH Day 1	2	2019-08-24	37.8	11.916	0.316	0.457	0.134
523	V17.FC	SRH Day 1	2	2019-08-24	120	29.628	0.247	0.458	0.065
524	V17.FD	SRH Day 1	2	2019-08-24	53.1	15.389	0.29	0.48	0.096
525	V17.FE	SRH Day 1	2	2019-08-24	17.6	3.573	0.203	0.425	0.448
526	V17.MA	SRH Day 1	3	2019-08-24	66.1	17.448	0.264	0.475	0.078
527	V17.MF	SRH Day 1	3	2019-08-24	39.2	10.77	0.275	0.404	0.109
528	V17.MC	SRH Day 1	3	2019-08-24	14.7	3.014	0.205	0.393	0.363
529	V17.MD	SRH Day 1	3	2019-08-24	5.7	1.155	0.201	0.449	0.959
530	V17.ME	SRH Day 1	3	2019-08-24	5.8	1.045	0.181	0.442	0.885
531	V17.FA	SRH Day 1	3	2019-08-24	41.4	13.35	0.322	0.501	0.092
532	V17.FF	SRH Day 1	3	2019-08-24	42.7	11.361	0.266	0.403	0.101
533	V17.FC	SRH Day 1	3	2019-08-24	45.9	11.886	0.259	0.458	0.114
534	V17.FD	SRH Day 1	3	2019-08-24	15.2	2.069	0.136	0.317	0.628
535	V17.FE	SRH Day 1	3	2019-08-24	7.8	1.659	0.213	0.419	0.696
536	V17.MA	SRH Day 1	4	2019-08-24	17.5	3.477	0.198	0.327	0.401
537	V17.MF	SRH Day 1	4	2019-08-24	25.9	5.735	0.221	0.406	0.236
538	V17.MC	SRH Day 1	4	2019-08-24	7	1.285	0.184	0.346	0.971
539	V17.MD	SRH Day 1	4	2019-08-24	32.1	8.114	0.253	0.431	0.167
540	V17.ME	SRH Day 1	4	2019-08-24	20.1	4.416	0.22	0.416	0.304
541	V17.FA	SRH Day 1	4	2019-08-24	11.9	2.42	0.203	0.466	0.531
542	V17.FF	SRH Day 1	4	2019-08-24	46.7	13.549	0.29	0.41	0.104
543	V17.FC	SRH Day 1	4	2019-08-24	37.6	9.576	0.255	0.452	0.142
544	V17.FD	SRH Day 1	4	2019-08-24	16	2.787	0.174	0.379	0.454
545	V17.FE	SRH Day 1	4	2019-08-24	15.5	4.109	0.265	0.47	0.343
546	V18.MA	SRH Day 1	1	2019-08-31	100.4	31.503	0.314	0.54	0.05
547	V18.MB	SRH Day 1	1	2019-08-31	120	41.296	0.344	0.505	0.048
548	V18.MD	SRH Day 1	1	2019-08-31	120	42.476	0.354	0.58	0.017
549	V18.FA	SRH Day 1	1	2019-08-31	120	38.859	0.324	0.517	0.044
550	V18.FB	SRH Day 1	1	2019-08-31	86.7	27.104	0.313	0.495	0.055
551	V18.FC	SRH Day 1	1	2019-08-31	43.9	12.723	0.29	0.485	0.13
552	V18.FD	SRH Day 1	1	2019-08-31	120	41.204	0.343	0.535	0.05
553	V18.FE	SRH Day 1	1	2019-08-31	120	43.82	0.365	0.54	0.018
554	V18.MA	SRH Day 1	2	2019-08-31	12.5	2.864	0.229	0.487	0.568
555	V18.MB	SRH Day 1	2	2019-08-31	120	37.555	0.313	0.499	0.035
556	V18.MD	SRH Day 1	2	2019-08-31	120	43.133	0.359	0.561	0.022
557	V18.FA	SRH Day 1	2	2019-08-31	24.4	6.316	0.259	0.483	0.268
558	V18.FB	SRH Day 1	2	2019-08-31	11.1	2.397	0.216	0.495	0.667
559	V18.FC	SRH Day 1	2	2019-08-31	67.2	21.007	0.312	0.489	0.083
560	V18.FD	SRH Day 1	2	2019-08-31	68.6	23.179	0.338	0.546	0.073
561	V18.FE	SRH Day 1	2	2019-08-31	17.3	4.851	0.28	0.471	0.339
562	V18.MA	SRH Day 1	3	2019-08-31	6.9	1.466	0.213	0.47	0.902
563	V18.MB	SRH Day 1	3	2019-08-31	55.1	14.413	0.262	0.447	0.082
564	V18.MD	SRH Day 1	3	2019-08-31	21.8	6.046	0.277	0.502	0.201
565	V18.FA	SRH Day 1	3	2019-08-31	23.4	5.375	0.229	0.427	0.236
566	V18.FB	SRH Day 1	3	2019-08-31	8.5	1.426	0.168	0.463	0.87
567	V18.FC	SRH Day 1	3	2019-08-31	11.8	2.337	0.199	0.384	0.524
568	V18.FD	SRH Day 1	3	2019-08-31	22.4	7.02	0.313	0.518	0.194
569	V18.FE	SRH Day 1	3	2019-08-31	26.2	7.413	0.283	0.456	0.181
570	V18.MA	SRH Day 1	4	2019-08-31	13.1	3.003	0.229	0.476	0.437
571	V18.MB	SRH Day 1	4	2019-08-31	13.6	3	0.22	0.45	0.399
572	V18.MD	SRH Day 1	4	2019-08-31	17	4.414	0.259	0.536	0.284
573	V18.FA	SRH Day 1	4	2019-08-31	10.2	1.708	0.167	0.434	0.754
574	V18.FB	SRH Day 1	4	2019-08-31	9.5	2.521	0.265	0.469	0.529
575	V18.FC	SRH Day 1	4	2019-08-31	11.1	2.441	0.219	0.422	0.568
576	V18.FD	SRH Day 1	4	2019-08-31	6.6	1.333	0.201	0.486	0.884
577	V18.FE	SRH Day 1	4	2019-08-31	6	1.394	0.232	0.484	0.807
578	V19.MA	SRH Day 1	1	2019-09-07	13.7	3.284	0.239	0.437	0.481
579	V19.MB	SRH Day 1	1	2019-09-07	120	29.867	0.249	0.411	0.009
580	V19.MC	SRH Day 1	1	2019-09-07	120	34.13	0.284	0.465	0.042
581	V19.MD	SRH Day 1	1	2019-09-07	120	32.386	0.27	0.515	0.059
582	V19.ME	SRH Day 1	1	2019-09-07	120	34.827	0.29	0.451	0.047
583	V19.FA	SRH Day 1	1	2019-09-07	100.5	31.206	0.311	0.553	0.052
584	V19.FB	SRH Day 1	1	2019-09-07	67.4	21.342	0.316	0.593	0.076
585	V19.FC	SRH Day 1	1	2019-09-07	38.3	12.471	0.326	0.533	0.13
586	V19.FD	SRH Day 1	1	2019-09-07	120	42.17	0.351	0.549	0.018
587	V19.FE	SRH Day 1	1	2019-09-07	120	33.394	0.278	0.53	0.009
588	V19.MA	SRH Day 1	2	2019-09-07	15.2	3.166	0.208	0.38	0.509
589	V19.MB	SRH Day 1	2	2019-09-07	13.3	2.143	0.161	0.279	0.754
590	V19.MC	SRH Day 1	2	2019-09-07	120	34.793	0.29	0.437	0.063
591	V19.MD	SRH Day 1	2	2019-09-07	10	2.013	0.2	0.37	0.835
592	V19.ME	SRH Day 1	2	2019-09-07	112	31.365	0.28	0.438	0.053
593	V19.FA	SRH Day 1	2	2019-09-07	20.3	4.426	0.218	0.442	0.374
594	V19.FB	SRH Day 1	2	2019-09-07	13.7	2.602	0.19	0.54	0.61
595	V19.FC	SRH Day 1	2	2019-09-07	112.6	39.244	0.349	0.564	0.044
596	V19.FD	SRH Day 1	2	2019-09-07	120	40.816	0.34	0.574	0.038
597	V19.FE	SRH Day 1	2	2019-09-07	120	32.314	0.269	0.522	0.05
598	V19.MA	SRH Day 1	3	2019-09-07	15.1	2.547	0.169	0.357	0.496
599	V19.MB	SRH Day 1	3	2019-09-07	10.3	1.453	0.141	0.308	0.878
600	V19.MC	SRH Day 1	3	2019-09-07	6.9	1.342	0.196	0.373	0.96
601	V19.MD	SRH Day 1	3	2019-09-07	9.7	1.672	0.172	0.359	0.792
602	V19.ME	SRH Day 1	3	2019-09-07	25.6	6.98	0.273	0.429	0.189
603	V19.FA	SRH Day 1	3	2019-09-07	27.7	5.319	0.192	0.51	0.253
604	V19.FB	SRH Day 1	3	2019-09-07	36	8.778	0.244	0.52	0.146
605	V19.FC	SRH Day 1	3	2019-09-07	14.9	4.111	0.275	0.49	0.319
606	V19.FD	SRH Day 1	3	2019-09-07	12.9	3.44	0.267	0.458	0.392
607	V19.FE	SRH Day 1	3	2019-09-07	19.7	4.189	0.212	0.424	0.324
608	V19.MA	SRH Day 1	4	2019-09-07	10.8	1.655	0.154	0.296	0.758
609	V19.MB	SRH Day 1	4	2019-09-07	17.3	2.778	0.16	0.307	0.455
610	V19.MC	SRH Day 1	4	2019-09-07	120	29.495	0.246	0.408	0.034
611	V19.MD	SRH Day 1	4	2019-09-07	12	2.218	0.185	0.404	0.552
612	V19.ME	SRH Day 1	4	2019-09-07	9.5	1.633	0.172	0.355	0.74
613	V19.FA	SRH Day 1	4	2019-09-07	11	1.663	0.151	0.367	0.751
614	V19.FB	SRH Day 1	4	2019-09-07	12.9	1.522	0.118	0.423	0.827
615	V19.FC	SRH Day 1	4	2019-09-07	25.5	8	0.313	0.546	0.15
616	V19.FD	SRH Day 1	4	2019-09-07	15.7	3.84	0.245	0.442	0.325
617	V19.FE	SRH Day 1	4	2019-09-07	12	2.72	0.226	0.44	0.475
618	V20.MA	SRH Day 1	1	2019-09-14	114.8	36.527	0.318	0.515	0.044
619	V20.MB	SRH Day 1	1	2019-09-14	120	45.183	0.377	0.533	0.014
620	V20.MC	SRH Day 1	1	2019-09-14	120	33.065	0.276	0.441	0.019
621	V20.MD	SRH Day 1	1	2019-09-14	26.3	7.223	0.275	0.464	0.213
622	V20.ME	SRH Day 1	1	2019-09-14	120	35.242	0.294	0.47	0.012
623	V20.FA	SRH Day 1	1	2019-09-14	120	39.068	0.326	0.523	0.016
624	V20.FB	SRH Day 1	1	2019-09-14	120	34.009	0.283	0.519	0.04
625	V20.FC	SRH Day 1	1	2019-09-14	120	35.608	0.297	0.503	0.018
626	V20.FD	SRH Day 1	1	2019-09-14	120	28.528	0.238	0.433	0.02
627	V20.FE	SRH Day 1	1	2019-09-14	19.6	3.859	0.197	0.398	0.419
628	V20.MA	SRH Day 1	2	2019-09-14	19.3	4.29	0.222	0.442	0.385
629	V20.MB	SRH Day 1	2	2019-09-14	120	43.21	0.36	0.523	0.008
630	V20.MC	SRH Day 1	2	2019-09-14	120	31.286	0.261	0.413	0.057
631	V20.MD	SRH Day 1	2	2019-09-14	11.4	2.53	0.223	0.399	0.59
632	V20.ME	SRH Day 1	2	2019-09-14	21.9	4.625	0.212	0.361	0.346
633	V20.FA	SRH Day 1	2	2019-09-14	47.4	12.366	0.261	0.444	0.134
634	V20.FB	SRH Day 1	2	2019-09-14	34.3	8.213	0.24	0.422	0.202
635	V20.FC	SRH Day 1	2	2019-09-14	16.9	3.43	0.203	0.41	0.513
636	V20.FD	SRH Day 1	2	2019-09-14	120	27.239	0.227	0.472	0.071
637	V20.FE	SRH Day 1	2	2019-09-14	11.9	2.05	0.173	0.337	0.789
638	V20.MA	SRH Day 1	3	2019-09-14	7.3	1.512	0.208	0.43	0.859
639	V20.MB	SRH Day 1	3	2019-09-14	120	41.296	0.344	0.507	0.037
640	V20.MC	SRH Day 1	3	2019-09-14	36.9	8.41	0.228	0.396	0.152
641	V20.MD	SRH Day 1	3	2019-09-14	12.9	3.332	0.258	0.458	0.37
642	V20.ME	SRH Day 1	3	2019-09-14	7	1.25	0.178	0.362	0.965
643	V20.FA	SRH Day 1	3	2019-09-14	120	36.21	0.302	0.502	0.044
644	V20.FB	SRH Day 1	3	2019-09-14	98.9	26.624	0.269	0.551	0.05
645	V20.FC	SRH Day 1	3	2019-09-14	29.4	7.819	0.266	0.473	0.187
646	V20.FD	SRH Day 1	3	2019-09-14	120	27.007	0.225	0.45	0.04
647	V20.FE	SRH Day 1	3	2019-09-14	12.6	2.195	0.174	0.378	0.596
648	V20.MA	SRH Day 1	4	2019-09-14	15.7	3.202	0.204	0.405	0.369
649	V20.MB	SRH Day 1	4	2019-09-14	120	36.402	0.303	0.523	0.022
650	V20.MC	SRH Day 1	4	2019-09-14	11.3	1.726	0.153	0.344	0.771
651	V20.MD	SRH Day 1	4	2019-09-14	44.4	13.572	0.305	0.473	0.085
652	V20.ME	SRH Day 1	4	2019-09-14	14.6	2.7	0.185	0.332	0.481
653	V20.FA	SRH Day 1	4	2019-09-14	14.7	3.184	0.217	0.387	0.427
654	V20.FB	SRH Day 1	4	2019-09-14	9.9	1.966	0.199	0.457	0.65
655	V20.FC	SRH Day 1	4	2019-09-14	13.3	3.15	0.237	0.444	0.456
656	V20.FD	SRH Day 1	4	2019-09-14	120	25.926	0.216	0.464	0.015
657	V20.FE	SRH Day 1	4	2019-09-14	16.6	2.959	0.178	0.348	0.418
658	V21.MA	SRH Day 1	1	2019-09-21	.	.	.	.	.
659	V21.MB	SRH Day 1	1	2019-09-21	68.6	22.472	0.327	0.514	0.074
660	V21.MC	SRH Day 1	1	2019-09-21	92.7	27.341	0.295	0.444	0.059
661	V21.MD	SRH Day 1	1	2019-09-21	39.1	10.421	0.267	0.484	0.158
662	V21.ME	SRH Day 1	1	2019-09-21	43.7	16.827	0.385	0.551	0.098
663	V21.FA	SRH Day 1	1	2019-09-21	96.9	33.167	0.342	0.572	0.05
664	V21.FB	SRH Day 1	1	2019-09-21	120	38.64	0.322	0.54	0.023
665	V21.FC	SRH Day 1	1	2019-09-21	120	38.351	0.32	0.54	0.023
666	V21.FD	SRH Day 1	1	2019-09-21	88.8	30.145	0.34	0.523	0.054
667	V21.FE	SRH Day 1	1	2019-09-21	120	33.667	0.281	0.53	0.06
668	V21.MA	SRH Day 1	2	2019-09-21	32	11.014	0.345	0.525	0.137
669	V21.MB	SRH Day 1	2	2019-09-21	8.7	2.266	0.26	0.527	0.734
670	V21.MC	SRH Day 1	2	2019-09-21	120	34.658	0.289	0.539	0.016
671	V21.MD	SRH Day 1	2	2019-09-21	21.2	4.765	0.224	0.379	0.357
672	V21.ME	SRH Day 1	2	2019-09-21	7.4	1.787	0.241	0.486	0.877
673	V21.FA	SRH Day 1	2	2019-09-21	59.4	17.85	0.301	0.499	0.096
674	V21.FB	SRH Day 1	2	2019-09-21	10.3	2.549	0.247	0.445	0.653
675	V21.FC	SRH Day 1	2	2019-09-21	71.2	22.692	0.319	0.519	0.075
676	V21.FD	SRH Day 1	2	2019-09-21	18	4.905	0.273	0.45	0.343
677	V21.FE	SRH Day 1	2	2019-09-21	23.9	5.31	0.223	0.501	0.322
678	V21.MA	SRH Day 1	3	2019-09-21	5.7	1.352	0.235	0.445	0.847
679	V21.MB	SRH Day 1	3	2019-09-21	10.9	2.743	0.252	0.462	0.507
680	V21.MC	SRH Day 1	3	2019-09-21	27.2	6.464	0.238	0.423	0.209
681	V21.MD	SRH Day 1	3	2019-09-21	8.5	1.363	0.16	0.364	0.971
682	V21.ME	SRH Day 1	3	2019-09-21	7.9	1.514	0.192	0.422	0.853
683	V21.FA	SRH Day 1	3	2019-09-21	9.3	2.154	0.232	0.467	0.608
684	V21.FB	SRH Day 1	3	2019-09-21	10.1	2.612	0.258	0.485	0.516
685	V21.FC	SRH Day 1	3	2019-09-21	8.3	1.717	0.208	0.465	0.775
686	V21.FD	SRH Day 1	3	2019-09-21	46.9	14.046	0.299	0.512	0.099
687	V21.FE	SRH Day 1	3	2019-09-21	22.3	6.549	0.293	0.509	0.215
688	V21.MA	SRH Day 1	4	2019-09-21	12.2	3.106	0.255	0.422	0.428
689	V21.MB	SRH Day 1	4	2019-09-21	90.5	31.696	0.35	0.511	0.039
690	V21.MC	SRH Day 1	4	2019-09-21	7.2	1.184	0.163	0.389	0.975
691	V21.MD	SRH Day 1	4	2019-09-21	24.9	5.502	0.221	0.413	0.23
692	V21.ME	SRH Day 1	4	2019-09-21	23.8	7.213	0.303	0.479	0.183
693	V21.FA	SRH Day 1	4	2019-09-21	10.5	2.23	0.212	0.462	0.57
694	V21.FB	SRH Day 1	4	2019-09-21	7.1	1.437	0.201	0.44	0.912
695	V21.FC	SRH Day 1	4	2019-09-21	22.5	5.3	0.236	0.494	0.262
696	V21.FD	SRH Day 1	4	2019-09-21	16.3	4.958	0.304	0.515	0.263
697	V21.FE	SRH Day 1	4	2019-09-21	93.9	25.387	0.27	0.537	0.051
698	V22.MA	SRH Day 1	1	2019-09-28	15.4	5.034	0.326	0.587	0.32
699	V22.MB	SRH Day 1	1	2019-09-28	48.1	14.815	0.308	0.531	0.113
700	V22.MC	SRH Day 1	1	2019-09-28	120	41.557	0.346	0.542	0.042
701	V22.MD	SRH Day 1	1	2019-09-28	30.7	8.411	0.274	0.447	0.193
702	V22.ME	SRH Day 1	1	2019-09-28	120	37.402	0.312	0.509	0.03
703	V22.FA	SRH Day 1	1	2019-09-28	120	36.508	0.304	0.518	0.061
704	V22.FB	SRH Day 1	1	2019-09-28	14.6	3.198	0.22	0.431	0.511
705	V22.FC	SRH Day 1	1	2019-09-28	30.1	8.531	0.283	0.469	0.193
706	V22.FD	SRH Day 1	1	2019-09-28	21.7	5.657	0.261	0.437	0.295
707	V22.FE	SRH Day 1	1	2019-09-28	120	39.414	0.328	0.52	0.058
708	V22.MA	SRH Day 1	2	2019-09-28	52.8	18.374	0.348	0.499	0.092
709	V22.MB	SRH Day 1	2	2019-09-28	12.7	3.245	0.255	0.473	0.518
710	V22.MC	SRH Day 1	2	2019-09-28	49.3	15.06	0.305	0.505	0.11
711	V22.MD	SRH Day 1	2	2019-09-28	40.1	11.531	0.288	0.468	0.136
712	V22.ME	SRH Day 1	2	2019-09-28	28	6.988	0.25	0.44	0.231
713	V22.FA	SRH Day 1	2	2019-09-28	120	34.715	0.289	0.513	0.032
714	V22.FB	SRH Day 1	2	2019-09-28	68.3	17.67	0.259	0.545	0.098
715	V22.FC	SRH Day 1	2	2019-09-28	27.3	5.135	0.188	0.402	0.336
716	V22.FD	SRH Day 1	2	2019-09-28	13.4	2.677	0.2	0.403	0.606
717	V22.FE	SRH Day 1	2	2019-09-28	120	39.135	0.326	0.561	0.036
718	V22.MA	SRH Day 1	3	2019-09-28	10.3	2.575	0.25	0.453	0.546
719	V22.MB	SRH Day 1	3	2019-09-28	12.9	2.849	0.221	0.409	0.448
720	V22.MC	SRH Day 1	3	2019-09-28	24.5	7.509	0.306	0.476	0.169
721	V22.MD	SRH Day 1	3	2019-09-28	48	13.762	0.287	0.459	0.096
722	V22.ME	SRH Day 1	3	2019-09-28	9.8	1.502	0.154	0.363	0.856
723	V22.FA	SRH Day 1	3	2019-09-28	99.8	27.668	0.277	0.456	0.05
724	V22.FB	SRH Day 1	3	2019-09-28	10	1.655	0.165	0.388	0.74
725	V22.FC	SRH Day 1	3	2019-09-28	17.5	3.297	0.188	0.37	0.421
726	V22.FD	SRH Day 1	3	2019-09-28	21.3	4.496	0.211	0.42	0.289
727	V22.FE	SRH Day 1	3	2019-09-28	120	41.387	0.345	0.545	0.016
728	V22.MA	SRH Day 1	4	2019-09-28	5.6	1.316	0.233	0.518	0.943
729	V22.MB	SRH Day 1	4	2019-09-28	21.9	6.119	0.279	0.475	0.215
730	V22.MC	SRH Day 1	4	2019-09-28	17	3.997	0.235	0.45	0.33
731	V22.MD	SRH Day 1	4	2019-09-28	31.1	9.111	0.293	0.404	0.135
732	V22.ME	SRH Day 1	4	2019-09-28	12	1.976	0.165	0.343	0.605
733	V22.FA	SRH Day 1	4	2019-09-28	15.1	2.757	0.183	0.295	0.462
734	V22.FB	SRH Day 1	4	2019-09-28	16.2	2.821	0.175	0.404	0.445
735	V22.FC	SRH Day 1	4	2019-09-28	59.7	14.769	0.248	0.474	0.085
736	V22.FD	SRH Day 1	4	2019-09-28	15.3	2.55	0.167	0.411	0.533
737	V22.FE	SRH Day 1	4	2019-09-28	120	36.816	0.307	0.5	0.06
738	V23.MA	SRH Day 1	1	2019-10-05	120	38.261	0.319	0.515	0.049
739	V23.MB	SRH Day 1	1	2019-10-05	120	36.892	0.307	0.508	0.016
740	V23.MC	SRH Day 1	1	2019-10-05	16.8	4.569	0.273	0.516	0.359
741	V23.MD	SRH Day 1	1	2019-10-05	105.8	25.471	0.241	0.538	0.057
742	V23.ME	SRH Day 1	1	2019-10-05	59.1	14.56	0.246	0.543	0.109
743	V23.FA	SRH Day 1	1	2019-10-05	120	27.683	0.231	0.462	0.018
744	V23.FB	SRH Day 1	1	2019-10-05	120	39.345	0.328	0.552	0.015
745	V23.FC	SRH Day 1	1	2019-10-05	120	39.297	0.327	0.547	0.011
746	V23.FD	SRH Day 1	1	2019-10-05	120	33.326	0.278	0.517	0.02
747	V23.FE	SRH Day 1	1	2019-10-05	34.4	9.791	0.284	0.502	0.168
748	V23.MA	SRH Day 1	2	2019-10-05	120	35.956	0.3	0.459	0.033
749	V23.MB	SRH Day 1	2	2019-10-05	69.7	20.312	0.292	0.489	0.085
750	V23.MC	SRH Day 1	2	2019-10-05	10.4	2.078	0.201	0.408	0.755
751	V23.MD	SRH Day 1	2	2019-10-05	11.2	2.833	0.253	0.435	0.521
752	V23.ME	SRH Day 1	2	2019-10-05	33	7.136	0.216	0.465	0.226
753	V23.FA	SRH Day 1	2	2019-10-05	57.8	11.686	0.202	0.424	0.151
754	V23.FB	SRH Day 1	2	2019-10-05	13	2.469	0.19	0.414	0.68
755	V23.FC	SRH Day 1	2	2019-10-05	17.3	3.897	0.225	0.517	0.414
756	V23.FD	SRH Day 1	2	2019-10-05	120	29.312	0.244	0.564	0.043
757	V23.FE	SRH Day 1	2	2019-10-05	10.8	3.044	0.282	0.508	0.533
758	V23.MA	SRH Day 1	3	2019-10-05	96.2	27.834	0.289	0.474	0.048
759	V23.MB	SRH Day 1	3	2019-10-05	22.8	4.83	0.212	0.394	0.319
760	V23.MC	SRH Day 1	3	2019-10-05	47.8	12.693	0.265	0.477	0.098
761	V23.MD	SRH Day 1	3	2019-10-05	12.4	2.648	0.213	0.461	0.442
762	V23.ME	SRH Day 1	3	2019-10-05	29.3	9.244	0.315	0.458	0.149
763	V23.FA	SRH Day 1	3	2019-10-05	40.4	9.085	0.225	0.447	0.142
764	V23.FB	SRH Day 1	3	2019-10-05	12.7	1.833	0.144	0.397	0.735
765	V23.FC	SRH Day 1	3	2019-10-05	8.8	2.324	0.265	0.588	0.612
766	V23.FD	SRH Day 1	3	2019-10-05	120	26.821	0.224	0.565	0.076
767	V23.FE	SRH Day 1	3	2019-10-05	13.4	3.687	0.275	0.511	0.368
768	V23.MA	SRH Day 1	4	2019-10-05	120	37.917	0.316	0.506	0.016
769	V23.MB	SRH Day 1	4	2019-10-05	10.8	2.461	0.228	0.441	0.541
770	V23.MC	SRH Day 1	4	2019-10-05	82.2	22.909	0.279	0.523	0.058
771	V23.MD	SRH Day 1	4	2019-10-05	8.8	1.503	0.172	0.44	0.782
772	V23.ME	SRH Day 1	4	2019-10-05	16.4	3.93	0.24	0.413	0.322
773	V23.FA	SRH Day 1	4	2019-10-05	22.6	4.834	0.214	0.395	0.279
774	V23.FB	SRH Day 1	4	2019-10-05	7.8	1.341	0.173	0.365	0.929
775	V23.FC	SRH Day 1	4	2019-10-05	20.4	4.888	0.24	0.505	0.263
776	V23.FD	SRH Day 1	4	2019-10-05	120	29.415	0.245	0.503	0.055
777	V23.FE	SRH Day 1	4	2019-10-05	53.7	15.797	0.294	0.514	0.087
778	V24.MA	SRH Day 1	1	2019-10-12	86.9	29.26	0.337	0.489	0.056
779	V24.MB	SRH Day 1	1	2019-10-12	120	37.832	0.315	0.454	0.038
780	V24.MC	SRH Day 1	1	2019-10-12	120	36.841	0.307	0.553	0.033
781	V24.MD	SRH Day 1	1	2019-10-12	120	42.32	0.353	0.544	0.013
782	V24.ME	SRH Day 1	1	2019-10-12	120	38.689	0.322	0.537	0.052
783	V24.FA	SRH Day 1	1	2019-10-12	63.5	20.797	0.327	0.578	0.079
784	V24.FB	SRH Day 1	1	2019-10-12	120	37.233	0.31	0.561	0.048
785	V24.FC	SRH Day 1	1	2019-10-12	120	38.992	0.325	0.562	0.024
786	V24.FD	SRH Day 1	1	2019-10-12	120	41.783	0.348	0.569	0.05
787	V24.FE	SRH Day 1	1	2019-10-12	26.7	7.659	0.287	0.491	0.211
788	V24.MA	SRH Day 1	2	2019-10-12	120	35.223	0.294	0.472	0.059
789	V24.MB	SRH Day 1	2	2019-10-12	120	36.754	0.306	0.446	0.056
790	V24.MC	SRH Day 1	2	2019-10-12	17.6	3.027	0.172	0.382	0.537
791	V24.MD	SRH Day 1	2	2019-10-12	120	39.976	0.333	0.559	0.042
792	V24.ME	SRH Day 1	2	2019-10-12	120	37.242	0.31	0.566	0.057
793	V24.FA	SRH Day 1	2	2019-10-12	13.7	3.336	0.243	0.444	0.49
794	V24.FB	SRH Day 1	2	2019-10-12	120	36.684	0.306	0.611	0.036
795	V24.FC	SRH Day 1	2	2019-10-12	51.7	12.515	0.242	0.515	0.132
796	V24.FD	SRH Day 1	2	2019-10-12	111.2	36.611	0.329	0.593	0.046
797	V24.FE	SRH Day 1	2	2019-10-12	120	39.052	0.325	0.519	0.005
798	V24.MA	SRH Day 1	3	2019-10-12	120	39.02	0.325	0.506	0.035
799	V24.MB	SRH Day 1	3	2019-10-12	120	38.009	0.317	0.484	0.058
800	V24.MC	SRH Day 1	3	2019-10-12	17.8	.	.	.	.
801	V24.MD	SRH Day 1	3	2019-10-12	120	37.208	0.31	0.557	0.054
802	V24.ME	SRH Day 1	3	2019-10-12	54.8	17.566	0.321	0.536	0.078
803	V24.FA	SRH Day 1	3	2019-10-12	18	4.673	0.259	0.422	0.279
804	V24.FB	SRH Day 1	3	2019-10-12	120	37.4	0.312	0.611	0.036
805	V24.FC	SRH Day 1	3	2019-10-12	11.9	2.713	0.228	0.495	0.487
806	V24.FD	SRH Day 1	3	2019-10-12	12.6	3.235	0.257	0.534	0.4
807	V24.FE	SRH Day 1	3	2019-10-12	120	42.373	0.353	0.529	0.032
808	V24.MA	SRH Day 1	4	2019-10-12	16.8	2.638	0.157	0.357	0.444
809	V24.MB	SRH Day 1	4	2019-10-12	46.6	13.38	0.287	0.51	0.096
810	V24.MC	SRH Day 1	4	2019-10-12	14.8	2.192	0.148	0.331	0.577
811	V24.MD	SRH Day 1	4	2019-10-12	120	33.125	0.276	0.504	0.032
812	V24.ME	SRH Day 1	4	2019-10-12	20	5.476	0.273	0.431	0.222
813	V24.FA	SRH Day 1	4	2019-10-12	11.5	1.994	0.174	0.325	0.624
814	V24.FB	SRH Day 1	4	2019-10-12	120	33.156	0.276	0.58	0.058
815	V24.FC	SRH Day 1	4	2019-10-12	12.8	2.11	0.165	0.407	0.606
816	V24.FD	SRH Day 1	4	2019-10-12	42	14.613	0.348	0.526	0.088
817	V24.FE	SRH Day 1	4	2019-10-12	120	37.041	0.309	0.498	0.04
818	V25.MA	SRH Day 1	1	2019-10-19	120	43.424	0.362	0.551	0.039
819	V25.MB	SRH Day 1	1	2019-10-19	120	36.531	0.304	0.524	0.034
820	V25.MC	SRH Day 1	1	2019-10-19	120	40.717	0.339	0.599	0.02
821	V25.MD	SRH Day 1	1	2019-10-19	120	40.846	0.34	0.539	0.035
822	V25.ME	SRH Day 1	1	2019-10-19	120	37.896	0.316	0.507	0.04
823	V25.FA	SRH Day 1	1	2019-10-19	120	38.341	0.32	0.541	0.024
824	V25.FB	SRH Day 1	1	2019-10-19	120	38.741	0.323	0.518	0.054
825	V25.FC	SRH Day 1	1	2019-10-19	120	36.174	0.301	0.589	0.001
826	V25.FD	SRH Day 1	1	2019-10-19	120	37.705	0.314	0.534	0.042
827	V25.FE	SRH Day 1	1	2019-10-19	120	39.074	0.326	0.523	0.054
828	V25.MA	SRH Day 1	2	2019-10-19	20.2	5.764	0.285	0.492	0.284
829	V25.MB	SRH Day 1	2	2019-10-19	120	34.002	0.283	0.466	0.018
830	V25.MC	SRH Day 1	2	2019-10-19	120	38.986	0.325	0.552	0.057
831	V25.MD	SRH Day 1	2	2019-10-19	120	40.532	0.338	0.536	0.052
832	V25.ME	SRH Day 1	2	2019-10-19	120	39.766	0.331	0.506	0.034
833	V25.FA	SRH Day 1	2	2019-10-19	120	39.466	0.329	0.484	0.022
834	V25.FB	SRH Day 1	2	2019-10-19	120	27.01	0.225	0.477	0.071
835	V25.FC	SRH Day 1	2	2019-10-19	120	32.423	0.27	0.567	0.047
836	V25.FD	SRH Day 1	2	2019-10-19	120	36.791	0.307	0.53	0.019
837	V25.FE	SRH Day 1	2	2019-10-19	32	9.045	0.282	0.518	0.185
838	V25.MA	SRH Day 1	3	2019-10-19	10.5	2.467	0.235	0.44	0.496
839	V25.MB	SRH Day 1	3	2019-10-19	10.3	2.67	0.258	0.428	0.497
840	V25.MC	SRH Day 1	3	2019-10-19	30.2	6.515	0.216	0.37	0.202
841	V25.MD	SRH Day 1	3	2019-10-19	82.3	23.753	0.289	0.509	0.057
842	V25.ME	SRH Day 1	3	2019-10-19	114.6	34.873	0.304	0.5	0.039
843	V25.FA	SRH Day 1	3	2019-10-19	20.7	5.35	0.259	0.444	0.237
844	V25.FB	SRH Day 1	3	2019-10-19	120	35.08	0.292	0.535	0.049
845	V25.FC	SRH Day 1	3	2019-10-19	120	32.219	0.268	0.575	0.071
846	V25.FD	SRH Day 1	3	2019-10-19	120	32.346	0.27	0.525	0.013
847	V25.FE	SRH Day 1	3	2019-10-19	50.1	13.257	0.264	0.456	0.1
848	V25.MA	SRH Day 1	4	2019-10-19	11	2.392	0.217	0.496	0.515
849	V25.MB	SRH Day 1	4	2019-10-19	8.3	1.737	0.21	0.47	0.763
850	V25.MC	SRH Day 1	4	2019-10-19	9.7	1.41	0.145	0.384	0.889
851	V25.MD	SRH Day 1	4	2019-10-19	13.9	4.25	0.305	0.492	0.301
852	V25.ME	SRH Day 1	4	2019-10-19	86.5	28.049	0.324	0.538	0.044
853	V25.FA	SRH Day 1	4	2019-10-19	112.6	37.354	0.332	0.531	0.036
854	V25.FB	SRH Day 1	4	2019-10-19	120	39.414	0.328	0.529	0.042
855	V25.FC	SRH Day 1	4	2019-10-19	120	31.078	0.259	0.58	0.074
856	V25.FD	SRH Day 1	4	2019-10-19	104.1	28.925	0.278	0.505	0.045
857	V25.FE	SRH Day 1	4	2019-10-19	14.4	2.895	0.201	0.439	0.453
858	V26.MA	SRH Day 1	1	2019-10-26	120	38.436	0.32	0.486	0.038
859	V26.MB	SRH Day 1	1	2019-10-26	73.2	19.291	0.264	0.528	0.085
860	V26.MC	SRH Day 1	1	2019-10-26	120	37.668	0.314	0.492	0.018
861	V26.MD	SRH Day 1	1	2019-10-26	74.8	14.012	0.187	0.345	0.114
862	V26.ME	SRH Day 1	1	2019-10-26	120	35.123	0.293	0.486	0.031
863	V26.FA	SRH Day 1	1	2019-10-26	69.8	19.328	0.277	0.453	0.088
864	V26.FB	SRH Day 1	1	2019-10-26	120	32.951	0.275	0.469	0.064
865	V26.FC	SRH Day 1	1	2019-10-26	113.8	26.667	0.234	0.463	0.062
866	V26.FD	SRH Day 1	1	2019-10-26	120	34.301	0.286	0.503	0.031
867	V26.FE	SRH Day 1	1	2019-10-26	120	34.737	0.289	0.49	0.042
868	V26.MA	SRH Day 1	2	2019-10-26	120	35.474	0.296	0.464	0.014
869	V26.MB	SRH Day 1	2	2019-10-26	10.6	2.078	0.196	0.435	0.75
870	V26.MC	SRH Day 1	2	2019-10-26	53.4	16.453	0.308	0.488	0.096
871	V26.MD	SRH Day 1	2	2019-10-26	25.7	4.737	0.185	0.315	0.331
872	V26.ME	SRH Day 1	2	2019-10-26	120	37.7	0.314	0.455	0.057
873	V26.FA	SRH Day 1	2	2019-10-26	13.8	3.788	0.275	0.462	0.443
874	V26.FB	SRH Day 1	2	2019-10-26	59.1	16.66	0.282	0.454	0.1
875	V26.FC	SRH Day 1	2	2019-10-26	26.3	5.754	0.219	0.455	0.295
876	V26.FD	SRH Day 1	2	2019-10-26	51.6	13.149	0.255	0.508	0.124
877	V26.FE	SRH Day 1	2	2019-10-26	9.5	1.837	0.194	0.469	0.931
878	V26.MA	SRH Day 1	3	2019-10-26	85.3	21.476	0.252	0.451	0.079
879	V26.MB	SRH Day 1	3	2019-10-26	7.8	1.52	0.194	0.434	0.814
880	V26.MC	SRH Day 1	3	2019-10-26	31.8	9.71	0.305	0.465	0.131
881	V26.MD	SRH Day 1	3	2019-10-26	29.9	5.728	0.192	0.331	0.224
882	V26.ME	SRH Day 1	3	2019-10-26	120	35.051	0.292	0.436	0.015
883	V26.FA	SRH Day 1	3	2019-10-26	18.2	5.209	0.286	0.448	0.253
884	V26.FB	SRH Day 1	3	2019-10-26	18.4	4.543	0.247	0.437	0.276
885	V26.FC	SRH Day 1	3	2019-10-26	19.9	4.636	0.233	0.433	0.296
886	V26.FD	SRH Day 1	3	2019-10-26	24.9	7.042	0.283	0.451	0.189
887	V26.FE	SRH Day 1	3	2019-10-26	10.2	1.464	0.143	0.428	0.888
888	V26.MA	SRH Day 1	4	2019-10-26	14.9	2.362	0.159	0.384	0.543
889	V26.MB	SRH Day 1	4	2019-10-26	6.9	1.488	0.216	0.414	0.832
890	V26.MC	SRH Day 1	4	2019-10-26	15.9	3.593	0.226	0.43	0.352
891	V26.MD	SRH Day 1	4	2019-10-26	22.2	3.9	0.176	0.312	0.325
892	V26.ME	SRH Day 1	4	2019-10-26	48	12.481	0.26	0.399	0.104
893	V26.FA	SRH Day 1	4	2019-10-26	13.8	2.537	0.184	0.44	0.532
894	V26.FB	SRH Day 1	4	2019-10-26	18.3	4.359	0.238	0.373	0.308
895	V26.FC	SRH Day 1	4	2019-10-26	29.6	5.773	0.195	0.453	0.219
896	V26.FD	SRH Day 1	4	2019-10-26	23.7	5.296	0.224	0.451	0.244
897	V26.FE	SRH Day 1	4	2019-10-26	8.4	1.364	0.163	0.414	0.964
898	V27.MA	SRH Day 1	1	2019-11-02	10.6	2.812	0.264	0.466	0.556
899	V27.MB	SRH Day 1	1	2019-11-02	120	35.504	0.296	0.478	0.045
900	V27.MC	SRH Day 1	1	2019-11-02	120	39.66	0.33	0.499	0.021
901	V27.MD	SRH Day 1	1	2019-11-02	120	34.813	0.29	0.45	0.04
902	V27.ME	SRH Day 1	1	2019-11-02	28.6	8.244	0.289	0.484	0.195
903	V27.FA	SRH Day 1	1	2019-11-02	120	29.398	0.245	0.547	0.055
904	V27.FB	SRH Day 1	1	2019-11-02	19.1	5.426	0.284	0.491	0.312
905	V27.FC	SRH Day 1	1	2019-11-02	120	34.741	0.29	0.501	0.055
906	V27.FD	SRH Day 1	1	2019-11-02	21	4.353	0.207	0.402	0.378
907	V27.FE	SRH Day 1	1	2019-11-02	120	43.054	0.359	0.547	0.008
908	V27.MA	SRH Day 1	2	2019-11-02	7	1.708	0.243	0.525	0.918
909	V27.MB	SRH Day 1	2	2019-11-02	120	33.816	0.282	0.465	0.021
910	V27.MC	SRH Day 1	2	2019-11-02	12.2	2.531	0.207	0.426	0.617
911	V27.MD	SRH Day 1	2	2019-11-02	25.2	5.73	0.227	0.409	0.283
912	V27.ME	SRH Day 1	2	2019-11-02	6.8	1.573	0.232	0.486	0.984
913	V27.FA	SRH Day 1	2	2019-11-02	120	31.354	0.261	0.542	0.071
914	V27.FB	SRH Day 1	2	2019-11-02	14.2	3.684	0.26	0.523	0.451
915	V27.FC	SRH Day 1	2	2019-11-02	120	31.197	0.26	0.516	0.013
916	V27.FD	SRH Day 1	2	2019-11-02	76.5	20.028	0.262	0.478	0.085
917	V27.FE	SRH Day 1	2	2019-11-02	10.5	2.994	0.284	0.507	0.562
918	V27.MA	SRH Day 1	3	2019-11-02	6.4	1.33	0.207	0.526	0.922
919	V27.MB	SRH Day 1	3	2019-11-02	17.6	3.455	0.196	0.362	0.383
920	V27.MC	SRH Day 1	3	2019-11-02	44	13.148	0.299	0.461	0.094
921	V27.MD	SRH Day 1	3	2019-11-02	11.2	2.266	0.203	0.329	0.521
922	V27.ME	SRH Day 1	3	2019-11-02	7.9	1.44	0.183	0.494	0.908
923	V27.FA	SRH Day 1	3	2019-11-02	93.4	22.839	0.244	0.48	0.06
924	V27.FB	SRH Day 1	3	2019-11-02	13.1	2.403	0.183	0.45	0.521
925	V27.FC	SRH Day 1	3	2019-11-02	51.2	13.941	0.272	0.48	0.098
926	V27.FD	SRH Day 1	3	2019-11-02	29.4	6.543	0.222	0.386	0.199
927	V27.FE	SRH Day 1	3	2019-11-02	28.3	9.222	0.326	0.495	0.146
928	V27.MA	SRH Day 1	4	2019-11-02	72.4	20.049	0.277	0.444	0.058
929	V27.MB	SRH Day 1	4	2019-11-02	10.8	1.688	0.157	0.377	0.729
930	V27.MC	SRH Day 1	4	2019-11-02	12.5	2.134	0.171	0.415	0.58
931	V27.MD	SRH Day 1	4	2019-11-02	23.8	2.443	0.103	0.379	0.498
932	V27.ME	SRH Day 1	4	2019-11-02	15.5	3.563	0.229	0.419	0.339
933	V27.FA	SRH Day 1	4	2019-11-02	12.5	2.623	0.209	0.457	0.512
934	V27.FB	SRH Day 1	4	2019-11-02	13.4	3.515	0.263	0.463	0.377
935	V27.FC	SRH Day 1	4	2019-11-02	12.3	2.045	0.167	0.407	0.632
936	V27.FD	SRH Day 1	4	2019-11-02	52.1	15.19	0.292	0.501	0.088
937	V27.FE	SRH Day 1	4	2019-11-02	48.1	17.114	0.356	0.504	0.073
938	V28.MA	SRH Day 1	1	2019-11-09	120	40.269	0.336	0.508	0.023
939	V28.MB	SRH Day 1	1	2019-11-09	98.8	29.582	0.299	0.465	0.055
940	V28.MC	SRH Day 1	1	2019-11-09	120	39.211	0.327	0.488	0.042
941	V28.MD	SRH Day 1	1	2019-11-09	120	39.018	0.325	0.495	0.041
942	V28.ME	SRH Day 1	1	2019-11-09	30.1	8.096	0.269	0.421	0.2
943	V28.FA	SRH Day 1	1	2019-11-09	32.7	7.645	0.234	0.393	0.207
944	V28.FB	SRH Day 1	1	2019-11-09	120	36.931	0.308	0.52	0.012
945	V28.FC	SRH Day 1	1	2019-11-09	120	40.054	0.334	0.534	0.03
946	V28.FD	SRH Day 1	1	2019-11-09	120	31.831	0.265	0.416	0.025
947	V28.FE	SRH Day 1	1	2019-11-09	120	31.077	0.259	0.491	0.017
948	V28.MA	SRH Day 1	2	2019-11-09	120	37.526	0.313	0.498	0.059
949	V28.MB	SRH Day 1	2	2019-11-09	16.2	3.731	0.231	0.39	0.432
950	V28.MC	SRH Day 1	2	2019-11-09	18.4	4.952	0.269	0.441	0.323
951	V28.MD	SRH Day 1	2	2019-11-09	120	42.051	0.35	0.476	0.031
952	V28.ME	SRH Day 1	2	2019-11-09	21.6	5.358	0.248	0.399	0.302
953	V28.FA	SRH Day 1	2	2019-11-09	10.2	1.989	0.196	0.408	0.825
954	V28.FB	SRH Day 1	2	2019-11-09	120	37.582	0.313	0.74	0.038
955	V28.FC	SRH Day 1	2	2019-11-09	31.1	10.043	0.322	0.481	0.161
956	V28.FD	SRH Day 1	2	2019-11-09	100.1	25.102	0.251	0.408	0.065
957	V28.FE	SRH Day 1	2	2019-11-09	120	37.632	0.314	0.514	0.021
958	V28.MA	SRH Day 1	3	2019-11-09	120	38.953	0.325	0.472	0.028
959	V28.MB	SRH Day 1	3	2019-11-09	12.2	2.67	0.218	0.421	0.476
960	V28.MC	SRH Day 1	3	2019-11-09	9.2	1.932	0.211	0.418	0.641
961	V28.MD	SRH Day 1	3	2019-11-09	120	39.889	0.332	0.51	0.055
962	V28.ME	SRH Day 1	3	2019-11-09	32.5	10.391	0.32	0.472	0.124
963	V28.FA	SRH Day 1	3	2019-11-09	9.2	1.631	0.177	0.376	0.8
964	V28.FB	SRH Day 1	3	2019-11-09	22.1	5.644	0.255	0.419	0.227
965	V28.FC	SRH Day 1	3	2019-11-09	15.2	4.402	0.29	0.497	0.293
966	V28.FD	SRH Day 1	3	2019-11-09	14.8	2.583	0.174	0.377	0.49
967	V28.FE	SRH Day 1	3	2019-11-09	120	39.45	0.329	0.56	0.033
968	V28.MA	SRH Day 1	4	2019-11-09	17.1	4.491	0.263	0.414	0.296
969	V28.MB	SRH Day 1	4	2019-11-09	6.9	1.558	0.224	0.44	0.789
970	V28.MC	SRH Day 1	4	2019-11-09	11.2	2.029	0.181	0.417	0.619
971	V28.MD	SRH Day 1	4	2019-11-09	120	38.667	0.322	0.493	0.014
972	V28.ME	SRH Day 1	4	2019-11-09	11.5	2.223	0.193	0.389	0.574
973	V28.FA	SRH Day 1	4	2019-11-09	17.1	3.284	0.192	0.374	0.384
974	V28.FB	SRH Day 1	4	2019-11-09	23.5	6.275	0.267	0.443	0.207
975	V28.FC	SRH Day 1	4	2019-11-09	18.3	4.139	0.227	0.465	0.315
976	V28.FD	SRH Day 1	4	2019-11-09	9.3	1.459	0.156	0.352	0.891
977	V28.FE	SRH Day 1	4	2019-11-09	30.2	.	.	.	.
129	V07.MA	SRH Day 2	1	2019-06-16	12.6	2.669	0.212	0.451	0.516
130	V07.MB	SRH Day 2	1	2019-06-16	120	37.223	0.31	0.49	0.007
131	V07.MC	SRH Day 2	1	2019-06-16	14.1	2.821	0.201	0.346	0.457
132	V07.MD	SRH Day 2	1	2019-06-16	11.9	2.039	0.171	0.401	0.648
133	V07.ME	SRH Day 2	1	2019-06-16	15	2.445	0.163	0.38	0.553
134	V07.FA	SRH Day 2	1	2019-06-16	120	30.129	0.251	0.456	0.058
135	V07.FB	SRH Day 2	1	2019-06-16	6.6	1.621	0.244	0.485	0.844
136	V07.FC	SRH Day 2	1	2019-06-16	34.7	7.803	0.225	0.37	0.171
137	V07.FD	SRH Day 2	1	2019-06-16	7.2	1.394	0.193	0.453	0.926
138	V07.MA	SRH Day 2	2	2019-06-16	15.5	2.472	0.16	0.343	0.642
139	V07.MB	SRH Day 2	2	2019-06-16	120	30.559	0.255	0.426	0.047
140	V07.MC	SRH Day 2	2	2019-06-16	39.1	8.153	0.209	0.341	0.198
141	V07.MD	SRH Day 2	2	2019-06-16	15	3.397	0.227	0.363	0.474
142	V07.ME	SRH Day 2	2	2019-06-16	12.9	1.86	0.144	0.297	0.86
143	V07.FA	SRH Day 2	2	2019-06-16	13.5	2.193	0.162	0.374	0.739
144	V07.FB	SRH Day 2	2	2019-06-16	11.3	1.992	0.177	0.36	0.829
145	V07.FC	SRH Day 2	2	2019-06-16	62.6	12.051	0.193	0.37	0.135
146	V07.FD	SRH Day 2	2	2019-06-16	36.3	9.398	0.259	0.467	0.172
147	V07.MA	SRH Day 2	3	2019-06-16	11.5	1.561	0.136	0.304	0.807
148	V07.MB	SRH Day 2	3	2019-06-16	49.5	12.04	0.243	0.421	0.108
149	V07.MC	SRH Day 2	3	2019-06-16	10.1	1.349	0.134	0.234	0.918
150	V07.MD	SRH Day 2	3	2019-06-16	13.2	3.241	0.245	0.423	0.405
151	V07.ME	SRH Day 2	3	2019-06-16	12.1	1.632	0.135	0.31	0.788
152	V07.FA	SRH Day 2	3	2019-06-16	12.8	1.984	0.155	0.354	0.701
153	V07.FB	SRH Day 2	3	2019-06-16	7.4	1.313	0.177	0.353	0.958
154	V07.FC	SRH Day 2	3	2019-06-16	23.4	4.481	0.191	0.352	0.292
155	V07.FD	SRH Day 2	3	2019-06-16	8.8	1.405	0.159	0.431	0.894
156	V07.MA	SRH Day 2	4	2019-06-16	13.8	2.286	0.165	0.336	0.725
157	V07.MB	SRH Day 2	4	2019-06-16	22.4	4.904	0.219	0.392	0.337
158	V07.MC	SRH Day 2	4	2019-06-16	41.8	9.824	0.235	0.406	0.167
159	V07.MD	SRH Day 2	4	2019-06-16	13.6	3.59	0.264	0.447	0.439
160	V07.ME	SRH Day 2	4	2019-06-16	16.5	2.992	0.181	0.362	0.558
161	V07.FA	SRH Day 2	4	2019-06-16	14.6	2.394	0.164	0.343	0.697
162	V07.FB	SRH Day 2	4	2019-06-16	8.5	1.654	0.194	0.346	0.975
163	V07.FC	SRH Day 2	4	2019-06-16	10.7	1.805	0.169	0.321	0.925
164	V07.FD	SRH Day 2	4	2019-06-16	12.9	2.516	0.195	0.429	0.661
165	V08.MA	SRH Day 2	1	2019-06-23	5.9	.	.	.	.
166	V08.MB	SRH Day 2	1	2019-06-23	64.2	23.046	0.359	0.532	0.059
167	V08.MC	SRH Day 2	1	2019-06-23	23.2	5.205	0.225	0.37	0.247
168	V08.ME	SRH Day 2	1	2019-06-23	31.4	9.238	0.294	0.478	0.137
169	V08.MD	SRH Day 2	1	2019-06-23	120	32.131	0.268	0.446	0.038
170	V08.FA	SRH Day 2	1	2019-06-23	64.2	22.157	0.345	0.527	0.059
171	V08.FB	SRH Day 2	1	2019-06-23	120	38.153	0.318	0.585	0.054
172	V08.FC	SRH Day 2	1	2019-06-23	15.2	.	.	.	.
173	V08.FD	SRH Day 2	1	2019-06-23	46.9	15.884	0.339	0.546	0.088
174	V08.FE	SRH Day 2	1	2019-06-23	99.8	34.656	0.347	0.546	0.04
175	V08.MA	SRH Day 2	2	2019-06-23	6.1	1.671	0.272	0.466	0.962
176	V08.MB	SRH Day 2	2	2019-06-23	16.1	4.477	0.278	0.456	0.365
177	V08.MC	SRH Day 2	2	2019-06-23	16.7	3.386	0.202	0.383	0.487
178	V08.MD	SRH Day 2	2	2019-06-23	18.6	3	0.161	0.278	0.561
179	V08.ME	SRH Day 2	2	2019-06-23	15.7	3.823	0.244	0.43	0.417
180	V08.FA	SRH Day 2	2	2019-06-23	15.3	3.278	0.214	0.429	0.502
181	V08.FB	SRH Day 2	2	2019-06-23	120	27.328	0.228	0.533	0.049
182	V08.FC	SRH Day 2	2	2019-06-23	18.3	5.216	0.286	0.476	0.313
183	V08.FD	SRH Day 2	2	2019-06-23	10.1	2.245	0.223	0.462	0.729
184	V08.FE	SRH Day 2	2	2019-06-23	77.5	20.089	0.259	0.538	0.087
185	V08.MA	SRH Day 2	3	2019-06-23	9.6	2.679	0.278	0.513	0.503
186	V08.MB	SRH Day 2	3	2019-06-23	33.8	8.836	0.262	0.431	0.146
187	V08.MC	SRH Day 2	3	2019-06-23	17.2	3.27	0.19	0.379	0.401
188	V08.MD	SRH Day 2	3	2019-06-23	13.8	1.813	0.132	0.287	0.675
189	V08.ME	SRH Day 2	3	2019-06-23	39.4	11.502	0.292	0.492	0.107
190	V08.FA	SRH Day 2	3	2019-06-23	11.5	2.863	0.249	0.434	0.451
191	V08.FB	SRH Day 2	3	2019-06-23	120	28.338	0.236	0.511	0.016
192	V08.FC	SRH Day 2	3	2019-06-23	26.4	7.632	0.289	0.49	0.166
193	V08.FD	SRH Day 2	3	2019-06-23	7.2	1.394	0.192	0.454	0.89
194	V08.FE	SRH Day 2	3	2019-06-23	17	3.064	0.18	0.506	0.421
195	V08.MA	SRH Day 2	4	2019-06-23	7	1.928	0.277	0.585	0.818
196	V08.MB	SRH Day 2	4	2019-06-23	14.5	3.807	0.263	0.442	0.455
197	V08.MC	SRH Day 2	4	2019-06-23	100.7	27.672	0.275	0.459	0.06
198	V08.MD	SRH Day 2	4	2019-06-23	11.8	1.794	0.153	0.376	0.878
199	V08.ME	SRH Day 2	4	2019-06-23	6.8	1.675	0.245	0.468	0.938
200	V08.FA	SRH Day 2	4	2019-06-23	14.3	3.461	0.242	0.45	0.494
201	V08.FB	SRH Day 2	4	2019-06-23	120	27.192	0.227	0.586	0.084
202	V08.FC	SRH Day 2	4	2019-06-23	11.8	3.432	0.29	0.521	0.472
203	V08.FD	SRH Day 2	4	2019-06-23	44.2	11.593	0.263	0.502	0.147
204	V08.FE	SRH Day 2	4	2019-06-23	18.9	4.436	0.234	0.409	0.38
205	V09.MA	SRH Day 2	1	2019-06-30	8.4	2.068	0.245	0.445	0.577
206	V09.MB	SRH Day 2	1	2019-06-30	8.1	1.943	0.241	0.429	0.681
207	V09.MC	SRH Day 2	1	2019-06-30	6.5	1.415	0.218	0.44	0.906
208	V09.MD	SRH Day 2	1	2019-06-30	9	1.942	0.215	0.47	0.701
209	V09.ME	SRH Day 2	1	2019-06-30	17.8	4.251	0.239	0.447	0.296
210	V09.MA	SRH Day 2	2	2019-06-30	10.6	2.087	0.196	0.403	0.811
211	V09.MB	SRH Day 2	2	2019-06-30	13.6	2.957	0.217	0.408	0.537
212	V09.MC	SRH Day 2	2	2019-06-30	7.7	1.608	0.209	0.403	0.983
213	V09.MD	SRH Day 2	2	2019-06-30	18.5	4.414	0.238	0.462	0.361
214	V09.ME	SRH Day 2	2	2019-06-30	10.8	2.513	0.233	0.456	0.65
215	V09.MA	SRH Day 2	3	2019-06-30	9.3	1.631	0.176	0.356	0.837
216	V09.MB	SRH Day 2	3	2019-06-30	12	2.192	0.183	0.331	0.561
217	V09.MC	SRH Day 2	3	2019-06-30	9.9	1.809	0.183	0.354	0.645
218	V09.MD	SRH Day 2	3	2019-06-30	6.4	1.298	0.203	0.413	0.962
219	V09.ME	SRH Day 2	3	2019-06-30	6.6	1.502	0.226	0.469	0.869
220	V09.MA	SRH Day 2	4	2019-06-30	13.5	2.153	0.159	0.396	0.753
221	V09.MB	SRH Day 2	4	2019-06-30	13.2	2.579	0.196	0.384	0.646
222	V09.MC	SRH Day 2	4	2019-06-30	10.7	2.216	0.207	0.42	0.715
223	V09.MD	SRH Day 2	4	2019-06-30	7.4	1.781	0.24	0.455	0.922
224	V09.ME	SRH Day 2	4	2019-06-30	9	2.115	0.236	0.474	0.778
225	V10.MA	SRH Day 2	1	2019-07-07	8.4	2.26	0.27	0.531	0.6
226	V10.MB	SRH Day 2	1	2019-07-07	10.1	2.609	0.257	0.517	0.49
227	V10.MC	SRH Day 2	1	2019-07-07	33.1	13.237	0.4	0.619	0.091
228	V10.MD	SRH Day 2	1	2019-07-07	68.1	23.838	0.35	0.575	0.052
229	V10.ME	SRH Day 2	1	2019-07-07	65.5	23.162	0.354	0.512	0.058
230	V10.FA	SRH Day 2	1	2019-07-07	49.2	16.32	0.332	0.524	0.084
231	V10.FB	SRH Day 2	1	2019-07-07	9.1	1.939	0.213	0.498	0.697
232	V10.FC	SRH Day 2	1	2019-07-07	8.1	1.779	0.219	0.527	0.763
233	V10.FD	SRH Day 2	1	2019-07-07	12.3	3.363	0.273	0.491	0.408
234	V10.FE	SRH Day 2	1	2019-07-07	24.1	4.669	0.194	0.43	0.277
235	V10.MA	SRH Day 2	2	2019-07-07	54.3	18.266	0.336	0.525	0.091
236	V10.MB	SRH Day 2	2	2019-07-07	18.8	5.745	0.306	0.458	0.278
237	V10.MC	SRH Day 2	2	2019-07-07	14	3.945	0.283	0.498	0.411
238	V10.MD	SRH Day 2	2	2019-07-07	11.3	3.393	0.3	0.583	0.491
239	V10.ME	SRH Day 2	2	2019-07-07	7.1	1.724	0.242	0.469	0.948
240	V10.FA	SRH Day 2	2	2019-07-07	14.9	2.752	0.185	0.498	0.596
241	V10.FB	SRH Day 2	2	2019-07-07	13.2	3.537	0.267	0.53	0.464
242	V10.FC	SRH Day 2	2	2019-07-07	36.2	11.5	0.318	0.492	0.14
243	V10.FD	SRH Day 2	2	2019-07-07	10.7	2.697	0.252	0.444	0.614
244	V10.FE	SRH Day 2	2	2019-07-07	30	6.689	0.223	0.491	0.245
245	V10.MA	SRH Day 2	3	2019-07-07	6.1	1.354	0.223	0.475	0.925
246	V10.MB	SRH Day 2	3	2019-07-07	16.6	4.964	0.298	0.462	0.248
247	V10.MC	SRH Day 2	3	2019-07-07	7.9	1.953	0.247	0.533	0.667
248	V10.MD	SRH Day 2	3	2019-07-07	61.7	19.946	0.323	0.523	0.065
249	V10.ME	SRH Day 2	3	2019-07-07	6.3	1.33	0.21	0.425	0.943
250	V10.FA	SRH Day 2	3	2019-07-07	22.8	6.211	0.272	0.493	0.204
251	V10.FB	SRH Day 2	3	2019-07-07	6.6	1.527	0.23	0.511	0.83
252	V10.FC	SRH Day 2	3	2019-07-07	6.8	1.349	0.198	0.474	0.904
253	V10.FD	SRH Day 2	3	2019-07-07	35.9	9.938	0.277	0.451	0.125
254	V10.FE	SRH Day 2	3	2019-07-07	10.8	1.951	0.18	0.441	0.639
255	V10.MA	SRH Day 2	4	2019-07-07	8.2	2.054	0.25	0.51	0.806
256	V10.MB	SRH Day 2	4	2019-07-07	120	36.337	0.303	0.481	0.056
257	V10.MC	SRH Day 2	4	2019-07-07	9.3	2.158	0.233	0.547	0.72
258	V10.MD	SRH Day 2	4	2019-07-07	21	6.01	0.287	0.52	0.277
259	V10.ME	SRH Day 2	4	2019-07-07	8.3	1.916	0.23	0.424	0.856
260	V10.FA	SRH Day 2	4	2019-07-07	38.3	12.395	0.323	0.507	0.138
261	V10.FB	SRH Day 2	4	2019-07-07	9	2.144	0.239	0.486	0.788
262	V10.FC	SRH Day 2	4	2019-07-07	19.5	5.774	0.296	0.502	0.294
263	V10.FD	SRH Day 2	4	2019-07-07	13.4	3.618	0.269	0.491	0.464
264	V10.FE	SRH Day 2	4	2019-07-07	98.9	30.567	0.309	0.533	0.056
265	V11.MA	SRH Day 2	1	2019-07-14	90.6	25.665	0.283	0.494	0.056
266	V11.MB	SRH Day 2	1	2019-07-14	120	34.899	0.291	0.41	0.01
267	V11.MC	SRH Day 2	1	2019-07-14	120	35.49	0.296	0.472	0.044
268	V11.MD	SRH Day 2	1	2019-07-14	27.9	6.868	0.246	0.351	0.205
269	V11.ME	SRH Day 2	1	2019-07-14	41.5	14.481	0.349	0.595	0.079
270	V11.FA	SRH Day 2	1	2019-07-14	120	33.777	0.281	0.479	0.023
271	V11.FB	SRH Day 2	1	2019-07-14	11.1	2.957	0.265	0.477	0.295
272	V11.FC	SRH Day 2	1	2019-07-14	23.6	7.806	0.331	0.527	0.153
273	V11.FD	SRH Day 2	1	2019-07-14	20.2	.	.	.	.
274	V11.FE	SRH Day 2	1	2019-07-14	20.1	3.997	0.199	0.372	0.32
275	V11.MA	SRH Day 2	2	2019-07-14	85.1	23.197	0.272	0.43	0.07
276	V11.MB	SRH Day 2	2	2019-07-14	120	32.193	0.268	0.408	0.042
277	V11.MC	SRH Day 2	2	2019-07-14	120	31.967	0.266	0.423	0.066
278	V11.MD	SRH Day 2	2	2019-07-14	54.5	11.918	0.219	0.356	0.135
279	V11.ME	SRH Day 2	2	2019-07-14	7.8	1.593	0.205	0.484	0.338
280	V11.FA	SRH Day 2	2	2019-07-14	16.7	3.191	0.191	0.374	0.506
281	V11.FB	SRH Day 2	2	2019-07-14	120	34.616	0.288	0.472	0.032
282	V11.FC	SRH Day 2	2	2019-07-14	11.8	3.055	0.259	0.456	0.465
283	V11.FD	SRH Day 2	2	2019-07-14	20.4	.	.	.	.
284	V11.FE	SRH Day 2	2	2019-07-14	11.3	2.036	0.18	0.32	0.744
285	V11.MA	SRH Day 2	3	2019-07-14	86.4	25.382	0.294	0.47	0.047
286	V11.MB	SRH Day 2	3	2019-07-14	22.2	4.229	0.191	0.365	0.283
287	V11.MC	SRH Day 2	3	2019-07-14	6.7	1.47	0.219	0.447	0.769
288	V11.MD	SRH Day 2	3	2019-07-14	15.8	2.704	0.171	0.316	0.455
289	V11.ME	SRH Day 2	3	2019-07-14	9.5	2.308	0.244	0.509	0.574
290	V11.FA	SRH Day 2	3	2019-07-14	29.2	6.45	0.221	0.44	0.211
291	V11.FB	SRH Day 2	3	2019-07-14	11.7	2.387	0.204	0.42	0.554
292	V11.FC	SRH Day 2	3	2019-07-14	12.7	2.933	0.231	0.423	0.318
293	V11.FD	SRH Day 2	3	2019-07-14	45.4	14.362	0.316	0.521	0.098
294	V11.FE	SRH Day 2	3	2019-07-14	59.1	12.778	0.216	0.386	0.1
295	V11.MA	SRH Day 2	4	2019-07-14	35.6	8.831	0.248	0.425	0.19
296	V11.MB	SRH Day 2	4	2019-07-14	9	1.643	0.184	0.381	0.961
297	V11.MC	SRH Day 2	4	2019-07-14	8.8	1.881	0.214	0.43	0.614
298	V11.MD	SRH Day 2	4	2019-07-14	17.6	3.781	0.215	0.312	0.411
299	V11.ME	SRH Day 2	4	2019-07-14	5.9	.	.	.	.
300	V11.FA	SRH Day 2	4	2019-07-14	120	35.474	0.296	0.488	0.026
301	V11.FB	SRH Day 2	4	2019-07-14	10.5	2.375	0.226	0.4	0.721
302	V11.FC	SRH Day 2	4	2019-07-14	18.9	5.072	0.268	0.501	0.34
303	V11.FD	SRH Day 2	4	2019-07-14	57.7	17.002	0.295	0.487	0.093
304	V11.FE	SRH Day 2	4	2019-07-14	36.6	6.686	0.183	0.374	0.25
305	V12.MA	SRH Day 2	1	2019-07-21	85.9	19.102	0.222	0.426	0.063
306	V12.MB	SRH Day 2	1	2019-07-21	30.5	4.446	0.146	0.402	0.321
307	V12.MC	SRH Day 2	1	2019-07-21	7.4	1.325	0.18	0.396	0.911
308	V12.MD	SRH Day 2	1	2019-07-21	120	31.038	0.259	0.467	0.042
309	V12.ME	SRH Day 2	1	2019-07-21	8.6	1.859	0.217	0.429	0.7
310	V12.FA	SRH Day 2	1	2019-07-21	55.7	14.603	0.262	0.512	0.083
311	V12.FB	SRH Day 2	1	2019-07-21	50.2	9.716	0.194	0.466	0.139
312	V12.FC	SRH Day 2	1	2019-07-21	49	10.412	0.212	0.458	0.136
313	V12.FD	SRH Day 2	1	2019-07-21	7.2	1.498	0.208	0.404	0.886
314	V12.FE	SRH Day 2	1	2019-07-21	99.4	30.727	0.309	0.503	0.047
315	V12.MA	SRH Day 2	2	2019-07-21	11.5	1.998	0.173	0.362	0.808
316	V12.MB	SRH Day 2	2	2019-07-21	65.6	12.348	0.188	0.414	0.13
317	V12.MC	SRH Day 2	2	2019-07-21	26.4	5.984	0.226	0.364	0.27
318	V12.MD	SRH Day 2	2	2019-07-21	120	28.815	0.24	0.394	0.028
319	V12.ME	SRH Day 2	2	2019-07-21	6.5	1.594	0.245	0.477	0.972
320	V12.FA	SRH Day 2	2	2019-07-21	8.6	1.775	0.207	0.466	0.9
321	V12.FB	SRH Day 2	2	2019-07-21	19.7	4.098	0.208	0.42	0.4
322	V12.FC	SRH Day 2	2	2019-07-21	68.1	16.509	0.243	0.472	0.101
323	V12.FD	SRH Day 2	2	2019-07-21	9.6	1.874	0.196	0.406	0.852
324	V12.FE	SRH Day 2	2	2019-07-21	11	2.452	0.222	0.488	0.643
325	V12.MA	SRH Day 2	3	2019-07-21	11.2	1.577	0.141	0.353	0.819
326	V12.MB	SRH Day 2	3	2019-07-21	19.1	2.13	0.111	0.353	0.552
327	V12.MC	SRH Day 2	3	2019-07-21	10.4	1.464	0.14	0.286	0.812
328	V12.MD	SRH Day 2	3	2019-07-21	120	28.113	0.234	0.364	0.066
329	V12.ME	SRH Day 2	3	2019-07-21	10	2.209	0.22	0.433	0.497
330	V12.FA	SRH Day 2	3	2019-07-21	13	1.967	0.152	0.398	0.636
331	V12.FB	SRH Day 2	3	2019-07-21	11.3	1.944	0.172	0.344	0.632
332	V12.FC	SRH Day 2	3	2019-07-21	63.5	18.851	0.297	0.499	0.065
333	V12.FD	SRH Day 2	3	2019-07-21	7.7	1.614	0.208	0.413	0.714
334	V12.FE	SRH Day 2	3	2019-07-21	34.9	9.601	0.275	0.45	0.133
335	V12.MA	SRH Day 2	4	2019-07-21	12.3	2.29	0.186	0.389	0.736
336	V12.MB	SRH Day 2	4	2019-07-21	11.8	2.302	0.194	0.428	0.718
337	V12.MC	SRH Day 2	4	2019-07-21	13.1	2.317	0.177	0.333	0.674
338	V12.MD	SRH Day 2	4	2019-07-21	120	29.391	0.245	0.383	0.062
339	V12.ME	SRH Day 2	4	2019-07-21	80.9	24.801	0.307	0.447	0.068
340	V12.FA	SRH Day 2	4	2019-07-21	22.2	4.622	0.208	0.414	0.371
341	V12.FB	SRH Day 2	4	2019-07-21	18.5	3.622	0.196	0.374	0.463
342	V12.FC	SRH Day 2	4	2019-07-21	10.3	2.288	0.221	0.412	0.738
343	V12.FD	SRH Day 2	4	2019-07-21	8.5	1.783	0.21	0.399	0.912
344	V12.FE	SRH Day 2	4	2019-07-21	26.1	5.625	0.216	0.425	0.299
345	V13.MA	SRH Day 2	1	2019-07-28	120	39.105	0.326	0.554	0.019
346	V13.MB	SRH Day 2	1	2019-07-28	16.2	3.855	0.238	0.482	0.283
347	V13.MC	SRH Day 2	1	2019-07-28	73.3	24.564	0.335	0.57	0.055
348	V13.MD	SRH Day 2	1	2019-07-28	6.9	1.465	0.212	0.466	0.858
349	V13.ME	SRH Day 2	1	2019-07-28	8.2	1.235	0.15	0.362	0.922
350	V13.FA	SRH Day 2	1	2019-07-28	7.2	1.618	0.224	0.585	0.839
351	V13.FB	SRH Day 2	1	2019-07-28	28.8	6.889	0.24	0.463	0.193
352	V13.FC	SRH Day 2	1	2019-07-28	95.9	32.563	0.34	0.499	0.038
353	V13.FD	SRH Day 2	1	2019-07-28	120	47.562	0.396	0.537	0.024
354	V13.FE	SRH Day 2	1	2019-07-28	120	42.855	0.357	0.53	0.046
355	V13.MA	SRH Day 2	2	2019-07-28	120	37.293	0.311	0.541	0.017
356	V13.MB	SRH Day 2	2	2019-07-28	14.5	2.68	0.185	0.464	0.598
357	V13.MC	SRH Day 2	2	2019-07-28	10.6	2.278	0.214	0.427	0.719
358	V13.MD	SRH Day 2	2	2019-07-28	7.8	1.717	0.22	0.45	0.933
359	V13.ME	SRH Day 2	2	2019-07-28	12.3	2.338	0.19	0.34	0.685
360	V13.FA	SRH Day 2	2	2019-07-28	19.4	4.282	0.221	0.424	0.377
361	V13.FB	SRH Day 2	2	2019-07-28	9.6	1.874	0.196	0.371	0.849
362	V13.FC	SRH Day 2	2	2019-07-28	12	2.67	0.223	0.425	0.585
363	V13.FD	SRH Day 2	2	2019-07-28	64.4	23.357	0.363	0.56	0.073
364	V13.FE	SRH Day 2	2	2019-07-28	120	40.054	0.334	0.538	0.048
365	V13.MA	SRH Day 2	3	2019-07-28	120	35.924	0.299	0.492	0.001
366	V13.MB	SRH Day 2	3	2019-07-28	7	1.213	0.175	0.38	0.941
367	V13.MC	SRH Day 2	3	2019-07-28	7.5	1.536	0.204	0.434	0.81
368	V13.MD	SRH Day 2	3	2019-07-28	6	1.378	0.229	0.483	0.892
369	V13.ME	SRH Day 2	3	2019-07-28	9	1.773	0.198	0.403	0.764
370	V13.FA	SRH Day 2	3	2019-07-28	31.5	8.212	0.261	0.548	0.169
371	V13.FB	SRH Day 2	3	2019-07-28	7.7	1.386	0.18	0.386	0.91
372	V13.FC	SRH Day 2	3	2019-07-28	18.6	4.928	0.265	0.404	0.256
373	V13.FD	SRH Day 2	3	2019-07-28	6.7	1.907	0.285	0.501	0.751
374	V13.FE	SRH Day 2	3	2019-07-28	12.7	3.596	0.284	0.534	0.381
375	V13.MA	SRH Day 2	4	2019-07-28	120	32.696	0.272	0.488	0.023
376	V13.MB	SRH Day 2	4	2019-07-28	11.6	2.093	0.181	0.359	0.703
377	V13.MC	SRH Day 2	4	2019-07-28	20.9	3.77	0.18	0.419	0.434
378	V13.MD	SRH Day 2	4	2019-07-28	10	1.962	0.197	0.406	0.814
379	V13.ME	SRH Day 2	4	2019-07-28	20.6	4.377	0.213	0.402	0.348
380	V13.FA	SRH Day 2	4	2019-07-28	8.9	1.941	0.219	0.421	0.835
381	V13.FB	SRH Day 2	4	2019-07-28	12.5	2.707	0.216	0.419	0.63
382	V13.FC	SRH Day 2	4	2019-07-28	27.6	7.787	0.282	0.438	0.211
383	V13.FD	SRH Day 2	4	2019-07-28	40	12.96	0.324	0.534	0.132
384	V13.FE	SRH Day 2	4	2019-07-28	12.9	3.028	0.235	0.463	0.549
385	V14.MA	SRH Day 2	1	2019-08-04	120	43.481	0.362	0.567	0.024
386	V14.MB	SRH Day 2	1	2019-08-04	20.4	5.846	0.286	0.587	0.22
387	V14.MC	SRH Day 2	1	2019-08-04	7.7	1.435	0.186	0.445	0.879
388	V14.MD	SRH Day 2	1	2019-08-04	6.4	1.395	0.218	0.458	0.848
389	V14.ME	SRH Day 2	1	2019-08-04	29.5	7.352	0.249	0.436	0.167
390	V14.FA	SRH Day 2	1	2019-08-04	9.5	1.492	0.157	0.383	0.869
391	V14.FB	SRH Day 2	1	2019-08-04	10.1	2.376	0.235	0.495	0.577
392	V14.FC	SRH Day 2	1	2019-08-04	120	44.158	0.368	0.521	0.015
393	V14.FD	SRH Day 2	1	2019-08-04	24	6.398	0.267	0.549	0.219
394	V14.FE	SRH Day 2	1	2019-08-04	107.8	31.503	0.292	0.528	0.044
395	V14.MA	SRH Day 2	2	2019-08-04	12.3	2.563	0.209	0.397	0.629
396	V14.MB	SRH Day 2	2	2019-08-04	12.4	2.735	0.221	0.53	0.578
397	V14.MC	SRH Day 2	2	2019-08-04	10.6	2.124	0.201	0.381	0.732
398	V14.MD	SRH Day 2	2	2019-08-04	20.7	5.221	0.252	0.449	0.315
399	V14.ME	SRH Day 2	2	2019-08-04	10.1	1.775	0.175	0.388	0.922
400	V14.FA	SRH Day 2	2	2019-08-04	15.3	2.798	0.183	0.368	0.587
401	V14.FB	SRH Day 2	2	2019-08-04	11.5	2.444	0.212	0.427	0.683
402	V14.FC	SRH Day 2	2	2019-08-04	93.8	33.859	0.361	0.525	0.049
403	V14.FD	SRH Day 2	2	2019-08-04	21.8	5.022	0.231	0.396	0.327
404	V14.FE	SRH Day 2	2	2019-08-04	75.1	20.531	0.273	0.507	0.08
405	V14.MA	SRH Day 2	3	2019-08-04	8	1.754	0.219	0.447	0.721
406	V14.MB	SRH Day 2	3	2019-08-04	16.8	4.049	0.24	0.482	0.321
407	V14.MC	SRH Day 2	3	2019-08-04	11.4	2.1	0.184	0.342	0.573
408	V14.MD	SRH Day 2	3	2019-08-04	7.5	1.4	0.187	0.396	0.898
409	V14.ME	SRH Day 2	3	2019-08-04	15.8	3.31	0.21	0.372	0.392
410	V14.FA	SRH Day 2	3	2019-08-04	13.5	2.47	0.183	0.338	0.534
411	V14.FB	SRH Day 2	3	2019-08-04	8.3	1.64	0.198	0.431	0.796
412	V14.FC	SRH Day 2	3	2019-08-04	17.3	4.494	0.259	0.477	0.284
413	V14.FD	SRH Day 2	3	2019-08-04	30.7	8.573	0.279	0.481	0.155
414	V14.FE	SRH Day 2	3	2019-08-04	13.8	2.809	0.204	0.441	0.469
415	V14.MA	SRH Day 2	4	2019-08-04	43.9	11.422	0.26	0.438	0.143
416	V14.MB	SRH Day 2	4	2019-08-04	7.3	1.675	0.228	0.506	0.956
417	V14.MC	SRH Day 2	4	2019-08-04	7.7	1.616	0.211	0.398	0.967
418	V14.MD	SRH Day 2	4	2019-08-04	7.4	1.643	0.223	0.448	0.918
419	V14.ME	SRH Day 2	4	2019-08-04	9.7	1.795	0.185	0.426	0.871
420	V14.FA	SRH Day 2	4	2019-08-04	8.9	1.756	0.198	0.383	0.917
421	V14.FB	SRH Day 2	4	2019-08-04	9.2	2.515	0.272	0.509	0.675
422	V14.FC	SRH Day 2	4	2019-08-04	10.7	2.78	0.259	0.469	0.588
423	V14.FD	SRH Day 2	4	2019-08-04	10.2	1.886	0.184	0.421	0.858
424	V14.FE	SRH Day 2	4	2019-08-04	12.2	2.881	0.235	0.52	0.588
425	V15.MA	SRH Day 2	1	2019-08-12	11	2.468	0.225	0.514	0.522
426	V15.MB	SRH Day 2	1	2019-08-12	9.2	2.171	0.236	0.45	0.616
427	V15.MC	SRH Day 2	1	2019-08-12	7.3	1.971	0.272	0.546	0.67
428	V15.MD	SRH Day 2	1	2019-08-12	15.7	4.917	0.314	0.565	0.271
429	V15.ME	SRH Day 2	1	2019-08-12	14.8	2.125	0.144	0.426	0.623
430	V15.FA	SRH Day 2	1	2019-08-12	28.8	7.389	0.256	0.445	0.18
431	V15.FB	SRH Day 2	1	2019-08-12	6.8	1.665	0.245	0.56	0.806
432	V15.FC	SRH Day 2	1	2019-08-12	71.8	20.716	0.289	0.456	0.065
433	V15.FD	SRH Day 2	1	2019-08-12	14.1	3.406	0.242	0.423	0.39
434	V15.FE	SRH Day 2	1	2019-08-12	26.2	7.899	0.302	0.525	0.169
435	V15.MA	SRH Day 2	2	2019-08-12	11.4	1.959	0.172	0.489	0.818
436	V15.MB	SRH Day 2	2	2019-08-12	11.2	2.288	0.205	0.427	0.712
437	V15.MC	SRH Day 2	2	2019-08-12	13.9	3.365	0.242	0.525	0.468
438	V15.MD	SRH Day 2	2	2019-08-12	9.1	2.077	0.227	0.432	0.749
439	V15.ME	SRH Day 2	2	2019-08-12	11	2.742	0.249	0.455	0.577
440	V15.FA	SRH Day 2	2	2019-08-12	33.4	8.45	0.253	0.457	0.193
441	V15.FB	SRH Day 2	2	2019-08-12	11.9	2.32	0.196	0.419	0.692
442	V15.FC	SRH Day 2	2	2019-08-12	34.2	8.893	0.26	0.452	0.182
443	V15.FD	SRH Day 2	2	2019-08-12	13.8	3.037	0.258	0.46	0.365
444	V15.FE	SRH Day 2	2	2019-08-12	52.4	14.535	0.278	0.48	0.109
445	V15.MA	SRH Day 2	3	2019-08-12	8.8	1.43	0.163	0.426	0.824
446	V15.MB	SRH Day 2	3	2019-08-12	10.1	1.841	0.183	0.305	0.706
447	V15.MC	SRH Day 2	3	2019-08-12	10.7	2.725	0.255	0.51	0.455
448	V15.MD	SRH Day 2	3	2019-08-12	10.3	2.026	0.198	0.478	0.616
449	V15.ME	SRH Day 2	3	2019-08-12	12.9	3.101	0.24	0.431	0.393
450	V15.FA	SRH Day 2	3	2019-08-12	64.1	16.83	0.263	0.476	0.076
451	V15.FB	SRH Day 2	3	2019-08-12	26.9	6.983	0.259	0.501	0.178
452	V15.FC	SRH Day 2	3	2019-08-12	16.1	2.759	0.172	0.382	0.447
453	V15.FD	SRH Day 2	3	2019-08-12	12.1	2.658	0.22	0.429	0.463
454	V15.FE	SRH Day 2	3	2019-08-12	57	13.794	0.242	0.468	0.09
455	V15.MA	SRH Day 2	4	2019-08-12	7.6	1.658	0.219	0.445	0.963
456	V15.MB	SRH Day 2	4	2019-08-12	8.4	1.745	0.207	0.398	0.928
457	V15.MC	SRH Day 2	4	2019-08-12	15.8	4.241	0.268	0.507	0.387
458	V15.MD	SRH Day 2	4	2019-08-12	9.7	2.544	0.262	0.582	0.639
459	V15.ME	SRH Day 2	4	2019-08-12	14.1	3.778	0.268	0.445	0.441
460	V15.FA	SRH Day 2	4	2019-08-12	47.2	13.317	0.282	0.451	0.126
461	V15.FB	SRH Day 2	4	2019-08-12	17.9	5.265	0.295	0.508	0.319
462	V15.FC	SRH Day 2	4	2019-08-12	9.3	2.024	0.218	0.427	0.82
463	V15.FD	SRH Day 2	4	2019-08-12	69	15.506	0.225	0.545	0.109
464	V15.FE	SRH Day 2	4	2019-08-12	9.2	1.868	0.203	0.479	0.876
465	V16.MA	SRH Day 2	1	2019-08-18	6.4	1.238	0.193	0.427	0.967
466	V16.MB	SRH Day 2	1	2019-08-18	6.8	1.564	0.23	0.508	0.811
467	V16.MC	SRH Day 2	1	2019-08-18	120	34.954	0.291	0.484	0.011
468	V16.MD	SRH Day 2	1	2019-08-18	8.8	1.787	0.203	0.435	0.694
469	V16.ME	SRH Day 2	1	2019-08-18	10.8	2.456	0.228	0.423	0.537
470	V16.FA	SRH Day 2	1	2019-08-18	11.5	2.012	0.175	0.439	0.632
471	V16.FB	SRH Day 2	1	2019-08-18	25.5	7.276	0.285	0.492	0.187
472	V16.FC	SRH Day 2	1	2019-08-18	120	34.571	0.288	0.471	0.024
473	V16.FD	SRH Day 2	1	2019-08-18	8.1	1.386	0.171	0.388	0.946
474	V16.FE	SRH Day 2	1	2019-08-18	25.5	5	0.196	0.451	0.275
475	V16.MA	SRH Day 2	2	2019-08-18	12.9	2.075	0.161	0.335	0.779
476	V16.MB	SRH Day 2	2	2019-08-18	7.4	1.612	0.218	0.483	0.948
477	V16.MC	SRH Day 2	2	2019-08-18	10	1.816	0.182	0.416	0.903
478	V16.MD	SRH Day 2	2	2019-08-18	10.6	2.028	0.191	0.415	0.776
479	V16.ME	SRH Day 2	2	2019-08-18	12.4	1.667	0.134	0.319	0.923
480	V16.FA	SRH Day 2	2	2019-08-18	13.9	2.34	0.168	0.396	0.701
481	V16.FB	SRH Day 2	2	2019-08-18	13	2.144	0.165	0.32	0.767
482	V16.FC	SRH Day 2	2	2019-08-18	13.8	2.676	0.194	0.46	0.619
483	V16.FD	SRH Day 2	2	2019-08-18	13.3	2.281	0.172	0.294	0.711
484	V16.FE	SRH Day 2	2	2019-08-18	12.8	1.837	0.144	0.288	0.884
485	V16.MA	SRH Day 2	3	2019-08-18	17.9	2.986	0.167	0.322	0.419
486	V16.MB	SRH Day 2	3	2019-08-18	57.1	15.937	0.279	0.449	0.077
487	V16.MC	SRH Day 2	3	2019-08-18	18.6	3.405	0.183	0.428	0.384
488	V16.MD	SRH Day 2	3	2019-08-18	6.9	1.457	0.211	0.409	0.87
489	V16.ME	SRH Day 2	3	2019-08-18	10.8	1.252	0.116	0.246	0.941
490	V16.FA	SRH Day 2	3	2019-08-18	11.7	1.733	0.149	0.314	0.716
491	V16.FB	SRH Day 2	3	2019-08-18	10.3	1.598	0.155	0.323	0.791
492	V16.FC	SRH Day 2	3	2019-08-18	31.1	7.867	0.253	0.416	0.164
493	V16.FD	SRH Day 2	3	2019-08-18	10	1.616	0.162	0.3	0.775
494	V16.FE	SRH Day 2	3	2019-08-18	15.3	2.133	0.14	0.251	0.583
495	V16.MA	SRH Day 2	4	2019-08-18	10.6	1.701	0.161	0.267	0.957
496	V16.MB	SRH Day 2	4	2019-08-18	8.7	1.791	0.206	0.437	0.918
497	V16.MC	SRH Day 2	4	2019-08-18	8.1	1.679	0.208	0.428	0.956
498	V16.MD	SRH Day 2	4	2019-08-18	14.2	2.772	0.195	0.421	0.57
499	V16.ME	SRH Day 2	4	2019-08-18	13.7	1.93	0.141	0.312	0.824
500	V16.FA	SRH Day 2	4	2019-08-18	8	1.711	0.213	0.414	0.965
501	V16.FB	SRH Day 2	4	2019-08-18	20.1	4.577	0.228	0.446	0.371
502	V16.FC	SRH Day 2	4	2019-08-18	23.6	5.098	0.216	0.421	0.331
503	V16.FD	SRH Day 2	4	2019-08-18	8.6	1.794	0.209	0.392	0.942
504	V16.FE	SRH Day 2	4	2019-08-18	15.2	2.129	0.14	0.329	0.791
505	V17.MA	SRH Day 2	1	2019-08-25	5.5	1.181	0.214	0.451	0.963
506	V17.MF	SRH Day 2	1	2019-08-25	69.6	20.041	0.288	0.456	0.055
507	V17.MC	SRH Day 2	1	2019-08-25	120	39.686	0.331	0.496	0.047
508	V17.MD	SRH Day 2	1	2019-08-25	33.3	10.955	0.329	0.516	0.128
509	V17.ME	SRH Day 2	1	2019-08-25	120	39.964	0.333	0.528	0.036
510	V17.FA	SRH Day 2	1	2019-08-25	6.8	1.327	0.195	0.5	0.933
511	V17.FF	SRH Day 2	1	2019-08-25	104.8	32.829	0.313	0.471	0.035
512	V17.FC	SRH Day 2	1	2019-08-25	34.2	8.864	0.259	0.395	0.139
513	V17.FD	SRH Day 2	1	2019-08-25	29.3	6.893	0.235	0.449	0.189
514	V17.FE	SRH Day 2	1	2019-08-25	6.3	1.368	0.218	0.416	0.852
515	V17.MA	SRH Day 2	2	2019-08-25	26.6	5.478	0.206	0.432	0.306
516	V17.MF	SRH Day 2	2	2019-08-25	11	2.578	0.235	0.441	0.613
517	V17.MC	SRH Day 2	2	2019-08-25	50.2	14.249	0.284	0.462	0.109
518	V17.MD	SRH Day 2	2	2019-08-25	44.9	12.85	0.286	0.453	0.132
519	V17.ME	SRH Day 2	2	2019-08-25	120	39.491	0.329	0.505	0.001
520	V17.FA	SRH Day 2	2	2019-08-25	15	4.175	0.279	0.49	0.392
521	V17.FF	SRH Day 2	2	2019-08-25	26.3	7.955	0.302	0.451	0.216
522	V17.FC	SRH Day 2	2	2019-08-25	33.5	10.408	0.311	0.437	0.163
523	V17.FD	SRH Day 2	2	2019-08-25	27.8	8.342	0.3	0.47	0.195
524	V17.FE	SRH Day 2	2	2019-08-25	8.3	2.274	0.273	0.473	0.741
525	V17.MA	SRH Day 2	3	2019-08-25	10.4	2.458	0.237	0.379	0.557
526	V17.MF	SRH Day 2	3	2019-08-25	10.9	2.17	0.199	0.375	0.622
527	V17.MC	SRH Day 2	3	2019-08-25	39.6	9.994	0.253	0.397	0.126
528	V17.MD	SRH Day 2	3	2019-08-25	10	2.161	0.216	0.418	0.619
529	V17.ME	SRH Day 2	3	2019-08-25	120	37.59	0.313	0.511	0.035
530	V17.FA	SRH Day 2	3	2019-08-25	9.8	2.069	0.212	0.433	0.634
531	V17.FF	SRH Day 2	3	2019-08-25	72.3	20.824	0.288	0.449	0.067
532	V17.FC	SRH Day 2	3	2019-08-25	77.1	20.864	0.271	0.461	0.065
533	V17.FD	SRH Day 2	3	2019-08-25	24	5.402	0.225	0.367	0.23
534	V17.FE	SRH Day 2	3	2019-08-25	17.4	5.414	0.311	0.491	0.252
535	V17.MA	SRH Day 2	4	2019-08-25	9.6	1.972	0.205	0.361	0.821
536	V17.MF	SRH Day 2	4	2019-08-25	11.9	2.496	0.21	0.416	0.602
537	V17.MC	SRH Day 2	4	2019-08-25	8	1.867	0.232	0.454	0.738
538	V17.MD	SRH Day 2	4	2019-08-25	11.1	2.209	0.2	0.387	0.744
539	V17.ME	SRH Day 2	4	2019-08-25	19.5	6.071	0.311	0.489	0.231
540	V17.FA	SRH Day 2	4	2019-08-25	10	2.282	0.229	0.458	0.745
541	V17.FF	SRH Day 2	4	2019-08-25	38	11.269	0.297	0.495	0.133
542	V17.FC	SRH Day 2	4	2019-08-25	47.5	10.159	0.214	0.454	0.162
543	V17.FD	SRH Day 2	4	2019-08-25	17.7	3.517	0.199	0.381	0.472
544	V17.FE	SRH Day 2	4	2019-08-25	13.4	3.119	0.232	0.44	0.498
545	V18.MA	SRH Day 2	1	2019-09-01	120	39.461	0.329	0.539	0.037
546	V18.MB	SRH Day 2	1	2019-09-01	16.1	4.823	0.3	0.526	0.271
547	V18.MD	SRH Day 2	1	2019-09-01	9.3	2.217	0.238	0.543	0.577
548	V18.FA	SRH Day 2	1	2019-09-01	17.6	3.202	0.182	0.391	0.418
549	V18.FB	SRH Day 2	1	2019-09-01	9.3	1.657	0.179	0.451	0.778
550	V18.FC	SRH Day 2	1	2019-09-01	27.5	7.209	0.262	0.454	0.186
551	V18.FD	SRH Day 2	1	2019-09-01	9.9	2.334	0.235	0.532	0.562
552	V18.FE	SRH Day 2	1	2019-09-01	12.2	3.527	0.29	0.564	0.392
553	V18.MA	SRH Day 2	2	2019-09-01	15.1	3.893	0.258	0.474	0.418
554	V18.MB	SRH Day 2	2	2019-09-01	12.7	3.248	0.255	0.493	0.5
555	V18.MD	SRH Day 2	2	2019-09-01	46.6	15.648	0.336	0.533	0.103
556	V18.FA	SRH Day 2	2	2019-09-01	7.9	2.035	0.258	0.45	0.804
557	V18.FB	SRH Day 2	2	2019-09-01	9.9	2.254	0.227	0.477	0.716
558	V18.FC	SRH Day 2	2	2019-09-01	9.6	2.409	0.252	0.486	0.669
559	V18.FD	SRH Day 2	2	2019-09-01	33.4	9.883	0.296	0.503	0.167
560	V18.FE	SRH Day 2	2	2019-09-01	9.9	2.689	0.27	0.555	0.601
561	V18.MA	SRH Day 2	3	2019-09-01	7	1.864	0.266	0.475	0.649
562	V18.MB	SRH Day 2	3	2019-09-01	10.1	2.179	0.215	0.45	0.56
563	V18.MD	SRH Day 2	3	2019-09-01	11.9	2.647	0.222	0.528	0.462
564	V18.FA	SRH Day 2	3	2019-09-01	22	5.049	0.23	0.493	0.252
565	V18.FB	SRH Day 2	3	2019-09-01	12.2	2.488	0.204	0.432	0.5
566	V18.FC	SRH Day 2	3	2019-09-01	8.3	1.84	0.221	0.451	0.692
567	V18.FD	SRH Day 2	3	2019-09-01	8.5	1.41	0.166	0.375	0.878
568	V18.FE	SRH Day 2	3	2019-09-01	18.2	5.52	0.302	0.531	0.23
569	V18.MA	SRH Day 2	4	2019-09-01	6.7	1.678	0.25	0.486	0.975
570	V18.MB	SRH Day 2	4	2019-09-01	8.7	2.034	0.235	0.489	0.811
571	V18.MD	SRH Day 2	4	2019-09-01	20.7	5.111	0.247	0.493	0.32
572	V18.FA	SRH Day 2	4	2019-09-01	29	8.803	0.304	0.444	0.188
573	V18.FB	SRH Day 2	4	2019-09-01	13.2	2.815	0.213	0.482	0.582
574	V18.FC	SRH Day 2	4	2019-09-01	14.1	3.142	0.222	0.457	0.535
575	V18.FD	SRH Day 2	4	2019-09-01	44.8	15.684	0.35	0.51	0.105
576	V18.FE	SRH Day 2	4	2019-09-01	10	2.691	0.27	0.552	0.604
577	V19.MA	SRH Day 2	1	2019-09-08	70.2	19	0.27	0.446	0.07
578	V19.MB	SRH Day 2	1	2019-09-08	16.3	2.438	0.149	0.317	0.523
579	V19.MC	SRH Day 2	1	2019-09-08	120	35.432	0.295	0.429	0.031
580	V19.MD	SRH Day 2	1	2019-09-08	15.8	3.022	0.192	0.416	0.449
581	V19.ME	SRH Day 2	1	2019-09-08	24.7	6.04	0.245	0.405	0.226
582	V19.FA	SRH Day 2	1	2019-09-08	19.2	3.575	0.187	0.442	0.369
583	V19.FB	SRH Day 2	1	2019-09-08	8.9	2.501	0.28	0.568	0.555
584	V19.FC	SRH Day 2	1	2019-09-08	19.3	6.248	0.324	0.524	0.226
585	V19.FD	SRH Day 2	1	2019-09-08	22.4	7.177	0.321	0.509	0.182
586	V19.FE	SRH Day 2	1	2019-09-08	32.8	9.036	0.275	0.462	0.154
587	V19.MA	SRH Day 2	2	2019-09-08	16.4	2.448	0.149	0.331	0.653
588	V19.MB	SRH Day 2	2	2019-09-08	11.8	2.086	0.177	0.343	0.775
589	V19.MC	SRH Day 2	2	2019-09-08	120	33.513	0.279	0.424	0.026
590	V19.MD	SRH Day 2	2	2019-09-08	13.2	2.478	0.188	0.384	0.675
591	V19.ME	SRH Day 2	2	2019-09-08	10.8	1.601	0.148	0.393	0.944
592	V19.FA	SRH Day 2	2	2019-09-08	13.9	3.27	0.235	0.45	0.479
593	V19.FB	SRH Day 2	2	2019-09-08	11.5	2.177	0.189	0.536	0.777
594	V19.FC	SRH Day 2	2	2019-09-08	82.3	26.446	0.321	0.518	0.062
595	V19.FD	SRH Day 2	2	2019-09-08	16.4	3.855	0.236	0.473	0.427
596	V19.FE	SRH Day 2	2	2019-09-08	14.6	2.714	0.186	0.416	0.606
597	V19.MA	SRH Day 2	3	2019-09-08	9.6	1.203	0.126	0.292	0.966
598	V19.MB	SRH Day 2	3	2019-09-08	9.6	1.57	0.164	0.325	0.826
599	V19.MC	SRH Day 2	3	2019-09-08	82.8	20.961	0.253	0.383	0.06
600	V19.MD	SRH Day 2	3	2019-09-08	10.6	1.858	0.175	0.353	0.74
601	V19.ME	SRH Day 2	3	2019-09-08	7.9	1.288	0.163	0.365	0.91
602	V19.FA	SRH Day 2	3	2019-09-08	14.2	2.813	0.199	0.451	0.441
603	V19.FB	SRH Day 2	3	2019-09-08	10.7	2.166	0.202	0.549	0.574
604	V19.FC	SRH Day 2	3	2019-09-08	9	1.78	0.197	0.444	0.722
605	V19.FD	SRH Day 2	3	2019-09-08	12.7	3.371	0.266	0.474	0.359
606	V19.FE	SRH Day 2	3	2019-09-08	33.4	8.119	0.243	0.433	0.162
607	V19.MA	SRH Day 2	4	2019-09-08	13.2	1.833	0.139	0.307	0.888
608	V19.MB	SRH Day 2	4	2019-09-08	11.5	1.751	0.152	0.288	0.933
609	V19.MC	SRH Day 2	4	2019-09-08	7.8	1.693	0.217	0.373	0.976
610	V19.MD	SRH Day 2	4	2019-09-08	10.6	1.812	0.171	0.358	0.92
611	V19.ME	SRH Day 2	4	2019-09-08	8.2	1.626	0.198	0.385	0.934
612	V19.FA	SRH Day 2	4	2019-09-08	8.9	1.948	0.219	0.415	0.833
613	V19.FB	SRH Day 2	4	2019-09-08	14.7	4.041	0.276	0.523	0.42
614	V19.FC	SRH Day 2	4	2019-09-08	14.9	3.32	0.222	0.477	0.514
615	V19.FD	SRH Day 2	4	2019-09-08	12.4	3.386	0.273	0.476	0.496
616	V19.FE	SRH Day 2	4	2019-09-08	10.6	2.086	0.198	0.415	0.815
617	V20.MA	SRH Day 2	1	2019-09-15	2.7	.	.	.	.
618	V20.MB	SRH Day 2	1	2019-09-15	14.5	4.838	0.334	0.578	0.276
619	V20.MC	SRH Day 2	1	2019-09-15	45.4	13.45	0.296	0.465	0.099
620	V20.MD	SRH Day 2	1	2019-09-15	46	13.488	0.293	0.49	0.095
621	V20.ME	SRH Day 2	1	2019-09-15	120	35.823	0.299	0.473	0.04
622	V20.FA	SRH Day 2	1	2019-09-15	37.1	11.544	0.311	0.501	0.114
623	V20.FB	SRH Day 2	1	2019-09-15	63.7	21.658	0.34	0.544	0.061
624	V20.FC	SRH Day 2	1	2019-09-15	59.1	16.486	0.279	0.475	0.079
625	V20.FD	SRH Day 2	1	2019-09-15	52.8	14.891	0.282	0.48	0.089
626	V20.FE	SRH Day 2	1	2019-09-15	10.3	1.383	0.135	0.363	0.945
627	V20.MA	SRH Day 2	2	2019-09-15	21.1	4.512	0.213	0.38	0.35
628	V20.MB	SRH Day 2	2	2019-09-15	52.2	17.191	0.329	0.512	0.094
629	V20.MC	SRH Day 2	2	2019-09-15	9.3	1.75	0.189	0.365	0.889
630	V20.MD	SRH Day 2	2	2019-09-15	12.6	2.696	0.215	0.424	0.588
631	V20.ME	SRH Day 2	2	2019-09-15	13.3	2.57	0.194	0.335	0.649
632	V20.FA	SRH Day 2	2	2019-09-15	42.5	11.782	0.277	0.456	0.142
633	V20.FB	SRH Day 2	2	2019-09-15	13.6	3.556	0.262	0.457	0.449
634	V20.FC	SRH Day 2	2	2019-09-15	83.9	23.361	0.278	0.458	0.071
635	V20.FD	SRH Day 2	2	2019-09-15	18.4	4	0.217	0.42	0.407
636	V20.FE	SRH Day 2	2	2019-09-15	13.3	2.234	0.168	0.413	0.75
637	V20.MA	SRH Day 2	3	2019-09-15	56	13.294	0.237	0.472	0.092
638	V20.MB	SRH Day 2	3	2019-09-15	9.5	1.976	0.208	0.395	0.635
639	V20.MC	SRH Day 2	3	2019-09-15	12.5	1.645	0.131	0.307	0.757
640	V20.MD	SRH Day 2	3	2019-09-15	8.5	1.761	0.206	0.399	0.707
641	V20.ME	SRH Day 2	3	2019-09-15	16.6	2.935	0.177	0.336	0.45
642	V20.FA	SRH Day 2	3	2019-09-15	9.3	1.488	0.16	0.371	0.857
643	V20.FB	SRH Day 2	3	2019-09-15	11.7	2.768	0.237	0.421	0.45
644	V20.FC	SRH Day 2	3	2019-09-15	53.4	15.225	0.285	0.474	0.087
645	V20.FD	SRH Day 2	3	2019-09-15	53.4	13.145	0.246	0.439	0.097
646	V20.FE	SRH Day 2	3	2019-09-15	16.2	3.008	0.185	0.365	0.42
647	V20.MA	SRH Day 2	4	2019-09-15	15.6	3.184	0.204	0.434	0.535
648	V20.MB	SRH Day 2	4	2019-09-15	10.1	2.535	0.25	0.5	0.652
649	V20.MC	SRH Day 2	4	2019-09-15	8.9	1.658	0.187	0.386	0.97
650	V20.MD	SRH Day 2	4	2019-09-15	10.6	2.347	0.222	0.451	0.681
651	V20.ME	SRH Day 2	4	2019-09-15	14.1	2.304	0.164	0.399	0.707
652	V20.FA	SRH Day 2	4	2019-09-15	22.2	4.929	0.222	0.409	0.347
653	V20.FB	SRH Day 2	4	2019-09-15	49.4	14.467	0.293	0.489	0.117
654	V20.FC	SRH Day 2	4	2019-09-15	120	38.518	0.321	0.504	0.041
655	V20.FD	SRH Day 2	4	2019-09-15	13.3	2.89	0.217	0.479	0.588
656	V20.FE	SRH Day 2	4	2019-09-15	11.6	1.827	0.157	0.304	0.925
657	V21.MA	SRH Day 2	1	2019-09-22	43.9	14.77	0.336	0.485	0.086
658	V21.MB	SRH Day 2	1	2019-09-22	50.7	17.578	0.347	0.527	0.08
659	V21.MC	SRH Day 2	1	2019-09-22	94.7	33.093	0.35	0.541	0.038
660	V21.MD	SRH Day 2	1	2019-09-22	6.9	1.305	0.189	0.442	0.94
661	V21.ME	SRH Day 2	1	2019-09-22	118.8	46.904	0.395	0.542	0.026
662	V21.FA	SRH Day 2	1	2019-09-22	32.1	7.877	0.245	0.546	0.161
663	V21.FB	SRH Day 2	1	2019-09-22	5.5	1.224	0.221	0.52	0.946
664	V21.FC	SRH Day 2	1	2019-09-22	37.7	11.872	0.315	0.553	0.111
665	V21.FD	SRH Day 2	1	2019-09-22	29	11.066	0.381	0.585	0.123
666	V21.FE	SRH Day 2	1	2019-09-22	17.5	4.853	0.277	0.521	0.277
667	V21.MA	SRH Day 2	2	2019-09-22	29.2	8.458	0.29	0.469	0.191
668	V21.MB	SRH Day 2	2	2019-09-22	20.7	5.353	0.259	0.509	0.303
669	V21.MC	SRH Day 2	2	2019-09-22	16	3.499	0.219	0.417	0.445
670	V21.MD	SRH Day 2	2	2019-09-22	24.2	4.358	0.18	0.352	0.362
671	V21.ME	SRH Day 2	2	2019-09-22	30.9	10.344	0.335	0.533	0.158
672	V21.FA	SRH Day 2	2	2019-09-22	17.1	4.625	0.271	0.465	0.357
673	V21.FB	SRH Day 2	2	2019-09-22	11.3	2.501	0.222	0.447	0.644
674	V21.FC	SRH Day 2	2	2019-09-22	9.6	2.422	0.252	0.53	0.699
675	V21.FD	SRH Day 2	2	2019-09-22	7.5	1.833	0.245	0.503	0.905
676	V21.FE	SRH Day 2	2	2019-09-22	48.1	13.635	0.283	0.511	0.12
677	V21.MA	SRH Day 2	3	2019-09-22	68.5	21.863	0.319	0.475	0.06
678	V21.MB	SRH Day 2	3	2019-09-22	42.1	11.926	0.283	0.476	0.107
679	V21.MC	SRH Day 2	3	2019-09-22	10.3	2.197	0.213	0.406	0.57
680	V21.MD	SRH Day 2	3	2019-09-22	10.5	1.612	0.154	0.375	0.781
681	V21.ME	SRH Day 2	3	2019-09-22	15.6	4.122	0.265	0.474	0.313
682	V21.FA	SRH Day 2	3	2019-09-22	8.8	2.049	0.234	0.427	0.635
683	V21.FB	SRH Day 2	3	2019-09-22	26	4.974	0.191	0.389	0.267
684	V21.FC	SRH Day 2	3	2019-09-22	11.9	2.441	0.205	0.452	0.559
685	V21.FD	SRH Day 2	3	2019-09-22	7.3	1.624	0.222	0.483	0.778
686	V21.FE	SRH Day 2	3	2019-09-22	13.6	2.368	0.174	0.486	0.557
687	V21.MA	SRH Day 2	4	2019-09-22	80	24.413	0.305	0.509	0.065
688	V21.MB	SRH Day 2	4	2019-09-22	12.8	3.397	0.265	0.459	0.503
689	V21.MC	SRH Day 2	4	2019-09-22	8.3	1.606	0.193	0.406	0.957
690	V21.MD	SRH Day 2	4	2019-09-22	11.3	2.151	0.191	0.402	0.767
691	V21.ME	SRH Day 2	4	2019-09-22	42	13.753	0.328	0.474	0.118
692	V21.FA	SRH Day 2	4	2019-09-22	24.6	6.316	0.257	0.528	0.27
693	V21.FB	SRH Day 2	4	2019-09-22	12.2	2.631	0.215	0.448	0.641
694	V21.FC	SRH Day 2	4	2019-09-22	10.1	2.4	0.238	0.404	0.679
695	V21.FD	SRH Day 2	4	2019-09-22	77.2	27.847	0.361	0.558	0.062
696	V21.FE	SRH Day 2	4	2019-09-22	18	3.378	0.188	0.457	0.5
697	V22.MA	SRH Day 2	1	2019-09-29	41.9	15.79	0.377	0.573	0.089
698	V22.MB	SRH Day 2	1	2019-09-29	9.4	1.909	0.203	0.444	0.666
699	V22.MC	SRH Day 2	1	2019-09-29	48.3	16.96	0.351	0.542	0.08
700	V22.MD	SRH Day 2	1	2019-09-29	29.4	8.117	0.276	0.438	0.17
701	V22.ME	SRH Day 2	1	2019-09-29	21.8	4.386	0.201	0.359	0.301
702	V22.FA	SRH Day 2	1	2019-09-29	120	35.673	0.297	0.525	0.059
703	V22.FB	SRH Day 2	1	2019-09-29	40.3	11.038	0.274	0.49	0.119
704	V22.FC	SRH Day 2	1	2019-09-29	120	40.93	0.341	0.513	0.012
705	V22.FD	SRH Day 2	1	2019-09-29	17	3.217	0.189	0.363	0.408
706	V22.FE	SRH Day 2	1	2019-09-29	120	42.799	0.357	0.577	0.033
707	V22.MA	SRH Day 2	2	2019-09-29	13.8	3.755	0.272	0.53	0.429
708	V22.MB	SRH Day 2	2	2019-09-29	38.1	10.74	0.282	0.472	0.154
709	V22.MC	SRH Day 2	2	2019-09-29	23.3	5.965	0.256	0.479	0.277
710	V22.MD	SRH Day 2	2	2019-09-29	16.3	4.86	0.298	0.432	0.332
711	V22.ME	SRH Day 2	2	2019-09-29	9	1.635	0.182	0.42	0.958
712	V22.FA	SRH Day 2	2	2019-09-29	16.1	3.173	0.197	0.368	0.512
713	V22.FB	SRH Day 2	2	2019-09-29	25.2	5.151	0.205	0.443	0.32
714	V22.FC	SRH Day 2	2	2019-09-29	13.1	2.886	0.22	0.443	0.57
715	V22.FD	SRH Day 2	2	2019-09-29	8.9	2.024	0.228	0.455	0.813
716	V22.FE	SRH Day 2	2	2019-09-29	120	35.291	0.294	0.515	0.025
717	V22.MA	SRH Day 2	3	2019-09-29	26	7.397	0.284	0.555	0.163
718	V22.MB	SRH Day 2	3	2019-09-29	8.7	1.824	0.209	0.477	0.68
719	V22.MC	SRH Day 2	3	2019-09-29	27.9	8.2	0.294	0.474	0.165
720	V22.MD	SRH Day 2	3	2019-09-29	6.3	1.245	0.198	0.411	0.984
721	V22.ME	SRH Day 2	3	2019-09-29	11.4	2.074	0.182	0.394	0.62
722	V22.FA	SRH Day 2	3	2019-09-29	9.9	1.738	0.176	0.327	0.715
723	V22.FB	SRH Day 2	3	2019-09-29	13.5	1.999	0.149	0.344	0.635
724	V22.FC	SRH Day 2	3	2019-09-29	9.3	1.605	0.173	0.382	0.771
725	V22.FD	SRH Day 2	3	2019-09-29	14.8	2.703	0.183	0.376	0.503
726	V22.FE	SRH Day 2	3	2019-09-29	120	36.024	0.3	0.521	0.029
727	V22.MA	SRH Day 2	4	2019-09-29	22.5	7.129	0.317	0.5	0.232
728	V22.MB	SRH Day 2	4	2019-09-29	10.8	2.338	0.217	0.487	0.671
729	V22.MC	SRH Day 2	4	2019-09-29	8.3	1.877	0.225	0.436	0.865
730	V22.MD	SRH Day 2	4	2019-09-29	18.9	4.691	0.249	0.456	0.354
731	V22.ME	SRH Day 2	4	2019-09-29	24.4	4.893	0.2	0.361	0.323
732	V22.FA	SRH Day 2	4	2019-09-29	13.3	2.337	0.175	0.4	0.705
733	V22.FB	SRH Day 2	4	2019-09-29	28.2	6.549	0.232	0.415	0.263
734	V22.FC	SRH Day 2	4	2019-09-29	36	8.121	0.225	0.478	0.212
735	V22.FD	SRH Day 2	4	2019-09-29	57.6	15.635	0.271	0.461	0.107
736	V22.FE	SRH Day 2	4	2019-09-29	65.6	17.737	0.27	0.518	0.094
737	V23.MA	SRH Day 2	1	2019-10-06	120	40.947	0.341	0.486	0.036
738	V23.MB	SRH Day 2	1	2019-10-06	11.4	2.776	0.243	0.429	0.468
739	V23.MC	SRH Day 2	1	2019-10-06	6.6	1.394	0.21	0.465	0.903
740	V23.MD	SRH Day 2	1	2019-10-06	87.8	30.103	0.343	0.545	0.046
741	V23.ME	SRH Day 2	1	2019-10-06	6.5	1.403	0.215	0.443	0.92
742	V23.FA	SRH Day 2	1	2019-10-06	70.3	15.339	0.218	0.434	0.084
743	V23.FB	SRH Day 2	1	2019-10-06	38.6	10.102	0.262	0.5	0.132
744	V23.FC	SRH Day 2	1	2019-10-06	41	12.627	0.308	0.635	0.106
745	V23.FD	SRH Day 2	1	2019-10-06	120	37.99	0.317	0.512	0.051
746	V23.FE	SRH Day 2	1	2019-10-06	39.5	12.756	0.323	0.473	0.104
747	V23.MA	SRH Day 2	2	2019-10-06	43.2	12.376	0.286	0.437	0.129
748	V23.MB	SRH Day 2	2	2019-10-06	27.2	6.981	0.257	0.408	0.228
749	V23.MC	SRH Day 2	2	2019-10-06	12.5	2.908	0.232	0.497	0.556
750	V23.MD	SRH Day 2	2	2019-10-06	14.9	3.473	0.233	0.459	0.456
751	V23.ME	SRH Day 2	2	2019-10-06	28.4	8.958	0.315	0.507	0.178
752	V23.FA	SRH Day 2	2	2019-10-06	37.8	7.709	0.204	0.397	0.214
753	V23.FB	SRH Day 2	2	2019-10-06	59.5	16.487	0.277	0.462	0.098
754	V23.FC	SRH Day 2	2	2019-10-06	8.9	1.927	0.216	0.518	0.853
755	V23.FD	SRH Day 2	2	2019-10-06	120	12.581	0.105	0.301	0.117
756	V23.FE	SRH Day 2	2	2019-10-06	27.6	8.533	0.309	0.513	0.19
757	V23.MA	SRH Day 2	3	2019-10-06	13.6	3.193	0.234	0.406	0.387
758	V23.MB	SRH Day 2	3	2019-10-06	16.3	3.776	0.232	0.404	0.331
759	V23.MC	SRH Day 2	3	2019-10-06	14.3	3.117	0.218	0.477	0.398
760	V23.MD	SRH Day 2	3	2019-10-06	10.4	2.504	0.24	0.424	0.517
761	V23.ME	SRH Day 2	3	2019-10-06	16.5	4.818	0.292	0.479	0.265
762	V23.FA	SRH Day 2	3	2019-10-06	14.5	2.607	0.18	0.377	0.487
763	V23.FB	SRH Day 2	3	2019-10-06	13.4	2.475	0.185	0.362	0.533
764	V23.FC	SRH Day 2	3	2019-10-06	12.3	2.23	0.182	0.454	0.552
765	V23.FD	SRH Day 2	3	2019-10-06	120	30.511	0.254	0.49	0.047
766	V23.FE	SRH Day 2	3	2019-10-06	14.4	3.553	0.247	0.45	0.358
767	V23.MA	SRH Day 2	4	2019-10-06	12.8	2.799	0.219	0.436	0.597
768	V23.MB	SRH Day 2	4	2019-10-06	13	2.918	0.224	0.367	0.587
769	V23.MC	SRH Day 2	4	2019-10-06	7	1.771	0.255	0.504	0.901
770	V23.MD	SRH Day 2	4	2019-10-06	10.2	2.517	0.247	0.529	0.661
771	V23.ME	SRH Day 2	4	2019-10-06	20.4	6.19	0.303	0.498	0.271
772	V23.FA	SRH Day 2	4	2019-10-06	12.9	2.412	0.186	0.383	0.695
773	V23.FB	SRH Day 2	4	2019-10-06	18.2	3.77	0.207	0.459	0.453
774	V23.FC	SRH Day 2	4	2019-10-06	16	3.26	0.204	0.514	0.519
775	V23.FD	SRH Day 2	4	2019-10-06	120	30.055	0.25	0.504	0.071
776	V23.FE	SRH Day 2	4	2019-10-06	36.4	9.66	0.265	0.484	0.174
777	V24.MA	SRH Day 2	1	2019-10-13	16.9	5.024	0.298	0.489	0.252
778	V24.MB	SRH Day 2	1	2019-10-13	13	4.234	0.325	0.503	0.301
779	V24.MC	SRH Day 2	1	2019-10-13	13.9	3.908	0.281	0.531	0.331
780	V24.MD	SRH Day 2	1	2019-10-13	120	40.381	0.337	0.57	0.047
781	V24.ME	SRH Day 2	1	2019-10-13	45.2	14.365	0.318	0.527	0.091
782	V24.FA	SRH Day 2	1	2019-10-13	11.1	1.835	0.166	0.352	0.69
783	V24.FB	SRH Day 2	1	2019-10-13	11.4	2.537	0.222	0.51	0.529
784	V24.FC	SRH Day 2	1	2019-10-13	43.8	14.227	0.325	0.522	0.091
785	V24.FD	SRH Day 2	1	2019-10-13	120	45.192	0.377	0.58	0.048
786	V24.FE	SRH Day 2	1	2019-10-13	120	43.765	0.365	0.571	0.048
787	V24.MA	SRH Day 2	2	2019-10-13	8.2	1.695	0.207	0.404	0.927
788	V24.MB	SRH Day 2	2	2019-10-13	73.7	22.261	0.302	0.473	0.072
789	V24.MC	SRH Day 2	2	2019-10-13	14.3	2.409	0.168	0.394	0.646
790	V24.MD	SRH Day 2	2	2019-10-13	34.7	10.716	0.309	0.523	0.149
791	V24.ME	SRH Day 2	2	2019-10-13	49.2	15.285	0.311	0.501	0.104
792	V24.FA	SRH Day 2	2	2019-10-13	13.2	.	.	.	.
793	V24.FB	SRH Day 2	2	2019-10-13	11.1	2.346	0.212	0.465	0.696
794	V24.FC	SRH Day 2	2	2019-10-13	8.9	2.228	0.252	0.44	0.729
795	V24.FD	SRH Day 2	2	2019-10-13	15.7	3.918	0.25	0.507	0.406
796	V24.FE	SRH Day 2	2	2019-10-13	120	29.466	0.246	0.493	0.056
797	V24.MA	SRH Day 2	3	2019-10-13	13.5	2.617	0.193	0.405	0.47
798	V24.MB	SRH Day 2	3	2019-10-13	16.3	4.106	0.251	0.421	0.292
799	V24.MC	SRH Day 2	3	2019-10-13	10.9	1.253	0.115	0.339	0.961
800	V24.MD	SRH Day 2	3	2019-10-13	35	10.078	0.288	0.448	0.123
801	V24.ME	SRH Day 2	3	2019-10-13	6.8	1.452	0.213	0.429	0.827
802	V24.FA	SRH Day 2	3	2019-10-13	12.9	2.337	0.181	0.39	0.523
803	V24.FB	SRH Day 2	3	2019-10-13	10.7	1.785	0.166	0.367	0.677
804	V24.FC	SRH Day 2	3	2019-10-13	24.6	5.764	0.234	0.465	0.22
805	V24.FD	SRH Day 2	3	2019-10-13	40.3	13.387	0.332	0.581	0.094
806	V24.FE	SRH Day 2	3	2019-10-13	120	31.471	0.262	0.506	0.023
807	V24.MA	SRH Day 2	4	2019-10-13	22	5.37	0.244	0.43	0.301
808	V24.MB	SRH Day 2	4	2019-10-13	8.9	2.281	0.257	0.445	0.72
809	V24.MC	SRH Day 2	4	2019-10-13	16.3	2.553	0.156	0.311	0.63
810	V24.MD	SRH Day 2	4	2019-10-13	16.4	4.092	0.25	0.467	0.389
811	V24.ME	SRH Day 2	4	2019-10-13	6.8	1.679	0.247	0.45	0.961
812	V24.FA	SRH Day 2	4	2019-10-13	13	3.137	0.241	0.41	0.507
813	V24.FB	SRH Day 2	4	2019-10-13	9.1	1.99	0.219	0.485	0.829
814	V24.FC	SRH Day 2	4	2019-10-13	62.5	15.829	0.253	0.537	0.102
815	V24.FD	SRH Day 2	4	2019-10-13	11.8	3.393	0.288	0.536	0.481
816	V24.FE	SRH Day 2	4	2019-10-13	120	33.9	0.283	0.547	0.058
817	V25.MA	SRH Day 2	1	2019-10-20	57	20.833	0.366	0.541	0.064
818	V25.MB	SRH Day 2	1	2019-10-20	92.3	30.944	0.335	0.547	0.04
819	V25.MC	SRH Day 2	1	2019-10-20	8.6	1.667	0.193	0.415	0.859
820	V25.MD	SRH Day 2	1	2019-10-20	18	5.581	0.31	0.448	0.255
821	V25.ME	SRH Day 2	1	2019-10-20	18.3	5.046	0.276	0.512	0.269
822	V25.FA	SRH Day 2	1	2019-10-20	15.9	4.069	0.256	0.464	0.29
823	V25.FB	SRH Day 2	1	2019-10-20	120	38.556	0.321	0.551	0.052
824	V25.FC	SRH Day 2	1	2019-10-20	120	39.262	0.327	0.572	0.059
825	V25.FD	SRH Day 2	1	2019-10-20	120	37.363	0.311	0.516	0.013
826	V25.FE	SRH Day 2	1	2019-10-20	103.9	30.582	0.294	0.554	0.042
827	V25.MA	SRH Day 2	2	2019-10-20	7	1.639	0.234	0.448	0.963
828	V25.MB	SRH Day 2	2	2019-10-20	12.6	2.041	0.161	0.37	0.799
829	V25.MC	SRH Day 2	2	2019-10-20	14.2	1.997	0.141	0.353	0.788
830	V25.MD	SRH Day 2	2	2019-10-20	13.1	3.232	0.246	0.478	0.514
831	V25.ME	SRH Day 2	2	2019-10-20	24.2	7.392	0.305	0.495	0.217
832	V25.FA	SRH Day 2	2	2019-10-20	16.7	3.769	0.226	0.443	0.446
833	V25.FB	SRH Day 2	2	2019-10-20	101	31.817	0.315	0.531	0.053
834	V25.FC	SRH Day 2	2	2019-10-20	120	33.123	0.276	0.591	0.012
835	V25.FD	SRH Day 2	2	2019-10-20	120	34.257	0.285	0.5	0.007
836	V25.FE	SRH Day 2	2	2019-10-20	27.2	6.149	0.226	0.431	0.28
837	V25.MA	SRH Day 2	3	2019-10-20	9.7	1.913	0.198	0.432	0.597
838	V25.MB	SRH Day 2	3	2019-10-20	7.7	1.569	0.205	0.448	0.846
839	V25.MC	SRH Day 2	3	2019-10-20	11.4	1.493	0.131	0.35	0.804
840	V25.MD	SRH Day 2	3	2019-10-20	12.7	3.699	0.292	0.507	0.361
841	V25.ME	SRH Day 2	3	2019-10-20	9.9	1.732	0.175	0.472	0.688
842	V25.FA	SRH Day 2	3	2019-10-20	13.8	2.484	0.18	0.421	0.574
843	V25.FB	SRH Day 2	3	2019-10-20	18.1	3.984	0.22	0.462	0.338
844	V25.FC	SRH Day 2	3	2019-10-20	25.9	3.796	0.147	0.481	0.361
845	V25.FD	SRH Day 2	3	2019-10-20	120	31.655	0.264	0.497	0.018
846	V25.FE	SRH Day 2	3	2019-10-20	38.4	9.517	0.248	0.485	0.15
847	V25.MA	SRH Day 2	4	2019-10-20	11.4	2.446	0.215	0.456	0.673
848	V25.MB	SRH Day 2	4	2019-10-20	9.5	1.693	0.179	0.438	0.981
849	V25.MC	SRH Day 2	4	2019-10-20	11	1.905	0.173	0.457	0.903
850	V25.MD	SRH Day 2	4	2019-10-20	10.7	2.343	0.22	0.445	0.736
851	V25.ME	SRH Day 2	4	2019-10-20	9.9	2.251	0.228	0.485	0.745
852	V25.FA	SRH Day 2	4	2019-10-20	23.1	6.266	0.271	0.451	0.264
853	V25.FB	SRH Day 2	4	2019-10-20	15.3	2.937	0.192	0.472	0.577
854	V25.FC	SRH Day 2	4	2019-10-20	18.1	3.332	0.184	0.521	0.517
855	V25.FD	SRH Day 2	4	2019-10-20	120	34.455	0.287	0.518	0.006
856	V25.FE	SRH Day 2	4	2019-10-20	62.9	19.486	0.31	0.526	0.086
857	V26.MA	SRH Day 2	1	2019-10-27	93	28.257	0.304	0.499	0.049
858	V26.MB	SRH Day 2	1	2019-10-27	62.2	16.664	0.268	0.5	0.075
859	V26.MC	SRH Day 2	1	2019-10-27	55.7	18.437	0.331	0.505	0.067
860	V26.MD	SRH Day 2	1	2019-10-27	120	27.573	0.23	0.43	0.035
861	V26.ME	SRH Day 2	1	2019-10-27	116.7	35.634	0.305	0.45	0.039
862	V26.FA	SRH Day 2	1	2019-10-27	68.4	20.882	0.305	0.493	0.065
863	V26.FB	SRH Day 2	1	2019-10-27	29	8.056	0.278	0.461	0.16
864	V26.FC	SRH Day 2	1	2019-10-27	47.3	12.693	0.269	0.473	0.104
865	V26.FD	SRH Day 2	1	2019-10-27	46.4	11.786	0.254	0.423	0.108
866	V26.FE	SRH Day 2	1	2019-10-27	7.8	1.494	0.193	0.47	0.843
867	V26.MA	SRH Day 2	2	2019-10-27	27.9	5.986	0.215	0.421	0.275
868	V26.MB	SRH Day 2	2	2019-10-27	6.9	1.67	0.243	0.465	0.975
869	V26.MC	SRH Day 2	2	2019-10-27	9.2	2.159	0.235	0.501	0.756
870	V26.MD	SRH Day 2	2	2019-10-27	23.5	5.893	0.251	0.377	0.28
871	V26.ME	SRH Day 2	2	2019-10-27	8.4	2.014	0.24	0.435	0.816
872	V26.FA	SRH Day 2	2	2019-10-27	15.3	3.524	0.231	0.433	0.478
873	V26.FB	SRH Day 2	2	2019-10-27	14.1	3.114	0.22	0.422	0.523
874	V26.FC	SRH Day 2	2	2019-10-27	33.4	6.122	0.183	0.468	0.267
875	V26.FD	SRH Day 2	2	2019-10-27	37.5	9.978	0.266	0.458	0.169
876	V26.FE	SRH Day 2	2	2019-10-27	10.1	1.915	0.19	0.404	0.867
877	V26.MA	SRH Day 2	3	2019-10-27	7.8	1.337	0.172	0.385	0.953
878	V26.MB	SRH Day 2	3	2019-10-27	7.5	1.394	0.185	0.488	0.897
879	V26.MC	SRH Day 2	3	2019-10-27	5.8	1.235	0.214	0.475	0.951
880	V26.MD	SRH Day 2	3	2019-10-27	22.4	4.016	0.179	0.321	0.31
881	V26.ME	SRH Day 2	3	2019-10-27	6.6	1.457	0.219	0.52	0.866
882	V26.FA	SRH Day 2	3	2019-10-27	7.4	1.683	0.229	0.446	0.769
883	V26.FB	SRH Day 2	3	2019-10-27	45.5	12.371	0.272	0.44	0.106
884	V26.FC	SRH Day 2	3	2019-10-27	41.6	9.508	0.229	0.448	0.129
885	V26.FD	SRH Day 2	3	2019-10-27	42.1	9.683	0.23	0.417	0.136
886	V26.FE	SRH Day 2	3	2019-10-27	7.4	1.334	0.18	0.408	0.94
887	V26.MA	SRH Day 2	4	2019-10-27	15.5	2.489	0.161	0.349	0.642
888	V26.MB	SRH Day 2	4	2019-10-27	12.3	2.256	0.183	0.489	0.717
889	V26.MC	SRH Day 2	4	2019-10-27	8.4	1.918	0.228	0.457	0.821
890	V26.MD	SRH Day 2	4	2019-10-27	24.3	4.968	0.205	0.356	0.327
891	V26.ME	SRH Day 2	4	2019-10-27	12.6	3.057	0.243	0.481	0.55
892	V26.FA	SRH Day 2	4	2019-10-27	10.6	2.742	0.259	0.465	0.595
893	V26.FB	SRH Day 2	4	2019-10-27	13.2	2.049	0.155	0.375	0.809
894	V26.FC	SRH Day 2	4	2019-10-27	28.9	5.368	0.186	0.387	0.316
895	V26.FD	SRH Day 2	4	2019-10-27	11.7	1.986	0.169	0.402	0.839
896	V26.FE	SRH Day 2	4	2019-10-27	8.9	1.868	0.211	0.43	0.877
897	V27.MA	SRH Day 2	1	2019-11-03	43	15.318	0.356	0.556	0.089
898	V27.MB	SRH Day 2	1	2019-11-03	78.5	22.132	0.282	0.456	0.063
899	V27.MC	SRH Day 2	1	2019-11-03	11.5	2.789	0.242	0.497	0.45
900	V27.MD	SRH Day 2	1	2019-11-03	10.9	2.222	0.204	0.39	0.623
901	V27.ME	SRH Day 2	1	2019-11-03	67.5	22.459	0.333	0.489	0.059
902	V27.FA	SRH Day 2	1	2019-11-03	120	28.487	0.237	0.536	0.065
903	V27.FB	SRH Day 2	1	2019-11-03	41.9	11.691	0.279	0.559	0.109
904	V27.FC	SRH Day 2	1	2019-11-03	120	31.234	0.26	0.492	0.042
905	V27.FD	SRH Day 2	1	2019-11-03	21.4	3.721	0.174	0.392	0.342
906	V27.FE	SRH Day 2	1	2019-11-03	110	41.581	0.378	0.551	0.033
907	V27.MA	SRH Day 2	2	2019-11-03	7.5	1.851	0.245	0.427	0.844
908	V27.MB	SRH Day 2	2	2019-11-03	15.6	2.247	0.144	0.378	0.685
909	V27.MC	SRH Day 2	2	2019-11-03	9.8	1.926	0.197	0.446	0.815
910	V27.MD	SRH Day 2	2	2019-11-03	9.9	1.626	0.164	0.31	0.979
911	V27.ME	SRH Day 2	2	2019-11-03	37.4	11.552	0.309	0.466	0.136
912	V27.FA	SRH Day 2	2	2019-11-03	120	18.88	0.157	0.483	0.012
913	V27.FB	SRH Day 2	2	2019-11-03	12.9	3.178	0.246	0.446	0.528
914	V27.FC	SRH Day 2	2	2019-11-03	21	4.839	0.23	0.504	0.339
915	V27.FD	SRH Day 2	2	2019-11-03	67.1	16.559	0.247	0.45	0.099
916	V27.FE	SRH Day 2	2	2019-11-03	8.1	2.107	0.26	0.493	0.776
917	V27.MA	SRH Day 2	3	2019-11-03	25.2	6.298	0.25	0.478	0.206
918	V27.MB	SRH Day 2	3	2019-11-03	10.1	1.528	0.151	0.379	0.782
919	V27.MC	SRH Day 2	3	2019-11-03	9.1	1.633	0.179	0.404	0.782
920	V27.MD	SRH Day 2	3	2019-11-03	15.8	2.804	0.178	0.292	0.418
921	V27.ME	SRH Day 2	3	2019-11-03	22	4.559	0.207	0.422	0.259
922	V27.FA	SRH Day 2	3	2019-11-03	120	26.774	0.223	0.5	0.055
923	V27.FB	SRH Day 2	3	2019-11-03	18	4.11	0.228	0.489	0.317
924	V27.FC	SRH Day 2	3	2019-11-03	24.1	3.93	0.163	0.416	0.332
925	V27.FD	SRH Day 2	3	2019-11-03	42.7	10.662	0.25	0.449	0.119
926	V27.FE	SRH Day 2	3	2019-11-03	6.7	1.544	0.232	0.477	0.815
927	V27.MA	SRH Day 2	4	2019-11-03	6.6	1.652	0.249	0.47	0.951
928	V27.MB	SRH Day 2	4	2019-11-03	8.6	1.691	0.197	0.377	0.96
929	V27.MC	SRH Day 2	4	2019-11-03	6.9	1.663	0.243	0.465	0.972
930	V27.MD	SRH Day 2	4	2019-11-03	9.2	1.729	0.187	0.398	0.944
931	V27.ME	SRH Day 2	4	2019-11-03	8.2	1.643	0.2	0.462	0.977
932	V27.FA	SRH Day 2	4	2019-11-03	120	24.777	0.206	0.512	0.017
933	V27.FB	SRH Day 2	4	2019-11-03	28.4	6.455	0.228	0.445	0.259
934	V27.FC	SRH Day 2	4	2019-11-03	16.6	2.721	0.164	0.332	0.611
935	V27.FD	SRH Day 2	4	2019-11-03	39	8.147	0.209	0.397	0.205
936	V27.FE	SRH Day 2	4	2019-11-03	21.2	6.365	0.3	0.51	0.259
937	V28.MA	SRH Day 2	1	2019-11-10	7.1	1.55	0.218	0.496	0.816
938	V28.MB	SRH Day 2	1	2019-11-10	6.2	1.615	0.26	0.554	0.798
939	V28.MC	SRH Day 2	1	2019-11-10	15.3	4.99	0.326	0.51	0.256
940	V28.MD	SRH Day 2	1	2019-11-10	120	39.373	0.328	0.525	0.037
941	V28.ME	SRH Day 2	1	2019-11-10	120	43.529	0.363	0.523	0.051
942	V28.FA	SRH Day 2	1	2019-11-10	12.4	2.237	0.18	0.369	0.582
943	V28.FB	SRH Day 2	1	2019-11-10	61.7	19.036	0.309	0.464	0.063
944	V28.FC	SRH Day 2	1	2019-11-10	7.3	1.829	0.251	0.451	0.678
945	V28.FD	SRH Day 2	1	2019-11-10	15.8	3.404	0.215	0.399	0.38
946	V28.FE	SRH Day 2	1	2019-11-10	10.8	2.45	0.226	0.403	0.55
947	V28.MA	SRH Day 2	2	2019-11-10	9.9	1.949	0.197	0.457	0.807
948	V28.MB	SRH Day 2	2	2019-11-10	9.7	2.248	0.231	0.439	0.708
949	V28.MC	SRH Day 2	2	2019-11-10	9	2.147	0.237	0.465	0.735
950	V28.MD	SRH Day 2	2	2019-11-10	120	38.17	0.318	0.468	0.048
951	V28.ME	SRH Day 2	2	2019-11-10	19	4.755	0.25	0.386	0.336
952	V28.FA	SRH Day 2	2	2019-11-10	19.4	4.746	0.244	0.396	0.34
953	V28.FB	SRH Day 2	2	2019-11-10	8.1	1.705	0.21	0.409	0.941
954	V28.FC	SRH Day 2	2	2019-11-10	14.6	4.019	0.275	0.476	0.403
955	V28.FD	SRH Day 2	2	2019-11-10	9.8	1.689	0.173	0.366	0.942
956	V28.FE	SRH Day 2	2	2019-11-10	38.2	11.123	0.291	0.473	0.143
957	V28.MA	SRH Day 2	3	2019-11-10	6.9	1.296	0.188	0.437	0.929
958	V28.MB	SRH Day 2	3	2019-11-10	7.5	1.492	0.199	0.448	0.807
959	V28.MC	SRH Day 2	3	2019-11-10	10.9	2.092	0.191	0.471	0.582
960	V28.MD	SRH Day 2	3	2019-11-10	120	34.239	0.285	0.418	0.036
961	V28.ME	SRH Day 2	3	2019-11-10	9.2	1.472	0.159	0.377	0.833
962	V28.FA	SRH Day 2	3	2019-11-10	20.8	4.814	0.231	0.398	0.248
963	V28.FB	SRH Day 2	3	2019-11-10	7.6	1.296	0.171	0.392	0.958
964	V28.FC	SRH Day 2	3	2019-11-10	106.3	34.665	0.326	0.581	0.036
965	V28.FD	SRH Day 2	3	2019-11-10	9.3	1.391	0.149	0.326	0.864
966	V28.FE	SRH Day 2	3	2019-11-10	14.4	3.29	0.229	0.432	0.387
967	V28.MA	SRH Day 2	4	2019-11-10	7.8	1.763	0.227	0.481	0.918
968	V28.MB	SRH Day 2	4	2019-11-10	7.5	1.753	0.235	0.461	0.917
969	V28.MC	SRH Day 2	4	2019-11-10	12.8	2.807	0.22	0.508	0.57
970	V28.MD	SRH Day 2	4	2019-11-10	120	33.944	0.283	0.46	0.011
971	V28.ME	SRH Day 2	4	2019-11-10	11.4	2.202	0.194	0.404	0.723
972	V28.FA	SRH Day 2	4	2019-11-10	26.1	6.376	0.244	0.394	0.258
973	V28.FB	SRH Day 2	4	2019-11-10	8.1	1.715	0.21	0.471	0.916
974	V28.FC	SRH Day 2	4	2019-11-10	9.2	2.323	0.254	0.472	0.693
975	V28.FD	SRH Day 2	4	2019-11-10	9.9	1.828	0.184	0.361	0.897
976	V28.FE	SRH Day 2	4	2019-11-10	25.6	6.829	0.267	0.458	0.241
129	V07.MA	SRH Day 3	1	2019-06-17	15.2	2.076	0.137	0.301	0.575
130	V07.MB	SRH Day 3	1	2019-06-17	38.9	7.973	0.205	0.35	0.158
131	V07.MC	SRH Day 3	1	2019-06-17	17.1	3.049	0.178	0.349	0.387
132	V07.MD	SRH Day 3	1	2019-06-17	49.2	14.837	0.301	0.47	0.083
133	V07.ME	SRH Day 3	1	2019-06-17	120	33.263	0.277	0.456	0.023
134	V07.FA	SRH Day 3	1	2019-06-17	76.5	19.41	0.254	0.445	0.064
135	V07.FB	SRH Day 3	1	2019-06-17	8.1	1.363	0.168	0.321	0.906
136	V07.FC	SRH Day 3	1	2019-06-17	9.2	1.258	0.137	0.29	0.964
137	V07.FD	SRH Day 3	1	2019-06-17	22.7	5.2	0.23	0.449	0.238
138	V07.MA	SRH Day 3	2	2019-06-17	15.1	1.942	0.128	0.334	0.677
139	V07.MB	SRH Day 3	2	2019-06-17	9	1.493	0.166	0.292	0.856
140	V07.MC	SRH Day 3	2	2019-06-17	9.6	1.488	0.154	0.307	0.873
141	V07.MD	SRH Day 3	2	2019-06-17	13	2.993	0.23	0.441	0.428
142	V07.ME	SRH Day 3	2	2019-06-17	12.2	1.375	0.113	0.313	0.937
143	V07.FA	SRH Day 3	2	2019-06-17	20.7	3.072	0.149	0.398	0.429
144	V07.FB	SRH Day 3	2	2019-06-17	10	1.824	0.182	0.331	0.733
145	V07.FC	SRH Day 3	2	2019-06-17	21.7	2.94	0.136	0.323	0.447
146	V07.FD	SRH Day 3	2	2019-06-17	8	1.397	0.175	0.378	0.916
147	V07.MA	SRH Day 3	3	2019-06-17	20.9	3.06	0.146	0.342	0.535
148	V07.MB	SRH Day 3	3	2019-06-17	14.4	2.399	0.167	0.338	0.682
149	V07.MC	SRH Day 3	3	2019-06-17	23.2	3.056	0.132	0.3	0.532
150	V07.MD	SRH Day 3	3	2019-06-17	23.1	5.322	0.23	0.417	0.31
151	V07.ME	SRH Day 3	3	2019-06-17	65.8	17.311	0.263	0.469	0.095
152	V07.FA	SRH Day 3	3	2019-06-17	19.6	3.886	0.198	0.349	0.421
153	V07.FB	SRH Day 3	3	2019-06-17	9.6	1.74	0.181	0.372	0.955
154	V07.FC	SRH Day 3	3	2019-06-17	19	3.024	0.159	0.276	0.545
155	V07.FD	SRH Day 3	3	2019-06-17	12.6	2.524	0.201	0.451	0.63
156	V07.MA	SRH Day 3	4	2019-06-17	15.6	1.981	0.127	0.326	0.808
157	V07.MB	SRH Day 3	4	2019-06-17	15.1	2.688	0.178	0.305	0.605
158	V07.MC	SRH Day 3	4	2019-06-17	18.2	3.218	0.177	0.288	0.49
159	V07.MD	SRH Day 3	4	2019-06-17	26.8	6.546	0.244	0.444	0.248
160	V07.ME	SRH Day 3	4	2019-06-17	14.2	1.966	0.139	0.353	0.804
161	V07.FA	SRH Day 3	4	2019-06-17	10.4	1.723	0.166	0.336	0.945
162	V07.FB	SRH Day 3	4	2019-06-17	9	1.891	0.21	0.384	0.853
163	V07.FC	SRH Day 3	4	2019-06-17	93.5	21.831	0.234	0.368	0.074
164	V07.FD	SRH Day 3	4	2019-06-17	8.9	1.687	0.19	0.428	0.96
165	V08.MA	SRH Day 3	1	2019-06-24	7.1	1.796	0.252	0.495	0.669
166	V08.MB	SRH Day 3	1	2019-06-24	23.8	6.461	0.272	0.442	0.202
167	V08.MC	SRH Day 3	1	2019-06-24	120	33.806	0.282	0.511	0.066
168	V08.MD	SRH Day 3	1	2019-06-24	15.4	2.285	0.148	0.293	0.528
169	V08.ME	SRH Day 3	1	2019-06-24	120	39.024	0.325	0.517	0.001
170	V08.FA	SRH Day 3	1	2019-06-24	44.3	12.761	0.288	0.534	0.104
171	V08.FB	SRH Day 3	1	2019-06-24	120	32.241	0.269	0.534	0.052
172	V08.FC	SRH Day 3	1	2019-06-24	37.6	10.334	0.275	0.473	0.12
173	V08.FD	SRH Day 3	1	2019-06-24	35.4	10.612	0.3	0.544	0.118
174	V08.FE	SRH Day 3	1	2019-06-24	88.6	25.964	0.293	0.538	0.048
175	V08.MA	SRH Day 3	2	2019-06-24	13.9	4.094	0.294	0.587	0.333
176	V08.MB	SRH Day 3	2	2019-06-24	13.4	2.553	0.19	0.389	0.534
177	V08.MC	SRH Day 3	2	2019-06-24	120	29.764	0.248	0.431	0.072
178	V08.MD	SRH Day 3	2	2019-06-24	10.3	1.21	0.118	0.251	0.962
179	V08.ME	SRH Day 3	2	2019-06-24	10.9	2.729	0.249	0.43	0.494
180	V08.FA	SRH Day 3	2	2019-06-24	18.7	5.003	0.267	0.415	0.276
181	V08.FB	SRH Day 3	2	2019-06-24	65.7	16.412	0.25	0.532	0.076
182	V08.FC	SRH Day 3	2	2019-06-24	23.6	6.529	0.277	0.487	0.203
183	V08.FD	SRH Day 3	2	2019-06-24	38.8	11.519	0.297	0.519	0.123
184	V08.FE	SRH Day 3	2	2019-06-24	18.9	5.498	0.291	0.45	0.244
185	V08.MA	SRH Day 3	3	2019-06-24	19.8	5.765	0.292	0.539	0.279
186	V08.MB	SRH Day 3	3	2019-06-24	13.7	2.986	0.218	0.446	0.549
187	V08.MC	SRH Day 3	3	2019-06-24	94.9	22.155	0.233	0.508	0.074
188	V08.MD	SRH Day 3	3	2019-06-24	11.2	1.64	0.147	0.319	0.981
189	V08.ME	SRH Day 3	3	2019-06-24	22.8	6.224	0.274	0.437	0.274
190	V08.FA	SRH Day 3	3	2019-06-24	25.4	6.725	0.265	0.474	0.247
191	V08.FB	SRH Day 3	3	2019-06-24	16.9	3.714	0.22	0.508	0.439
192	V08.FC	SRH Day 3	3	2019-06-24	76.1	24.487	0.322	0.534	0.066
193	V08.FD	SRH Day 3	3	2019-06-24	33.6	9.254	0.275	0.523	0.183
194	V08.FE	SRH Day 3	3	2019-06-24	14.7	4.311	0.293	0.508	0.393
195	V08.MA	SRH Day 3	4	2019-06-24	6.5	1.703	0.262	0.526	0.921
196	V08.MB	SRH Day 3	4	2019-06-24	18.1	4.224	0.233	0.394	0.387
197	V08.MC	SRH Day 3	4	2019-06-24	51.8	10.122	0.196	0.51	0.159
198	V08.MD	SRH Day 3	4	2019-06-24	16.7	1.869	0.112	0.292	0.825
199	V08.ME	SRH Day 3	4	2019-06-24	11.3	2.439	0.215	0.361	0.645
200	V08.FA	SRH Day 3	4	2019-06-24	14.2	3.472	0.244	0.463	0.461
201	V08.FB	SRH Day 3	4	2019-06-24	22.5	5.74	0.255	0.501	0.288
202	V08.FC	SRH Day 3	4	2019-06-24	68.9	21.253	0.308	0.528	0.075
203	V08.FD	SRH Day 3	4	2019-06-24	9.2	2.129	0.233	0.464	0.766
204	V08.FE	SRH Day 3	4	2019-06-24	15.5	4.124	0.265	0.468	0.393
205	V09.MA	SRH Day 3	1	2019-07-01	80.2	19.151	0.239	0.464	0.069
206	V09.MB	SRH Day 3	1	2019-07-01	15.5	3.447	0.222	0.382	0.361
207	V09.MC	SRH Day 3	1	2019-07-01	19.1	3.453	0.181	0.374	0.344
208	V09.MD	SRH Day 3	1	2019-07-01	7.7	1.357	0.177	0.335	0.892
209	V09.ME	SRH Day 3	1	2019-07-01	15.9	4.383	0.276	0.428	0.295
210	V09.MA	SRH Day 3	2	2019-07-01	10	2.015	0.202	0.438	0.633
211	V09.MB	SRH Day 3	2	2019-07-01	9.5	1.893	0.199	0.402	0.695
212	V09.MC	SRH Day 3	2	2019-07-01	9.7	1.544	0.16	0.381	0.844
213	V09.MD	SRH Day 3	2	2019-07-01	11.6	2.162	0.186	0.4	0.624
214	V09.ME	SRH Day 3	2	2019-07-01	11	2.495	0.227	0.393	0.52
215	V09.MA	SRH Day 3	3	2019-07-01	9.2	1.786	0.193	0.437	0.893
216	V09.MB	SRH Day 3	3	2019-07-01	29.8	8.437	0.283	0.438	0.192
217	V09.MC	SRH Day 3	3	2019-07-01	9.5	1.82	0.192	0.405	0.903
218	V09.MD	SRH Day 3	3	2019-07-01	10.5	2.012	0.192	0.425	0.842
219	V09.ME	SRH Day 3	3	2019-07-01	11.5	2.135	0.186	0.442	0.78
220	V09.MA	SRH Day 3	4	2019-07-01	9.1	1.723	0.189	0.374	0.927
221	V09.MB	SRH Day 3	4	2019-07-01	18.6	4.078	0.219	0.325	0.394
222	V09.MC	SRH Day 3	4	2019-07-01	10	1.742	0.174	0.364	0.933
223	V09.MD	SRH Day 3	4	2019-07-01	11.5	2.135	0.186	0.369	0.739
224	V09.ME	SRH Day 3	4	2019-07-01	17.8	4.392	0.247	0.454	0.372
225	V10.MA	SRH Day 3	1	2019-07-08	31.4	10.805	0.344	0.509	0.116
226	V10.MB	SRH Day 3	1	2019-07-08	81.1	23.115	0.285	0.455	0.055
227	V10.MC	SRH Day 3	1	2019-07-08	12.3	2.714	0.22	0.473	0.481
228	V10.MD	SRH Day 3	1	2019-07-08	23	6.911	0.301	0.469	0.174
229	V10.ME	SRH Day 3	1	2019-07-08	73.4	20.981	0.286	0.446	0.059
230	V10.FA	SRH Day 3	1	2019-07-08	10.7	1.76	0.164	0.49	0.722
231	V10.FB	SRH Day 3	1	2019-07-08	9	2.012	0.224	0.457	0.612
232	V10.FC	SRH Day 3	1	2019-07-08	51.5	17.86	0.347	0.524	0.072
233	V10.FD	SRH Day 3	1	2019-07-08	22.2	6.72	0.302	0.465	0.188
234	V10.FE	SRH Day 3	1	2019-07-08	33.5	7.046	0.211	0.521	0.185
235	V10.MA	SRH Day 3	2	2019-07-08	21.6	6.901	0.319	0.481	0.203
236	V10.MB	SRH Day 3	2	2019-07-08	11.5	2.554	0.222	0.437	0.515
237	V10.MC	SRH Day 3	2	2019-07-08	10.7	2.514	0.236	0.464	0.5
238	V10.MD	SRH Day 3	2	2019-07-08	18	4.979	0.276	0.459	0.277
239	V10.ME	SRH Day 3	2	2019-07-08	24	5.96	0.248	0.404	0.233
240	V10.FA	SRH Day 3	2	2019-07-08	33.3	10.494	0.315	0.507	0.132
241	V10.FB	SRH Day 3	2	2019-07-08	15.8	3.476	0.22	0.542	0.405
242	V10.FC	SRH Day 3	2	2019-07-08	32.1	10.812	0.337	0.523	0.126
243	V10.FD	SRH Day 3	2	2019-07-08	26.4	5.678	0.215	0.432	0.24
244	V10.FE	SRH Day 3	2	2019-07-08	20	3.705	0.186	0.511	0.347
245	V10.MA	SRH Day 3	3	2019-07-08	25.4	7.364	0.29	0.496	0.229
246	V10.MB	SRH Day 3	3	2019-07-08	9.2	2.056	0.223	0.446	0.83
247	V10.MC	SRH Day 3	3	2019-07-08	7.7	1.868	0.243	0.573	0.877
248	V10.MD	SRH Day 3	3	2019-07-08	24.1	7.125	0.295	0.461	0.243
249	V10.ME	SRH Day 3	3	2019-07-08	15.1	3.764	0.249	0.466	0.449
250	V10.FA	SRH Day 3	3	2019-07-08	60.4	16.899	0.28	0.506	0.1
251	V10.FB	SRH Day 3	3	2019-07-08	11.3	2.675	0.236	0.5	0.635
252	V10.FC	SRH Day 3	3	2019-07-08	43.1	13.51	0.313	0.502	0.128
253	V10.FD	SRH Day 3	3	2019-07-08	8.3	1.858	0.223	0.452	0.901
254	V10.FE	SRH Day 3	3	2019-07-08	21.5	5.448	0.253	0.475	0.313
255	V10.MA	SRH Day 3	4	2019-07-08	13	2.699	0.208	0.459	0.611
256	V10.MB	SRH Day 3	4	2019-07-08	9.4	2.393	0.255	0.472	0.674
257	V10.MC	SRH Day 3	4	2019-07-08	9.9	2.257	0.228	0.546	0.706
258	V10.MD	SRH Day 3	4	2019-07-08	34.2	10.828	0.316	0.49	0.151
259	V10.ME	SRH Day 3	4	2019-07-08	7.9	1.68	0.212	0.439	0.954
260	V10.FA	SRH Day 3	4	2019-07-08	17.4	3.556	0.205	0.465	0.465
261	V10.FB	SRH Day 3	4	2019-07-08	9.6	2.206	0.23	0.443	0.73
262	V10.FC	SRH Day 3	4	2019-07-08	10.5	2.186	0.208	0.457	0.74
263	V10.FD	SRH Day 3	4	2019-07-08	14.9	3.633	0.245	0.436	0.45
264	V10.FE	SRH Day 3	4	2019-07-08	12.9	2.226	0.173	0.369	0.735
265	V11.MA	SRH Day 3	1	2019-07-15	63.2	16.319	0.258	0.417	0.077
266	V11.MB	SRH Day 3	1	2019-07-15	101.8	28.029	0.275	0.415	0.046
267	V11.MC	SRH Day 3	1	2019-07-15	55	17.301	0.315	0.513	0.071
268	V11.MD	SRH Day 3	1	2019-07-15	36	8.241	0.229	0.355	0.147
269	V11.ME	SRH Day 3	1	2019-07-15	45.4	14.424	0.317	0.489	0.089
270	V11.FA	SRH Day 3	1	2019-07-15	120	36.311	0.303	0.477	0.002
271	V11.FB	SRH Day 3	1	2019-07-15	8.6	1.507	0.176	0.356	0.857
272	V11.FC	SRH Day 3	1	2019-07-15	14.8	3.383	0.228	0.455	0.379
273	V11.FD	SRH Day 3	1	2019-07-15	16.2	4.467	0.276	0.494	0.297
274	V11.FE	SRH Day 3	1	2019-07-15	25.1	2.408	0.096	0.25	0.527
275	V11.MA	SRH Day 3	2	2019-07-15	10.1	2.488	0.246	0.452	0.553
276	V11.MB	SRH Day 3	2	2019-07-15	6.4	1.383	0.215	0.413	0.949
277	V11.MC	SRH Day 3	2	2019-07-15	22.1	7.175	0.325	0.492	0.193
278	V11.MD	SRH Day 3	2	2019-07-15	20.4	3.934	0.193	0.359	0.347
279	V11.ME	SRH Day 3	2	2019-07-15	19.8	5.225	0.263	0.483	0.27
280	V11.FA	SRH Day 3	2	2019-07-15	120	33.424	0.279	0.505	0.047
281	V11.FB	SRH Day 3	2	2019-07-15	15.6	3.466	0.223	0.336	0.391
282	V11.FC	SRH Day 3	2	2019-07-15	27.3	7.638	0.28	0.469	0.173
283	V11.FD	SRH Day 3	2	2019-07-15	41.8	12.164	0.291	0.517	0.114
284	V11.FE	SRH Day 3	2	2019-07-15	27.1	4.903	0.181	0.278	0.269
285	V11.MA	SRH Day 3	3	2019-07-15	18.6	3.3	0.178	0.463	0.5
286	V11.MB	SRH Day 3	3	2019-07-15	7.9	1.631	0.207	0.428	0.955
287	V11.MC	SRH Day 3	3	2019-07-15	29.3	8.884	0.304	0.491	0.187
288	V11.MD	SRH Day 3	3	2019-07-15	17.3	3.116	0.18	0.356	0.536
289	V11.ME	SRH Day 3	3	2019-07-15	40.7	12.335	0.303	0.548	0.134
290	V11.FA	SRH Day 3	3	2019-07-15	80.3	25.466	0.317	0.472	0.066
291	V11.FB	SRH Day 3	3	2019-07-15	15	3.361	0.224	0.341	0.497
292	V11.FC	SRH Day 3	3	2019-07-15	17.2	4.558	0.264	0.452	0.367
293	V11.FD	SRH Day 3	3	2019-07-15	23.6	5.744	0.243	0.524	0.288
294	V11.FE	SRH Day 3	3	2019-07-15	18.6	2.378	0.128	0.25	0.686
295	V11.MA	SRH Day 3	4	2019-07-15	32.6	7.161	0.22	0.423	0.232
296	V11.MB	SRH Day 3	4	2019-07-15	19.7	3.828	0.195	0.365	0.418
297	V11.MC	SRH Day 3	4	2019-07-15	7	1.859	0.265	0.492	0.852
298	V11.MD	SRH Day 3	4	2019-07-15	15.5	2.768	0.178	0.353	0.56
299	V11.ME	SRH Day 3	4	2019-07-15	12.3	1.861	0.152	0.412	0.874
300	V11.FA	SRH Day 3	4	2019-07-15	32.3	7.306	0.226	0.425	0.222
301	V11.FB	SRH Day 3	4	2019-07-15	12.5	2.015	0.161	0.28	0.783
302	V11.FC	SRH Day 3	4	2019-07-15	12	2.3	0.192	0.372	0.714
303	V11.FD	SRH Day 3	4	2019-07-15	10.6	2.126	0.201	0.411	0.67
304	V11.FE	SRH Day 3	4	2019-07-15	72.1	14.534	0.202	0.332	0.111
305	V12.MA	SRH Day 3	1	2019-07-22	56.8	16.447	0.289	0.455	0.082
306	V12.MB	SRH Day 3	1	2019-07-22	74.9	18.936	0.253	0.477	0.068
307	V12.MD	SRH Day 3	1	2019-07-22	120	29.656	0.247	0.387	0.015
308	V12.MC	SRH Day 3	1	2019-07-22	8.1	1.557	0.192	0.355	0.784
309	V12.ME	SRH Day 3	1	2019-07-22	30.4	9.377	0.308	0.461	0.134
310	V12.FA	SRH Day 3	1	2019-07-22	14.4	2.593	0.18	0.442	0.467
311	V12.FB	SRH Day 3	1	2019-07-22	83.8	20.702	0.247	0.517	0.061
312	V12.FC	SRH Day 3	1	2019-07-22	120	36.69	0.306	0.495	0.032
313	V12.FD	SRH Day 3	1	2019-07-22	26.7	6.847	0.256	0.404	0.204
314	V12.FE	SRH Day 3	1	2019-07-22	9.8	1.458	0.148	0.319	0.846
315	V12.MA	SRH Day 3	2	2019-07-22	9.5	2.029	0.213	0.46	0.625
316	V12.MB	SRH Day 3	2	2019-07-22	13.5	2.257	0.167	0.35	0.584
317	V12.MC	SRH Day 3	2	2019-07-22	11.9	2.427	0.204	0.331	0.516
318	V12.MD	SRH Day 3	2	2019-07-22	120	25.3	0.211	0.34	0.026
319	V12.ME	SRH Day 3	2	2019-07-22	7.4	1.456	0.197	0.378	0.843
320	V12.FA	SRH Day 3	2	2019-07-22	55	12.863	0.234	0.464	0.105
321	V12.FB	SRH Day 3	2	2019-07-22	8.8	1.484	0.168	0.337	0.9
322	V12.FC	SRH Day 3	2	2019-07-22	23.6	6.729	0.285	0.445	0.213
323	V12.FD	SRH Day 3	2	2019-07-22	32.3	8.552	0.265	0.378	0.158
324	V12.FE	SRH Day 3	2	2019-07-22	12.4	2.796	0.226	0.416	0.469
325	V12.MA	SRH Day 3	3	2019-07-22	9.6	1.477	0.153	0.39	0.886
326	V12.MB	SRH Day 3	3	2019-07-22	9.3	1.374	0.147	0.335	0.947
327	V12.MC	SRH Day 3	3	2019-07-22	10	1.83	0.184	0.386	0.707
328	V12.MD	SRH Day 3	3	2019-07-22	120	22.914	0.191	0.353	0.045
329	V12.ME	SRH Day 3	3	2019-07-22	9.5	2.024	0.214	0.421	0.723
330	V12.FA	SRH Day 3	3	2019-07-22	11.1	1.95	0.176	0.387	0.698
331	V12.FB	SRH Day 3	3	2019-07-22	11.6	1.718	0.148	0.372	0.751
332	V12.FC	SRH Day 3	3	2019-07-22	13.8	3.268	0.237	0.461	0.428
333	V12.FD	SRH Day 3	3	2019-07-22	13.3	3.134	0.235	0.38	0.426
334	V12.FE	SRH Day 3	3	2019-07-22	13.4	2.901	0.217	0.465	0.579
335	V12.MA	SRH Day 3	4	2019-07-22	11.1	1.787	0.162	0.321	0.887
336	V12.MB	SRH Day 3	4	2019-07-22	11.3	2.098	0.185	0.398	0.763
337	V12.MC	SRH Day 3	4	2019-07-22	29.4	7.143	0.243	0.403	0.227
338	V12.MD	SRH Day 3	4	2019-07-22	120	16.855	0.14	0.34	0.077
339	V12.ME	SRH Day 3	4	2019-07-22	9.4	1.956	0.208	0.446	0.805
340	V12.FA	SRH Day 3	4	2019-07-22	12.7	1.979	0.156	0.408	0.794
341	V12.FB	SRH Day 3	4	2019-07-22	8.2	1.73	0.211	0.505	0.942
342	V12.FC	SRH Day 3	4	2019-07-22	12.2	2.435	0.2	0.446	0.672
343	V12.FD	SRH Day 3	4	2019-07-22	8	1.559	0.194	0.397	0.952
344	V12.FE	SRH Day 3	4	2019-07-22	13.4	2.458	0.184	0.353	0.66
345	V13.MA	SRH Day 3	1	2019-07-29	43.5	9.631	0.222	0.512	0.127
346	V13.MB	SRH Day 3	1	2019-07-29	25.4	6.522	0.256	0.43	0.196
347	V13.MC	SRH Day 3	1	2019-07-29	7.9	1.79	0.226	0.469	0.695
348	V13.MD	SRH Day 3	1	2019-07-29	23.9	6.141	0.257	0.507	0.203
349	V13.ME	SRH Day 3	1	2019-07-29	8.9	1.584	0.178	0.363	0.828
350	V13.FA	SRH Day 3	1	2019-07-29	33.3	8.538	0.256	0.476	0.15
351	V13.FB	SRH Day 3	1	2019-07-29	11.4	1.586	0.139	0.311	0.783
352	V13.FC	SRH Day 3	1	2019-07-29	10.2	1.82	0.179	0.424	0.655
353	V13.FD	SRH Day 3	1	2019-07-29	120	40.527	0.338	0.544	0.005
354	V13.FE	SRH Day 3	1	2019-07-29	10.2	2.544	0.249	0.499	0.495
355	V13.MA	SRH Day 3	2	2019-07-29	14.1	3.968	0.281	0.523	0.339
356	V13.MB	SRH Day 3	2	2019-07-29	6.9	1.544	0.223	0.408	0.87
357	V13.MC	SRH Day 3	2	2019-07-29	11.8	2.084	0.176	0.41	0.659
358	V13.MD	SRH Day 3	2	2019-07-29	12.3	2.248	0.183	0.454	0.579
359	V13.ME	SRH Day 3	2	2019-07-29	6.4	1.267	0.199	0.413	0.974
360	V13.FA	SRH Day 3	2	2019-07-29	16.2	4.107	0.254	0.501	0.332
361	V13.FB	SRH Day 3	2	2019-07-29	17.7	3.6	0.204	0.409	0.374
362	V13.FC	SRH Day 3	2	2019-07-29	8	1.493	0.187	0.405	0.885
363	V13.FD	SRH Day 3	2	2019-07-29	13.3	3.807	0.287	0.454	0.358
364	V13.FE	SRH Day 3	2	2019-07-29	8	1.68	0.209	0.425	0.782
365	V13.MA	SRH Day 3	3	2019-07-29	10.4	2.246	0.216	0.504	0.752
366	V13.MB	SRH Day 3	3	2019-07-29	11.4	2.217	0.195	0.481	0.699
367	V13.MC	SRH Day 3	3	2019-07-29	12	1.989	0.166	0.463	0.806
368	V13.MD	SRH Day 3	3	2019-07-29	6.7	1.611	0.241	0.491	0.985
369	V13.ME	SRH Day 3	3	2019-07-29	10.4	2.322	0.224	0.423	0.699
370	V13.FA	SRH Day 3	3	2019-07-29	10.4	1.95	0.187	0.417	0.845
371	V13.FB	SRH Day 3	3	2019-07-29	29.4	7.354	0.25	0.42	0.226
372	V13.FC	SRH Day 3	3	2019-07-29	8.9	1.97	0.221	0.392	0.844
373	V13.FD	SRH Day 3	3	2019-07-29	20.3	3.138	0.154	0.325	0.548
374	V13.FE	SRH Day 3	3	2019-07-29	13.4	3.727	0.279	0.468	0.453
375	V13.MA	SRH Day 3	4	2019-07-29	14.7	3.347	0.228	0.501	0.49
376	V13.MB	SRH Day 3	4	2019-07-29	8.2	1.815	0.221	0.437	0.855
377	V13.MC	SRH Day 3	4	2019-07-29	9.7	1.826	0.189	0.44	0.852
378	V13.MD	SRH Day 3	4	2019-07-29	10.8	2.033	0.189	0.478	0.776
379	V13.ME	SRH Day 3	4	2019-07-29	13.3	2.564	0.193	0.39	0.616
380	V13.FA	SRH Day 3	4	2019-07-29	10.4	2.01	0.193	0.447	0.797
381	V13.FB	SRH Day 3	4	2019-07-29	18.3	2.824	0.154	0.386	0.573
382	V13.FC	SRH Day 3	4	2019-07-29	10.8	2.244	0.209	0.401	0.716
383	V13.FD	SRH Day 3	4	2019-07-29	18.3	5.079	0.278	0.478	0.32
384	V13.FE	SRH Day 3	4	2019-07-29	11.3	3.228	0.286	0.497	0.51
385	V14.MA	SRH Day 3	1	2019-08-05	75	23.368	0.311	0.549	0.053
386	V14.MB	SRH Day 3	1	2019-08-05	9.4	1.839	0.196	0.419	0.655
387	V14.MC	SRH Day 3	1	2019-08-05	27.3	5.976	0.219	0.362	0.208
388	V14.MD	SRH Day 3	1	2019-08-05	9	1.526	0.169	0.36	0.781
389	V14.ME	SRH Day 3	1	2019-08-05	21.2	4.437	0.209	0.404	0.273
390	V14.FA	SRH Day 3	1	2019-08-05	56.5	14.939	0.264	0.488	0.084
391	V14.FB	SRH Day 3	1	2019-08-05	8.1	1.557	0.193	0.375	0.774
392	V14.FC	SRH Day 3	1	2019-08-05	35.6	10.826	0.304	0.502	0.114
393	V14.FD	SRH Day 3	1	2019-08-05	81.2	23.325	0.287	0.538	0.053
394	V14.FE	SRH Day 3	1	2019-08-05	37.1	8.541	0.23	0.492	0.146
395	V14.MA	SRH Day 3	2	2019-08-05	11.3	2.382	0.21	0.404	0.472
396	V14.MB	SRH Day 3	2	2019-08-05	16.2	4.074	0.252	0.469	0.317
397	V14.MC	SRH Day 3	2	2019-08-05	17.9	3.874	0.216	0.42	0.326
398	V14.MD	SRH Day 3	2	2019-08-05	22.6	4.928	0.218	0.4	0.266
399	V14.ME	SRH Day 3	2	2019-08-05	7.7	1.332	0.174	0.324	0.953
400	V14.FA	SRH Day 3	2	2019-08-05	48.8	13.21	0.27	0.515	0.099
401	V14.FB	SRH Day 3	2	2019-08-05	12.6	2.966	0.235	0.471	0.437
402	V14.FC	SRH Day 3	2	2019-08-05	66.6	22.932	0.344	0.513	0.068
403	V14.FD	SRH Day 3	2	2019-08-05	9	1.361	0.151	0.422	0.977
404	V14.FE	SRH Day 3	2	2019-08-05	33.5	11.526	0.345	0.503	0.12
405	V14.MA	SRH Day 3	3	2019-08-05	12.3	2.702	0.22	0.405	0.608
406	V14.MB	SRH Day 3	3	2019-08-05	8.2	1.749	0.213	0.496	0.907
407	V14.MC	SRH Day 3	3	2019-08-05	16.1	3.597	0.224	0.361	0.462
408	V14.MD	SRH Day 3	3	2019-08-05	10.3	2.004	0.194	0.353	0.811
409	V14.ME	SRH Day 3	3	2019-08-05	14.5	2.949	0.203	0.396	0.564
410	V14.FA	SRH Day 3	3	2019-08-05	18.2	3.958	0.217	0.427	0.425
411	V14.FB	SRH Day 3	3	2019-08-05	37.6	10.672	0.284	0.476	0.156
412	V14.FC	SRH Day 3	3	2019-08-05	10.5	2.043	0.194	0.452	0.804
413	V14.FD	SRH Day 3	3	2019-08-05	102.8	32.195	0.313	0.534	0.051
414	V14.FE	SRH Day 3	3	2019-08-05	113.9	35.236	0.309	0.496	0.048
415	V14.MA	SRH Day 3	4	2019-08-05	11.5	2.269	0.197	0.342	0.69
416	V14.MB	SRH Day 3	4	2019-08-05	9.5	1.851	0.195	0.482	0.843
417	V14.MC	SRH Day 3	4	2019-08-05	12.3	2.082	0.169	0.338	0.775
418	V14.MD	SRH Day 3	4	2019-08-05	12.7	2.413	0.19	0.372	0.644
419	V14.ME	SRH Day 3	4	2019-08-05	10	1.888	0.189	0.343	0.85
420	V14.FA	SRH Day 3	4	2019-08-05	23.7	4.3	0.181	0.361	0.372
421	V14.FB	SRH Day 3	4	2019-08-05	9	1.973	0.219	0.426	0.833
422	V14.FC	SRH Day 3	4	2019-08-05	16.6	3.846	0.231	0.451	0.428
423	V14.FD	SRH Day 3	4	2019-08-05	120	33.428	0.279	0.535	0.04
424	V14.FE	SRH Day 3	4	2019-08-05	20.7	5.93	0.287	0.464	0.275
425	V15.MA	SRH Day 3	1	2019-08-13	22.3	5.27	0.237	0.418	0.23
426	V15.MB	SRH Day 3	1	2019-08-13	18.8	4.548	0.242	0.376	0.283
427	V15.MC	SRH Day 3	1	2019-08-13	79.8	25.598	0.321	0.488	0.049
428	V15.MD	SRH Day 3	1	2019-08-13	6.5	1.292	0.199	0.449	0.939
429	V15.ME	SRH Day 3	1	2019-08-13	78.4	22.202	0.283	0.481	0.056
430	V15.FA	SRH Day 3	1	2019-08-13	120	28.264	0.236	0.487	0.066
431	V15.FB	SRH Day 3	1	2019-08-13	38.3	9.689	0.253	0.483	0.126
[truncated: 3,089 more rows]

## Sheet: S3P
Test	Animal	Stage	Date	Duration	entries	latency	avgdistance
1	V01.MB	SRH Day 3P	2019-05-06	45	1	35.3	0.68
2	V01.MC	SRH Day 3P	2019-05-06	45	1	13.4	0.734
3	V01.FB	SRH Day 3P	2019-05-06	45	1	26.9	0.774
4	V01.FC	SRH Day 3P	2019-05-06	45	2	17	0.783
5	V01.FE	SRH Day 3P	2019-05-06	45	0		0.651
6	V02.MC	SRH Day 3P	2019-05-13	45	0		1.004
7	V02.ME	SRH Day 3P	2019-05-13	45	0		1.206
8	V02.FC	SRH Day 3P	2019-05-13	45	2	8.5	0.927
9	V02.FD	SRH Day 3P	2019-05-13	45	1	44	1.186
10	V02.FE	SRH Day 3P	2019-05-13	45	0		1.141
11	V03.MA	SRH Day 3P	2019-05-20	45	0		0.77
12	V03.MD	SRH Day 3P	2019-05-20	45	0		0.944
13	V03.FA	SRH Day 3P	2019-05-20	45	2	32.8	0.867
14	V03.FD	SRH Day 3P	2019-05-20	45	1	9.2	0.921
15	V04.MA	SRH Day 3P	2019-05-27	45	0		0.921
16	V04.MB	SRH Day 3P	2019-05-27	45	1	29.3	0.575
17	V04.FA	SRH Day 3P	2019-05-27	45	0		1.082
18	V04.FB	SRH Day 3P	2019-05-27	45	2	36.1	0.802
19	V04.FE	SRH Day 3P	2019-05-27	45	1	11.6	0.875
20	V04.FF	SRH Day 3P	2019-05-27	45	1	22.5	0.848
21	V05.MA	SRH Day 3P	2019-06-03	45	1	4.5	1.042
22	V05.MB	SRH Day 3P	2019-06-03	45	2	6.2	0.744
23	V05.MC	SRH Day 3P	2019-06-03	45	0		0.718
24	V05.FA	SRH Day 3P	2019-06-03	45	1	38.1	0.764
25	V05.FB	SRH Day 3P	2019-06-03	45	1	6.2	0.89
26	V05.FC	SRH Day 3P	2019-06-03	45	0		1.064
27	V06.MB	SRH Day 3P	2019-06-10	45	1	3.8	0.86
28	V06.MC	SRH Day 3P	2019-06-10	45	4	18.1	0.656
29	V06.MD	SRH Day 3P	2019-06-10	45	2	16.3	0.859
30	V06.FB	SRH Day 3P	2019-06-10	45	0		1.053
31	V06.FC	SRH Day 3P	2019-06-10	45	0		0.894
32	V06.FD	SRH Day 3P	2019-06-10	45	2	11.2	0.781
33	V07.MA	SRH Day 3P	2019-06-17	45	1	8.7	0.655
34	V07.MB	SRH Day 3P	2019-06-17	45	0		0.867
35	V07.MC	SRH Day 3P	2019-06-17	45	1	28	0.554
36	V07.MD	SRH Day 3P	2019-06-17	45	2	5.7	0.676
37	V07.ME	SRH Day 3P	2019-06-17	45	0		0.857
38	V07.FA	SRH Day 3P	2019-06-17	45	3	33.7	0.798
39	V07.FB	SRH Day 3P	2019-06-17	45	1	20.8	0.684
40	V07.FC	SRH Day 3P	2019-06-17	45	3	7.8	0.782
41	V07.FD	SRH Day 3P	2019-06-17	45	4	5.6	0.842
42	V08.MA	SRH Day 3P	2019-06-24	45	2	6.4	0.906
43	V08.MB	SRH Day 3P	2019-06-24	45	2	33.1	0.809
44	V08.MC	SRH Day 3P	2019-06-24	45	1	15.7	0.992
45	V08.MD	SRH Day 3P	2019-06-24	45	1	13.9	0.662
46	V08.ME	SRH Day 3P	2019-06-24	45	0		0.886
47	V08.FA	SRH Day 3P	2019-06-24	45	0		0.965
48	V08.FB	SRH Day 3P	2019-06-24	45	1	11.2	1.14
49	V08.FC	SRH Day 3P	2019-06-24	45	2	13.2	1.023
50	V08.FD	SRH Day 3P	2019-06-24	45	1	6	0.774
51	V08.FE	SRH Day 3P	2019-06-24	45	0		1.112
52	V09.MA	SRH Day 3P	2019-07-01	45	2	7.1	0.538
53	V09.MB	SRH Day 3P	2019-07-01	45	2	10.5	0.746
54	V09.MC	SRH Day 3P	2019-07-01	45	2	16.4	0.508
55	V09.MD	SRH Day 3P	2019-07-01	45	0		0.893
56	V09.ME	SRH Day 3P	2019-07-01	45	0		0.643
57	V10.MA	SRH Day 3P	2019-07-08	45	0		0.892
58	V10.MB	SRH Day 3P	2019-07-08	45	2	9.2	0.913
59	V10.MC	SRH Day 3P	2019-07-08	45	1	20.9	0.8
60	V10.MD	SRH Day 3P	2019-07-08	45	1	9.6	0.798
61	V10.ME	SRH Day 3P	2019-07-08	45	0		0.777
62	V10.FA	SRH Day 3P	2019-07-08	45	0		0.973
63	V10.FB	SRH Day 3P	2019-07-08	45	0		0.913
64	V10.FC	SRH Day 3P	2019-07-08	45	1	33.2	0.738
65	V10.FD	SRH Day 3P	2019-07-08	45	1	42.6	0.785
66	V10.FE	SRH Day 3P	2019-07-08	45	0		0.931
67	V11.MA	SRH Day 3P	2019-07-15	45	1	34.7	0.923
68	V11.MB	SRH Day 3P	2019-07-15	45	0		0.887
69	V11.MC	SRH Day 3P	2019-07-15	45	0		0.784
70	V11.MD	SRH Day 3P	2019-07-15	45	0		0.925
71	V11.ME	SRH Day 3P	2019-07-15	45	1	5.5	0.795
72	V11.FA	SRH Day 3P	2019-07-15	45	1	44.5	0.93
73	V11.FB	SRH Day 3P	2019-07-15	45	0		0.964
74	V11.FC	SRH Day 3P	2019-07-15	45	0		1.041
75	V11.FD	SRH Day 3P	2019-07-15	45	1	11.8	1.047
76	V11.FE	SRH Day 3P	2019-07-15	45	0		0.971
77	V12.MA	SRH Day 3P	2019-07-22	45	1	8.2	0.834
78	V12.MB	SRH Day 3P	2019-07-22	45	0		0.882
79	V12.MC	SRH Day 3P	2019-07-22	45	1	11	0.782
80	V12.MD	SRH Day 3P	2019-07-22	45	0		1.154
81	V12.ME	SRH Day 3P	2019-07-22	45	2	5.7	0.975
82	V12.FA	SRH Day 3P	2019-07-22	45	2	12	0.898
83	V12.FB	SRH Day 3P	2019-07-22	45	0		0.855
84	V12.FC	SRH Day 3P	2019-07-22	45	1	11.2	0.879
85	V12.FD	SRH Day 3P	2019-07-22	45	2	7	0.91
86	V12.FE	SRH Day 3P	2019-07-22	45	3	10	0.714
87	V13.MA	SRH Day 3P	2019-07-29	45	0		1.082
88	V13.MB	SRH Day 3P	2019-07-29	45	0		0.785
89	V13.MC	SRH Day 3P	2019-07-29	45	0		1.101
90	V13.MD	SRH Day 3P	2019-07-29	45	1	4.8	0.678
91	V13.ME	SRH Day 3P	2019-07-29	45	1	20.1	0.547
92	V13.FA	SRH Day 3P	2019-07-29	45	1	24.3	0.811
93	V13.FB	SRH Day 3P	2019-07-29	45	0		0.972
94	V13.FC	SRH Day 3P	2019-07-29	45	1	35.3	0.839
95	V13.FD	SRH Day 3P	2019-07-29	45	0		1.097
96	V13.FE	SRH Day 3P	2019-07-29	45	2	9.4	0.807
97	V14.MA	SRH Day 3P	2019-08-05	45	0		0.91
98	V14.MB	SRH Day 3P	2019-08-05	45	1	10.7	0.702
99	V14.MC	SRH Day 3P	2019-08-05	45	1	26.9	0.664
100	V14.MD	SRH Day 3P	2019-08-05	45	0		0.719
101	V14.ME	SRH Day 3P	2019-08-05	45	1	30.7	0.952
102	V14.FA	SRH Day 3P	2019-08-05	45	0		0.814
103	V14.FB	SRH Day 3P	2019-08-05	45	1	22	0.771
104	V14.FC	SRH Day 3P	2019-08-05	45	0		1.061
105	V14.FD	SRH Day 3P	2019-08-05	45	1	15.4	1.019
106	V14.FE	SRH Day 3P	2019-08-05	45	0		1.002
107	V15.MA	SRH Day 3P	2019-08-13	45	2	9.6	0.712
108	V15.MB	SRH Day 3P	2019-08-13	45	0		0.966
109	V15.MC	SRH Day 3P	2019-08-13	45	0		0.804
110	V15.MD	SRH Day 3P	2019-08-13	45	2	15.6	0.858
111	V15.ME	SRH Day 3P	2019-08-13	45	0		1.057
112	V15.FA	SRH Day 3P	2019-08-13	45	0		1.069
113	V15.FB	SRH Day 3P	2019-08-13	45	3	8.5	0.825
114	V15.FC	SRH Day 3P	2019-08-13	45	0		0.849
115	V15.FD	SRH Day 3P	2019-08-13	45	2	8.1	1.01
116	V15.FE	SRH Day 3P	2019-08-13	45	1	17.2	0.884
117	V16.MA	SRH Day 3P	2019-08-19	45	1	41.1	0.479
118	V16.MB	SRH Day 3P	2019-08-19	45	2	7.4	0.724
119	V16.MC	SRH Day 3P	2019-08-19	45	1	19.9	1.04
120	V16.MD	SRH Day 3P	2019-08-19	45	1	10	0.527
121	V16.ME	SRH Day 3P	2019-08-19	45	1	11.1	0.535
122	V16.FA	SRH Day 3P	2019-08-19	45	0		1.046
123	V16.FB	SRH Day 3P	2019-08-19	45	0		1.109
124	V16.FC	SRH Day 3P	2019-08-19	45	1	20	0.773
125	V16.FD	SRH Day 3P	2019-08-19	45	1	14.4	0.818
126	V16.FE	SRH Day 3P	2019-08-19	45	0		1.173
127	V17.MA	SRH Day 3P	2019-08-26	45	0		0.736
128	V17.MF	SRH Day 3P	2019-08-26	45	1	37.6	0.767
129	V17.MC	SRH Day 3P	2019-08-26	45	1	12.1	0.597
130	V17.MD	SRH Day 3P	2019-08-26	45	1	15.4	0.702
131	V17.ME	SRH Day 3P	2019-08-26	45	1	7.2	0.952
132	V17.FA	SRH Day 3P	2019-08-26	45	2	8.3	0.949
133	V17.FF	SRH Day 3P	2019-08-26	45	1	23.2	0.864
134	V17.FC	SRH Day 3P	2019-08-26	45	1	37.2	1.169
135	V17.FD	SRH Day 3P	2019-08-26	45	0		0.854
136	V17.FE	SRH Day 3P	2019-08-26	45	0		0.737
137	V18.MA	SRH Day 3P	2019-09-02	45	3	5.7	0.738
138	V18.MB	SRH Day 3P	2019-09-02	45	0		0.833
139	V18.MD	SRH Day 3P	2019-09-02	45	0		1.132
140	V18.FA	SRH Day 3P	2019-09-02	45	0		0.923
141	V18.FB	SRH Day 3P	2019-09-02	45	1	22.6	0.872
142	V18.FC	SRH Day 3P	2019-09-02	45	0		0.758
143	V18.FD	SRH Day 3P	2019-09-02	45	0		0.778
144	V18.FE	SRH Day 3P	2019-09-02	45	1	14.6	0.675
145	V19.MA	SRH Day 3P	2019-09-09	45	4	11.7	0.507
146	V19.MB	SRH Day 3P	2019-09-09	45	1	9.8	0.891
147	V19.MC	SRH Day 3P	2019-09-09	45	0		0.944
148	V19.MD	SRH Day 3P	2019-09-09	45	3	6.6	0.578
149	V19.ME	SRH Day 3P	2019-09-09	45	3	6.9	0.779
150	V19.FA	SRH Day 3P	2019-09-09	45	1	12.1	0.936
151	V19.FB	SRH Day 3P	2019-09-09	45	3	8.4	0.861
152	V19.FC	SRH Day 3P	2019-09-09	45	1	8.3	0.83
153	V19.FD	SRH Day 3P	2019-09-09	45	1	11.1	0.867
154	V19.FE	SRH Day 3P	2019-09-09	45	2	22.7	0.729
155	V20.MA	SRH Day 3P	2019-09-16	45	0		0.91
156	V20.MB	SRH Day 3P	2019-09-16	45	2	6.3	0.893
157	V20.MC	SRH Day 3P	2019-09-16	45	1	10.7	0.67
158	V20.MD	SRH Day 3P	2019-09-16	45	0		0.757
159	V20.ME	SRH Day 3P	2019-09-16	45	1	24.4	0.705
160	V20.FA	SRH Day 3P	2019-09-16	45	0		1.335
161	V20.FB	SRH Day 3P	2019-09-16	45	1	12.8	0.98
162	V20.FC	SRH Day 3P	2019-09-16	45	0		1.156
163	V20.FD	SRH Day 3P	2019-09-16	45	0		0.847
164	V20.FE	SRH Day 3P	2019-09-16	45	0		0.928
165	V21.MA	SRH Day 3P	2019-09-23	45	1	10.6	0.915
166	V21.MB	SRH Day 3P	2019-09-23	45	1	36.8	0.765
167	V21.MC	SRH Day 3P	2019-09-23	45	1	12.9	0.792
168	V21.MD	SRH Day 3P	2019-09-23	45	1	19.3	0.558
169	V21.ME	SRH Day 3P	2019-09-23	45	1	22.6	0.731
170	V21.FA	SRH Day 3P	2019-09-23	45	0		0.695
171	V21.FB	SRH Day 3P	2019-09-23	45	1	9.4	0.759
172	V21.FC	SRH Day 3P	2019-09-23	45	0		0.928
173	V21.FD	SRH Day 3P	2019-09-23	45	1	8.8	0.869
174	V21.FE	SRH Day 3P	2019-09-23	45	2	22.8	0.636
175	V22.MA	SRH Day 3P	2019-09-30	45	1	6.8	0.617
176	V22.MB	SRH Day 3P	2019-09-30	45	2	23.5	0.751
177	V22.MC	SRH Day 3P	2019-09-30	45	0		0.868
178	V22.MD	SRH Day 3P	2019-09-30	45	3	17.7	0.618
179	V22.ME	SRH Day 3P	2019-09-30	45	0		0.641
180	V22.FA	SRH Day 3P	2019-09-30	45	1	4.9	0.861
181	V22.FB	SRH Day 3P	2019-09-30	45	2	8.2	0.858
182	V22.FC	SRH Day 3P	2019-09-30	45	1	43.9	1.036
183	V22.FD	SRH Day 3P	2019-09-30	45	0		0.789
184	V22.FE	SRH Day 3P	2019-09-30	45	2	10.4	1.063
185	V23.MA	SRH Day 3P	2019-10-07	45	0		1.095
186	V23.MB	SRH Day 3P	2019-10-07	45	1	45	0.914
187	V23.MC	SRH Day 3P	2019-10-07	45	2	28.1	0.791
188	V23.MD	SRH Day 3P	2019-10-07	45	1	15.3	0.664
189	V23.ME	SRH Day 3P	2019-10-07	45	1	5.6	0.823
190	V23.FA	SRH Day 3P	2019-10-07	45	0		1.189
191	V23.FB	SRH Day 3P	2019-10-07	45	1	25.2	0.607
192	V23.FC	SRH Day 3P	2019-10-07	45	1	13.8	0.964
193	V23.FD	SRH Day 3P	2019-10-07	45	0		1.351
194	V23.FE	SRH Day 3P	2019-10-07	45	2	10.5	1.038
195	V24.MA	SRH Day 3P	2019-10-14	45	5	7.4	0.512
196	V24.MB	SRH Day 3P	2019-10-14	45	2	10.4	0.653
197	V24.MC	SRH Day 3P	2019-10-14	45	2	9.5	0.46
198	V24.MD	SRH Day 3P	2019-10-14	45	1	30.2	0.511
199	V24.ME	SRH Day 3P	2019-10-14	45	3	6.1	0.6
200	V24.FA	SRH Day 3P	2019-10-14	45	3	9.9	0.723
201	V24.FB	SRH Day 3P	2019-10-14	45	2	13.1	0.701
202	V24.FC	SRH Day 3P	2019-10-14	45	0		0.812
203	V24.FD	SRH Day 3P	2019-10-14	45	2	11.3	0.834
204	V24.FE	SRH Day 3P	2019-10-14	45	0		0.637
205	V25.MA	SRH Day 3P	2019-10-21	45	3	18.8	0.348
206	V25.MB	SRH Day 3P	2019-10-21	45	3	10.7	0.427
207	V25.MC	SRH Day 3P	2019-10-21	45	1	25.7	0.759
208	V25.MD	SRH Day 3P	2019-10-21	45	2	12.4	0.795
209	V25.ME	SRH Day 3P	2019-10-21	45	0		0.569
210	V25.FA	SRH Day 3P	2019-10-21	45	3	10.1	0.704
211	V25.FB	SRH Day 3P	2019-10-21	45	1	23	0.731
212	V25.FC	SRH Day 3P	2019-10-21	45	4	20.2	0.597
213	V25.FD	SRH Day 3P	2019-10-21	45	3	15.7	0.479
214	V25.FE	SRH Day 3P	2019-10-21	45	2	13.9	0.483
215	V26.MA	SRH Day 3P	2019-10-28	45	3	13.3	0.504
216	V26.MB	SRH Day 3P	2019-10-28	45	2	5.7	0.47
217	V26.MC	SRH Day 3P	2019-10-28	45	3	7.9	0.429
218	V26.MD	SRH Day 3P	2019-10-28	45	2	19.1	0.559
219	V26.ME	SRH Day 3P	2019-10-28	45	2	8	0.575
220	V26.FA	SRH Day 3P	2019-10-28	45	0		0.657
221	V26.FB	SRH Day 3P	2019-10-28	45	1	29.8	0.79
222	V26.FC	SRH Day 3P	2019-10-28	45	1	17.1	0.922
223	V26.FD	SRH Day 3P	2019-10-28	45	1	37.3	1.003
224	V26.FE	SRH Day 3P	2019-10-28	45	2	5.8	0.537
225	V27.MA	SRH Day 3P	2019-11-04	45	2	17.2	0.516
226	V27.MB	SRH Day 3P	2019-11-04	45	4	7	0.563
227	V27.MC	SRH Day 3P	2019-11-04	45	1	8.5	0.467
228	V27.MD	SRH Day 3P	2019-11-04	45	2	10	0.419
229	V27.ME	SRH Day 3P	2019-11-04	45	1	7.5	0.431
230	V27.FA	SRH Day 3P	2019-11-04	45	0		0.617
231	V27.FB	SRH Day 3P	2019-11-04	45	2	18.7	0.757
232	V27.FC	SRH Day 3P	2019-11-04	45	2	26.2	0.543
233	V27.FD	SRH Day 3P	2019-11-04	45	0		0.774
234	V27.FE	SRH Day 3P	2019-11-04	45	0		0.698
235	V28.MA	SRH Day 3P	2019-11-11	45	3	9.1	0.689
236	V28.MB	SRH Day 3P	2019-11-11	45	5	5.9	0.424
237	V28.MC	SRH Day 3P	2019-11-11	45	7	7.7	0.511
238	V28.MD	SRH Day 3P	2019-11-11	45	2	18.8	0.528
239	V28.ME	SRH Day 3P	2019-11-11	45	3	6.4	0.451
240	V28.FA	SRH Day 3P	2019-11-11	45	2	33.6	0.508
241	V28.FB	SRH Day 3P	2019-11-11	45	4	7.1	0.476
242	V28.FC	SRH Day 3P	2019-11-11	45	1	7.4	0.681
243	V28.FD	SRH Day 3P	2019-11-11	45	2	21.9	0.491
244	V28.FE	SRH Day 3P	2019-11-11	45	1	39.6	0.365

## Sheet: S7P
Test	Animal	Stage	Date	Duration	entries	latency	avgdistance
1	V01.MB	SRH Day 7	2019-05-10	45	2	8.8	0.638
2	V01.MC	SRH Day 7	2019-05-10	45	1	40.4	0.685
3	V01.FB	SRH Day 7	2019-05-10	45	0		0.818
4	V01.FC	SRH Day 7	2019-05-10	45	1	17.1	0.709
5	V01.FE	SRH Day 7	2019-05-10	45	0		0.793
6	V02.MC	SRH Day 7	2019-05-17	45	0		0.543
7	V02.ME	SRH Day 7	2019-05-17	45	2	7.1	0.658
8	V02.FC	SRH Day 7	2019-05-17	45	0		1.06
9	V02.FD	SRH Day 7	2019-05-17	45	3	14.6	0.67
10	V02.FE	SRH Day 7	2019-05-17	45	2	10.8	0.838
11	V03.MA	SRH Day 7	2019-05-24	45	4	6.3	0.564
12	V03.MD	SRH Day 7	2019-05-24	45	2	4.9	0.672
13	V03.FA	SRH Day 7	2019-05-24	45	1	24.5	0.842
14	V03.FD	SRH Day 7	2019-05-24	45	2	22.5	0.64
15	V04.MA	SRH Day 7	2019-05-31	45	0		0.79
16	V04.MB	SRH Day 7	2019-05-31	45	2	27.9	0.538
17	V04.FA	SRH Day 7	2019-05-31	45	1	16.2	0.954
18	V04.FB	SRH Day 7	2019-05-31	45	2	34.7	0.758
19	V04.FE	SRH Day 7	2019-05-31	45	1	19.4	0.973
20	V04.FF	SRH Day 7	2019-05-31	45	2	30.9	0.655
21	V05.MA	SRH Day 7	2019-06-07	45	5	7.1	0.608
22	V05.MB	SRH Day 7	2019-06-07	45	3	14.8	0.526
23	V05.MC	SRH Day 7	2019-06-07	45	0		0.67
24	V05.FA	SRH Day 7	2019-06-07	45	2	5.8	0.77
25	V05.FB	SRH Day 7	2019-06-07	45	2	5.5	0.741
26	V05.FC	SRH Day 7	2019-06-07	45	1	10.3	1.087
27	V06.MB	SRH Day 7	2019-06-14	45	1	28.9	0.688
28	V06.MC	SRH Day 7	2019-06-14	45	2	4.9	0.511
29	V06.MD	SRH Day 7	2019-06-14	45	2	16.5	0.399
30	V06.FB	SRH Day 7	2019-06-14	45	1	4.3	0.917
31	V06.FC	SRH Day 7	2019-06-14	45	4	6.2	0.65
32	V06.FD	SRH Day 7	2019-06-14	45	2	5.8	0.662
33	V07.MA	SRH Day 7	2019-06-21	45	3	8.1	0.746
34	V07.MB	SRH Day 7	2019-06-21	45	1	41	0.512
35	V07.MC	SRH Day 7	2019-06-21	45	3	9.7	0.404
36	V07.MD	SRH Day 7	2019-06-21	45	3	5.7	0.603
37	V07.ME	SRH Day 7	2019-06-21	45	0		0.9
38	V07.FA	SRH Day 7	2019-06-21	45	2	8.2	0.982
39	V07.FB	SRH Day 7	2019-06-21	45	2	5.5	0.52
40	V07.FC	SRH Day 7	2019-06-21	45	1	15.6	0.583
41	V07.FD	SRH Day 7	2019-06-21	45	2	10.8	0.658
42	V08.MA	SRH Day 7	2019-06-28	45	2	5	0.613
43	V08.MB	SRH Day 7	2019-06-28	45	2	21.7	0.682
44	V08.MC	SRH Day 7	2019-06-28	45	1	21.9	1.053
45	V08.MD	SRH Day 7	2019-06-28	45	1	16	0.564
46	V08.ME	SRH Day 7	2019-06-28	45	3	6.5	0.643
47	V08.FA	SRH Day 7	2019-06-28	45	0		1.187
48	V08.FB	SRH Day 7	2019-06-28	45	0		1.026
49	V08.FC	SRH Day 7	2019-06-28	45	0		0.858
50	V08.FD	SRH Day 7	2019-06-28	45	2	7.3	1.067
51	V08.FE	SRH Day 7	2019-06-28	45	0		1.248
52	V09.MA	SRH Day 7	2019-07-05	45	1	9.4	0.591
53	V09.MB	SRH Day 7	2019-07-05	45	2	9.7	0.746
54	V09.MC	SRH Day 7	2019-07-05	45	3	9.6	0.657
55	V09.MD	SRH Day 7	2019-07-05	45	2	23.7	0.885
56	V09.ME	SRH Day 7	2019-07-05	45	3	7.8	0.662
57	V10.MA	SRH Day 7	2019-07-12	45	1	19.8	0.733
58	V10.MB	SRH Day 7	2019-07-12	45	3	6.7	0.629
59	V10.MC	SRH Day 7	2019-07-12	45	2	12.8	0.586
60	V10.MD	SRH Day 7	2019-07-12	45	0		0.552
61	V10.ME	SRH Day 7	2019-07-12	45	2	7	0.679
62	V10.FA	SRH Day 7	2019-07-12	45	0		0.925
63	V10.FB	SRH Day 7	2019-07-12	45	1	33.7	0.711
64	V10.FC	SRH Day 7	2019-07-12	45	1	25.9	0.667
65	V10.FD	SRH Day 7	2019-07-12	45	3	6.9	0.71
66	V10.FE	SRH Day 7	2019-07-12	45	1	29.3	0.877
67	V11.MA	SRH Day 7	2019-07-19	45	3	4.5	0.479
68	V11.MB	SRH Day 7	2019-07-19	45	1	23.6	0.486
69	V11.MC	SRH Day 7	2019-07-19	45	0		0.943
70	V11.MD	SRH Day 7	2019-07-19	45	2	17.1	0.569
71	V11.ME	SRH Day 7	2019-07-19	45	4	4.5	0.631
72	V11.FA	SRH Day 7	2019-07-19	45	1	42	1.045
73	V11.FB	SRH Day 7	2019-07-19	45	1	36.5	1.074
74	V11.FC	SRH Day 7	2019-07-19	45	0		0.9
75	V11.FD	SRH Day 7	2019-07-19	45	3	16.9	0.823
76	V11.FE	SRH Day 7	2019-07-19	45	0		0.956
77	V12.MA	SRH Day 7	2019-07-26	45	2	6.8	0.774
78	V12.MB	SRH Day 7	2019-07-26	45	1	42.3	0.674
79	V12.MD	SRH Day 7	2019-07-26	45	2	5.3	0.535
80	V12.MC	SRH Day 7	2019-07-26	45	0		1.143
81	V12.ME	SRH Day 7	2019-07-26	45	3	10.4	0.637
82	V12.FA	SRH Day 7	2019-07-26	45	1	8.3	0.889
83	V12.FB	SRH Day 7	2019-07-26	45	2	8.1	0.737
84	V12.FC	SRH Day 7	2019-07-26	45	0		0.704
85	V12.FD	SRH Day 7	2019-07-26	45	2	24.9	0.638
86	V12.FE	SRH Day 7	2019-07-26	45	0		1.012
87	V13.MA	SRH Day 7	2019-08-02	45	1	5.7	0.831
88	V13.MB	SRH Day 7	2019-08-02	45	2	6	0.695
89	V13.MC	SRH Day 7	2019-08-02	45	0		1.395
90	V13.MD	SRH Day 7	2019-08-02	45	3	4.6	0.689
91	V13.ME	SRH Day 7	2019-08-02	45	3	6.4	0.513
92	V13.FA	SRH Day 7	2019-08-02	45	1	19.6	0.827
93	V13.FB	SRH Day 7	2019-08-02	45	2	10.9	0.946
94	V13.FC	SRH Day 7	2019-08-02	45	1	15.8	0.717
95	V13.FD	SRH Day 7	2019-08-02	45	1	28.2	0.894
96	V13.FE	SRH Day 7	2019-08-02	45	1	19.6	1.06
97	V14.MA	SRH Day 7	2019-08-09	45	1	40.7	0.851
98	V14.MB	SRH Day 7	2019-08-09	45	1	20.2	0.758
99	V14.MC	SRH Day 7	2019-08-09	45	2	9.8	0.48
100	V14.MD	SRH Day 7	2019-08-09	45	3	3.9	0.53
101	V14.FA	SRH Day 7	2019-08-09	45	1	35.5	0.874
102	V14.ME	SRH Day 7	2019-08-09	45	1	31.1	0.608
103	V14.FB	SRH Day 7	2019-08-09	45	1	9.2	1.146
104	V14.FC	SRH Day 7	2019-08-09	45	1	24.8	0.986
105	V14.FD	SRH Day 7	2019-08-09	45	2	12.6	1.044
106	V14.FE	SRH Day 7	2019-08-09	45	0		1.379
107	V15.MA	SRH Day 7	2019-08-17	45	2	5.1	0.552
108	V15.MB	SRH Day 7	2019-08-17	45	2	21.7	0.717
109	V15.MC	SRH Day 7	2019-08-17	45	2	13.8	0.634
110	V15.MD	SRH Day 7	2019-08-17	45	1	9.1	0.76
111	V15.ME	SRH Day 7	2019-08-17	45	3	6.7	0.657
112	V15.FA	SRH Day 7	2019-08-17	45	0		1.304
113	V15.FB	SRH Day 7	2019-08-17	45	0		0.815
114	V15.FC	SRH Day 7	2019-08-17	45	1	6.8	1.042
115	V15.FD	SRH Day 7	2019-08-17	45	0		1.042
116	V15.FE	SRH Day 7	2019-08-17	45	0		1.023
117	V16.MA	SRH Day 7	2019-08-23	45	0		0.913
118	V16.MB	SRH Day 7	2019-08-23	45	1	36.9	0.549
119	V16.MC	SRH Day 7	2019-08-23	45	1	38.7	0.956
120	V16.MD	SRH Day 7	2019-08-23	45	3	11.6	0.491
121	V16.ME	SRH Day 7	2019-08-23	45	4	5.4	0.489
122	V16.FA	SRH Day 7	2019-08-23	45	2	13.1	1.104
123	V16.FB	SRH Day 7	2019-08-23	45	2	9.1	0.928
124	V16.FC	SRH Day 7	2019-08-23	45	2	8.9	0.702
125	V16.FD	SRH Day 7	2019-08-23	45	0		1.041
126	V16.FE	SRH Day 7	2019-08-23	45	2	13	0.99
127	V17.MA	SRH Day 7	2019-08-30	45	1	36.2	0.723
128	V17.MF	SRH Day 7	2019-08-30	45	1	14.9	0.511
129	V17MC	SRH Day 7	2019-08-30	45	2	5	0.74
130	V17.MD	SRH Day 7	2019-08-30	45	2	7	0.499
131	V17.ME	SRH Day 7	2019-08-30	45	3	6	0.612
132	V17.FA	SRH Day 7	2019-08-30	45	1	10.8	0.986
133	V17.FF	SRH Day 7	2019-08-30	45	0		1.371
134	V17.FC	SRH Day 7	2019-08-30	45	0		1.166
135	V17.FD	SRH Day 7	2019-08-30	45	1	30.2	0.831
136	V17.FE	SRH Day 7	2019-08-30	45	1	18.3	0.605
137	V18.MA	SRH Day 7	2019-09-06	45	1	34.7	0.566
138	V18.MB	SRH Day 7	2019-09-06	45	3	10.7	0.72
139	V18.MD	SRH Day 7	2019-09-06	45	1	42.1	0.603
140	V18.FA	SRH Day 7	2019-09-06	45	0		0.897
141	V18.FB	SRH Day 7	2019-09-06	45	1	14.9	0.728
142	V18.FC	SRH Day 7	2019-09-06	45	0		0.802
143	V18.FD	SRH Day 7	2019-09-06	45	1	26.9	0.6
144	V18.FE	SRH Day 7	2019-09-06	45	1	25.4	0.727
145	V19.MA	SRH Day 7	2019-09-13	45	1	23.9	0.482
146	V19.MB	SRH Day 7	2019-09-13	45	3	9	0.671
147	V19.MC	SRH Day 7	2019-09-13	45	3	27.3	0.459
148	V19.MD	SRH Day 7	2019-09-13	45	0		0.605
149	V19.ME	SRH Day 7	2019-09-13	45	4	9.7	0.633
150	V19.FA	SRH Day 7	2019-09-13	45	0		0.882
151	V19.FB	SRH Day 7	2019-09-13	45	1	17.3	0.884
152	V19.FC	SRH Day 7	2019-09-13	45	2	8.8	0.804
153	V19.FD	SRH Day 7	2019-09-13	45	2	17.7	0.8
154	V19.FE	SRH Day 7	2019-09-13	45	0		0.956
155	V20.MA	SRH Day 7	2019-09-20	45	2	5.9	0.651
156	V20.MB	SRH Day 7	2019-09-20	45	3	5.6	0.674
157	V20.MC	SRH Day 7	2019-09-20	45	2	11.1	0.653
158	V20.MD	SRH Day 7	2019-09-20	45	4	4	0.626
159	V20.ME	SRH Day 7	2019-09-20	45	3	16	0.415
160	V20.FA	SRH Day 7	2019-09-20	45	2	8.2	0.752
161	V20.FB	SRH Day 7	2019-09-20	45	0		0.912
162	V20.FC	SRH Day 7	2019-09-20	45	2	13.7	0.953
163	V20.FD	SRH Day 7	2019-09-20	45	1	22.9	0.903
164	V20.FE	SRH Day 7	2019-09-20	45	3	13.2	0.584
165	V21.MA	SRH Day 7	2019-09-27	45	2	7.4	0.598
166	V21.MB	SRH Day 7	2019-09-27	45	1	5.2	0.55
167	V21.MC	SRH Day 7	2019-09-27	45	1	25.5	0.617
168	V21.MD	SRH Day 7	2019-09-27	45	2	11.5	0.536
169	V21.ME	SRH Day 7	2019-09-27	45	1	25.7	0.532
170	V21.FA	SRH Day 7	2019-09-27	45	1	6.4	0.67
171	V21.FB	SRH Day 7	2019-09-27	45	2	27.4	0.85
172	V21.FC	SRH Day 7	2019-09-27	45	1	26.1	0.984
173	V21.FD	SRH Day 7	2019-09-27	45	4	11.8	0.855
174	V21.FE	SRH Day 7	2019-09-27	45	3	27.8	1.113
175	V22.MA	SRH Day 7	2019-10-04	45	2	9.5	0.619
176	V22.MB	SRH Day 7	2019-10-04	45	3	7.5	0.704
177	V22.MC	SRH Day 7	2019-10-04	45	2	27.2	0.768
178	V22.MD	SRH Day 7	2019-10-04	45	2	8.3	0.544
179	V22.ME	SRH Day 7	2019-10-04	45	2	16	0.456
180	V22.FA	SRH Day 7	2019-10-04	45	0		0.696
181	V22.FB	SRH Day 7	2019-10-04	45	1	26.6	1.143
182	V22.FC	SRH Day 7	2019-10-04	45	5	10.5	0.693
183	V22.FD	SRH Day 7	2019-10-04	45	3	7.3	0.573
184	V22.FE	SRH Day 7	2019-10-04	45	2	11.9	0.796
185	V23.MA	SRH Day 7	2019-10-11	45	0		0.808
186	V23.MB	SRH Day 7	2019-10-11	45	1	26.8	0.787
187	V23.MC	SRH Day 7	2019-10-11	45	1	6.2	0.783
188	V23.MD	SRH Day 7	2019-10-11	45	1	32.6	0.613
189	V23.ME	SRH Day 7	2019-10-11	45	3	6.1	0.724
190	V23.FA	SRH Day 7	2019-10-11	45	1	42.2	0.901
191	V23.FB	SRH Day 7	2019-10-11	45	3	23.9	0.619
192	V23.FC	SRH Day 7	2019-10-11	45	1	44.8	0.552
193	V23.FD	SRH Day 7	2019-10-11	45	0		1.011
194	V23.FE	SRH Day 7	2019-10-11	45	0		0.946
195	V24.MA	SRH Day 7	2019-10-18	45	1	8.6	0.768
196	V24.MB	SRH Day 7	2019-10-18	45	1	4.8	0.816
197	V24.MC	SRH Day 7	2019-10-18	45	3	9.4	0.708
198	V24.MD	SRH Day 7	2019-10-18	45	2	15.7	0.718
199	V24.ME	SRH Day 7	2019-10-18	45	1	39.8	0.817
200	V24.FA	SRH Day 7	2019-10-18	45	3	8.6	0.771
201	V24.FB	SRH Day 7	2019-10-18	45	0		0.639
202	V24.FC	SRH Day 7	2019-10-18	45	1	20.6	0.91
203	V24.FD	SRH Day 7	2019-10-18	45	1	10.4	0.936
204	V24.FE	SRH Day 7	2019-10-18	45	0		0.832
205	V25.MA	SRH Day 7	2019-10-25	45	1	30.8	0.601
206	V25.MB	SRH Day 7	2019-10-25	45	1	31.3	0.456
207	V25.MC	SRH Day 7	2019-10-25	45	1	8.4	0.768
208	V25.MD	SRH Day 7	2019-10-25	45	1	7	0.836
209	V25.ME	SRH Day 7	2019-10-25	45	3	5.7	0.675
210	V25.FA	SRH Day 7	2019-10-25	45	2	10.4	0.949
211	V25.FB	SRH Day 7	2019-10-25	45	2	15.7	0.899
212	V25.FC	SRH Day 7	2019-10-25	45	1	9.4	0.842
213	V25.FD	SRH Day 7	2019-10-25	45	2	8.7	0.775
214	V25.FE	SRH Day 7	2019-10-25	45	2	9.4	0.701
215	V26.MA	SRH Day 7	2019-11-01	45	1	26.5	0.431
216	V26.MB	SRH Day 7	2019-11-01	45	1	16.5	0.717
217	V26.MC	SRH Day 7	2019-11-01	45	5	6.8	0.465
218	V26.MD	SRH Day 7	2019-11-01	45	1	19.3	0.607
219	V26.ME	SRH Day 7	2019-11-01	45	2	7.1	0.736
220	V26.FA	SRH Day 7	2019-11-01	45	1	10.8	1.033
221	V26.FB	SRH Day 7	2019-11-01	45	2	8	0.968
222	V26.FC	SRH Day 7	2019-11-01	45	0		0.754
223	V26.FD	SRH Day 7	2019-11-01	45	1	35.4	0.911
224	V26.FE	SRH Day 7	2019-11-01	45	1	15.1	0.765
225	V27.MA	SRH Day 7	2019-11-08	45	1	39	0.543
226	V27.MB	SRH Day 7	2019-11-08	45	3	7.5	0.546
227	V27.MC	SRH Day 7	2019-11-08	45	0		0.779
228	V27.MD	SRH Day 7	2019-11-08	45	5	7.9	0.399
229	V27.ME	SRH Day 7	2019-11-08	45	2	25.5	0.732
230	V27.FA	SRH Day 7	2019-11-08	45	0		1.109
231	V27.FB	SRH Day 7	2019-11-08	45	1	25.7	0.91
232	V27.FC	SRH Day 7	2019-11-08	45	1	36.8	0.695
233	V27.FD	SRH Day 7	2019-11-08	45	2	24.5	0.881
234	V27.FE	SRH Day 7	2019-11-08	45	2	9.7	0.707
235	V28.MA	SRH Day 7	2019-11-15	45	1	18	0.726
236	V28.MB	SRH Day 7	2019-11-15	45	0		0.701
237	V28.MC	SRH Day 7	2019-11-15	45	0		0.72
238	V28.MD	SRH Day 7	2019-11-15	45	2	7.2	0.724
239	V28.ME	SRH Day 7	2019-11-15	45	3	8.1	0.568
240	V28.FA	SRH Day 7	2019-11-15	45	1	12.3	0.828
241	V28.FB	SRH Day 7	2019-11-15	45	3	10.6	0.683
242	V28.FC	SRH Day 7	2019-11-15	45	2	15.1	0.828
243	V28.FD	SRH Day 7	2019-11-15	45	0		0.699
244	V28.FE	SRH Day 7	2019-11-15	45	2	12.6	0.709

## Sheet: Errors
V19.MC	SRH 1	4	Started in NE
V21 All	SRH 4	all	Used 7cm (RV) platform instead of 5cm
