# Supplementary material for: Cognitive and behavioral effects of whole brain conventional or high dose rate (FLASH) proton irradiation in a neonatal Sprague Dawley rat model
Source: PLoS One. 2022 Sep 16;17(9):e0274007. doi: 10.1371/journal.pone.0274007 (PMC9481014; doi:10.1371/journal.pone.0274007)
Supplement: S1 Data — (ZIP) [file pone.0274007.s001.zip › Varian-1 NOR 5+8gy.xlsx]

## Sheet: Fam-bottles
Test	Animal	Duration	Room/Top Right : time	Room/Bottom Right : time	Door/Top Left : time	Door/Bottom Left : time	All Objects : time
33	V07.MA	71.1	6.2	6.2	10.6	7.9	31		30.9
34	V07.MB	65.9	11.8	9.2	4.3	4.8	30.1		30.1
35	V07.MC	63.3	5.1	7.5	7.4	10.9	31		30.9
36	V07.MD	74	10	9.3	7.6	4.2	31		31.1
37	V07.ME	64.6	3.9	9.2	6.2	11.1	30.4		30.4
38	V07.FA	77.1	10.3	4.2	4.9	10.6	30		30
39	V07.FB	60.1	10.8	9.1	6	5.7	31.7		31.6
40	V07.FC	72.7	2.8	12.6	7	7	29.4		29.4
41	V07.FD	83.6	8.9	4	9.8	7.4	30		30.1
42	V08.MA	113.1	6	9.1	7.3	8.4	30.8		30.8
43	V08.MB	67.4	6.1	10.4	3.8	10.8	31		31.1
44	V08.MC	87.7	7.4	10.4	4.3	8.4	30.4		30.5
45	V08.MD	67	3.3	6.2	8.2	12.6	30.3		30.3
46	V08.ME	57.3	7.1	9.2	6	7.6	29.9		29.9
47	V08.FA	51	8.4	8.8	5.8	7.7	30.7		30.7
48	V08.FB	64.6	5.1	5.2	7	13.2	30.5		30.5
49	V08.FC	98.1	10.3	6	7.1	8.9	32.3		32.3
50	V08.FD	70.3	2.3	11.4	8.8	8.2	30.6		30.7
51	V08.FE	65.2	10.1	9.2	3.9	7.2	30.5		30.4
52	V09.MA	58.6	10.6	3.6	6.4	10.7	31.3		31.3
53	V09.MB	53.6	6.4	10.6	7.1	6.1	30.2		30.2
54	V09.MC	71.3	7.6	1.9	15.3	5.3	30		30.1
55	V09.MD	77.7	10.5	7.5	5.4	7.2	30.6		30.6
56	V09.ME	59.9	5.1	5.6	11.8	10.1	32.7		32.6
57	V10.MA	69.4	6.2	8.6	3.5	12.9	31.1		31.2
58	V10.MB	83.7	8.4	2.4	9.8	9.3	29.9		29.9
59	V10.MC	73.1	10.9	4.1	7.9	7.2	30.1		30.1
60	V10.MD	63.9	6.3	7.3	2.2	13.7	29.5		29.5
61	V10.ME	69.3	7.3	10	8.2	4.6	30.2		30.1
62	V10.FA	67.4	1.3	12.6	6.2	10.1	30.2		30.2
63	V10.FB	55.1	4.9	8.6	7.5	9.7	30.8		30.7
64	V10.FC	67.5	8.8	9.4	6.7	5.7	30.6		30.6
65	V10.FD	86.8	3.4	11.6	4	14.2	33.3		33.2
66	V10.FE	600	0	0	0	0	0		0
67	V11.MA	99.5	7.4	3.8	9.9	12.5	33.6		33.6
68	V11.MB	65.9	2.2	8.9	12.4	6.2	29.8		29.7
69	V11.MC	119.3	2.2	17.2	4.9	5.8	30.1		30.1
70	V11.MD	67.9	8.1	13.6	5.8	2.6	30.1		30.1
71	V11.ME	71.4	4.6	10.3	9.6	5.5	30		30
72	V11.FA	63.2	4.4	9.8	8.6	8.8	31.6		31.6
73	V11.FB	58.8	9.1	8.4	8.1	6.8	32.4		32.4
74	V11.FC	58.1	8.9	5.2	9.2	7.4	30.6		30.7
75	V11.FD	60.6	10.3	9.1	2.3	8.4	30.2		30.1
76	V11.FE	66.7	7.3	11.6	6.3	5.6	30.8		30.8
77	V12.MA	65.8	0.7	1.1	17.5	10.9	30.1		30.2
78	V12.MB	71.6	12	3.9	10.7	3.4	30.1		30
79	V12.MC	66.2	3.4	9.9	6.2	10.6	30		30.1
80	V12.MD	107.2	5.8	17.8	3.9	3	30.5		30.5
81	V12.ME	86.6	4.3	12.5	6.8	6.9	30.6		30.5
82	V12.FA	68.9	8.2	11.1	4.1	6.8	30.2		30.2
83	V12.FB	102.4	4	8.8	6.5	11.3	30.6		30.6
84	V12.FC	79	5.1	11.4	6.9	6.7	30		30.1
85	V12.FD	76.6	4.9	11.4	8.6	5.8	30.7		30.7
86	V12.FE	58	9.3	10.1	7.3	4.8	31.4		31.5
87	V13.MA	69.7	11.8	6.4	5.5	6.2	29.9		29.9
88	V13.MB	77.8	5.7	5.2	7	12.5	30.4		30.4
89	V13.MC	64.6	7.4	8.1	2.9	12	30.4		30.4
90	V13.MD	41.9	5.4	10.7	6.6	7.6	30.3		30.3
91	V13.ME	59.2	5	9.3	7.4	9.7	31.4		31.4
92	V13.FA	51.7	10.4	3.6	3.2	13.5	30.6		30.7
93	V13.FB	52	7.9	3.9	7	11.3	30.1		30.1
94	V13.FC	44.6	4.5	8.4	3.3	13.9	30.1		30.1
95	V13.FD	59.2	3.6	6	3.7	16.8	30		30.1
96	V13.FE	48.1	3	10.3	12.7	5.4	31.4		31.4
97	V14.MA	74.2	4.4	5.6	4.8	15.6	30.5		30.4
98	V14.MB	64.9	10.4	6	5.7	8.1	30.1		30.2
99	V14.MC	74.7	3.4	15.1	5.1	6.7	30.3		30.3
100	V14.MD	95.7	8.4	7.6	6	8.7	30.7		30.7
101	V14.ME	73.6	3.7	10.4	8.9	7.4	30.4		30.4
102	V14.FA	72.8	3.3	9.4	7	10.5	30.1		30.2
103	V14.FB	60.3	9.2	9.2	7.5	4.6	30.5		30.5
104	V14.FC	73.3	4.5	9.7	9.6	6.3	30		30.1
105	V14.FD	60.6	5.9	9.2	9.3	5.8	30.2		30.2
106	V14.FE	62.8	6.9	8.8	3.7	11.2	30.7		30.6
107	V15.MA	72.3	7.4	11.1	3.5	14.2	36.2		36.2
108	V15.MB	53.1	7.9	5.4	11.2	5.8	30.3		30.3
109	V15.MC	58	8.9	6	4	10.9	29.9		29.8
110	V15.MD	78.5	6.5	8.5	7	12.1	34		34.1
111	V15.ME	53.6	4.4	12.4	4.4	9	30.2		30.2
112	V15.FA	73.7	2.3	14.2	6.9	7.6	31		31
113	V15.FB	89.9	11.2	3.9	6.7	8.1	29.9		29.9
114	V15.FC	76.3	9.5	5	9.9	5.7	30.1		30.1
115	V15.FD	90.5	2	6.9	8	13	30		29.9
116	V15.FE	53.1	4.9	8.2	8.1	9.7	30.8		30.9
117	V16.MA	63.5	0.4	4.6	9.4	15.6	30.1		30
118	V16.MB	70.3	16.8	10.6	2.5	5.8	35.7		35.7
119	V16.MC	54.9	4.7	3.5	8.4	13.3	29.8		29.9
120	V16.MD	72.8	3.9	5.6	10.2	8.7	28.4		28.4
121	V16.ME	55.1	5.4	11.8	5.8	7.2	30.2		30.2
122	V16.FA	59.2	4.2	8.4	7.8	10	30.4		30.4
123	V16.FB	58.6	5.7	10.1	1	13.2	30		30
124	V16.FC	55.1	3.5	7.9	6.4	12.7	30.5		30.5
125	V16.FD	58.4	4.1	12.8	1.8	11.3	30.1		30
126	V16.FE	56	10.1	6	2.8	11.1	30.1		30
127	V17.MA	53.1	3.8	6.5	3	15.4	28.7		28.7
128	V17.MF	81.6	9.9	17.3	2.8	0.7	30.7		30.7
129	V17.MC	44.9	2.3	6.3	14.4	7.3	30.4		30.3
130	V17.MD	63.2	5.6	4.1	8.6	12	30.2		30.3
131	V17.ME	67.5	7.9	2.6	10.8	8.7	30		30
132	V17.FA	78.2	7.7	8.9	6.9	6.6	30.1		30.1
133	V17.FF	62.5	7.5	9.3	6.9	7.6	31.3		31.3
134	V17.FC	59.4	4.1	10.2	8.3	8.4	31		31
135	V17.FD	63.2	4.5	13	9	4	30.5		30.5
136	V17.FE	75.3	3.2	15.7	1.3	9.8	30.1		30
137	V18.MA	75.3	3.6	11.4	8.8	7.9	31.6		31.7
138	V18.MB	92.9	6.9	6.1	6	11.5	30.5		30.5
139	V18.MD	101.4	9.3	9.1	5	6.5	29.9		29.9
140	V18.FA	97	1.8	10.1	4.8	13.3	30		30
141	V18.FB	69.4	12.2	3.1	8.6	6.7	30.6		30.6
142	V18.FC	96.8	3.8	7.7	10.2	8.7	30.3		30.4
143	V18.FD	98.7	7.9	5	9.2	8.1	30.3		30.2
144	V18.FE	70	5.4	11.2	8.2	5.3	30.2		30.1
145	V19.MA	89.8	4.2	8.4	9.7	7.8	30.1		30.1
146	V19.MB	77.9	6.8	11.5	4.3	7.8	30.4		30.4
147	V19.MC	65.5	8.3	8	5.5	9.4	31.2		31.2
148	V19.MD	81.9	5.4	6.4	9.2	11.9	32.9		32.9
149	V19.ME	57.2	1.6	7.8	9.4	11.3	30.1		30.1
150	V19.FA	68.4	9.8	6.9	8.4	5.2	30.3		30.3
151	V19.FB	62.1	3.4	5.8	13.3	7.9	30.4		30.4
152	V19.FC	75.7	6.3	9.4	12	4.2	32		31.9
153	V19.FD	79	7	5.7	5.8	11.6	30.1		30.1
154	V19.FE	61.8	7.3	6.9	4.7	11	29.9		29.9
155	V20.MA	53.8	0.4	11.7	3.7	14.6	30.4		30.4
156	V20.MB	64.6	7	9.4	2.9	10.7	30.1		30
157	V20.MC	60.5	6.4	13.9	7.1	2.7	30.1		30.1
158	V20.MD	75.6	5.2	14.1	9.4	1.3	30		30
159	V20.ME	69.3	2.1	9	14.2	4.8	30.1		30.1
160	V20.FA	62.7	7.2	5.3	10.5	7.4	30.4		30.4
161	V20.FB	66.5	6.5	8.4	8.8	6.3	30		30
162	V20.FC	61.5	10.3	4.9	9.1	5.7	30.1		30
163	V20.FD	81.9	9.4	6.7	6.1	7.9	30		30.1
164	V20.FE	57.8	4.3	9.2	8	8.6	30.1		30.1
165	V21.MA	74	5.2	5	8.4	11.7	30.4		30.3
166	V21.MB	70.2	4.2	8.1	10.1	7.7	30		30.1
167	V21.MC	87.9	5.4	13.9	3.2	8.4	30.9		30.9
168	V21.MD	64.4	6.7	7.8	4	11.6	30		30.1
169	V21.ME	85.1	13.5	4.3	6.4	5.8	30		30
170	V21.FA	54.2	4.5	9.6	1.4	14.5	30		30
171	V21.FB	49.1	8.9	11	6.5	3.7	30.1		30.1
172	V21.FC	47.4	12.1	5.5	3.6	9.2	30.4		30.4
173	V21.FD	48.4	7.5	9.1	5.3	8.2	30.1		30.1
174	V21.FE	73.9	4.6	7.9	5.9	11.7	30		30.1
175	V22.MA	81.5	8	9.4	3.5	9.3	30		30.2
176	V22.MB	79.1	12.6	12.5	3.4	1.9	30.4		30.4
177	V22.MC	66.6	8.8	11.6	8	1.9	30.4		30.3
178	V22.MD	77.7	10.6	9.5	6	4.6	30.6		30.7
179	V22.ME	66.4	9.3	4.7	9.2	7.1	30.3		30.3
180	V22.FA	65.9	8.6	12	3.3	6.3	30.3		30.2
181	V22.FB	64.5	12.4	2	4.8	10.8	30		30
182	V22.FC	70.8	12.3	4.7	4.4	9.3	30.7		30.7
183	V22.FD	64.4	12.1	7.7	4.5	5.7	30		30
184	V22.FE	101.9	9.2	11.3	3.3	6.4	30.1		30.2
185	V23.MA	53.3	2.5	9	8.9	9.6	30		30
186	V23.MB	61.6	8.8	9.3	6.4	5.9	30.3		30.4
187	V23.MC	57.5	11.5	5.6	6.3	6.7	30		30.1
188	V23.MD	192.1	6.9	6.3	6.3	10.6	30		30.1
189	V23.ME	56	12	8.9	4.1	5.4	30.4		30.4
190	V23.FA	55.4	8.8	7.7	6.6	7	30		30.1
191	V23.FB	68.6	7.9	12.1	5.5	4.5	30		30
192	V23.FC	69.9	10	7.3	5.6	7.4	30.3		30.3
193	V23.FD	59.5	7.7	4.3	4.4	13.6	30.1		30
194	V23.FE	64	7.5	10.6	3.9	8.1	30.1		30.1
195	V24.MA	63.6	11.3	12.2	4.8	1.7	30.1		30
196	V24.MB	119.4	4.9	9.6	7.6	8	30.1		30.1
197	V24.MC	72.7	5.2	6.1	10.2	8.6	30		30.1
198	V24.MD	75.1	7.3	12.2	3.3	7.7	30.5		30.5
199	V24.ME	57.2	2.9	10.8	7.8	8.6	30.1		30.1
200	V24.FA	59.7	9.1	11.4	4.2	5.3	30		30
201	V24.FB	48.1	8.3	11	5.1	6	30.4		30.4
202	V24.FC	57.1	4.8	8.1	7.2	10	30.1		30.1
203	V24.FD	72.8	7.8	8.9	7.8	6	30.4		30.5
204	V24.FE	72.4	9	8.4	7.1	5.6	30.1		30.1
205	V25.MA	66.6	11.4	11.1	1.8	5.7	30.1		30
206	V25.MB	65.9	7.2	9.7	2.1	11.1	30.1		30.1
207	V25.MC	54.3	8.8	5.5	7.1	8.6	30		30
208	V25.MD	66.9	8.2	7.8	4.6	10	30.6		30.6
209	V25.ME	71	10.9	7	9.1	3.1	30.1		30.1
210	V25.FA	46.4	6.4	5.9	4.3	13.4	30.1		30
211	V25.FB	63	3.1	8.9	5.9	12.5	30.4		30.4
212	V25.FC	60.7	6	10	7.1	7.2	30.4		30.3
213	V25.FD	58.7	6.8	11	5.4	6.8	30.1		30
214	V25.FE	53.5	14.6	6.4	2.7	6.7	30.4		30.4
215	V26.MA	600	0	0	0	0	0		0
216	V26.MB	57.8	10.3	4.8	9.1	5.8	30		30
217	V26.MC	61	5	8.8	5.5	11	30.3		30.3
218	V26.MD	64.9	6.6	13	4.8	5.9	30.4		30.3
219	V26.ME	46.2	2.3	10.5	3.6	13.9	30.3		30.3
220	V26.FA	54.3	5.7	9.3	5.6	9.8	30.4		30.4
221	V26.FB	51.9	13.5	3.7	7.6	5.5	30.4		30.3
222	V26.FC	49.7	6.5	10.4	8.6	4.6	30.1		30.1
223	V26.FD	59.2	4.6	8.6	5.9	11	30		30.1
224	V26.FE	50.5	11.1	7.3	6.2	5.4	30		30
225	V27.MA	94.7	7.7	14.8	2.3	5.2	30		30
226	V27.MB	43.7	11	5.9	6	7.1	30		30
227	V27.MC	71.2	6	8.4	4.6	11	30		30
228	V27.MD	49.4	3.5	9.4	2.1	15.9	30.9		30.9
229	V27.ME	55.9	10.6	8.5	6.4	4.8	30.3		30.3
230	V27.FA	43.5	5.9	11.5	2.6	10.3	30.4		30.3
231	V27.FB	59.3	9.3	4	5.1	11.6	30		30
232	V27.FC	67.3	7.2	9	6.8	7.3	30.3		30.3
233	V27.FD	50.6	7.7	10	7.9	4.7	30.3		30.3
234	V27.FE	59.3	5.5	11.9	5.7	6.9	30		30
235	V28.MA	85	12.4	11.3	3.5	3.7	30.9		30.9
236	V28.MB	64.1	7.8	12.9	2.6	6.8	30		30.1
237	V28.MC	71.4	14.1	8.3	4	3.9	30.3		30.3
238	V28.MD	63.7	12.5	5	11.2	1.4	30.1		30.1
239	V28.ME	75.5	7.9	6.6	5.6	10	30.1		30.1
240	V28.FA	62.7	6.6	11.6	3.4	8.5	30		30.1
241	V28.FB	63.2	7.7	8.9	3.8	9.7	30		30.1
242	V28.FC	83.3	2.4	10.6	8.1	8.9	30		30
243	V28.FD	63	8.9	9.4	4.4	7.7	30.4		30.4
244	V28.FE	62.1	10	7.3	2.9	9.7	30		29.9

## Sheet: Ret-bottles
Test	Animal	Duration	Room/Top Right : time	Novel	Door/Top Left : time	Door/Bottom Left : time	All Objects : time
33	V07.MA	120.2	2.6	3.2	5.9	3.7	27.9		15.4
34	V07.MB	78.3	7.4	0.2	10.3	5.7	30.7		23.6
35	V07.MC	75.6	5.8	2.2	1.3	12.9	32.2		22.2
36	V07.MD	156.7	3.5	2	1.2	7.8	32.3		14.5
37	V07.ME	57.6	3.1	2.8	4.1	6.5	32		16.5
38	V07.FA	55.2	5.4	3.1	1.1	8.8	31.8		18.4
39	V07.FB	48.8	2.1	6.6	4.6	4.5	28.8		17.8
40	V07.FC	68.6	6	1.5	3.5	14.2	35.9		25.2
41	V07.FD	62.8	6.2	2.8	7	5.6	30.9		21.6
42	V08.MA	212.4	0.2	4.9	3	16.3	33.1		24.4
43	V08.MB	119	3.6	1.2	5.4	12.5	33		22.7
44	V08.MC	88.6	4	2.7	1.2	6.9	29.7		14.8
45	V08.MD	68	6.3	2.7	11.1	7.7	35.2		27.8
46	V08.ME	60.2	4	3.4	8	13.5	33.2		28.9
47	V08.FA	41	4.7	2.4	6.7	5.1	28.4		18.9
48	V08.FB	73.8	0.4	4.1	10.1	12.7	33		27.3
49	V08.FC	62.3	9.1	1.3	5.3	11.6	30.4		27.3
50	V08.FD	44.8	3.1	3.4	10.6	7.9	29.4		25
51	V08.FE	57.7	3.1	2.6	0.8	14.5	30.3		21
52	V09.MA	73	6.2	0.2	12.4	7.7	32.3		26.5
53	V09.MB	45.8	3.3	3.7	13.4	8.6	32.5		29
54	V09.MC	91.1	2.1	2	6.9	12.9	30.5		23.9
55	V09.MD	56	7.8	0	5.6	7.6	30.7		21
56	V09.ME	55.8	5.8	1.1	7	8.9	30.6		22.8
57	V10.MA	80.4	0.6	2.4	1.8	12.5	25.8		17.3
58	V10.MB	54.3	1.8	0.1	10	7.1	28.7		19
59	V10.MC	88.9	1.3	0	8.8	8.8	26.3		18.9
60	V10.MD	85.3	3	0	7.1	4.8	30.6		14.9
61	V10.ME	41.9	9	1.7	9.9	3	30		23.6
62	V10.FA	45	9	3.5	2.4	4.4	26.4		19.3
63	V10.FB	53.9	6.4	2	3.9	4.2	28.9		16.5
64	V10.FC	47.5	9.9	5.6	6.5	5.1	30.2		27.1
65	V10.FD	52.5	3.1	2.7	3.8	7.5	27.7		17.1
66	V10.FE	49.2	3.6	2.4	0.6	5.4	24.3		12
67	V11.MA	98.7	9.2	0.2	5.8	11.7	38.4		26.9
68	V11.MB	99.5	0.4	1.7	0.3	9.1	32.6		11.5
69	V11.MC	116.1	2.7	0	1	14	37.7		17.7
70	V11.MD	57.7	9.6	2.9	5.1	9.9	29.6		27.5
71	V11.ME	66.7	8.6	0	6.7	5	30.1		20.3
72	V11.FA	58.5	11.8	2.3	6.3	3.1	28.6		23.5
73	V11.FB	57.5	9.8	0.8	5.7	0.5	29.8		16.8
74	V11.FC	54.4	6.4	1.1	8.5	8.1	30.9		24.1
75	V11.FD	53.7	6.2	3.1	2.3	2	31.4		13.6
76	V11.FE	60.7	10.8	1.8	4.3	7.2	36.3		24.1
77	V12.MA	119.7	2.4	0	6.7	13	29.9		22.1
78	V12.MB	67	3.2	1.6	3.2	10.5	28.7		18.5
79	V12.MC	90.8	0.7	0	2.4	12.3	33.5		15.4
80	V12.MD	90.9	7.6	1.2	2.2	9	32.3		20
81	V12.ME	66.5	0.6	2.3	5.1	10.3	32.7		18.3
82	V12.FA	77.1	4.8	1.6	2.9	5.8	31.2		15.1
83	V12.FB	76.7	4	0.7	7.7	8.6	27.8		21
84	V12.FC	58.2	5.9	3.2	6.5	5.6	30.4		21.2
85	V12.FD	68.1	3.4	3.4	2.3	5	28.4		14.1
86	V12.FE	65.3	11.7	1.8	1.7	2.8	31.2		18
95	V13.MA	113.2	3.5	2.9	12.3	1.1	30.3		19.8
96	V13.MB	108.5	5.3	2.4	3.8	4.7	26.6		16.2
97	V13.MC	103	2.6	4.8	5.4	6.7	28.6		19.5
98	V13.MD	59.9	3.7	3.4	7.1	6.2	26.1		20.4
99	V13.ME	50.5	4.7	2.8	2.6	4	26.2		14.1
100	V13.FA	54.6	5.2	4.8	7.7	2.8	28.4		20.5
101	V13.FB	55.9	3.7	0	3.9	4.7	29.3		12.3
102	V13.FC	56.5	8.5	2	4.9	10.7	29.4		26.1
103	V13.FD	51.5	2.2	2.3	5.7	5.8	26.7		16
104	V13.FE	39.1	6.6	1.9	4.7	4.4	27		17.6
105	V14.MA	179.7	4.2	2.2	0	1.4	41		7.8
106	V14.MB	124.1	4.3	2.9	4.2	6.2	30.7		17.6
107	V14.MC	88.5	6.7	1.3	4.3	8.6	30.2		20.9
108	V14.MD	84	9.2	0	9.4	1.6	31.1		20.2
109	V14.ME	71.8	1.3	1.5	8.7	3.9	28.8		15.4
110	V14.FA	64.5	6.4	1	5.4	7.5	29.6		20.3
111	V14.FB	92.8	3	0	6	12.8	31.2		21.8
112	V14.FC	80.5	6.1	0	7.6	15.1	31		28.8
113	V14.FD	81	10	0	7.1	6	29.7		23.1
114	V14.FE	64.1	4.6	0	7.2	8.6	29.9		20.4
115	V15.MA	56.2	6.8	7.4	7.6	4	28		25.8
116	V15.MB	60.3	4.2	0.9	9.4	5.8	28.9		20.3
117	V15.MC	67	12	0.7	5.3	1.9	26.9		19.9
118	V15.MD	64.5	10.6	2	9.1	7.4	37.1		29.1
119	V15.ME	44.8	10.5	3.3	9.4	1.7	30.5		24.9
120	V15.FA	52.4	8.2	5.9	1.4	4.5	30.9		20
121	V15.FB	45.2	0.2	0.4	9.6	7.9	26.4		18.1
122	V15.FC	71.4	12.3	1.9	3.6	5.8	30.1		23.6
123	V15.FD	48.6	5.4	2.5	3.2	6.5	25.4		17.6
124	V15.FE	64	9.4	1.5	8.1	5.8	29.5		24.8
125	V16.MA	64.1	13	2	3.4	6.2	29.5		24.6
126	V16.MB	34.3	5.5	0	5.4	7.4	24.1		18.3
127	V16.MC	60	3.3	0	7.1	7.6	25.8		18
128	V16.MD	46.6	3.7	2.6	4.6	4.5	19.9		15.4
129	V16.ME	58	4.2	1.8	5	8.5	29.9		19.5
130	V16.FA	39	0.5	0.9	0	13.1	28		14.5
131	V16.FB	55.5	3.4	2.8	2.9	4	29.2		13.1
132	V16.FC	50.7	3.1	0.6	4.4	9.4	28.8		17.5
133	V16.FD	50.6	5.3	2.3	5.3	6.5	29		19.4
134	V16.FE	58.1	8	3.7	7.3	2.9	33.6		21.9
135	V17.MA	56.8	3.4	0.8	7	8.3	28.8		19.5
136	V17.MF	89.8	1.8	0.4	12.7	3.1	29.6		18
137	V17.MC	59.6	6.3	3.6	4.7	4.2	29.2		18.8
138	V17.MD	54.1	4.6	0.1	4.7	7.3	28.6		16.7
139	V17.ME	51.2	5.4	0	8.8	9.5	30.4		23.7
140	V17.FA	64	4.2	2.4	3.6	7.4	28.2		17.6
141	V17.FF	40.3	4.3	3.3	4.6	2.5	27.3		14.7
142	V17.FC	53.3	1.2	3.6	6.1	5.3	29.3		16.2
143	V17.FD	57.7	2.9	3.9	6.6	3.8	26.1		17.2
144	V17.FE	54.9	11.5	4.6	3	2.5	29.5		21.6
145	V18.MA	68.5	4.3	3.6	1.9	6.4	30.3		16.2
146	V18.MB	52.7	5.5	5.2	4.2	5.3	33.2		20.2
147	V18.MD	43.2	8.6	3.7	3.9	4	30.1		20.2
148	V18.FA	57.3	4.7	7.8	1	3.5	30.2		17
149	V18.FB	39.7	4.3	3.7	3.5	5.5	27.8		17
150	V18.FC	55.3	6.7	4	2	6.9	28		19.6
151	V18.FD	55.3	8.6	4	3.6	0.2	30.4		16.4
152	V18.FE	52.4	3.6	5.6	2.4	2.9	29.9		14.5
153	V19.MA	75.9	0.2	0	3.7	8.3	28.4		12.2
154	V19.MB	53.9	3.8	1	6	4.4	29.7		15.2
155	V19.MC	60.6	5.4	1.6	8.8	4.7	28.6		20.5
156	V19.MD	60	0.6	0	12.8	4.6	30		18
157	V19.ME	59.4	1.6	0.9	8.9	2.2	27		13.6
158	V19.FA	69.6	4.8	2.3	6.6	6.7	29.5		20.4
159	V19.FB	53.2	4	4.2	9.7	5.2	29.1		23.1
160	V19.FC	52.9	1.8	2.4	1.5	4	30.6		9.7
161	V19.FD	53	4	0	2.8	3.4	30.1		10.2
162	V19.FE	61.8	7.8	0	7	8.6	29.9		23.4
163	V20.MA	30.4	2.6	2.9	0	2.4	14.5		7.9
164	V20.MB	30.4	6	1.3	2.4	2.1	17.7		11.8
165	V20.MC	238.5	34	22.7	31.5	20.5	131.7		108.7
166	V20.MD	30.3	1.5	1.2	1.3	3.4	12.3		7.4
167	V20.ME	30.4	0	0	0	2.7	11		2.7
168	V20.FA	30.3	2.6	1.7	2.5	5.5	16.7		12.3
169	V20.FB	30	0.8	2.4	3.7	0.4	17.2		7.3
170	V20.FC	30.1	4	1.6	2.9	1.5	17.7		10
171	V20.FD	30.1	6.2	0	2.9	6.7	18.8		15.8
172	V20.FE	30.1	3.3	5.9	0	0.7	18.2		9.9
173	V21.MA	30.1	0.7	0	0.8	0	3.9		1.5
2	V21.MB	78.4	2.1	23	2.3	3	30.4		30.4
3	V21.MC	45.3	5.1	7.5	13.2	4.5	30.3		30.3
4	V21.MD	55.9	4.1	19.4	5.6	0.9	30		30
5	V21.ME	65.9	12	6.6	6.3	5.2	30		30.1
6	V21.FA	48	9.2	9.8	6.4	4.7	30		30.1
7	V21.FB	56	7.6	11.2	7.5	3.7	30		30
8	V21.FC	39	5.1	10	4.7	10.6	30.3		30.4
9	V21.FD	40.5	2.9	15.6	4.3	7.3	30		30.1
10	V21.FE	54.7	0.4	16.6	4.1	8.9	30		30
11	V22.MA	78.4	0.4	14.4	6.6	8.7	30		30.1
12	V22.MB	80.5	5.2	12.2	7.3	5.3	30.1		30
13	V22.MC	57.1	3.6	15.4	2.3	9	30.3		30.3
14	V22.MD	99.3	3.3	12.7	4.9	9.2	30.1		30.1
15	V22.ME	51.8	4.2	18.3	4.3	3.6	30.4		30.4
16	V22.FA	69.3	6.4	12.3	1.9	9.5	30		30.1
17	V22.FB	61.2	11	11.2	2.9	5	30		30.1
18	V22.FC	86.5	2.9	17	4.7	5.5	30.1		30.1
19	V22.FD	91.3	6.5	5.8	8.9	8.8	30.1		30
20	V22.FE	58.5	0	18.4	4.2	7.9	30.5		30.5
21	V23.MA	57.4	3.5	7	3.1	17.2	30.8		30.8
22	V23.MB	70.9	4	5.1	6.8	14.1	30		30
23	V23.MC	71.3	2.9	4.9	5.9	16.6	30.3		30.3
24	V23.MD	195.3	2.6	13.3	12.6	1.5	30.1		30
25	V23.ME	65.5	1.3	11.1	4.3	13.7	30.3		30.4
26	V23.FA	56.4	5.8	8.7	5.6	10.3	30.3		30.4
27	V23.FB	48.9	5.1	17.8	4.3	3.2	30.3		30.4
28	V23.FC	59.9	4	7.8	8.6	10.2	30.5		30.6
29	V23.FD	46.7	4.7	14.4	1.2	9.7	30		30
30	V23.FE	53.9	6.8	8.2	4.3	10.8	30		30.1
31	V24.MA	106.3	7.3	14.7	0.7	7.5	30.1		30.2
32	V24.MB	136.2	4	10.3	1.2	14.5	30.1		30
33	V24.MC	81.5	6.3	9	3.8	11	30.1		30.1
34	V24.MD	121.8	3.6	11.7	7.7	7.4	30.3		30.4
35	V24.ME	66.7	8.5	11.5	3.8	6.2	30.1		30
36	V24.FA	58.2	11	11.5	0.4	7.1	30.1		30
37	V24.FB	58.3	3	14.8	4.6	7.8	30.1		30.2
38	V24.FC	55.2	1.6	12.8	6.8	8.8	30		30
39	V24.FD	82.6	8.6	9.3	3.3	8.9	30.1		30.1
40	V24.FE	55.3	3.5	16.2	1.8	8.8	30.4		30.3
41	V25.MA	94.8	4.4	14.3	7.3	4	30.1		30
42	V25.MB	48.3	3.8	3.8	13.5	9.4	30.5		30.5
43	V25.MC	51.7	1.7	3.6	17.5	7.3	30.1		30.1
44	V25.MD	46.7	2.7	16.6	7.6	3.1	30.1		30
45	V25.ME	72.7	2	9.8	10.1	8.2	30.1		30.1
46	V25.FA	58.4	6.2	14.1	4.2	5.8	30.4		30.3
47	V25.FB	40.5	4.2	18	3.2	4.6	30.1		30
48	V25.FC	60.8	0.1	12.8	3.8	13.8	30.5		30.5
49	V25.FD	63.1	8.8	13.4	3.7	4.2	30		30.1
50	V25.FE	62.4	5.6	14.5	4.1	5.8	30.1		30
51	V26.MA	52.2	2	11.2	5.2	11.7	30		30.1
52	V26.MB	92.4	7.1	8.3	4.5	10.1	30		30
53	V26.MC	43.8	5.5	10.2	9.3	5.3	30.3		30.3
54	V26.MD	58.8	2.3	17.7	0	10	30		30
55	V26.ME	60.4	5.2	13.7	4.9	6.8	30.6		30.6
56	V26.FA	45.7	2.4	13.7	6	7.9	30.1		30
57	V26.FB	45.6	2.5	13.9	6.7	7.6	30.6		30.7
58	V26.FC	59.7	1.2	18.8	5.1	5	30		30.1
59	V26.FD	58.4	2.8	14.2	6	7.4	30.4		30.4
60	V26.FE	44.5	8.6	17.6	1.6	2.9	30.6		30.7
61	V27.MA	77	6.9	9.6	7.7	5.8	30		30
62	V27.MB	78.1	7.5	5.1	8.7	8.8	30.1		30.1
63	V27.MC	52.8	0	21.8	3.1	5.1	30		30
64	V27.MD	53.6	6.6	13.1	6.2	4.1	30		30
65	V27.ME	54	1.8	20.6	2.6	5	30		30
66	V27.FA	53.2	6.2	15.8	7.9	0.4	30.4		30.3
67	V27.FB	57	6.1	16.9	2.9	4.2	30		30.1
68	V27.FC	44.9	3.7	20	0	6.3	30		30
69	V27.FD	69.4	1.8	21.5	2.3	4.4	30.1		30
70	V27.FE	53	0.8	21.8	2.6	5.2	30.4		30.4
71	V28.MA	111.2	2.7	12.3	2.3	12.8	30.1		30.1
72	V28.MB	71.5	2.2	8.8	13.9	5.1	30.1		30
73	V28.MC	73.8	4.2	14.6	0.4	10.9	30		30.1
74	V28.MD	64.1	6.4	10.2	9.6	3.9	30		30.1
75	V28.ME	47.1	9.7	12.1	3.9	4.3	30		30
76	V28.FA	49.2	4.5	7.3	5.4	12.8	30		30
77	V28.FB	52.7	3.9	10.6	6.5	9	30		30
78	V28.FC	52.6	7.1	13.9	2.8	6.9	30.6		30.7
79	V28.FD	99.9	5.9	12.2	7.8	4.5	30.3		30.4
80	V28.FE	52.2	3.4	21.5	1.3	4.2	30.4		30.4

## Sheet: reRET_V07-21
Test	Animal	Reason ended	Duration	1 : time	2 : time	3 : time	Novel : time	All Objects : time
1	V07.MA	End Test	117.3	6.3	8.1	6.9	8.7	30.1		1	DOOR/TOP LEFT
2	V07.MB	End Test	75.3	7.6	5.9	9.8	6.7	30.1		2	ROOM/TOP RIGHT
3	V07.MC	End Test	63.9	1.5	6.1	10	12.5	30		3	DOOR/BOTTOM LEFT
4	V07.MD	End Test	111.6	1.7	4.7	6.9	16.8	30		NOVEL	ROOM/BOTTOM RIGHT
5	V07.ME	End Test	56.4	3.1	2.3	6.6	18.5	30.5		V7-V21.MA ONLY
6	V07.FA	End Test	52.7	1.3	5.7	5.7	17.7	30.4		When I went to go rescore the rest of V21+, the video files were different so the apparatus wouldn't align and I would have had to make a new file anyways, so use the originally scores data for these rats
7	V07.FB	End Test	40.3	6.4	2.3	5.5	15.8	30
8	V07.FC	End Test	55.2	1.5	6.5	11.3	11.2	30.5
9	V07.FD	End Test	60.4	8.4	4.2	5	12.4	30
10	V08.MA	End Test	200.8	3.8	1.3	17.1	8.2	30.4
11	V08.MB	End of video file	118.5	2.5	3.9	13.7	9.5	29.5
12	V08.MC	End Test	85.4	1.3	2.9	9.2	16.7	30
13	V08.MD	End Test	43.2	10.1	7.4	7.4	5.1	30
14	V08.ME	End Test	48	6.2	4	11	8.8	30
15	V08.FA	End Test	37.1	6.9	4.5	7.1	11.6	30
16	V08.FB	End Test	64.8	10.8	0.3	7.2	11.7	30
17	V08.FC	End Test	54.8	6.1	5.9	15	3.3	30.3
18	V08.FD	End Test	44.4	10.1	2.9	9.4	8.2	30.7
19	V08.FE	End Test	52.8	0.9	3.1	11.9	14.3	30.1
20	V09.MA	End Test	54.2	8	5.9	7.3	8.9	30
21	V09.MB	End Test	40.1	12.9	0.9	9.2	7.4	30.4
22	V09.MC	End Test	83.1	6.7	2.3	12	9	30
23	V09.MD	End Test	54.5	4.7	8.3	6.8	10.3	30
24	V09.ME	End Test	49.5	9.4	7.3	4	9.9	30.6
25	V10.MA	End Test	76	3.5	0.9	19.2	6.4	30
26	V10.MB	End Test	48.5	10.6	0	10.3	9.6	30.5
27	V10.MC	End Test	88.9	7.6	1.1	10.5	11.7	31
28	V10.MD	End Test	82	7.2	3.2	5.4	14.2	30
29	V10.ME	End of video file	42.8	9.9	9.9	2.7	8.1	30.6
30	V10.FA	End Test	42.8	2.7	7.7	5.9	13.9	30.3
31	V10.FB	End Test	49.3	5	5.2	6.3	13.6	30
32	V10.FC	End Test	41.8	5.5	6.5	8.6	9.5	30.1
33	V10.FD	End Test	43	3.9	2.6	14.9	8.7	30
34	V10.FE	End Test	46.7	0.9	3.5	11.6	14	30
35	V11.MA	End Test	83.1	6.8	9.5	2.9	11.3	30.6
36	V11.MB	End Test	97.2	0.3	0.2	5.9	23.7	30
37	V11.MC	End Test	99.3	2.3	0.5	6.8	20.5	30.1
38	V11.MD	End Test	50.9	5.7	7.8	11.7	5.2	30.4
39	V11.ME	End Test	43.7	9.1	9.3	3.9	8.3	30.6
40	V11.FA	End Test	49.8	4.8	10.8	3.3	11.9	30.9
41	V11.FB	End Test	55.5	6.3	8.7	0.7	14.3	30.1
42	V11.FC	End Test	45.2	9.1	6	9	6	30
43	V11.FD	End of video file	54	3.7	3.6	2.1	20.4	29.8
44	V11.FE	End Test	50.7	2.9	5.2	8.7	13.2	30.1
45	V12.MA	End Test	101.1	7.9	3	8.3	10.9	30
46	V12.MB	End of video file	67.1	3.2	4.8	5.8	15	28.8
47	V12.MC	End Test	77.8	0	0.2	10.2	19.7	30.1
48	V12.MD	End Test	80.2	2.3	5.1	7.6	15.9	30.8
49	V12.ME	End Test	66	4.4	0	10.2	15.8	30.4
50	V12.FA	End Test	63.1	2.7	5.3	6.5	15.4	30
51	V12.FB	End Test	63.1	5.4	3.9	10.9	10.3	30.5
52	V12.FC	End Test	57.4	6.1	5.7	5.9	12.4	30.1
53	V12.FD	End of video file	113.2	9.1	3.8	1.9	13.5	28.3
54	V12.FE	End Test	101.7	3.3	5.5	8.4	12.9	30.1
55	V13.MA	End of video file	103.2	5.4	2.5	7.1	14.2	29.2
56	V13.MB	End Test	99.9	4.9	5.4	8.3	11.4	30
57	V13.MC	End Test	100.1	6.4	3.2	4.1	16.3	30
58	V13.MD	End Test	55	6.2	3	9.9	11	30.1
59	V13.ME	End Test	49.8	2.9	4.4	8	15.1	30.4
60	V13.FA	End Test	51.7	7.2	6.2	4.7	12	30.1
61	V13.FB	End Test	55.7	3.8	1.4	7.8	17.1	30.1
62	V13.FC	End Test	49.1	7	9.8	7.2	6.1	30
63	V13.FD	End Test	49.7	6.5	2.3	8.2	13	30
64	V13.FE	End Test	37.4	5.2	6.4	6.3	12.7	30.6
65	V14.MA	End Test	87.4	0	9	0	33.9	42.9
66	V14.MB	End Test	103	2.7	4.9	14.5	7.9	30
67	V14.MC	End Test	85.5	1.7	6.8	7.4	14.5	30.4
68	V14.MD	End of video file	84.1	7.1	5.8	2.1	13.3	28.3
69	V14.ME	End of video file	71.9	8.1	2.5	6.9	12.6	30.1
70	V14.FA	End Test	62.7	4.1	6.7	8.2	11.5	30.5
71	V14.FB	End Test	91.9	4.5	2.3	13.9	9.4	30
72	V14.FC	End Test	67.8	5.9	7.4	14.8	2.4	30.5
73	V14.FD	End Test	73.5	5.7	12.5	5.1	6.7	30.1
74	V14.FE	End Test	61.5	6.2	3.9	10.7	9.3	30
75	V15.MA	End Test	56.3	7	5.1	9.3	9.1	30.5
76	V15.MB	End Test	51	8.9	2.5	7.9	11.2	30.5
77	V15.MC	End Test	60.2	7.4	8.6	4.3	9.8	30
78	V15.MD	End Test	49.5	9.6	2.7	8.5	10.4	31.2
79	V15.ME	End Test	38.8	5.2	9.8	5.7	9.3	30
80	V15.FA	End of video file	52.8	1.3	7.7	5.1	13.1	27.3
81	V15.FB	End of video file	45.4	4	0.2	13.7	9.9	27.7
82	V15.FC	End of video file	71.6	2.3	11.1	7.6	8.5	29.5
83	V15.FD	End Test	48	3.1	5.2	12.1	9.7	30
84	V15.FE	End Test	60.3	7.5	8.8	5.1	8.7	30
85	V16.MA	End Test	63.7	2.6	12.3	7.1	8.1	30
86	V16.MB	End of video file	35	5.3	5.4	13.6	6.5	30.9
87	V16.MC	End Test	56.6	6	3.2	10.8	10	30
88	V16.MD	End Test	44.2	5	3.7	14.2	7.4	30.3
89	V16.ME	End Test	57.4	5	3.6	9.6	12.5	30.6
90	V16.FA	End Test	37.6	0	0.3	16.5	13.2	30.1
91	V16.FB	End Test	42.2	3.3	17	0	10.1	30.4
92	V16.FC	End Test	43.6	2.1	10.3	3.6	14.6	30.5
93	V16.FD	End Test	49.1	5.1	11.2	4.4	9.4	30.1
94	V16.FE	End Test	54.7	7.7	12.1	5.5	5.2	30.6
95	V17.MA	End Test	53.5	3	8.8	6.9	11.3	30.1
96	V17.MF	End Test	79.1	4.3	12.1	9.2	4.4	30
97	V17.MC	End Test	53.1	6	15.5	7	1.5	30
98	V17.MD	End Test	53.4	4.3	13.8	3.6	8.7	30.4
99	V17.ME	End Test	51.2	4.4	7.5	8.9	9.2	30
100	V17.FA	End Test	49.7	4.7	11.4	6.3	7.7	30.1
101	V17.FF	End Test	38.8	3.9	17.4	4.5	4.9	30.6
102	V17.FC	End Test	41.3	1.1	14.2	4.4	10.4	30.1
103	V17.FD	End of video file	58.6	2.7	11.5	6.3	6.2	26.8
104	V17.FE	End Test	52.6	9.5	14.4	3	3.7	30.6
105	V18.MA	End Test	58.4	0	17	1.7	11.3	30
106	V18.MB	End Test	47.2	4.5	20.1	1	4.5	30
107	V18.MD	End Test	41.9	6.1	14	3.9	6.1	30.1
108	V18.FA	End of video file	57.3	4.1	22	0.5	0.9	27.5
109	V18.FB	End of video file	39.7	3.9	15.1	3.1	4.6	26.8
110	V18.FC	End Test	54.8	6.5	12.5	1.6	9.4	30
111	V18.FD	End Test	55	8	18.6	3.1	0.3	30
112	V18.FE	End of video file	52.7	3.3	22.3	2.1	2.3	30
113	V19.MA	End of video file	76	0.3	18.8	1.9	8.3	29.3
114	V19.MB	End Test	50.4	4	14.2	7.6	4.2	30
115	V19.MC	End Test	51.3	4.9	12.1	3.7	9.3	30
116	V19.MD	End Test	53.5	0.6	11.9	10.7	6.8	30
117	V19.ME	End Test	57.4	1.7	13.8	7.1	7.4	30
118	V19.FA	End Test	58.5	4.2	12.8	5.7	7.3	30
119	V19.FB	End Test	47	4.6	9.3	10.3	5.8	30.1
120	V19.FC	End Test	53.2	2	24.6	1.4	2.1	30
121	V19.FD	End Test	50.1	4.5	19.2	3.6	2.8	30.1
122	V19.FE	End Test	60.7	7.5	9.2	5.5	8.2	30.3
123	V20.MA	End of video file	33.8	6.1	9.9	1.9	2.4	20.2
124	V20.MB	End of video file	30.4	3.9	8	2.6	2.2	16.6
125	V20.MC	End Test	41.2	13.9	9.2	4.5	2.5	30
126	V20.MD	End of video file	30	1.6	9.1	4.4	2	17.1
127	V20.ME	End of video file	30.4	0	6.8	0	2.7	9.5
128	V20.FA	End of video file	30.2	3.2	6.4	3	6	18.5
129	V20.FB	End of video file	30.1	1	12.7	4.4	0.5	18.6
130	V20.FC	End of video file	30.1	3.7	9.3	3.3	1.5	17.8
131	V20.FD	End of video file	30.1	5.9	3.8	3.1	6.4	19.3
132	V20.FE	End of video file	30.1	1	16.6	0	0.7	18.3
133	V21.MA	End of video file	29.7	0.5	2.1	1.7	0	4.3

## Sheet: Combined
Test	Animal	Reason ended	Duration	1	2	3	Novel	All
1	V07.MA	End Test	117.3	6.3	8.1	6.9	8.7	30.1
2	V07.MB	End Test	75.3	7.6	5.9	9.8	6.7	30.1
3	V07.MC	End Test	63.9	1.5	6.1	10	12.5	30
4	V07.MD	End Test	111.6	1.7	4.7	6.9	16.8	30
5	V07.ME	End Test	56.4	3.1	2.3	6.6	18.5	30.5
6	V07.FA	End Test	52.7	1.3	5.7	5.7	17.7	30.4
7	V07.FB	End Test	40.3	6.4	2.3	5.5	15.8	30
8	V07.FC	End Test	55.2	1.5	6.5	11.3	11.2	30.5
9	V07.FD	End Test	60.4	8.4	4.2	5	12.4	30
10	V08.MA	End Test	200.8	3.8	1.3	17.1	8.2	30.4
11	V08.MB	End of video file	118.5	2.5	3.9	13.7	9.5	29.5
12	V08.MC	End Test	85.4	1.3	2.9	9.2	16.7	30
13	V08.MD	End Test	43.2	10.1	7.4	7.4	5.1	30
14	V08.ME	End Test	48	6.2	4	11	8.8	30
15	V08.FA	End Test	37.1	6.9	4.5	7.1	11.6	30
16	V08.FB	End Test	64.8	10.8	0.3	7.2	11.7	30
17	V08.FC	End Test	54.8	6.1	5.9	15	3.3	30.3
18	V08.FD	End Test	44.4	10.1	2.9	9.4	8.2	30.7
19	V08.FE	End Test	52.8	0.9	3.1	11.9	14.3	30.1
20	V09.MA	End Test	54.2	8	5.9	7.3	8.9	30
21	V09.MB	End Test	40.1	12.9	0.9	9.2	7.4	30.4
22	V09.MC	End Test	83.1	6.7	2.3	12	9	30
23	V09.MD	End Test	54.5	4.7	8.3	6.8	10.3	30
24	V09.ME	End Test	49.5	9.4	7.3	4	9.9	30.6
25	V10.MA	End Test	76	3.5	0.9	19.2	6.4	30
26	V10.MB	End Test	48.5	10.6	0	10.3	9.6	30.5
27	V10.MC	End Test	88.9	7.6	1.1	10.5	11.7	31
28	V10.MD	End Test	82	7.2	3.2	5.4	14.2	30
29	V10.ME	End of video file	42.8	9.9	9.9	2.7	8.1	30.6
30	V10.FA	End Test	42.8	2.7	7.7	5.9	13.9	30.3
31	V10.FB	End Test	49.3	5	5.2	6.3	13.6	30
32	V10.FC	End Test	41.8	5.5	6.5	8.6	9.5	30.1
33	V10.FD	End Test	43	3.9	2.6	14.9	8.7	30
34	V10.FE	End Test	46.7	0.9	3.5	11.6	14	30
35	V11.MA	End Test	83.1	6.8	9.5	2.9	11.3	30.6
36	V11.MB	End Test	97.2	0.3	0.2	5.9	23.7	30
37	V11.MC	End Test	99.3	2.3	0.5	6.8	20.5	30.1
38	V11.MD	End Test	50.9	5.7	7.8	11.7	5.2	30.4
39	V11.ME	End Test	43.7	9.1	9.3	3.9	8.3	30.6
40	V11.FA	End Test	49.8	4.8	10.8	3.3	11.9	30.9
41	V11.FB	End Test	55.5	6.3	8.7	0.7	14.3	30.1
42	V11.FC	End Test	45.2	9.1	6	9	6	30
43	V11.FD	End of video file	54	3.7	3.6	2.1	20.4	29.8
44	V11.FE	End Test	50.7	2.9	5.2	8.7	13.2	30.1
45	V12.MA	End Test	101.1	7.9	3	8.3	10.9	30
46	V12.MB	End of video file	67.1	3.2	4.8	5.8	15	28.8
47	V12.MC	End Test	77.8	0	0.2	10.2	19.7	30.1
48	V12.MD	End Test	80.2	2.3	5.1	7.6	15.9	30.8
49	V12.ME	End Test	66	4.4	0	10.2	15.8	30.4
50	V12.FA	End Test	63.1	2.7	5.3	6.5	15.4	30
51	V12.FB	End Test	63.1	5.4	3.9	10.9	10.3	30.5
52	V12.FC	End Test	57.4	6.1	5.7	5.9	12.4	30.1
53	V12.FD	End of video file	113.2	9.1	3.8	1.9	13.5	28.3
54	V12.FE	End Test	101.7	3.3	5.5	8.4	12.9	30.1
55	V13.MA	End of video file	103.2	5.4	2.5	7.1	14.2	29.2
56	V13.MB	End Test	99.9	4.9	5.4	8.3	11.4	30
57	V13.MC	End Test	100.1	6.4	3.2	4.1	16.3	30
58	V13.MD	End Test	55	6.2	3	9.9	11	30.1
59	V13.ME	End Test	49.8	2.9	4.4	8	15.1	30.4
60	V13.FA	End Test	51.7	7.2	6.2	4.7	12	30.1
61	V13.FB	End Test	55.7	3.8	1.4	7.8	17.1	30.1
62	V13.FC	End Test	49.1	7	9.8	7.2	6.1	30
63	V13.FD	End Test	49.7	6.5	2.3	8.2	13	30
64	V13.FE	End Test	37.4	5.2	6.4	6.3	12.7	30.6
65	V14.MA	End Test	87.4	0	9	0	33.9	42.9
66	V14.MB	End Test	103	2.7	4.9	14.5	7.9	30
67	V14.MC	End Test	85.5	1.7	6.8	7.4	14.5	30.4
68	V14.MD	End of video file	84.1	7.1	5.8	2.1	13.3	28.3
69	V14.ME	End of video file	71.9	8.1	2.5	6.9	12.6	30.1
70	V14.FA	End Test	62.7	4.1	6.7	8.2	11.5	30.5
71	V14.FB	End Test	91.9	4.5	2.3	13.9	9.4	30
72	V14.FC	End Test	67.8	5.9	7.4	14.8	2.4	30.5
73	V14.FD	End Test	73.5	5.7	12.5	5.1	6.7	30.1
74	V14.FE	End Test	61.5	6.2	3.9	10.7	9.3	30
75	V15.MA	End Test	56.3	7	5.1	9.3	9.1	30.5
76	V15.MB	End Test	51	8.9	2.5	7.9	11.2	30.5
77	V15.MC	End Test	60.2	7.4	8.6	4.3	9.8	30
78	V15.MD	End Test	49.5	9.6	2.7	8.5	10.4	31.2
79	V15.ME	End Test	38.8	5.2	9.8	5.7	9.3	30
80	V15.FA	End of video file	52.8	1.3	7.7	5.1	13.1	27.3
81	V15.FB	End of video file	45.4	4	0.2	13.7	9.9	27.7
82	V15.FC	End of video file	71.6	2.3	11.1	7.6	8.5	29.5
83	V15.FD	End Test	48	3.1	5.2	12.1	9.7	30
84	V15.FE	End Test	60.3	7.5	8.8	5.1	8.7	30
85	V16.MA	End Test	63.7	2.6	12.3	7.1	8.1	30
86	V16.MB	End of video file	35	5.3	5.4	13.6	6.5	30.9
87	V16.MC	End Test	56.6	6	3.2	10.8	10	30
88	V16.MD	End Test	44.2	5	3.7	14.2	7.4	30.3
89	V16.ME	End Test	57.4	5	3.6	9.6	12.5	30.6
90	V16.FA	End Test	37.6	0	0.3	16.5	13.2	30.1
91	V16.FB	End Test	42.2	3.3	17	0	10.1	30.4
92	V16.FC	End Test	43.6	2.1	10.3	3.6	14.6	30.5
93	V16.FD	End Test	49.1	5.1	11.2	4.4	9.4	30.1
94	V16.FE	End Test	54.7	7.7	12.1	5.5	5.2	30.6
95	V17.MA	End Test	53.5	3	8.8	6.9	11.3	30.1
96	V17.MF	End Test	79.1	4.3	12.1	9.2	4.4	30
97	V17.MC	End Test	53.1	6	15.5	7	1.5	30
98	V17.MD	End Test	53.4	4.3	13.8	3.6	8.7	30.4
99	V17.ME	End Test	51.2	4.4	7.5	8.9	9.2	30
100	V17.FA	End Test	49.7	4.7	11.4	6.3	7.7	30.1
101	V17.FF	End Test	38.8	3.9	17.4	4.5	4.9	30.6
102	V17.FC	End Test	41.3	1.1	14.2	4.4	10.4	30.1
103	V17.FD	End of video file	58.6	2.7	11.5	6.3	6.2	26.8
104	V17.FE	End Test	52.6	9.5	14.4	3	3.7	30.6
105	V18.MA	End Test	58.4	0	17	1.7	11.3	30
106	V18.MB	End Test	47.2	4.5	20.1	1	4.5	30
107	V18.MD	End Test	41.9	6.1	14	3.9	6.1	30.1
108	V18.FA	End of video file	57.3	4.1	22	0.5	0.9	27.5
109	V18.FB	End of video file	39.7	3.9	15.1	3.1	4.6	26.8
110	V18.FC	End Test	54.8	6.5	12.5	1.6	9.4	30
111	V18.FD	End Test	55	8	18.6	3.1	0.3	30
112	V18.FE	End of video file	52.7	3.3	22.3	2.1	2.3	30
113	V19.MA	End of video file	76	0.3	18.8	1.9	8.3	29.3
114	V19.MB	End Test	50.4	4	14.2	7.6	4.2	30
115	V19.MC	End Test	51.3	4.9	12.1	3.7	9.3	30
116	V19.MD	End Test	53.5	0.6	11.9	10.7	6.8	30
117	V19.ME	End Test	57.4	1.7	13.8	7.1	7.4	30
118	V19.FA	End Test	58.5	4.2	12.8	5.7	7.3	30
119	V19.FB	End Test	47	4.6	9.3	10.3	5.8	30.1
120	V19.FC	End Test	53.2	2	24.6	1.4	2.1	30
121	V19.FD	End Test	50.1	4.5	19.2	3.6	2.8	30.1
122	V19.FE	End Test	60.7	7.5	9.2	5.5	8.2	30.3
123	V20.MA	End of video file	33.8	6.1	9.9	1.9	2.4	20.2
124	V20.MB	End of video file	30.4	3.9	8	2.6	2.2	16.6
125	V20.MC	End Test	41.2	13.9	9.2	4.5	2.5	30
126	V20.MD	End of video file	30	1.6	9.1	4.4	2	17.1
127	V20.ME	End of video file	30.4	0	6.8	0	2.7	9.5
128	V20.FA	End of video file	30.2	3.2	6.4	3	6	18.5
129	V20.FB	End of video file	30.1	1	12.7	4.4	0.5	18.6
130	V20.FC	End of video file	30.1	3.7	9.3	3.3	1.5	17.8
131	V20.FD	End of video file	30.1	5.9	3.8	3.1	6.4	19.3
132	V20.FE	End of video file	30.1	1	16.6	0	0.7	18.3
133	V21.MA	End of video file	29.7	0.5	2.1	1.7	0	4.3
2	V21.MB	.	78.4	2.3	2.1	3	23	30.4
3	V21.MC	.	45.3	13.2	5.1	4.5	7.5	30.3
4	V21.MD	.	55.9	5.6	4.1	0.9	19.4	30
5	V21.ME	.	65.9	6.3	12	5.2	6.6	30
6	V21.FA	.	48	6.4	9.2	4.7	9.8	30
7	V21.FB	.	56	7.5	7.6	3.7	11.2	30
8	V21.FC	.	39	4.7	5.1	10.6	10	30.3
9	V21.FD	.	40.5	4.3	2.9	7.3	15.6	30
10	V21.FE	.	54.7	4.1	0.4	8.9	16.6	30
11	V22.MA	.	78.4	6.6	0.4	8.7	14.4	30
12	V22.MB	.	80.5	7.3	5.2	5.3	12.2	30.1
13	V22.MC	.	57.1	2.3	3.6	9	15.4	30.3
14	V22.MD	.	99.3	4.9	3.3	9.2	12.7	30.1
15	V22.ME	.	51.8	4.3	4.2	3.6	18.3	30.4
16	V22.FA	.	69.3	1.9	6.4	9.5	12.3	30
17	V22.FB	.	61.2	2.9	11	5	11.2	30
18	V22.FC	.	86.5	4.7	2.9	5.5	17	30.1
19	V22.FD	.	91.3	8.9	6.5	8.8	5.8	30.1
20	V22.FE	.	58.5	4.2	0	7.9	18.4	30.5
21	V23.MA	.	57.4	3.1	3.5	17.2	7	30.8
22	V23.MB	.	70.9	6.8	4	14.1	5.1	30
23	V23.MC	.	71.3	5.9	2.9	16.6	4.9	30.3
24	V23.MD	.	195.3	12.6	2.6	1.5	13.3	30.1
25	V23.ME	.	65.5	4.3	1.3	13.7	11.1	30.3
26	V23.FA	.	56.4	5.6	5.8	10.3	8.7	30.3
27	V23.FB	.	48.9	4.3	5.1	3.2	17.8	30.3
28	V23.FC	.	59.9	8.6	4	10.2	7.8	30.5
29	V23.FD	.	46.7	1.2	4.7	9.7	14.4	30
30	V23.FE	.	53.9	4.3	6.8	10.8	8.2	30
31	V24.MA	.	106.3	0.7	7.3	7.5	14.7	30.1
32	V24.MB	.	136.2	1.2	4	14.5	10.3	30.1
33	V24.MC	.	81.5	3.8	6.3	11	9	30.1
34	V24.MD	.	121.8	7.7	3.6	7.4	11.7	30.3
35	V24.ME	.	66.7	3.8	8.5	6.2	11.5	30.1
36	V24.FA	.	58.2	0.4	11	7.1	11.5	30.1
37	V24.FB	.	58.3	4.6	3	7.8	14.8	30.1
38	V24.FC	.	55.2	6.8	1.6	8.8	12.8	30
39	V24.FD	.	82.6	3.3	8.6	8.9	9.3	30.1
40	V24.FE	.	55.3	1.8	3.5	8.8	16.2	30.4
41	V25.MA	.	94.8	7.3	4.4	4	14.3	30.1
42	V25.MB	.	48.3	13.5	3.8	9.4	3.8	30.5
43	V25.MC	.	51.7	17.5	1.7	7.3	3.6	30.1
44	V25.MD	.	46.7	7.6	2.7	3.1	16.6	30.1
45	V25.ME	.	72.7	10.1	2	8.2	9.8	30.1
46	V25.FA	.	58.4	4.2	6.2	5.8	14.1	30.4
47	V25.FB	.	40.5	3.2	4.2	4.6	18	30.1
48	V25.FC	.	60.8	3.8	0.1	13.8	12.8	30.5
49	V25.FD	.	63.1	3.7	8.8	4.2	13.4	30
50	V25.FE	.	62.4	4.1	5.6	5.8	14.5	30.1
51	V26.MA	.	52.2	5.2	2	11.7	11.2	30
52	V26.MB	.	92.4	4.5	7.1	10.1	8.3	30
53	V26.MC	.	43.8	9.3	5.5	5.3	10.2	30.3
54	V26.MD	.	58.8	0	2.3	10	17.7	30
55	V26.ME	.	60.4	4.9	5.2	6.8	13.7	30.6
56	V26.FA	.	45.7	6	2.4	7.9	13.7	30.1
57	V26.FB	.	45.6	6.7	2.5	7.6	13.9	30.6
58	V26.FC	.	59.7	5.1	1.2	5	18.8	30
59	V26.FD	.	58.4	6	2.8	7.4	14.2	30.4
60	V26.FE	.	44.5	1.6	8.6	2.9	17.6	30.6
61	V27.MA	.	77	7.7	6.9	5.8	9.6	30
62	V27.MB	.	78.1	8.7	7.5	8.8	5.1	30.1
63	V27.MC	.	52.8	3.1	0	5.1	21.8	30
64	V27.MD	.	53.6	6.2	6.6	4.1	13.1	30
65	V27.ME	.	54	2.6	1.8	5	20.6	30
66	V27.FA	.	53.2	7.9	6.2	0.4	15.8	30.4
67	V27.FB	.	57	2.9	6.1	4.2	16.9	30
68	V27.FC	.	44.9	0	3.7	6.3	20	30
69	V27.FD	.	69.4	2.3	1.8	4.4	21.5	30.1
70	V27.FE	.	53	2.6	0.8	5.2	21.8	30.4
71	V28.MA	.	111.2	2.3	2.7	12.8	12.3	30.1
72	V28.MB	.	71.5	13.9	2.2	5.1	8.8	30.1
73	V28.MC	.	73.8	0.4	4.2	10.9	14.6	30
74	V28.MD	.	64.1	9.6	6.4	3.9	10.2	30
75	V28.ME	.	47.1	3.9	9.7	4.3	12.1	30
76	V28.FA	.	49.2	5.4	4.5	12.8	7.3	30
77	V28.FB	.	52.7	6.5	3.9	9	10.6	30
78	V28.FC	.	52.6	2.8	7.1	6.9	13.9	30.6
79	V28.FD	.	99.9	7.8	5.9	4.5	12.2	30.3
80	V28.FE	.	52.2	1.3	3.4	4.2	21.5	30.4

## Sheet: Errors
V20	File messed up
V21.MA	File messed up
