# Supplementary material for: Cognitive and behavioral effects of whole brain conventional or high dose rate (FLASH) proton irradiation in a neonatal Sprague Dawley rat model
Source: PLoS One. 2022 Sep 16;17(9):e0274007. doi: 10.1371/journal.pone.0274007 (PMC9481014; doi:10.1371/journal.pone.0274007)
Supplement: S1 Data — (ZIP) [file pone.0274007.s001.zip › Varian-1 RWM 5+8gy.xlsx]

## Sheet: RWM
subjectID	date	day	trial	arm found	latency	error
V07.MA	2019-05-24	1	1	2	19	0
V07.MA	2019-05-24	1	2	4	11	0
V07.MA	2019-05-24	1	3	7	3	0
V07.MA	2019-05-24	1	4	6	6	0
V07.MA	2019-05-24	1	5	1	12	1
V07.MA	2019-05-24	1	6	3	19	2
V07.MA	2019-05-24	1	7	5	9	1
V07.MA	2019-05-24	1	8	8	62	9
V07.MB	2019-05-24	1	1	8	7	0
V07.MB	2019-05-24	1	2	6	10	1
V07.MB	2019-05-24	1	3	7	4	0
V07.MB	2019-05-24	1	4	3	3	0
V07.MB	2019-05-24	1	5	1	19	2
V07.MB	2019-05-24	1	6	5	9	1
V07.MB	2019-05-24	1	7	2	8	0
V07.MB	2019-05-24	1	8	.	120	15
V07.MC	2019-05-24	1	1	4	15	0
V07.MC	2019-05-24	1	2	7	2	0
V07.MC	2019-05-24	1	3	8	25	1
V07.MC	2019-05-24	1	4	5	8	1
V07.MC	2019-05-24	1	5	6	9	1
V07.MC	2019-05-24	1	6	1	93	9
V07.MC	2019-05-24	1	7	.	120	14
V07.MC	2019-05-24	1	8	2	27	1
V07.MD	2019-05-24	1	1	5	16	0
V07.MD	2019-05-24	1	2	4	10	0
V07.MD	2019-05-24	1	3	8	24	2
V07.MD	2019-05-24	1	4	7	2	0
V07.MD	2019-05-24	1	5	3	3	0
V07.MD	2019-05-24	1	6	1	9	1
V07.MD	2019-05-24	1	7	6	10	0
V07.MD	2019-05-24	1	8	2	8	1
V07.ME	2019-05-24	1	1	1	15	0
V07.ME	2019-05-24	1	2	2	23	0
V07.ME	2019-05-24	1	3	3	4	0
V07.ME	2019-05-24	1	4	7	14	1
V07.ME	2019-05-24	1	5	8	39	3
V07.ME	2019-05-24	1	6	5	12	1
V07.ME	2019-05-24	1	7	6	9	1
V07.ME	2019-05-24	1	8	.	120	14
V07.FA	2019-05-24	1	1	8	17	0
V07.FA	2019-05-24	1	2	1	18	1
V07.FA	2019-05-24	1	3	7	9	0
V07.FA	2019-05-24	1	4	3	37	3
V07.FA	2019-05-24	1	5	2	76	6
V07.FA	2019-05-24	1	6	4	10	1
V07.FA	2019-05-24	1	7	6	4	0
V07.FA	2019-05-24	1	8	5	48	7
V07.FB	2019-05-24	1	1	7	6	0
V07.FB	2019-05-24	1	2	4	19	1
V07.FB	2019-05-24	1	3	8	3	0
V07.FB	2019-05-24	1	4	1	2	0
V07.FB	2019-05-24	1	5	6	7	1
V07.FB	2019-05-24	1	6	3	21	2
V07.FB	2019-05-24	1	7	2	63	6
V07.FB	2019-05-24	1	8	5	55	8
V07.FC	2019-05-24	1	1	6	5	0
V07.FC	2019-05-24	1	2	7	5	0
V07.FC	2019-05-24	1	3	2	4	0
V07.FC	2019-05-24	1	4	5	4	0
V07.FC	2019-05-24	1	5	4	19	2
V07.FC	2019-05-24	1	6	8	3	0
V07.FC	2019-05-24	1	7	1	5	0
V07.FC	2019-05-24	1	8	3	3	0
V07.FD	2019-05-24	1	1	6	5	0
V07.FD	2019-05-24	1	2	7	2	0
V07.FD	2019-05-24	1	3	3	12	1
V07.FD	2019-05-24	1	4	2	4	0
V07.FD	2019-05-24	1	5	1	16	2
V07.FD	2019-05-24	1	6	8	24	4
V07.FD	2019-05-24	1	7	5	33	5
V07.FD	2019-05-24	1	8	.	120	17
V07.MA	2019-05-25	2	1	8	3	0
V07.MA	2019-05-25	2	2	1	8	1
V07.MA	2019-05-25	2	3	6	9	1
V07.MA	2019-05-25	2	4	7	9	1
V07.MA	2019-05-25	2	5	3	20	3
V07.MA	2019-05-25	2	6	2	3	0
V07.MA	2019-05-25	2	7	4	13	2
V07.MA	2019-05-25	2	8	5	10	1
V07.MB	2019-05-25	2	1	8	4	0
V07.MB	2019-05-25	2	2	2	34	0
V07.MB	2019-05-25	2	3	3	18	1
V07.MB	2019-05-25	2	4	7	9	1
V07.MB	2019-05-25	2	5	1	17	2
V07.MB	2019-05-25	2	6	6	25	3
V07.MB	2019-05-25	2	7	5	24	3
V07.MB	2019-05-25	2	8	4	12	0
V07.MC	2019-05-25	2	1	1	37	0
V07.MC	2019-05-25	2	2	5	14	0
V07.MC	2019-05-25	2	3	2	9	0
V07.MC	2019-05-25	2	4	6	27	3
V07.MC	2019-05-25	2	5	7	13	1
V07.MC	2019-05-25	2	6	4	42	7
V07.MC	2019-05-25	2	7	8	44	6
V07.MC	2019-05-25	2	8	3	39	4
V07.MD	2019-05-25	2	1	4	8	0
V07.MD	2019-05-25	2	2	3	8	0
V07.MD	2019-05-25	2	3	2	4	0
V07.MD	2019-05-25	2	4	7	46	3
V07.MD	2019-05-25	2	5	1	31	2
V07.MD	2019-05-25	2	6	8	20	0
V07.MD	2019-05-25	2	7	6	46	5
V07.MD	2019-05-25	2	8	5	7	0
V07.ME	2019-05-25	2	1	6	3	0
V07.ME	2019-05-25	2	2	8	2	0
V07.ME	2019-05-25	2	3	3	3	0
V07.ME	2019-05-25	2	4	4	3	0
V07.ME	2019-05-25	2	5	7	20	3
V07.ME	2019-05-25	2	6	2	26	4
V07.ME	2019-05-25	2	7	5	28	4
V07.ME	2019-05-25	2	8	1	23	4
V07.FA	2019-05-25	2	1	2	3	0
V07.FA	2019-05-25	2	2	8	3	0
V07.FA	2019-05-25	2	3	6	13	1
V07.FA	2019-05-25	2	4	3	13	1
V07.FA	2019-05-25	2	5	7	8	1
V07.FA	2019-05-25	2	6	5	5	0
V07.FA	2019-05-25	2	7	4	17	2
V07.FA	2019-05-25	2	8	1	3	0
V07.FB	2019-05-25	2	1	4	3	0
V07.FB	2019-05-25	2	2	7	2	0
V07.FB	2019-05-25	2	3	2	3	0
V07.FB	2019-05-25	2	4	1	2	0
V07.FB	2019-05-25	2	5	8	2	0
V07.FB	2019-05-25	2	6	6	8	1
V07.FB	2019-05-25	2	7	5	14	2
V07.FB	2019-05-25	2	8	3	18	3
V07.FC	2019-05-25	2	1	5	3	0
V07.FC	2019-05-25	2	2	3	5	0
V07.FC	2019-05-25	2	3	8	2	0
V07.FC	2019-05-25	2	4	7	3	0
V07.FC	2019-05-25	2	5	2	15	1
V07.FC	2019-05-25	2	6	1	14	0
V07.FC	2019-05-25	2	7	4	20	2
V07.FC	2019-05-25	2	8	.	120	14
V07.FD	2019-05-25	2	1	6	3	0
V07.FD	2019-05-25	2	2	8	14	1
V07.FD	2019-05-25	2	3	7	3	0
V07.FD	2019-05-25	2	4	5	21	1
V07.FD	2019-05-25	2	5	3	49	5
V07.FD	2019-05-25	2	6	2	93	10
V07.FD	2019-05-25	2	7	1	7	0
V07.FD	2019-05-25	2	8	.	120	10
V07.MA	2019-05-26	3	1	6	9	0
V07.MA	2019-05-26	3	2	2	3	0
V07.MA	2019-05-26	3	3	1	3	0
V07.MA	2019-05-26	3	4	3	3	0
V07.MA	2019-05-26	3	5	7	10	1
V07.MA	2019-05-26	3	6	5	9	1
V07.MA	2019-05-26	3	7	4	15	2
V07.MA	2019-05-26	3	8	8	30	2
V07.MB	2019-05-26	3	1	2	12	0
V07.MB	2019-05-26	3	2	1	4	0
V07.MB	2019-05-26	3	3	8	3	0
V07.MB	2019-05-26	3	4	6	16	2
V07.MB	2019-05-26	3	5	4	4	0
V07.MB	2019-05-26	3	6	5	16	2
V07.MB	2019-05-26	3	7	3	16	2
V07.MB	2019-05-26	3	8	7	8	1
V07.MC	2019-05-26	3	1	5	15	0
V07.MC	2019-05-26	3	2	3	14	0
V07.MC	2019-05-26	3	3	6	19	0
V07.MC	2019-05-26	3	4	4	8	0
V07.MC	2019-05-26	3	5	8	3	0
V07.MC	2019-05-26	3	6	2	44	7
V07.MC	2019-05-26	3	7	7	74	8
V07.MC	2019-05-26	3	8	.	120	13
V07.MD	2019-05-26	3	1	6	3	0
V07.MD	2019-05-26	3	2	1	17	0
V07.MD	2019-05-26	3	3	2	15	2
V07.MD	2019-05-26	3	4	3	29	3
V07.MD	2019-05-26	3	5	7	15	1
V07.MD	2019-05-26	3	6	4	32	5
V07.MD	2019-05-26	3	7	5	14	1
V07.MD	2019-05-26	3	8	8	20	2
V07.ME	2019-05-26	3	1	6	8	0
V07.ME	2019-05-26	3	2	2	4	0
V07.ME	2019-05-26	3	3	1	25	2
V07.ME	2019-05-26	3	4	3	6	0
V07.ME	2019-05-26	3	5	8	4	0
V07.ME	2019-05-26	3	6	4	11	1
V07.ME	2019-05-26	3	7	5	12	1
V07.ME	2019-05-26	3	8	7	16	0
V07.FA	2019-05-26	3	1	6	3	0
V07.FA	2019-05-26	3	2	2	3	0
V07.FA	2019-05-26	3	3	4	2	0
V07.FA	2019-05-26	3	4	7	3	0
V07.FA	2019-05-26	3	5	1	2	0
V07.FA	2019-05-26	3	6	8	47	4
V07.FA	2019-05-26	3	7	.	120	4
V07.FA	2019-05-26	3	8	5	40	5
V07.FB	2019-05-26	3	1	2	3	0
V07.FB	2019-05-26	3	2	7	2	0
V07.FB	2019-05-26	3	3	3	3	0
V07.FB	2019-05-26	3	4	4	9	1
V07.FB	2019-05-26	3	5	8	3	0
V07.FB	2019-05-26	3	6	6	11	0
V07.FB	2019-05-26	3	7	1	20	3
V07.FB	2019-05-26	3	8	5	52	9
V07.FC	2019-05-26	3	1	2	3	0
V07.FC	2019-05-26	3	2	6	4	0
V07.FC	2019-05-26	3	3	7	18	0
V07.FC	2019-05-26	3	4	1	67	4
V07.FC	2019-05-26	3	5	8	12	0
V07.FC	2019-05-26	3	6	5	44	1
V07.FC	2019-05-26	3	7	4	25	2
V07.FC	2019-05-26	3	8	3	14	1
V07.FD	2019-05-26	3	1	7	10	0
V07.FD	2019-05-26	3	2	1	3	0
V07.FD	2019-05-26	3	3	3	3	0
V07.FD	2019-05-26	3	4	6	15	2
V07.FD	2019-05-26	3	5	4	3	0
V07.FD	2019-05-26	3	6	8	16	2
V07.FD	2019-05-26	3	7	5	3	0
V07.FD	2019-05-26	3	8	2	43	6
V07.MA	2019-05-27	4	1	4	9	0
V07.MA	2019-05-27	4	2	2	12	0
V07.MA	2019-05-27	4	3	3	2	0
V07.MA	2019-05-27	4	4	7	5	0
V07.MA	2019-05-27	4	5	1	14	2
V07.MA	2019-05-27	4	6	6	35	3
V07.MA	2019-05-27	4	7	8	8	1
V07.MA	2019-05-27	4	8	5	26	4
V07.MB	2019-05-27	4	1	4	4	0
V07.MB	2019-05-27	4	2	1	10	0
V07.MB	2019-05-27	4	3	8	3	0
V07.MB	2019-05-27	4	4	6	4	0
V07.MB	2019-05-27	4	5	5	12	1
V07.MB	2019-05-27	4	6	3	14	2
V07.MB	2019-05-27	4	7	2	11	1
V07.MB	2019-05-27	4	8	7	41	5
V07.MC	2019-05-27	4	1	7	24	0
V07.MC	2019-05-27	4	2	6	6	0
V07.MC	2019-05-27	4	3	8	9	1
V07.MC	2019-05-27	4	4	3	8	1
V07.MC	2019-05-27	4	5	2	35	4
V07.MC	2019-05-27	4	6	5	39	6
V07.MC	2019-05-27	4	7	4	8	0
V07.MC	2019-05-27	4	8	1	120	10
V07.MD	2019-05-27	4	1	6	4	0
V07.MD	2019-05-27	4	2	7	10	1
V07.MD	2019-05-27	4	3	5	3	0
V07.MD	2019-05-27	4	4	8	13	2
V07.MD	2019-05-27	4	5	1	9	1
V07.MD	2019-05-27	4	6	4	3	0
V07.MD	2019-05-27	4	7	2	15	2
V07.MD	2019-05-27	4	8	3	33	4
V07.ME	2019-05-27	4	1	7	6	0
V07.ME	2019-05-27	4	2	2	3	0
V07.ME	2019-05-27	4	3	3	3	0
V07.ME	2019-05-27	4	4	8	10	1
V07.ME	2019-05-27	4	5	5	4	0
V07.ME	2019-05-27	4	6	6	10	1
V07.ME	2019-05-27	4	7	1	35	3
V07.ME	2019-05-27	4	8	4	77	10
V07.FA	2019-05-27	4	1	5	33	0
V07.FA	2019-05-27	4	2	7	4	0
V07.FA	2019-05-27	4	3	6	36	1
V07.FA	2019-05-27	4	4	8	4	0
V07.FA	2019-05-27	4	5	1	4	0
V07.FA	2019-05-27	4	6	2	24	3
V07.FA	2019-05-27	4	7	4	21	3
V07.FA	2019-05-27	4	8	3	15	2
V07.FB	2019-05-27	4	1	5	5	0
V07.FB	2019-05-27	4	2	3	2	0
V07.FB	2019-05-27	4	3	2	3	0
V07.FB	2019-05-27	4	4	4	2	0
V07.FB	2019-05-27	4	5	8	3	0
V07.FB	2019-05-27	4	6	7	2	0
V07.FB	2019-05-27	4	7	6	3	0
V07.FB	2019-05-27	4	8	1	38	7
V07.FC	2019-05-27	4	1	8	28	0
V07.FC	2019-05-27	4	2	7	3	0
V07.FC	2019-05-27	4	3	4	10	0
V07.FC	2019-05-27	4	4	6	21	2
V07.FC	2019-05-27	4	5	3	34	3
V07.FC	2019-05-27	4	6	5	10	0
V07.FC	2019-05-27	4	7	1	5	0
V07.FC	2019-05-27	4	8	2	112	13
V07.FD	2019-05-27	4	1	2	14	0
V07.FD	2019-05-27	4	2	6	11	0
V07.FD	2019-05-27	4	3	8	3	0
V07.FD	2019-05-27	4	4	5	6	0
V07.FD	2019-05-27	4	5	1	18	2
V07.FD	2019-05-27	4	6	4	3	0
V07.FD	2019-05-27	4	7	7	39	6
V07.FD	2019-05-27	4	8	3	13	1
V07.MA	2019-05-28	5	1	7	10	0
V07.MA	2019-05-28	5	2	5	8	0
V07.MA	2019-05-28	5	3	6	24	3
V07.MA	2019-05-28	5	4	4	14	2
V07.MA	2019-05-28	5	5	8	21	3
V07.MA	2019-05-28	5	6	1	11	2
V07.MA	2019-05-28	5	7	3	48	6
V07.MA	2019-05-28	5	8	2	92	11
V07.MB	2019-05-28	5	1	1	4	0
V07.MB	2019-05-28	5	2	8	4	0
V07.MB	2019-05-28	5	3	7	4	0
V07.MB	2019-05-28	5	4	3	10	1
V07.MB	2019-05-28	5	5	6	6	1
V07.MB	2019-05-28	5	6	5	10	1
V07.MB	2019-05-28	5	7	4	18	3
V07.MB	2019-05-28	5	8	2	4	0
V07.MC	2019-05-28	5	1	1	23	0
V07.MC	2019-05-28	5	2	6	12	1
V07.MC	2019-05-28	5	3	4	5	0
V07.MC	2019-05-28	5	4	8	4	0
V07.MC	2019-05-28	5	5	2	17	1
V07.MC	2019-05-28	5	6	7	11	1
V07.MC	2019-05-28	5	7	5	6	0
V07.MC	2019-05-28	5	8	3	20	2
V07.MD	2019-05-28	5	1	8	3	0
V07.MD	2019-05-28	5	2	7	12	1
V07.MD	2019-05-28	5	3	6	11	1
V07.MD	2019-05-28	5	4	4	9	1
V07.MD	2019-05-28	5	5	2	16	2
V07.MD	2019-05-28	5	6	1	8	1
V07.MD	2019-05-28	5	7	3	12	1
V07.MD	2019-05-28	5	8	5	5	0
V07.ME	2019-05-28	5	1	3	12	0
V07.ME	2019-05-28	5	2	5	12	1
V07.ME	2019-05-28	5	3	7	13	1
V07.ME	2019-05-28	5	4	1	19	3
V07.ME	2019-05-28	5	5	6	4	0
V07.ME	2019-05-28	5	6	8	14	2
V07.ME	2019-05-28	5	7	2	13	2
V07.ME	2019-05-28	5	8	4	5	0
V07.FA	2019-05-28	5	1	1	3	0
V07.FA	2019-05-28	5	2	6	3	0
V07.FA	2019-05-28	5	3	2	3	0
V07.FA	2019-05-28	5	4	8	3	0
V07.FA	2019-05-28	5	5	7	4	0
V07.FA	2019-05-28	5	6	5	9	1
V07.FA	2019-05-28	5	7	4	15	2
V07.FA	2019-05-28	5	8	3	12	0
V07.FB	2019-05-28	5	1	7	15	0
V07.FB	2019-05-28	5	2	5	11	0
V07.FB	2019-05-28	5	3	4	4	0
V07.FB	2019-05-28	5	4	3	8	0
V07.FB	2019-05-28	5	5	2	26	2
V07.FB	2019-05-28	5	6	8	4	0
V07.FB	2019-05-28	5	7	1	4	0
V07.FB	2019-05-28	5	8	6	31	5
V07.FC	2019-05-28	5	1	6	16	0
V07.FC	2019-05-28	5	2	2	5	0
V07.FC	2019-05-28	5	3	3	21	1
V07.FC	2019-05-28	5	4	5	8	0
V07.FC	2019-05-28	5	5	1	17	2
V07.FC	2019-05-28	5	6	7	9	1
V07.FC	2019-05-28	5	7	8	22	1
V07.FC	2019-05-28	5	8	4	17	2
V07.FD	2019-05-28	5	1	7	10	0
V07.FD	2019-05-28	5	2	4	3	0
V07.FD	2019-05-28	5	3	5	4	0
V07.FD	2019-05-28	5	4	2	4	0
V07.FD	2019-05-28	5	5	3	4	0
V07.FD	2019-05-28	5	6	1	12	1
V07.FD	2019-05-28	5	7	8	9	1
V07.FD	2019-05-28	5	8	6	18	2
V07.MA	2019-05-29	6	1	4	7	0
V07.MA	2019-05-29	6	2	2	13	1
V07.MA	2019-05-29	6	3	8	5	0
V07.MA	2019-05-29	6	4	6	3	0
V07.MA	2019-05-29	6	5	7	9	1
V07.MA	2019-05-29	6	6	5	23	3
V07.MA	2019-05-29	6	7	1	8	1
V07.MA	2019-05-29	6	8	3	78	13
V07.MB	2019-05-29	6	1	2	3	0
V07.MB	2019-05-29	6	2	4	4	0
V07.MB	2019-05-29	6	3	5	6	0
V07.MB	2019-05-29	6	4	7	9	0
V07.MB	2019-05-29	6	5	3	12	2
V07.MB	2019-05-29	6	6	6	2	0
V07.MB	2019-05-29	6	7	8	9	1
V07.MB	2019-05-29	6	8	1	15	1
V07.MC	2019-05-29	6	1	5	12	0
V07.MC	2019-05-29	6	2	6	7	0
V07.MC	2019-05-29	6	3	8	11	1
V07.MC	2019-05-29	6	4	1	9	0
V07.MC	2019-05-29	6	5	7	10	1
V07.MC	2019-05-29	6	6	4	10	0
V07.MC	2019-05-29	6	7	2	20	2
V07.MC	2019-05-29	6	8	3	25	4
V07.MD	2019-05-29	6	1	4	5	0
V07.MD	2019-05-29	6	2	6	3	0
V07.MD	2019-05-29	6	3	8	8	1
V07.MD	2019-05-29	6	4	7	8	1
V07.MD	2019-05-29	6	5	2	12	2
V07.MD	2019-05-29	6	6	1	10	2
V07.MD	2019-05-29	6	7	4	11	2
V07.MD	2019-05-29	6	8	3	14	1
V07.ME	2019-05-29	6	1	6	3	0
V07.ME	2019-05-29	6	2	7	4	1
V07.ME	2019-05-29	6	3	4	9	1
V07.ME	2019-05-29	6	4	8	3	0
V07.ME	2019-05-29	6	5	3	12	1
V07.ME	2019-05-29	6	6	1	7	0
V07.ME	2019-05-29	6	7	2	8	0
V07.ME	2019-05-29	6	8	5	14	2
V07.FA	2019-05-29	6	1	6	3	0
V07.FA	2019-05-29	6	2	4	3	0
V07.FA	2019-05-29	6	3	1	2	0
V07.FA	2019-05-29	6	4	3	3	0
V07.FA	2019-05-29	6	5	8	2	0
V07.FA	2019-05-29	6	6	7	3	0
V07.FA	2019-05-29	6	7	2	20	3
V07.FA	2019-05-29	6	8	5	38	4
V07.FB	2019-05-29	6	1	2	8	0
V07.FB	2019-05-29	6	2	6	3	0
V07.FB	2019-05-29	6	3	4	3	0
V07.FB	2019-05-29	6	4	1	11	1
V07.FB	2019-05-29	6	5	5	4	0
V07.FB	2019-05-29	6	6	8	6	0
V07.FB	2019-05-29	6	7	7	49	5
V07.FB	2019-05-29	6	8	3	22	2
V07.FC	2019-05-29	6	1	8	18	0
V07.FC	2019-05-29	6	2	6	5	0
V07.FC	2019-05-29	6	3	3	4	0
V07.FC	2019-05-29	6	4	7	2	0
V07.FC	2019-05-29	6	5	4	10	1
V07.FC	2019-05-29	6	6	2	27	4
V07.FC	2019-05-29	6	7	5	14	1
V07.FC	2019-05-29	6	8	1	27	3
V07.FD	2019-05-29	6	1	2	8	0
V07.FD	2019-05-29	6	2	4	13	1
V07.FD	2019-05-29	6	3	3	4	0
V07.FD	2019-05-29	6	4	5	11	1
V07.FD	2019-05-29	6	5	7	16	2
V07.FD	2019-05-29	6	6	6	10	1
V07.FD	2019-05-29	6	7	8	28	3
V07.FD	2019-05-29	6	8	1	49	7
V07.MA	2019-05-30	7	1	6	24	0
V07.MA	2019-05-30	7	2	2	4	0
V07.MA	2019-05-30	7	3	3	8	1
V07.MA	2019-05-30	7	4	7	14	2
V07.MA	2019-05-30	7	5	8	3	0
V07.MA	2019-05-30	7	6	1	8	1
V07.MA	2019-05-30	7	7	4	20	3
V07.MA	2019-05-30	7	8	5	14	1
V07.MB	2019-05-30	7	1	1	4	0
V07.MB	2019-05-30	7	2	5	8	0
V07.MB	2019-05-30	7	3	8	3	0
V07.MB	2019-05-30	7	4	4	3	0
V07.MB	2019-05-30	7	5	7	3	0
V07.MB	2019-05-30	7	6	2	3	0
V07.MB	2019-05-30	7	7	6	15	1
V07.MB	2019-05-30	7	8	3	33	2
V07.MC	2019-05-30	7	1	8	63	0
V07.MC	2019-05-30	7	2	6	2	0
V07.MC	2019-05-30	7	3	1	8	1
V07.MC	2019-05-30	7	4	3	3	0
V07.MC	2019-05-30	7	5	7	12	2
V07.MC	2019-05-30	7	6	4	16	2
V07.MC	2019-05-30	7	7	2	5	0
V07.MC	2019-05-30	7	8	5	41	5
V07.MD	2019-05-30	7	1	4	3	0
V07.MD	2019-05-30	7	2	8	2	0
V07.MD	2019-05-30	7	3	1	3	0
V07.MD	2019-05-30	7	4	3	3	0
V07.MD	2019-05-30	7	5	5	4	0
V07.MD	2019-05-30	7	6	2	3	0
V07.MD	2019-05-30	7	7	7	3	0
V07.MD	2019-05-30	7	8	6	11	1
V07.ME	2019-05-30	7	1	8	32	0
V07.ME	2019-05-30	7	2	1	3	0
V07.ME	2019-05-30	7	3	3	4	0
V07.ME	2019-05-30	7	4	6	16	2
V07.ME	2019-05-30	7	5	2	19	2
V07.ME	2019-05-30	7	6	7	33	3
V07.ME	2019-05-30	7	7	4	11	1
V07.ME	2019-05-30	7	8	5	50	6
V07.FA	2019-05-30	7	1	3	4	0
V07.FA	2019-05-30	7	2	8	2	0
V07.FA	2019-05-30	7	3	4	3	0
V07.FA	2019-05-30	7	4	1	2	0
V07.FA	2019-05-30	7	5	5	3	0
V07.FA	2019-05-30	7	6	2	3	0
V07.FA	2019-05-30	7	7	6	6	0
V07.FA	2019-05-30	7	8	7	6	0
V07.FB	2019-05-30	7	1	4	3	0
V07.FB	2019-05-30	7	2	1	3	0
V07.FB	2019-05-30	7	3	8	3	0
V07.FB	2019-05-30	7	4	6	8	1
V07.FB	2019-05-30	7	5	2	3	0
V07.FB	2019-05-30	7	6	5	8	1
V07.FB	2019-05-30	7	7	7	2	0
V07.FB	2019-05-30	7	8	3	53	9
V07.FC	2019-05-30	7	1	3	20	0
V07.FC	2019-05-30	7	2	1	3	0
V07.FC	2019-05-30	7	3	2	3	0
V07.FC	2019-05-30	7	4	8	3	0
V07.FC	2019-05-30	7	5	5	10	1
V07.FC	2019-05-30	7	6	6	4	0
V07.FC	2019-05-30	7	7	4	10	1
V07.FC	2019-05-30	7	8	7	7	0
V07.FD	2019-05-30	7	1	8	9	0
V07.FD	2019-05-30	7	2	3	3	0
V07.FD	2019-05-30	7	3	1	3	0
V07.FD	2019-05-30	7	4	5	4	0
V07.FD	2019-05-30	7	5	2	7	1
V07.FD	2019-05-30	7	6	4	11	1
V07.FD	2019-05-30	7	7	7	14	2
V07.FD	2019-05-30	7	8	6	7	0
V07.MA	2019-05-31	8	1	5	8	0
V07.MA	2019-05-31	8	2	2	3	0
V07.MA	2019-05-31	8	3	4	6	1
V07.MA	2019-05-31	8	4	8	3	0
V07.MA	2019-05-31	8	5	1	7	1
V07.MA	2019-05-31	8	6	3	8	1
V07.MA	2019-05-31	8	7	7	23	3
V07.MA	2019-05-31	8	8	6	45	8
V07.MB	2019-05-31	8	1	1	5	0
V07.MB	2019-05-31	8	2	5	2	0
V07.MB	2019-05-31	8	3	3	5	0
V07.MB	2019-05-31	8	4	7	4	0
V07.MB	2019-05-31	8	5	6	3	0
V07.MB	2019-05-31	8	6	4	6	0
V07.MB	2019-05-31	8	7	2	17	4
V07.MB	2019-05-31	8	8	8	5	1
V07.MC	2019-05-31	8	1	8	7	0
V07.MC	2019-05-31	8	2	3	3	0
V07.MC	2019-05-31	8	3	4	3	0
V07.MC	2019-05-31	8	4	2	6	0
V07.MC	2019-05-31	8	5	6	6	0
V07.MC	2019-05-31	8	6	1	6	0
V07.MC	2019-05-31	8	7	5	6	0
V07.MC	2019-05-31	8	8	7	16	0
V07.MD	2019-05-31	8	1	7	3	0
V07.MD	2019-05-31	8	2	5	2	0
V07.MD	2019-05-31	8	3	3	3	0
V07.MD	2019-05-31	8	4	6	6	1
V07.MD	2019-05-31	8	5	2	3	0
V07.MD	2019-05-31	8	6	4	8	1
V07.MD	2019-05-31	8	7	8	3	0
V07.MD	2019-05-31	8	8	1	20	3
V07.ME	2019-05-31	8	1	3	9	0
V07.ME	2019-05-31	8	2	6	3	0
V07.ME	2019-05-31	8	3	7	9	1
V07.ME	2019-05-31	8	4	8	6	0
V07.ME	2019-05-31	8	5	4	4	0
V07.ME	2019-05-31	8	6	5	20	1
V07.ME	2019-05-31	8	7	1	35	3
V07.ME	2019-05-31	8	8	2	24	10
V07.FA	2019-05-31	8	1	5	4	0
V07.FA	2019-05-31	8	2	7	2	0
V07.FA	2019-05-31	8	3	6	3	0
V07.FA	2019-05-31	8	4	3	4	0
V07.FA	2019-05-31	8	5	8	3	0
V07.FA	2019-05-31	8	6	4	6	1
V07.FA	2019-05-31	8	7	1	6	0
V07.FA	2019-05-31	8	8	2	4	0
V07.FB	2019-05-31	8	1	7	3	0
V07.FB	2019-05-31	8	2	3	2	0
V07.FB	2019-05-31	8	3	2	4	0
V07.FB	2019-05-31	8	4	6	4	0
V07.FB	2019-05-31	8	5	8	9	1
V07.FB	2019-05-31	8	6	4	23	4
V07.FB	2019-05-31	8	7	5	6	1
V07.FB	2019-05-31	8	8	1	30	5
V07.FC	2019-05-31	8	1	5	5	0
V07.FC	2019-05-31	8	2	7	4	0
V07.FC	2019-05-31	8	3	8	5	0
V07.FC	2019-05-31	8	4	6	16	2
V07.FC	2019-05-31	8	5	4	13	2
V07.FC	2019-05-31	8	6	1	4	0
V07.FC	2019-05-31	8	7	3	19	3
V07.FC	2019-05-31	8	8	2	26	4
V07.FD	2019-05-31	8	1	8	29	0
V07.FD	2019-05-31	8	2	5	9	1
V07.FD	2019-05-31	8	3	7	3	0
V07.FD	2019-05-31	8	4	4	3	0
V07.FD	2019-05-31	8	5	6	4	0
V07.FD	2019-05-31	8	6	3	9	1
V07.FD	2019-05-31	8	7	2	26	2
V07.FD	2019-05-31	8	8	1	16	2
V08.MA	2019-05-31	1	1	6	8	0
V08.MA	2019-05-31	1	2	3	19	2
V08.MA	2019-05-31	1	3	5	9	1
V08.MA	2019-05-31	1	4	1	10	1
V08.MA	2019-05-31	1	5	8	4	0
V08.MA	2019-05-31	1	6	4	10	2
V08.MA	2019-05-31	1	7	2	6	1
V08.MA	2019-05-31	1	8	7	3	0
V08.MB	2019-05-31	1	1	4	9	0
V08.MB	2019-05-31	1	2	7	13	1
V08.MB	2019-05-31	1	3	5	6	0
V08.MB	2019-05-31	1	4	2	10	1
V08.MB	2019-05-31	1	5	8	16	2
V08.MB	2019-05-31	1	6	6	29	4
V08.MB	2019-05-31	1	7	3	14	2
V08.MB	2019-05-31	1	8	1	9	0
V08.MC	2019-05-31	1	1	6	12	0
V08.MC	2019-05-31	1	2	7	3	0
V08.MC	2019-05-31	1	3	8	12	2
V08.MC	2019-05-31	1	4	1	71	7
V08.MC	2019-05-31	1	5	5	19	1
V08.MC	2019-05-31	1	6	4	55	1
V08.MC	2019-05-31	1	7	2	53	4
V08.MC	2019-05-31	1	8	4	88	10
V08.MD	2019-05-31	1	1	7	8	0
V08.MD	2019-05-31	1	2	1	6	0
V08.MD	2019-05-31	1	3	8	11	1
V08.MD	2019-05-31	1	4	6	3	0
V08.MD	2019-05-31	1	5	2	17	2
V08.MD	2019-05-31	1	6	5	28	3
V08.MD	2019-05-31	1	7	4	22	2
V08.MD	2019-05-31	1	8	.	120	17
V08.ME	2019-05-31	1	1	7	5	0
V08.ME	2019-05-31	1	2	8	3	0
V08.ME	2019-05-31	1	3	6	8	1
V08.ME	2019-05-31	1	4	4	61	9
V08.ME	2019-05-31	1	5	1	25	3
V08.ME	2019-05-31	1	6	3	17	3
V08.ME	2019-05-31	1	7	2	28	3
V08.ME	2019-05-31	1	8	.	120	19
V08.FA	2019-05-31	1	1	6	6	0
V08.FA	2019-05-31	1	2	7	4	0
V08.FA	2019-05-31	1	3	3	8	0
V08.FA	2019-05-31	1	4	1	9	1
V08.FA	2019-05-31	1	5	5	6	0
V08.FA	2019-05-31	1	6	4	15	2
V08.FA	2019-05-31	1	7	2	4	1
V08.FA	2019-05-31	1	8	8	63	8
V08.FB	2019-05-31	1	1	8	4	0
V08.FB	2019-05-31	1	2	2	4	0
V08.FB	2019-05-31	1	3	1	4	0
V08.FB	2019-05-31	1	4	6	24	1
V08.FB	2019-05-31	1	5	7	14	1
V08.FB	2019-05-31	1	6	5	28	5
V08.FB	2019-05-31	1	7	4	20	3
V08.FB	2019-05-31	1	8	.	120	18
V08.FC	2019-05-31	1	1	6	5	0
V08.FC	2019-05-31	1	2	8	2	0
V08.FC	2019-05-31	1	3	7	13	1
V08.FC	2019-05-31	1	4	3	4	1
V08.FC	2019-05-31	1	5	2	21	3
V08.FC	2019-05-31	1	6	4	86	11
V08.FC	2019-05-31	1	7	1	36	4
V08.FC	2019-05-31	1	8	.	120	18
V08.FD	2019-05-31	1	1	2	10	0
V08.FD	2019-05-31	1	2	8	15	1
V08.FD	2019-05-31	1	3	7	7	1
V08.FD	2019-05-31	1	4	6	16	3
V08.FD	2019-05-31	1	5	1	19	3
V08.FD	2019-05-31	1	6	5	36	4
V08.FD	2019-05-31	1	7	3	12	1
V08.FD	2019-05-31	1	8	4	41	9
V08.FE	2019-05-31	1	1	7	36	0
V08.FE	2019-05-31	1	2	3	34	3
V08.FE	2019-05-31	1	3	4	11	1
V08.FE	2019-05-31	1	4	5	8	1
V08.FE	2019-05-31	1	5	6	4	0
V08.FE	2019-05-31	1	6	2	22	3
V08.FE	2019-05-31	1	7	1	26	3
V08.FE	2019-05-31	1	8	8	18	2
V08.MA	2019-06-01	2	1	7	2	0
V08.MA	2019-06-01	2	2	5	2	0
V08.MA	2019-06-01	2	3	6	2	0
V08.MA	2019-06-01	2	4	8	17	3
V08.MA	2019-06-01	2	5	4	22	3
V08.MA	2019-06-01	2	6	2	8	1
V08.MA	2019-06-01	2	7	1	9	1
V08.MA	2019-06-01	2	8	3	47	8
V08.MB	2019-06-01	2	1	5	9	0
V08.MB	2019-06-01	2	2	6	7	0
V08.MB	2019-06-01	2	3	3	12	2
V08.MB	2019-06-01	2	4	2	34	4
V08.MB	2019-06-01	2	5	8	21	3
V08.MB	2019-06-01	2	6	7	43	7
V08.MB	2019-06-01	2	7	1	15	2
V08.MB	2019-06-01	2	8	4	83	11
V08.MC	2019-06-01	2	1	2	8	0
V08.MC	2019-06-01	2	2	1	29	0
V08.MC	2019-06-01	2	3	7	18	1
V08.MC	2019-06-01	2	4	6	12	1
V08.MC	2019-06-01	2	5	5	11	1
V08.MC	2019-06-01	2	6	4	14	1
V08.MC	2019-06-01	2	7	8	10	1
V08.MC	2019-06-01	2	8	3	68	10
V08.MD	2019-06-01	2	1	6	5	0
V08.MD	2019-06-01	2	2	7	4	0
V08.MD	2019-06-01	2	3	1	15	1
V08.MD	2019-06-01	2	4	8	15	1
V08.MD	2019-06-01	2	5	3	17	1
V08.MD	2019-06-01	2	6	5	8	0
V08.MD	2019-06-01	2	7	4	5	0
V08.MD	2019-06-01	2	8	.	120	15
V08.ME	2019-06-01	2	1	8	29	0
V08.ME	2019-06-01	2	2	7	6	0
V08.ME	2019-06-01	2	3	1	24	3
V08.ME	2019-06-01	2	4	2	11	1
V08.ME	2019-06-01	2	5	3	45	5
V08.ME	2019-06-01	2	6	4	56	9
V08.ME	2019-06-01	2	7	5	11	0
V08.ME	2019-06-01	2	8	6	6	0
V08.FA	2019-06-01	2	1	5	3	0
V08.FA	2019-06-01	2	2	4	7	1
V08.FA	2019-06-01	2	3	2	7	0
V08.FA	2019-06-01	2	4	8	6	0
V08.FA	2019-06-01	2	5	6	3	0
V08.FA	2019-06-01	2	6	3	29	1
V08.FA	2019-06-01	2	7	1	20	1
V08.FA	2019-06-01	2	8	7	25	2
V08.FB	2019-06-01	2	1	8	32	0
V08.FB	2019-06-01	2	2	6	52	2
V08.FB	2019-06-01	2	3	1	14	0
V08.FB	2019-06-01	2	4	7	63	7
V08.FB	2019-06-01	2	5	2	17	2
V08.FB	2019-06-01	2	6	4	22	0
V08.FB	2019-06-01	2	7	3	75	6
V08.FB	2019-06-01	2	8	5	10	0
V08.FC	2019-06-01	2	1	8	6	0
V08.FC	2019-06-01	2	2	7	34	1
V08.FC	2019-06-01	2	3	6	18	0
V08.FC	2019-06-01	2	4	3	21	1
V08.FC	2019-06-01	2	5	5	23	1
V08.FC	2019-06-01	2	6	1	3	0
V08.FC	2019-06-01	2	7	4	19	4
V08.FC	2019-06-01	2	8	2	55	5
V08.FD	2019-06-01	2	1	1	9	0
V08.FD	2019-06-01	2	2	4	14	1
V08.FD	2019-06-01	2	3	3	3	0
V08.FD	2019-06-01	2	4	8	17	1
V08.FD	2019-06-01	2	5	6	22	3
V08.FD	2019-06-01	2	6	5	54	6
V08.FD	2019-06-01	2	7	7	82	9
V08.FD	2019-06-01	2	8	2	20	2
V08.FE	2019-06-01	2	1	6	6	0
V08.FE	2019-06-01	2	2	5	5	1
V08.FE	2019-06-01	2	3	4	11	0
V08.FE	2019-06-01	2	4	1	113	8
V08.FE	2019-06-01	2	5	7	15	1
V08.FE	2019-06-01	2	6	8	27	3
V08.FE	2019-06-01	2	7	3	14	1
V08.FE	2019-06-01	2	8	2	9	1
V08.MA	2019-06-02	3	1	6	2	0
V08.MA	2019-06-02	3	2	7	2	0
V08.MA	2019-06-02	3	3	3	6	0
V08.MA	2019-06-02	3	4	2	16	3
V08.MA	2019-06-02	3	5	8	7	0
V08.MA	2019-06-02	3	6	1	13	2
V08.MA	2019-06-02	3	7	5	13	3
V08.MA	2019-06-02	3	8	4	10	1
V08.MB	2019-06-02	3	1	1	9	0
V08.MB	2019-06-02	3	2	2	2	0
V08.MB	2019-06-02	3	3	7	14	2
V08.MB	2019-06-02	3	4	4	10	1
V08.MB	2019-06-02	3	5	8	15	2
V08.MB	2019-06-02	3	6	5	13	2
V08.MB	2019-06-02	3	7	6	4	0
V08.MB	2019-06-02	3	8	3	29	6
V08.MC	2019-06-02	3	1	6	18	0
V08.MC	2019-06-02	3	2	4	7	0
V08.MC	2019-06-02	3	3	7	7	0
V08.MC	2019-06-02	3	4	8	6	0
V08.MC	2019-06-02	3	5	1	7	0
V08.MC	2019-06-02	3	6	2	23	2
V08.MC	2019-06-02	3	7	3	11	0
V08.MC	2019-06-02	3	8	5	64	9
V08.MD	2019-06-02	3	1	5	11	0
V08.MD	2019-06-02	3	2	4	20	1
V08.MD	2019-06-02	3	3	2	38	3
V08.MD	2019-06-02	3	4	3	8	1
V08.MD	2019-06-02	3	5	8	58	5
V08.MD	2019-06-02	3	6	6	34	3
V08.MD	2019-06-02	3	7	7	35	3
V08.MD	2019-06-02	3	8	1	33	4
V08.ME	2019-06-02	3	1	4	7	0
V08.ME	2019-06-02	3	2	3	9	0
V08.ME	2019-06-02	3	3	7	19	1
V08.ME	2019-06-02	3	4	6	3	0
V08.ME	2019-06-02	3	5	1	19	2
V08.ME	2019-06-02	3	6	8	8	0
V08.ME	2019-06-02	3	7	5	30	4
V08.ME	2019-06-02	3	8	.	120	17
V08.FA	2019-06-02	3	1	8	15	0
V08.FA	2019-06-02	3	2	6	36	1
V08.FA	2019-06-02	3	3	5	34	2
V08.FA	2019-06-02	3	4	4	21	2
V08.FA	2019-06-02	3	5	7	54	6
V08.FA	2019-06-02	3	6	3	17	2
V08.FA	2019-06-02	3	7	1	23	2
V08.FA	2019-06-02	3	8	2	63	6
V08.FB	2019-06-02	3	1	8	15	0
V08.FB	2019-06-02	3	2	6	3	0
V08.FB	2019-06-02	3	3	3	4	0
V08.FB	2019-06-02	3	4	2	3	0
V08.FB	2019-06-02	3	5	1	14	1
V08.FB	2019-06-02	3	6	7	10	1
V08.FB	2019-06-02	3	7	5	9	1
V08.FB	2019-06-02	3	8	4	3	0
V08.FC	2019-06-02	3	1	1	5	0
V08.FC	2019-06-02	3	2	8	4	0
V08.FC	2019-06-02	3	3	5	4	0
V08.FC	2019-06-02	3	4	6	5	0
V08.FC	2019-06-02	3	5	3	97	8
V08.FC	2019-06-02	3	6	4	24	1
V08.FC	2019-06-02	3	7	2	21	0
V08.FC	2019-06-02	3	8	7	56	6
V08.FD	2019-06-02	3	1	2	8	0
V08.FD	2019-06-02	3	2	7	18	1
V08.FD	2019-06-02	3	3	3	13	2
V08.FD	2019-06-02	3	4	1	15	1
V08.FD	2019-06-02	3	5	8	20	3
V08.FD	2019-06-02	3	6	6	21	4
V08.FD	2019-06-02	3	7	5	9	1
V08.FD	2019-06-02	3	8	4	10	1
V08.FE	2019-06-02	3	1	4	14	0
V08.FE	2019-06-02	3	2	8	18	0
V08.FE	2019-06-02	3	3	6	5	0
V08.FE	2019-06-02	3	4	3	16	1
V08.FE	2019-06-02	3	5	7	6	0
V08.FE	2019-06-02	3	6	5	8	1
V08.FE	2019-06-02	3	7	2	27	4
V08.FE	2019-06-02	3	8	1	25	1
V08.MA	2019-06-03	4	1	3	10	0
V08.MA	2019-06-03	4	2	8	3	0
V08.MA	2019-06-03	4	3	5	8	1
V08.MA	2019-06-03	4	4	1	4	0
V08.MA	2019-06-03	4	5	4	3	0
V08.MA	2019-06-03	4	6	2	25	4
V08.MA	2019-06-03	4	7	7	19	3
V08.MA	2019-06-03	4	8	6	52	9
V08.MB	2019-06-03	4	1	1	3	0
V08.MB	2019-06-03	4	2	8	5	0
V08.MB	2019-06-03	4	3	5	8	1
V08.MB	2019-06-03	4	4	3	8	2
V08.MB	2019-06-03	4	5	6	25	3
V08.MB	2019-06-03	4	6	7	7	1
V08.MB	2019-06-03	4	7	4	16	2
V08.MB	2019-06-03	4	8	2	25	4
V08.MC	2019-06-03	4	1	5	28	0
V08.MC	2019-06-03	4	2	3	7	0
V08.MC	2019-06-03	4	3	7	25	1
V08.MC	2019-06-03	4	4	1	17	1
V08.MC	2019-06-03	4	5	2	5	0
V08.MC	2019-06-03	4	6	4	5	0
V08.MC	2019-06-03	4	7	6	4	5
V08.MC	2019-06-03	4	8	8	9	1
V08.MD	2019-06-03	4	1	7	42	0
V08.MD	2019-06-03	4	2	8	6	0
V08.MD	2019-06-03	4	3	4	19	1
V08.MD	2019-06-03	4	4	3	16	1
V08.MD	2019-06-03	4	5	6	16	1
V08.MD	2019-06-03	4	6	2	15	0
V08.MD	2019-06-03	4	7	1	40	4
V08.MD	2019-06-03	4	8	5	80	8
V08.ME	2019-06-03	4	1	7	12	0
V08.ME	2019-06-03	4	2	6	5	0
V08.ME	2019-06-03	4	3	4	12	1
V08.ME	2019-06-03	4	4	8	32	2
V08.ME	2019-06-03	4	5	3	30	5
V08.ME	2019-06-03	4	6	1	7	0
V08.ME	2019-06-03	4	7	2	9	1
V08.ME	2019-06-03	4	8	5	30	3
V08.FA	2019-06-03	4	1	7	31	0
V08.FA	2019-06-03	4	2	6	11	1
V08.FA	2019-06-03	4	3	5	4	0
V08.FA	2019-06-03	4	4	3	16	1
V08.FA	2019-06-03	4	5	4	19	1
V08.FA	2019-06-03	4	6	1	21	2
V08.FA	2019-06-03	4	7	8	54	6
V08.FA	2019-06-03	4	8	2	21	2
V08.FB	2019-06-03	4	1	6	13	0
V08.FB	2019-06-03	4	2	1	4	0
V08.FB	2019-06-03	4	3	8	3	0
V08.FB	2019-06-03	4	4	2	5	0
V08.FB	2019-06-03	4	5	3	5	0
V08.FB	2019-06-03	4	6	7	7	1
V08.FB	2019-06-03	4	7	5	8	0
V08.FB	2019-06-03	4	8	4	10	1
V08.FC	2019-06-03	4	1	6	4	0
V08.FC	2019-06-03	4	2	4	4	0
V08.FC	2019-06-03	4	3	3	4	0
V08.FC	2019-06-03	4	4	8	4	0
V08.FC	2019-06-03	4	5	2	12	1
V08.FC	2019-06-03	4	6	1	3	0
V08.FC	2019-06-03	4	7	7	5	0
V08.FC	2019-06-03	4	8	5	80	8
V08.FD	2019-06-03	4	1	6	9	0
V08.FD	2019-06-03	4	2	2	4	0
V08.FD	2019-06-03	4	3	7	9	0
V08.FD	2019-06-03	4	4	3	3	0
V08.FD	2019-06-03	4	5	4	3	0
V08.FD	2019-06-03	4	6	8	11	1
V08.FD	2019-06-03	4	7	5	13	2
V08.FD	2019-06-03	4	8	1	31	4
V08.FE	2019-06-03	4	1	6	20	0
V08.FE	2019-06-03	4	2	4	5	0
V08.FE	2019-06-03	4	3	1	7	0
V08.FE	2019-06-03	4	4	3	4	0
V08.FE	2019-06-03	4	5	2	5	0
V08.FE	2019-06-03	4	6	8	5	0
V08.FE	2019-06-03	4	7	7	14	1
V08.FE	2019-06-03	4	8	5	26	2
V08.MA	2019-06-04	5	1	4	3	0
V08.MA	2019-06-04	5	2	3	3	0
V08.MA	2019-06-04	5	3	1	3	0
V08.MA	2019-06-04	5	4	8	3	0
V08.MA	2019-06-04	5	5	6	6	1
V08.MA	2019-06-04	5	6	7	4	0
V08.MA	2019-06-04	5	7	5	35	7
V08.MA	2019-06-04	5	8	2	24	4
V08.MB	2019-06-04	5	1	8	3	0
V08.MB	2019-06-04	5	2	1	4	0
V08.MB	2019-06-04	5	3	6	6	1
V08.MB	2019-06-04	5	4	4	7	0
V08.MB	2019-06-04	5	5	7	11	1
V08.MB	2019-06-04	5	6	5	17	3
V08.MB	2019-06-04	5	7	3	37	6
V08.MB	2019-06-04	5	8	2	20	3
V08.MC	2019-06-04	5	1	4	6	0
V08.MC	2019-06-04	5	2	6	7	0
V08.MC	2019-06-04	5	3	2	6	0
V08.MC	2019-06-04	5	4	8	7	0
V08.MC	2019-06-04	5	5	3	7	0
V08.MC	2019-06-04	5	6	1	11	0
V08.MC	2019-06-04	5	7	5	23	2
V08.MC	2019-06-04	5	8	7	32	5
V08.MD	2019-06-04	5	1	3	11	0
V08.MD	2019-06-04	5	2	2	9	0
V08.MD	2019-06-04	5	3	1	12	1
V08.MD	2019-06-04	5	4	8	6	0
V08.MD	2019-06-04	5	5	7	6	0
V08.MD	2019-06-04	5	6	6	12	1
V08.MD	2019-06-04	5	7	4	13	1
V08.MD	2019-06-04	5	8	5	39	4
V08.ME	2019-06-04	5	1	5	5	0
V08.ME	2019-06-04	5	2	1	8	0
V08.ME	2019-06-04	5	3	2	14	1
V08.ME	2019-06-04	5	4	8	6	0
V08.ME	2019-06-04	5	5	7	6	0
V08.ME	2019-06-04	5	6	3	15	2
V08.ME	2019-06-04	5	7	4	40	5
V08.ME	2019-06-04	5	8	6	65	9
V08.FA	2019-06-04	5	1	8	13	0
V08.FA	2019-06-04	5	2	4	15	1
V08.FA	2019-06-04	5	3	2	4	0
V08.FA	2019-06-04	5	4	6	9	1
V08.FA	2019-06-04	5	5	7	4	0
V08.FA	2019-06-04	5	6	1	12	1
V08.FA	2019-06-04	5	7	5	10	2
V08.FA	2019-06-04	5	8	3	3	0
V08.FB	2019-06-04	5	1	8	5	0
V08.FB	2019-06-04	5	2	7	5	0
V08.FB	2019-06-04	5	3	6	6	0
V08.FB	2019-06-04	5	4	3	12	1
V08.FB	2019-06-04	5	5	1	46	2
V08.FB	2019-06-04	5	6	4	23	4
V08.FB	2019-06-04	5	7	5	69	8
V08.FB	2019-06-04	5	8	2	12	1
V08.FC	2019-06-04	5	1	4	3	0
V08.FC	2019-06-04	5	2	2	4	0
V08.FC	2019-06-04	5	3	3	4	0
V08.FC	2019-06-04	5	4	8	4	0
V08.FC	2019-06-04	5	5	6	5	0
V08.FC	2019-06-04	5	6	1	29	2
V08.FC	2019-06-04	5	7	7	3	0
V08.FC	2019-06-04	5	8	5	8	1
V08.FD	2019-06-04	5	1	3	4	0
V08.FD	2019-06-04	5	2	5	5	0
V08.FD	2019-06-04	5	3	4	13	0
V08.FD	2019-06-04	5	4	6	5	0
V08.FD	2019-06-04	5	5	7	6	0
V08.FD	2019-06-04	5	6	1	8	1
V08.FD	2019-06-04	5	7	2	11	1
V08.FD	2019-06-04	5	8	8	43	7
V08.FE	2019-06-04	5	1	8	10	0
V08.FE	2019-06-04	5	2	3	3	0
V08.FE	2019-06-04	5	3	1	12	0
V08.FE	2019-06-04	5	4	5	4	0
V08.FE	2019-06-04	5	5	2	8	1
V08.FE	2019-06-04	5	6	7	28	3
V08.FE	2019-06-04	5	7	6	22	2
V08.FE	2019-06-04	5	8	4	23	2
V08.MA	2019-06-05	6	1	3	3	0
V08.MA	2019-06-05	6	2	1	3	0
V08.MA	2019-06-05	6	3	8	3	0
V08.MA	2019-06-05	6	4	5	6	1
V08.MA	2019-06-05	6	5	7	4	0
V08.MA	2019-06-05	6	6	6	4	0
V08.MA	2019-06-05	6	7	2	7	1
V08.MA	2019-06-05	6	8	4	5	0
V08.MB	2019-06-05	6	1	8	8	0
V08.MB	2019-06-05	6	2	6	5	0
V08.MB	2019-06-05	6	3	7	8	1
V08.MB	2019-06-05	6	4	2	5	0
V08.MB	2019-06-05	6	5	5	10	2
V08.MB	2019-06-05	6	6	1	46	5
V08.MB	2019-06-05	6	7	4	42	7
V08.MB	2019-06-05	6	8	3	39	6
V08.MC	2019-06-05	6	1	3	26	0
V08.MC	2019-06-05	6	2	7	17	1
V08.MC	2019-06-05	6	3	1	8	0
V08.MC	2019-06-05	6	4	8	7	0
V08.MC	2019-06-05	6	5	6	7	0
V08.MC	2019-06-05	6	6	2	14	1
V08.MC	2019-06-05	6	7	4	4	0
V08.MC	2019-06-05	6	8	5	15	1
V08.MD	2019-06-05	6	1	5	10	0
V08.MD	2019-06-05	6	2	4	8	0
V08.MD	2019-06-05	6	3	8	15	2
V08.MD	2019-06-05	6	4	3	12	1
V08.MD	2019-06-05	6	5	1	5	0
V08.MD	2019-06-05	6	6	7	16	1
V08.MD	2019-06-05	6	7	6	6	0
V08.MD	2019-06-05	6	8	2	5	6
V08.ME	2019-06-05	6	1	3	18	0
V08.ME	2019-06-05	6	2	7	7	0
V08.ME	2019-06-05	6	3	4	11	1
V08.ME	2019-06-05	6	4	1	7	0
V08.ME	2019-06-05	6	5	8	6	0
V08.ME	2019-06-05	6	6	6	47	6
V08.ME	2019-06-05	6	7	5	15	2
V08.ME	2019-06-05	6	8	2	8	1
V08.FA	2019-06-05	6	1	7	11	0
V08.FA	2019-06-05	6	2	4	3	0
V08.FA	2019-06-05	6	3	1	4	0
V08.FA	2019-06-05	6	4	6	16	2
V08.FA	2019-06-05	6	5	5	3	0
V08.FA	2019-06-05	6	6	2	4	0
V08.FA	2019-06-05	6	7	3	3	0
V08.FA	2019-06-05	6	8	8	28	5
V08.FB	2019-06-05	6	1	2	12	0
V08.FB	2019-06-05	6	2	1	14	0
V08.FB	2019-06-05	6	3	7	4	0
V08.FB	2019-06-05	6	4	5	6	0
V08.FB	2019-06-05	6	5	8	4	0
V08.FB	2019-06-05	6	6	4	10	1
V08.FB	2019-06-05	6	7	6	32	4
V08.FB	2019-06-05	6	8	3	28	4
V08.FC	2019-06-05	6	1	2	3	0
V08.FC	2019-06-05	6	2	8	3	0
V08.FC	2019-06-05	6	3	7	3	0
V08.FC	2019-06-05	6	4	5	6	0
V08.FC	2019-06-05	6	5	1	13	1
V08.FC	2019-06-05	6	6	4	10	2
V08.FC	2019-06-05	6	7	6	39	7
V08.FC	2019-06-05	6	8	3	27	3
V08.FD	2019-06-05	6	1	3	14	0
V08.FD	2019-06-05	6	2	5	18	0
V08.FD	2019-06-05	6	3	1	12	0
V08.FD	2019-06-05	6	4	7	5	0
V08.FD	2019-06-05	6	5	8	10	0
V08.FD	2019-06-05	6	6	6	44	7
V08.FD	2019-06-05	6	7	2	6	0
V08.FD	2019-06-05	6	8	.	120	19
V08.FE	2019-06-05	6	1	8	10	0
V08.FE	2019-06-05	6	2	2	10	0
V08.FE	2019-06-05	6	3	1	22	0
V08.FE	2019-06-05	6	4	5	37	2
V08.FE	2019-06-05	6	5	7	19	2
V08.FE	2019-06-05	6	6	6	21	2
V08.FE	2019-06-05	6	7	4	26	4
V08.FE	2019-06-05	6	8	3	12	1
V08.MA	2019-06-06	7	1	8	2	0
V08.MA	2019-06-06	7	2	1	2	0
V08.MA	2019-06-06	7	3	7	5	1
V08.MA	2019-06-06	7	4	5	4	0
V08.MA	2019-06-06	7	5	2	3	0
V08.MA	2019-06-06	7	6	3	13	2
V08.MA	2019-06-06	7	7	6	4	0
V08.MA	2019-06-06	7	8	4	5	0
V08.MB	2019-06-06	7	1	6	9	0
V08.MB	2019-06-06	7	2	7	7	0
V08.MB	2019-06-06	7	3	8	13	1
V08.MB	2019-06-06	7	4	4	10	0
V08.MB	2019-06-06	7	5	1	14	2
V08.MB	2019-06-06	7	6	5	12	2
V08.MB	2019-06-06	7	7	2	5	0
V08.MB	2019-06-06	7	8	3	48	8
V08.MC	2019-06-06	7	1	8	20	0
V08.MC	2019-06-06	7	2	4	5	0
V08.MC	2019-06-06	7	3	2	6	0
V08.MC	2019-06-06	7	4	5	7	0
V08.MC	2019-06-06	7	5	3	21	3
V08.MC	2019-06-06	7	6	1	14	0
V08.MC	2019-06-06	7	7	6	29	3
V08.MC	2019-06-06	7	8	7	21	4
V08.MD	2019-06-06	7	1	1	5	0
V08.MD	2019-06-06	7	2	3	4	0
V08.MD	2019-06-06	7	3	8	13	1
V08.MD	2019-06-06	7	4	7	23	2
V08.MD	2019-06-06	7	5	6	11	1
V08.MD	2019-06-06	7	6	5	24	3
V08.MD	2019-06-06	7	7	2	25	3
V08.MD	2019-06-06	7	8	4	57	9
V08.ME	2019-06-06	7	1	2	11	0
V08.ME	2019-06-06	7	2	6	4	0
V08.ME	2019-06-06	7	3	4	7	0
V08.ME	2019-06-06	7	4	7	8	1
V08.ME	2019-06-06	7	5	8	5	0
V08.ME	2019-06-06	7	6	1	9	0
V08.ME	2019-06-06	7	7	3	15	3
V08.ME	2019-06-06	7	8	5	4	0
V08.FA	2019-06-06	7	1	7	12	0
V08.FA	2019-06-06	7	2	5	7	0
V08.FA	2019-06-06	7	3	8	7	0
V08.FA	2019-06-06	7	4	3	8	1
V08.FA	2019-06-06	7	5	2	10	1
V08.FA	2019-06-06	7	6	6	19	3
V08.FA	2019-06-06	7	7	4	10	1
V08.FA	2019-06-06	7	8	1	4	0
V08.FB	2019-06-06	7	1	3	22	0
V08.FB	2019-06-06	7	2	8	5	0
V08.FB	2019-06-06	7	3	6	25	1
V08.FB	2019-06-06	7	4	7	5	0
V08.FB	2019-06-06	7	5	1	42	2
V08.FB	2019-06-06	7	6	5	58	3
V08.FB	2019-06-06	7	7	4	35	4
V08.FB	2019-06-06	7	8	2	55	8
V08.FC	2019-06-06	7	1	5	4	0
V08.FC	2019-06-06	7	2	1	3	0
V08.FC	2019-06-06	7	3	4	7	0
V08.FC	2019-06-06	7	4	8	6	0
V08.FC	2019-06-06	7	5	7	10	0
V08.FC	2019-06-06	7	6	6	5	0
V08.FC	2019-06-06	7	7	2	64	10
V08.FC	2019-06-06	7	8	3	21	3
V08.FD	2019-06-06	7	1	8	10	0
V08.FD	2019-06-06	7	2	6	24	0
V08.FD	2019-06-06	7	3	3	29	0
V08.FD	2019-06-06	7	4	7	16	1
V08.FD	2019-06-06	7	5	5	6	0
V08.FD	2019-06-06	7	6	4	7	0
V08.FD	2019-06-06	7	7	1	18	2
V08.FD	2019-06-06	7	8	2	12	2
V08.FE	2019-06-06	7	1	3	8	0
V08.FE	2019-06-06	7	2	2	7	0
V08.FE	2019-06-06	7	3	5	5	0
V08.FE	2019-06-06	7	4	6	7	0
V08.FE	2019-06-06	7	5	8	5	0
V08.FE	2019-06-06	7	6	1	6	0
V08.FE	2019-06-06	7	7	6	7	1
V08.FE	2019-06-06	7	8	4	3	0
V08.MA	2019-06-07	8	1	2	2	0
V08.MA	2019-06-07	8	2	3	3	0
V08.MA	2019-06-07	8	3	1	2	0
V08.MA	2019-06-07	8	4	8	2	0
V08.MA	2019-06-07	8	5	6	3	0
V08.MA	2019-06-07	8	6	4	11	2
V08.MA	2019-06-07	8	7	5	5	0
V08.MA	2019-06-07	8	8	7	10	1
V08.MB	2019-06-07	8	1	6	8	0
V08.MB	2019-06-07	8	2	7	13	1
V08.MB	2019-06-07	8	3	3	3	0
V08.MB	2019-06-07	8	4	5	7	0
V08.MB	2019-06-07	8	5	8	14	1
V08.MB	2019-06-07	8	6	1	5	0
V08.MB	2019-06-07	8	7	4	48	8
V08.MB	2019-06-07	8	8	2	21	3
V08.MC	2019-06-07	8	1	3	46	0
V08.MC	2019-06-07	8	2	6	13	0
V08.MC	2019-06-07	8	3	4	7	0
V08.MC	2019-06-07	8	4	8	6	0
V08.MC	2019-06-07	8	5	7	8	0
V08.MC	2019-06-07	8	6	5	10	0
V08.MC	2019-06-07	8	7	1	9	0
V08.MC	2019-06-07	8	8	2	6	0
V08.MD	2019-06-07	8	1	1	9	0
V08.MD	2019-06-07	8	2	6	11	0
V08.MD	2019-06-07	8	3	8	8	0
V08.MD	2019-06-07	8	4	3	6	0
V08.MD	2019-06-07	8	5	4	5	0
V08.MD	2019-06-07	8	6	7	20	2
V08.MD	2019-06-07	8	7	2	36	4
V08.MD	2019-06-07	8	8	.	120	15
V08.ME	2019-06-07	8	1	3	5	0
V08.ME	2019-06-07	8	2	5	4	0
V08.ME	2019-06-07	8	3	7	6	0
V08.ME	2019-06-07	8	4	8	11	1
V08.ME	2019-06-07	8	5	1	10	1
V08.ME	2019-06-07	8	6	2	6	0
V08.ME	2019-06-07	8	7	6	49	7
V08.ME	2019-06-07	8	8	4	8	0
V08.FA	2019-06-07	8	1	2	15	0
V08.FA	2019-06-07	8	2	6	10	0
V08.FA	2019-06-07	8	3	8	12	0
V08.FA	2019-06-07	8	4	4	7	1
V08.FA	2019-06-07	8	5	3	6	0
V08.FA	2019-06-07	8	6	1	9	0
V08.FA	2019-06-07	8	7	7	5	0
V08.FA	2019-06-07	8	8	5	30	5
V08.FB	2019-06-07	8	1	2	12	0
V08.FB	2019-06-07	8	2	8	3	0
V08.FB	2019-06-07	8	3	4	10	0
V08.FB	2019-06-07	8	4	1	22	2
V08.FB	2019-06-07	8	5	7	12	1
V08.FB	2019-06-07	8	6	3	8	0
V08.FB	2019-06-07	8	7	5	5	0
V08.FB	2019-06-07	8	8	6	14	1
V08.FC	2019-06-07	8	1	3	20	0
V08.FC	2019-06-07	8	2	5	11	0
V08.FC	2019-06-07	8	3	2	7	0
V08.FC	2019-06-07	8	4	.	10	0
V08.FC	2019-06-07	8	5	1	15	1
V08.FC	2019-06-07	8	6	4	10	0
V08.FC	2019-06-07	8	7	8	21	2
V08.FC	2019-06-07	8	8	7	8	0
V08.FD	2019-06-07	8	1	6	7	0
V08.FD	2019-06-07	8	2	7	11	0
V08.FD	2019-06-07	8	3	2	4	0
V08.FD	2019-06-07	8	4	5	4	0
V08.FD	2019-06-07	8	5	8	4	0
V08.FD	2019-06-07	8	6	4	11	2
V08.FD	2019-06-07	8	7	1	5	0
V08.FD	2019-06-07	8	8	3	7	0
V08.FE	2019-06-07	8	1	8	6	0
V08.FE	2019-06-07	8	2	3	4	0
V08.FE	2019-06-07	8	3	2	4	0
V08.FE	2019-06-07	8	4	4	4	0
V08.FE	2019-06-07	8	5	1	18	0
V08.FE	2019-06-07	8	6	5	4	0
V08.FE	2019-06-07	8	7	6	8	1
V08.FE	2019-06-07	8	8	7	11	1
V09.MA	2019-06-07	1	1	7	0	0
V09.MA	2019-06-07	1	2	1	1	1
V09.MA	2019-06-07	1	3	8	2	2
V09.MA	2019-06-07	1	4	3	5	5
V09.MA	2019-06-07	1	5	4	0	0
V09.MA	2019-06-07	1	6	5	0	0
V09.MA	2019-06-07	1	7	6	4	4
V09.MA	2019-06-07	1	8	2	9	9
V09.MB	2019-06-07	1	1	4	20	0
V09.MB	2019-06-07	1	2	2	27	1
V09.MB	2019-06-07	1	3	8	7	0
V09.MB	2019-06-07	1	4	1	11	1
V09.MB	2019-06-07	1	5	6	34	3
V09.MB	2019-06-07	1	6	5	34	4
V09.MB	2019-06-07	1	7	7	16	1
V09.MB	2019-06-07	1	8	3	13	1
V09.MC	2019-06-07	1	1	6	4	0
V09.MC	2019-06-07	1	2	5	10	1
V09.MC	2019-06-07	1	3	7	3	0
V09.MC	2019-06-07	1	4	4	11	1
V09.MC	2019-06-07	1	5	8	21	2
V09.MC	2019-06-07	1	6	1	11	1
V09.MC	2019-06-07	1	7	3	65	9
V09.MC	2019-06-07	1	8	2	8	0
V09.MD	2019-06-07	1	1	8	3	0
V09.MD	2019-06-07	1	2	1	3	0
V09.MD	2019-06-07	1	3	2	22	3
V09.MD	2019-06-07	1	4	4	43	3
V09.MD	2019-06-07	1	5	7	16	2
V09.MD	2019-06-07	1	6	6	6	1
V09.MD	2019-06-07	1	7	.	120	12
V09.MD	2019-06-07	1	8	.	120	6
V09.ME	2019-06-07	1	1	7	20	0
V09.ME	2019-06-07	1	2	8	43	2
V09.ME	2019-06-07	1	3	1	36	5
V09.ME	2019-06-07	1	4	3	52	7
V09.ME	2019-06-07	1	5	4	16	0
V09.ME	2019-06-07	1	6	5	35	4
V09.ME	2019-06-07	1	7	2	80	11
V09.ME	2019-06-07	1	8	6	47	6
V09.MA	2019-06-08	2	1	7	2	0
V09.MA	2019-06-08	2	2	1	2	0
V09.MA	2019-06-08	2	3	8	3	0
V09.MA	2019-06-08	2	4	5	9	1
V09.MA	2019-06-08	2	5	3	13	2
V09.MA	2019-06-08	2	6	6	4	0
V09.MA	2019-06-08	2	7	4	46	7
V09.MA	2019-06-08	2	8	2	53	6
V09.MB	2019-06-08	2	1	5	11	0
V09.MB	2019-06-08	2	2	4	13	0
V09.MB	2019-06-08	2	3	6	5	0
V09.MB	2019-06-08	2	4	8	3	0
V09.MB	2019-06-08	2	5	7	12	1
V09.MB	2019-06-08	2	6	1	5	0
V09.MB	2019-06-08	2	7	3	50	5
V09.MB	2019-06-08	2	8	2	96	10
V09.MC	2019-06-08	2	1	8	3	0
V09.MC	2019-06-08	2	2	1	10	1
V09.MC	2019-06-08	2	3	7	7	1
V09.MC	2019-06-08	2	4	3	25	3
V09.MC	2019-06-08	2	5	2	6	1
V09.MC	2019-06-08	2	6	6	17	2
V09.MC	2019-06-08	2	7	4	33	2
V09.MC	2019-06-08	2	8	.	120	10
V09.MD	2019-06-08	2	1	7	3	0
V09.MD	2019-06-08	2	2	8	10	1
V09.MD	2019-06-08	2	3	2	12	0
V09.MD	2019-06-08	2	4	3	85	7
V09.MD	2019-06-08	2	5	6	111	6
V09.MD	2019-06-08	2	6	1	21	2
V09.MD	2019-06-08	2	7	4	51	3
V09.MD	2019-06-08	2	8	.	120	8
V09.ME	2019-06-08	2	1	4	9	0
V09.ME	2019-06-08	2	2	6	3	0
V09.ME	2019-06-08	2	3	8	2	0
V09.ME	2019-06-08	2	4	7	2	0
V09.ME	2019-06-08	2	5	5	8	1
V09.ME	2019-06-08	2	6	1	19	3
V09.ME	2019-06-08	2	7	3	32	5
V09.ME	2019-06-08	2	8	2	13	1
V09.MA	2019-06-09	3	1	3	29	0
V09.MA	2019-06-09	3	2	8	18	0
V09.MA	2019-06-09	3	3	7	5	0
V09.MA	2019-06-09	3	4	2	12	1
V09.MA	2019-06-09	3	5	5	7	0
V09.MA	2019-06-09	3	6	1	39	3
V09.MA	2019-06-09	3	7	6	76	8
V09.MA	2019-06-09	3	8	4	38	5
V09.MB	2019-06-09	3	1	1	3	0
V09.MB	2019-06-09	3	2	2	3	0
V09.MB	2019-06-09	3	3	3	2	0
V09.MB	2019-06-09	3	4	4	3	0
V09.MB	2019-06-09	3	5	6	14	2
V09.MB	2019-06-09	3	6	7	15	2
V09.MB	2019-06-09	3	7	8	5	0
V09.MB	2019-06-09	3	8	5	17	1
V09.MC	2019-06-09	3	1	3	33	0
V09.MC	2019-06-09	3	2	6	25	1
V09.MC	2019-06-09	3	3	7	14	0
V09.MC	2019-06-09	3	4	8	5	0
V09.MC	2019-06-09	3	5	2	58	10
V09.MC	2019-06-09	3	6	5	24	2
V09.MC	2019-06-09	3	7	4	16	1
V09.MC	2019-06-09	3	8	1	74	9
V09.MD	2019-06-09	3	1	8	15	0
V09.MD	2019-06-09	3	2	7	11	0
V09.MD	2019-06-09	3	3	4	11	0
V09.MD	2019-06-09	3	4	3	13	1
V09.MD	2019-06-09	3	5	6	40	2
V09.MD	2019-06-09	3	6	1	38	3
V09.MD	2019-06-09	3	7	5	44	5
V09.MD	2019-06-09	3	8	2	61	7
V09.ME	2019-06-09	3	1	1	9	0
V09.ME	2019-06-09	3	2	5	11	0
V09.ME	2019-06-09	3	3	8	3	0
V09.ME	2019-06-09	3	4	4	14	0
V09.ME	2019-06-09	3	5	6	22	1
V09.ME	2019-06-09	3	6	2	11	0
V09.ME	2019-06-09	3	7	3	79	10
V09.ME	2019-06-09	3	8	.	120	11
V09.MA	2019-06-10	4	1	2	17	0
V09.MA	2019-06-10	4	2	3	9	0
V09.MA	2019-06-10	4	3	7	6	0
V09.MA	2019-06-10	4	4	8	7	0
V09.MA	2019-06-10	4	5	4	22	3
V09.MA	2019-06-10	4	6	6	10	1
V09.MA	2019-06-10	4	7	5	30	3
V09.MA	2019-06-10	4	8	1	49	7
V09.MB	2019-06-10	4	1	1	3	0
V09.MB	2019-06-10	4	2	3	3	0
V09.MB	2019-06-10	4	3	8	4	0
V09.MB	2019-06-10	4	4	6	11	1
V09.MB	2019-06-10	4	5	7	3	0
V09.MB	2019-06-10	4	6	4	11	1
V09.MB	2019-06-10	4	7	2	24	3
V09.MB	2019-06-10	4	8	5	5	0
V09.MC	2019-06-10	4	1	8	4	0
V09.MC	2019-06-10	4	2	7	5	0
V09.MC	2019-06-10	4	3	6	4	0
V09.MC	2019-06-10	4	4	1	10	1
V09.MC	2019-06-10	4	5	5	18	3
V09.MC	2019-06-10	4	6	3	5	0
V09.MC	2019-06-10	4	7	2	18	2
V09.MC	2019-06-10	4	8	4	76	11
V09.MD	2019-06-10	4	1	6	18	0
V09.MD	2019-06-10	4	2	7	16	0
V09.MD	2019-06-10	4	3	8	14	2
V09.MD	2019-06-10	4	4	1	12	1
V09.MD	2019-06-10	4	5	5	6	0
V09.MD	2019-06-10	4	6	2	5	0
V09.MD	2019-06-10	4	7	3	34	4
V09.MD	2019-06-10	4	8	4	52	7
V09.ME	2019-06-10	4	1	7	11	0
V09.ME	2019-06-10	4	2	5	20	0
V09.ME	2019-06-10	4	3	4	12	1
V09.ME	2019-06-10	4	4	6	13	1
V09.ME	2019-06-10	4	5	1	15	1
V09.ME	2019-06-10	4	6	8	22	2
V09.ME	2019-06-10	4	7	2	23	3
V09.ME	2019-06-10	4	8	3	15	1
V09.MA	2019-06-11	5	1	7	23	0
V09.MA	2019-06-11	5	2	8	35	2
V09.MA	2019-06-11	5	3	2	14	0
V09.MA	2019-06-11	5	4	6	27	2
V09.MA	2019-06-11	5	5	4	33	4
V09.MA	2019-06-11	5	6	1	53	4
V09.MA	2019-06-11	5	7	5	15	1
V09.MA	2019-06-11	5	8	3	90	10
V09.MB	2019-06-11	5	1	6	3	0
V09.MB	2019-06-11	5	2	5	5	0
V09.MB	2019-06-11	5	3	2	3	0
V09.MB	2019-06-11	5	4	7	12	1
V09.MB	2019-06-11	5	5	1	18	2
V09.MB	2019-06-11	5	6	3	21	3
V09.MB	2019-06-11	5	7	4	12	1
V09.MB	2019-06-11	5	8	8	34	4
V09.MC	2019-06-11	5	1	5	4	0
V09.MC	2019-06-11	5	2	4	4	0
V09.MC	2019-06-11	5	3	3	4	0
V09.MC	2019-06-11	5	4	6	4	0
V09.MC	2019-06-11	5	5	2	11	1
V09.MC	2019-06-11	5	6	8	10	1
V09.MC	2019-06-11	5	7	7	24	4
V09.MC	2019-06-11	5	8	1	64	8
V09.MD	2019-06-11	5	1	3	12	0
V09.MD	2019-06-11	5	2	8	17	0
V09.MD	2019-06-11	5	3	1	8	1
V09.MD	2019-06-11	5	4	2	17	2
V09.MD	2019-06-11	5	5	4	19	2
V09.MD	2019-06-11	5	6	5	10	1
V09.MD	2019-06-11	5	7	6	10	1
V09.MD	2019-06-11	5	8	7	18	2
V09.ME	2019-06-11	5	1	7	5	0
V09.ME	2019-06-11	5	2	6	6	1
V09.ME	2019-06-11	5	3	1	3	0
V09.ME	2019-06-11	5	4	8	4	0
V09.ME	2019-06-11	5	5	2	3	0
V09.ME	2019-06-11	5	6	4	12	1
V09.ME	2019-06-11	5	7	3	7	0
V09.ME	2019-06-11	5	8	5	48	3
V09.MA	2019-06-12	6	1	5	16	0
V09.MA	2019-06-12	6	2	6	10	0
V09.MA	2019-06-12	6	3	7	16	1
V09.MA	2019-06-12	6	4	8	14	1
V09.MA	2019-06-12	6	5	4	6	0
V09.MA	2019-06-12	6	6	2	15	0
V09.MA	2019-06-12	6	7	1	16	2
V09.MA	2019-06-12	6	8	3	16	2
V09.MB	2019-06-12	6	1	2	10	0
V09.MB	2019-06-12	6	2	8	5	0
V09.MB	2019-06-12	6	3	4	15	2
V09.MB	2019-06-12	6	4	7	21	3
V09.MB	2019-06-12	6	5	5	7	0
V09.MB	2019-06-12	6	6	6	4	0
V09.MB	2019-06-12	6	7	3	30	4
V09.MB	2019-06-12	6	8	1	28	5
V09.MC	2019-06-12	6	1	2	5	0
V09.MC	2019-06-12	6	2	6	4	0
V09.MC	2019-06-12	6	3	4	6	0
V09.MC	2019-06-12	6	4	5	6	0
V09.MC	2019-06-12	6	5	8	5	0
V09.MC	2019-06-12	6	6	1	13	2
V09.MC	2019-06-12	6	7	3	16	2
V09.MC	2019-06-12	6	8	7	44	7
V09.MD	2019-06-12	6	1	2	5	0
V09.MD	2019-06-12	6	2	3	4	0
V09.MD	2019-06-12	6	3	8	5	0
V09.MD	2019-06-12	6	4	4	4	0
V09.MD	2019-06-12	6	5	1	4	0
V09.MD	2019-06-12	6	6	5	5	0
V09.MD	2019-06-12	6	7	6	16	2
V09.MD	2019-06-12	6	8	7	26	4
V09.ME	2019-06-12	6	1	7	5	0
V09.ME	2019-06-12	6	2	8	6	0
V09.ME	2019-06-12	6	3	6	14	2
V09.ME	2019-06-12	6	4	5	7	1
V09.ME	2019-06-12	6	5	2	5	0
V09.ME	2019-06-12	6	6	1	10	1
V09.ME	2019-06-12	6	7	5	11	1
V09.ME	2019-06-12	6	8	3	9	0
V09.MA	2019-06-13	7	1	3	9	0
V09.MA	2019-06-13	7	2	4	11	0
V09.MA	2019-06-13	7	3	7	20	0
V09.MA	2019-06-13	7	4	5	4	0
V09.MA	2019-06-13	7	5	2	28	2
V09.MA	2019-06-13	7	6	8	27	1
V09.MA	2019-06-13	7	7	1	28	3
V09.MA	2019-06-13	7	8	6	11	0
V09.MB	2019-06-13	7	1	2	4	0
V09.MB	2019-06-13	7	2	1	10	1
V09.MB	2019-06-13	7	3	6	3	0
V09.MB	2019-06-13	7	4	5	6	0
V09.MB	2019-06-13	7	5	7	10	1
V09.MB	2019-06-13	7	6	3	3	0
V09.MB	2019-06-13	7	7	4	8	0
V09.MB	2019-06-13	7	8	8	10	0
V09.MC	2019-06-13	7	1	3	6	0
V09.MC	2019-06-13	7	2	2	4	0
V09.MC	2019-06-13	7	3	5	5	0
V09.MC	2019-06-13	7	4	1	3	0
V09.MC	2019-06-13	7	5	4	4	0
V09.MC	2019-06-13	7	6	7	3	0
V09.MC	2019-06-13	7	7	6	4	0
V09.MC	2019-06-13	7	8	8	13	2
V09.MD	2019-06-13	7	1	2	7	0
V09.MD	2019-06-13	7	2	4	4	0
V09.MD	2019-06-13	7	3	1	4	0
V09.MD	2019-06-13	7	4	5	5	0
V09.MD	2019-06-13	7	5	7	7	0
V09.MD	2019-06-13	7	6	6	10	0
V09.MD	2019-06-13	7	7	3	4	0
V09.MD	2019-06-13	7	8	8	38	5
V09.ME	2019-06-13	7	1	4	4	0
V09.ME	2019-06-13	7	2	2	3	0
V09.ME	2019-06-13	7	3	7	7	0
V09.ME	2019-06-13	7	4	3	5	0
V09.ME	2019-06-13	7	5	6	4	0
V09.ME	2019-06-13	7	6	8	3	0
V09.ME	2019-06-13	7	7	5	4	0
V09.ME	2019-06-13	7	8	1	4	0
V09.MA	2019-06-14	8	1	2	9	0
V09.MA	2019-06-14	8	2	4	9	0
V09.MA	2019-06-14	8	3	6	3	0
V09.MA	2019-06-14	8	4	3	7	0
V09.MA	2019-06-14	8	5	7	9	1
V09.MA	2019-06-14	8	6	1	15	0
V09.MA	2019-06-14	8	7	8	68	8
V09.MA	2019-06-14	8	8	5	32	4
V09.MB	2019-06-14	8	1	3	3	0
V09.MB	2019-06-14	8	2	4	4	0
V09.MB	2019-06-14	8	3	5	4	0
V09.MB	2019-06-14	8	4	1	3	0
V09.MB	2019-06-14	8	5	2	17	3
V09.MB	2019-06-14	8	6	8	7	1
V09.MB	2019-06-14	8	7	6	3	0
V09.MB	2019-06-14	8	8	7	33	5
V09.MC	2019-06-14	8	1	3	6	0
V09.MC	2019-06-14	8	2	2	4	0
V09.MC	2019-06-14	8	3	1	3	0
V09.MC	2019-06-14	8	4	5	5	0
V09.MC	2019-06-14	8	5	4	8	1
V09.MC	2019-06-14	8	6	6	3	0
V09.MC	2019-06-14	8	7	8	14	2
V09.MC	2019-06-14	8	8	7	5	0
V09.MD	2019-06-14	8	1	3	4	0
V09.MD	2019-06-14	8	2	5	4	0
V09.MD	2019-06-14	8	3	6	12	1
V09.MD	2019-06-14	8	4	1	6	0
V09.MD	2019-06-14	8	5	4	4	0
V09.MD	2019-06-14	8	6	7	13	0
V09.MD	2019-06-14	8	7	8	27	3
V09.MD	2019-06-14	8	8	2	5	0
V09.ME	2019-06-14	8	1	3	3	0
V09.ME	2019-06-14	8	2	5	4	0
V09.ME	2019-06-14	8	3	2	4	0
V09.ME	2019-06-14	8	4	8	4	0
V09.ME	2019-06-14	8	5	7	4	0
V09.ME	2019-06-14	8	6	6	5	0
V09.ME	2019-06-14	8	7	4	4	0
V09.ME	2019-06-14	8	8	1	18	4
V10.MA	2019-06-14	1	1	8	14	0
V10.MA	2019-06-14	1	2	1	5	0
V10.MA	2019-06-14	1	3	7	5	0
V10.MA	2019-06-14	1	4	2	30	4
V10.MA	2019-06-14	1	5	4	16	2
V10.MA	2019-06-14	1	6	6	3	0
V10.MA	2019-06-14	1	7	3	11	1
V10.MA	2019-06-14	1	8	5	45	6
V10.MB	2019-06-14	1	1	7	18	0
V10.MB	2019-06-14	1	2	6	8	0
V10.MB	2019-06-14	1	3	5	50	4
V10.MB	2019-06-14	1	4	3	9	1
V10.MB	2019-06-14	1	5	8	25	2
V10.MB	2019-06-14	1	6	4	10	0
V10.MB	2019-06-14	1	7	1	97	9
V10.MB	2019-06-14	1	8	2	39	3
V10.MC	2019-06-14	1	1	5	10	0
V10.MC	2019-06-14	1	2	8	2	0
V10.MC	2019-06-14	1	3	1	2	0
V10.MC	2019-06-14	1	4	7	9	1
V10.MC	2019-06-14	1	5	2	9	1
V10.MC	2019-06-14	1	6	4	27	5
V10.MC	2019-06-14	1	7	6	11	2
V10.MC	2019-06-14	1	8	3	4	0
V10.MD	2019-06-14	1	1	3	9	0
V10.MD	2019-06-14	1	2	2	4	0
V10.MD	2019-06-14	1	3	1	3	0
V10.MD	2019-06-14	1	4	5	3	0
V10.MD	2019-06-14	1	5	4	9	1
V10.MD	2019-06-14	1	6	6	2	0
V10.MD	2019-06-14	1	7	7	12	2
V10.MD	2019-06-14	1	8	.	120	19
V10.ME	2019-06-14	1	1	1	6	0
V10.ME	2019-06-14	1	2	7	2	0
V10.ME	2019-06-14	1	3	6	12	1
V10.ME	2019-06-14	1	4	5	7	1
V10.ME	2019-06-14	1	5	4	17	2
V10.ME	2019-06-14	1	6	2	65	9
V10.ME	2019-06-14	1	7	3	8	0
V10.ME	2019-06-14	1	8	8	20	2
V10.FA	2019-06-14	1	1	1	10	0
V10.FA	2019-06-14	1	2	7	1	0
V10.FA	2019-06-14	1	3	6	2	0
V10.FA	2019-06-14	1	4	8	3	0
V10.FA	2019-06-14	1	5	.	120	14
V10.FA	2019-06-14	1	6	2	21	0
V10.FA	2019-06-14	1	7	4	45	6
V10.FA	2019-06-14	1	8	3	15	1
V10.FB	2019-06-14	1	1	7	4	0
V10.FB	2019-06-14	1	2	6	14	1
V10.FB	2019-06-14	1	3	4	12	1
V10.FB	2019-06-14	1	4	5	12	2
V10.FB	2019-06-14	1	5	3	15	3
V10.FB	2019-06-14	1	6	2	13	3
V10.FB	2019-06-14	1	7	1	23	3
V10.FB	2019-06-14	1	8	8	19	3
V10.FC	2019-06-14	1	1	2	17	0
V10.FC	2019-06-14	1	2	8	6	0
V10.FC	2019-06-14	1	3	1	8	1
V10.FC	2019-06-14	1	4	7	3	0
V10.FC	2019-06-14	1	5	3	24	2
V10.FC	2019-06-14	1	6	5	16	2
V10.FC	2019-06-14	1	7	4	14	2
V10.FC	2019-06-14	1	8	6	41	7
V10.FD	2019-06-14	1	1	8	3	0
V10.FD	2019-06-14	1	2	7	3	0
V10.FD	2019-06-14	1	3	6	3	0
V10.FD	2019-06-14	1	4	1	26	3
V10.FD	2019-06-14	1	5	3	15	1
V10.FD	2019-06-14	1	6	5	3	0
V10.FD	2019-06-14	1	7	4	31	4
V10.FD	2019-06-14	1	8	2	24	3
V10.FE	2019-06-14	1	1	8	3	0
V10.FE	2019-06-14	1	2	1	3	0
V10.FE	2019-06-14	1	3	4	24	2
V10.FE	2019-06-14	1	4	7	2	0
V10.FE	2019-06-14	1	5	5	2	0
V10.FE	2019-06-14	1	6	6	2	0
V10.FE	2019-06-14	1	7	2	29	5
V10.FE	2019-06-14	1	8	3	26	5
V10.MA	2019-06-15	2	1	1	3	0
V10.MA	2019-06-15	2	2	2	2	0
V10.MA	2019-06-15	2	3	4	4	0
V10.MA	2019-06-15	2	4	3	3	0
V10.MA	2019-06-15	2	5	5	18	3
V10.MA	2019-06-15	2	6	8	11	1
V10.MA	2019-06-15	2	7	7	10	1
V10.MA	2019-06-15	2	8	6	120	17
V10.MB	2019-06-15	2	1	7	8	0
V10.MB	2019-06-15	2	2	3	16	1
V10.MB	2019-06-15	2	3	1	10	1
V10.MB	2019-06-15	2	4	5	3	0
V10.MB	2019-06-15	2	5	2	7	0
V10.MB	2019-06-15	2	6	6	13	1
V10.MB	2019-06-15	2	7	8	60	6
V10.MB	2019-06-15	2	8	.	120	14
V10.MC	2019-06-15	2	1	8	3	0
V10.MC	2019-06-15	2	2	5	2	0
V10.MC	2019-06-15	2	3	4	7	1
V10.MC	2019-06-15	2	4	3	12	2
V10.MC	2019-06-15	2	5	6	3	0
V10.MC	2019-06-15	2	6	2	15	3
V10.MC	2019-06-15	2	7	7	33	6
V10.MC	2019-06-15	2	8	1	23	3
V10.MD	2019-06-15	2	1	7	10	0
V10.MD	2019-06-15	2	2	2	35	3
V10.MD	2019-06-15	2	3	4	45	3
V10.MD	2019-06-15	2	4	3	46	3
V10.MD	2019-06-15	2	5	1	25	3
V10.MD	2019-06-15	2	6	8	11	1
V10.MD	2019-06-15	2	7	5	75	10
V10.MD	2019-06-15	2	8	6	13	1
V10.ME	2019-06-15	2	1	6	2	0
V10.ME	2019-06-15	2	2	4	10	1
V10.ME	2019-06-15	2	3	7	3	0
V10.ME	2019-06-15	2	4	5	4	0
V10.ME	2019-06-15	2	5	8	2	0
V10.ME	2019-06-15	2	6	3	9	1
V10.ME	2019-06-15	2	7	2	9	1
V10.ME	2019-06-15	2	8	1	24	4
V10.FA	2019-06-15	2	1	3	9	0
V10.FA	2019-06-15	2	2	5	3	0
V10.FA	2019-06-15	2	3	4	4	1
V10.FA	2019-06-15	2	4	2	16	2
V10.FA	2019-06-15	2	5	6	2	0
V10.FA	2019-06-15	2	6	8	42	5
V10.FA	2019-06-15	2	7	1	21	2
V10.FA	2019-06-15	2	8	7	7	0
V10.FB	2019-06-15	2	1	4	7	0
V10.FB	2019-06-15	2	2	8	4	0
V10.FB	2019-06-15	2	3	7	4	0
V10.FB	2019-06-15	2	4	6	17	2
V10.FB	2019-06-15	2	5	5	4	0
V10.FB	2019-06-15	2	6	2	20	3
V10.FB	2019-06-15	2	7	3	3	0
V10.FB	2019-06-15	2	8	1	11	1
V10.FC	2019-06-15	2	1	7	3	0
V10.FC	2019-06-15	2	2	6	3	0
V10.FC	2019-06-15	2	3	2	14	2
V10.FC	2019-06-15	2	4	1	11	1
V10.FC	2019-06-15	2	5	8	10	1
V10.FC	2019-06-15	2	6	4	20	3
V10.FC	2019-06-15	2	7	5	37	6
V10.FC	2019-06-15	2	8	3	12	2
V10.FD	2019-06-15	2	1	1	27	0
V10.FD	2019-06-15	2	2	5	7	0
V10.FD	2019-06-15	2	3	6	4	0
V10.FD	2019-06-15	2	4	7	18	2
V10.FD	2019-06-15	2	5	2	7	0
V10.FD	2019-06-15	2	6	8	14	2
V10.FD	2019-06-15	2	7	3	4	0
V10.FD	2019-06-15	2	8	4	55	10
V10.FE	2019-06-15	2	1	5	3	0
V10.FE	2019-06-15	2	2	4	2	0
V10.FE	2019-06-15	2	3	6	17	2
V10.FE	2019-06-15	2	4	3	9	1
V10.FE	2019-06-15	2	5	8	21	3
V10.FE	2019-06-15	2	6	1	4	0
V10.FE	2019-06-15	2	7	5	14	1
V10.FE	2019-06-15	2	8	7	8	1
V10.MA	2019-06-16	3	1	1	3	0
V10.MA	2019-06-16	3	2	3	4	0
V10.MA	2019-06-16	3	3	8	6	0
V10.MA	2019-06-16	3	4	4	3	0
V10.MA	2019-06-16	3	5	2	18	3
V10.MA	2019-06-16	3	6	7	6	0
V10.MA	2019-06-16	3	7	5	8	1
V10.MA	2019-06-16	3	8	6	53	8
V10.MB	2019-06-16	3	1	2	20	0
V10.MB	2019-06-16	3	2	1	3	0
V10.MB	2019-06-16	3	3	5	9	0
V10.MB	2019-06-16	3	4	4	15	2
V10.MB	2019-06-16	3	5	3	3	0
V10.MB	2019-06-16	3	6	6	10	1
V10.MB	2019-06-16	3	7	8	49	6
V10.MB	2019-06-16	3	8	7	31	5
V10.MC	2019-06-16	3	1	5	9	0
V10.MC	2019-06-16	3	2	6	3	0
V10.MC	2019-06-16	3	3	2	11	2
V10.MC	2019-06-16	3	4	4	3	0
V10.MC	2019-06-16	3	5	7	8	0
V10.MC	2019-06-16	3	6	8	19	3
V10.MC	2019-06-16	3	7	1	15	2
V10.MC	2019-06-16	3	8	3	56	9
V10.MD	2019-06-16	3	1	3	4	0
V10.MD	2019-06-16	3	2	4	3	0
V10.MD	2019-06-16	3	3	5	10	1
V10.MD	2019-06-16	3	4	2	10	1
V10.MD	2019-06-16	3	5	8	27	3
V10.MD	2019-06-16	3	6	1	12	1
V10.MD	2019-06-16	3	7	7	21	3
V10.MD	2019-06-16	3	8	6	25	4
V10.ME	2019-06-16	3	1	7	3	0
V10.ME	2019-06-16	3	2	6	3	0
V10.ME	2019-06-16	3	3	2	3	0
V10.ME	2019-06-16	3	4	5	4	0
V10.ME	2019-06-16	3	5	4	4	0
V10.ME	2019-06-16	3	6	3	4	0
V10.ME	2019-06-16	3	7	8	38	6
V10.ME	2019-06-16	3	8	1	25	3
V10.FA	2019-06-16	3	1	6	2	0
V10.FA	2019-06-16	3	2	5	6	1
V10.FA	2019-06-16	3	3	4	6	1
V10.FA	2019-06-16	3	4	7	3	0
V10.FA	2019-06-16	3	5	2	22	2
V10.FA	2019-06-16	3	6	3	10	1
V10.FA	2019-06-16	3	7	1	5	1
V10.FA	2019-06-16	3	8	8	20	3
V10.FB	2019-06-16	3	1	3	6	0
V10.FB	2019-06-16	3	2	1	10	0
V10.FB	2019-06-16	3	3	8	17	2
V10.FB	2019-06-16	3	4	6	9	0
V10.FB	2019-06-16	3	5	7	9	1
V10.FB	2019-06-16	3	6	2	12	0
V10.FB	2019-06-16	3	7	4	37	5
V10.FB	2019-06-16	3	8	5	49	8
V10.FC	2019-06-16	3	1	7	2	0
V10.FC	2019-06-16	3	2	6	3	0
V10.FC	2019-06-16	3	3	8	3	0
V10.FC	2019-06-16	3	4	5	3	0
V10.FC	2019-06-16	3	5	1	3	0
V10.FC	2019-06-16	3	6	3	10	2
V10.FC	2019-06-16	3	7	2	3	0
V10.FC	2019-06-16	3	8	4	64	11
V10.FD	2019-06-16	3	1	5	4	0
V10.FD	2019-06-16	3	2	2	3	0
V10.FD	2019-06-16	3	3	7	11	1
V10.FD	2019-06-16	3	4	3	11	1
V10.FD	2019-06-16	3	5	8	10	1
V10.FD	2019-06-16	3	6	1	8	1
V10.FD	2019-06-16	3	7	6	28	5
V10.FD	2019-06-16	3	8	4	50	10
V10.FE	2019-06-16	3	1	4	5	0
V10.FE	2019-06-16	3	2	1	3	0
V10.FE	2019-06-16	3	3	6	11	1
V10.FE	2019-06-16	3	4	3	17	2
V10.FE	2019-06-16	3	5	2	40	3
V10.FE	2019-06-16	3	6	5	13	0
V10.FE	2019-06-16	3	7	8	25	3
V10.FE	2019-06-16	3	8	7	85	12
V10.MA	2019-06-17	4	1	3	3	0
V10.MA	2019-06-17	4	2	4	3	0
V10.MA	2019-06-17	4	3	6	12	1
V10.MA	2019-06-17	4	4	8	11	2
V10.MA	2019-06-17	4	5	2	3	0
V10.MA	2019-06-17	4	6	5	13	2
V10.MA	2019-06-17	4	7	7	4	0
V10.MA	2019-06-17	4	8	1	12	2
V10.MB	2019-06-17	4	1	3	14	0
V10.MB	2019-06-17	4	2	7	4	0
V10.MB	2019-06-17	4	3	1	3	0
V10.MB	2019-06-17	4	4	5	11	1
V10.MB	2019-06-17	4	5	8	3	0
V10.MB	2019-06-17	4	6	6	6	1
V10.MB	2019-06-17	4	7	4	48	5
V10.MB	2019-06-17	4	8	2	40	6
V10.MC	2019-06-17	4	1	2	5	0
V10.MC	2019-06-17	4	2	7	4	0
V10.MC	2019-06-17	4	3	1	13	2
V10.MC	2019-06-17	4	4	8	4	0
V10.MC	2019-06-17	4	5	5	9	1
V10.MC	2019-06-17	4	6	6	13	2
V10.MC	2019-06-17	4	7	3	18	3
V10.MC	2019-06-17	4	8	4	11	2
V10.MD	2019-06-17	4	1	2	3	0
V10.MD	2019-06-17	4	2	3	3	0
V10.MD	2019-06-17	4	3	4	16	2
V10.MD	2019-06-17	4	4	1	11	1
V10.MD	2019-06-17	4	5	8	3	0
V10.MD	2019-06-17	4	6	5	8	1
V10.MD	2019-06-17	4	7	6	5	0
V10.MD	2019-06-17	4	8	7	2	13
V10.ME	2019-06-17	4	1	2	4	0
V10.ME	2019-06-17	4	2	1	3	0
V10.ME	2019-06-17	4	3	4	3	0
V10.ME	2019-06-17	4	4	8	4	0
V10.ME	2019-06-17	4	5	7	4	0
V10.ME	2019-06-17	4	6	5	10	1
V10.ME	2019-06-17	4	7	6	24	3
V10.ME	2019-06-17	4	8	3	17	2
V10.FA	2019-06-17	4	1	3	3	0
V10.FA	2019-06-17	4	2	2	3	0
V10.FA	2019-06-17	4	3	8	3	0
V10.FA	2019-06-17	4	4	7	4	0
V10.FA	2019-06-17	4	5	6	4	0
V10.FA	2019-06-17	4	6	5	29	3
V10.FA	2019-06-17	4	7	4	14	2
V10.FA	2019-06-17	4	8	1	44	5
V10.FB	2019-06-17	4	1	8	8	0
V10.FB	2019-06-17	4	2	4	4	0
V10.FB	2019-06-17	4	3	2	3	0
V10.FB	2019-06-17	4	4	3	4	0
V10.FB	2019-06-17	4	5	1	11	2
V10.FB	2019-06-17	4	6	7	8	1
V10.FB	2019-06-17	4	7	6	7	1
V10.FB	2019-06-17	4	8	5	15	1
V10.FC	2019-06-17	4	1	8	6	0
V10.FC	2019-06-17	4	2	1	10	0
V10.FC	2019-06-17	4	3	6	5	0
V10.FC	2019-06-17	4	4	2	23	4
V10.FC	2019-06-17	4	5	7	21	3
V10.FC	2019-06-17	4	6	4	7	0
V10.FC	2019-06-17	4	7	5	6	0
V10.FC	2019-06-17	4	8	3	24	3
V10.FD	2019-06-17	4	1	8	3	0
V10.FD	2019-06-17	4	2	2	6	0
V10.FD	2019-06-17	4	3	4	4	0
V10.FD	2019-06-17	4	4	1	8	0
V10.FD	2019-06-17	4	5	3	8	1
V10.FD	2019-06-17	4	6	5	3	0
V10.FD	2019-06-17	4	7	6	11	1
V10.FD	2019-06-17	4	8	7	7	0
V10.FE	2019-06-17	4	1	4	13	0
V10.FE	2019-06-17	4	2	1	27	1
V10.FE	2019-06-17	4	3	8	10	1
V10.FE	2019-06-17	4	4	2	5	0
V10.FE	2019-06-17	4	5	7	5	0
V10.FE	2019-06-17	4	6	3	4	0
V10.FE	2019-06-17	4	7	5	4	0
V10.FE	2019-06-17	4	8	6	19	2
V10.MA	2019-06-18	5	1	6	11	0
V10.MA	2019-06-18	5	2	3	4	0
V10.MA	2019-06-18	5	3	8	6	0
V10.MA	2019-06-18	5	4	5	8	0
V10.MA	2019-06-18	5	5	4	11	1
V10.MA	2019-06-18	5	6	2	4	0
V10.MA	2019-06-18	5	7	7	24	2
V10.MA	2019-06-18	5	8	1	21	3
V10.MB	2019-06-18	5	1	3	17	0
V10.MB	2019-06-18	5	2	7	6	0
V10.MB	2019-06-18	5	3	6	10	0
V10.MB	2019-06-18	5	4	4	6	0
V10.MB	2019-06-18	5	5	1	26	2
V10.MB	2019-06-18	5	6	8	8	0
V10.MB	2019-06-18	5	7	2	50	7
V10.MB	2019-06-18	5	8	5	29	4
V10.MC	2019-06-18	5	1	4	4	0
V10.MC	2019-06-18	5	2	5	7	0
V10.MC	2019-06-18	5	3	3	4	0
V10.MC	2019-06-18	5	4	8	15	3
V10.MC	2019-06-18	5	5	6	5	0
V10.MC	2019-06-18	5	6	7	4	0
V10.MC	2019-06-18	5	7	1	5	1
V10.MC	2019-06-18	5	8	2	18	3
V10.MD	2019-06-18	5	1	7	16	0
V10.MD	2019-06-18	5	2	2	7	0
V10.MD	2019-06-18	5	3	4	7	0
V10.MD	2019-06-18	5	4	6	9	0
V10.MD	2019-06-18	5	5	8	22	1
V10.MD	2019-06-18	5	6	1	14	2
V10.MD	2019-06-18	5	7	3	12	0
V10.MD	2019-06-18	5	8	5	38	7
V10.ME	2019-06-18	5	1	3	3	0
V10.ME	2019-06-18	5	2	8	3	0
V10.ME	2019-06-18	5	3	6	4	0
V10.ME	2019-06-18	5	4	4	6	1
V10.ME	2019-06-18	5	5	7	8	1
V10.ME	2019-06-18	5	6	5	6	0
V10.ME	2019-06-18	5	7	1	10	1
V10.ME	2019-06-18	5	8	2	32	4
V10.FA	2019-06-18	5	1	4	4	0
V10.FA	2019-06-18	5	2	6	4	0
V10.FA	2019-06-18	5	3	2	5	0
V10.FA	2019-06-18	5	4	1	9	0
V10.FA	2019-06-18	5	5	7	5	0
V10.FA	2019-06-18	5	6	3	18	1
V10.FA	2019-06-18	5	7	5	18	0
V10.FA	2019-06-18	5	8	8	11	1
V10.FB	2019-06-18	5	1	6	3	0
V10.FB	2019-06-18	5	2	1	4	0
V10.FB	2019-06-18	5	3	4	3	0
V10.FB	2019-06-18	5	4	3	9	1
V10.FB	2019-06-18	5	5	7	4	0
V10.FB	2019-06-18	5	6	2	5	0
V10.FB	2019-06-18	5	7	5	19	3
V10.FB	2019-06-18	5	8	8	7	1
V10.FC	2019-06-18	5	1	1	16	0
V10.FC	2019-06-18	5	2	7	4	0
V10.FC	2019-06-18	5	3	5	9	0
V10.FC	2019-06-18	5	4	3	24	3
V10.FC	2019-06-18	5	5	6	4	0
V10.FC	2019-06-18	5	6	8	6	1
V10.FC	2019-06-18	5	7	4	13	1
V10.FC	2019-06-18	5	8	2	15	1
V10.FD	2019-06-18	5	1	5	5	0
V10.FD	2019-06-18	5	2	6	3	0
V10.FD	2019-06-18	5	3	7	3	0
V10.FD	2019-06-18	5	4	1	10	1
V10.FD	2019-06-18	5	5	8	9	1
V10.FD	2019-06-18	5	6	2	16	2
V10.FD	2019-06-18	5	7	3	11	1
V10.FD	2019-06-18	5	8	4	27	4
V10.FE	2019-06-18	5	1	8	7	0
V10.FE	2019-06-18	5	2	1	19	1
V10.FE	2019-06-18	5	3	6	8	1
V10.FE	2019-06-18	5	4	7	4	0
V10.FE	2019-06-18	5	5	2	15	1
V10.FE	2019-06-18	5	6	5	14	2
V10.FE	2019-06-18	5	7	3	13	2
V10.FE	2019-06-18	5	8	4	74	8
V10.MA	2019-06-19	6	1	6	8	0
V10.MA	2019-06-19	6	2	2	3	0
V10.MA	2019-06-19	6	3	8	3	0
V10.MA	2019-06-19	6	4	4	7	0
V10.MA	2019-06-19	6	5	1	3	0
V10.MA	2019-06-19	6	6	3	3	0
V10.MA	2019-06-19	6	7	7	8	1
V10.MA	2019-06-19	6	8	5	3	0
V10.MB	2019-06-19	6	1	8	11	0
V10.MB	2019-06-19	6	2	1	4	0
V10.MB	2019-06-19	6	3	5	8	1
V10.MB	2019-06-19	6	4	4	12	1
V10.MB	2019-06-19	6	5	6	5	0
V10.MB	2019-06-19	6	6	3	21	3
V10.MB	2019-06-19	6	7	2	13	1
V10.MB	2019-06-19	6	8	7	33	6
V10.MC	2019-06-19	6	1	5	3	0
V10.MC	2019-06-19	6	2	3	3	0
V10.MC	2019-06-19	6	3	4	6	1
V10.MC	2019-06-19	6	4	6	5	0
V10.MC	2019-06-19	6	5	7	4	0
V10.MC	2019-06-19	6	6	1	19	4
V10.MC	2019-06-19	6	7	8	3	1
V10.MC	2019-06-19	6	8	2	23	4
V10.MD	2019-06-19	6	1	2	5	0
V10.MD	2019-06-19	6	2	3	11	2
V10.MD	2019-06-19	6	3	7	3	0
V10.MD	2019-06-19	6	4	6	5	0
V10.MD	2019-06-19	6	5	5	4	0
V10.MD	2019-06-19	6	6	4	8	1
V10.MD	2019-06-19	6	7	8	25	5
V10.MD	2019-06-19	6	8	1	8	1
V10.ME	2019-06-19	6	1	3	4	0
V10.ME	2019-06-19	6	2	1	3	0
V10.ME	2019-06-19	6	3	8	2	0
V10.ME	2019-06-19	6	4	4	17	2
V10.ME	2019-06-19	6	5	6	3	0
V10.ME	2019-06-19	6	6	5	15	2
V10.ME	2019-06-19	6	7	7	3	0
V10.ME	2019-06-19	6	8	2	20	4
V10.FA	2019-06-19	6	1	7	12	0
V10.FA	2019-06-19	6	2	1	2	0
V10.FA	2019-06-19	6	3	3	5	0
V10.FA	2019-06-19	6	4	2	3	0
V10.FA	2019-06-19	6	5	5	3	0
V10.FA	2019-06-19	6	6	6	7	1
V10.FA	2019-06-19	6	7	8	17	2
V10.FA	2019-06-19	6	8	4	14	1
V10.FB	2019-06-19	6	1	5	3	0
V10.FB	2019-06-19	6	2	1	3	0
V10.FB	2019-06-19	6	3	3	8	0
V10.FB	2019-06-19	6	4	8	9	0
V10.FB	2019-06-19	6	5	4	2	0
V10.FB	2019-06-19	6	6	7	4	0
V10.FB	2019-06-19	6	7	2	7	0
V10.FB	2019-06-19	6	8	6	3	0
V10.FC	2019-06-19	6	1	2	13	0
V10.FC	2019-06-19	6	2	8	4	0
V10.FC	2019-06-19	6	3	5	3	0
V10.FC	2019-06-19	6	4	1	3	0
V10.FC	2019-06-19	6	5	3	15	2
V10.FC	2019-06-19	6	6	4	2	0
V10.FC	2019-06-19	6	7	7	9	1
[truncated: 11,569 more rows]
