# Supplementary material for: Cognitive and behavioral effects of whole brain conventional or high dose rate (FLASH) proton irradiation in a neonatal Sprague Dawley rat model
Source: PLoS One. 2022 Sep 16;17(9):e0274007. doi: 10.1371/journal.pone.0274007 (PMC9481014; doi:10.1371/journal.pone.0274007)
Supplement: S1 Data — (ZIP) [file pone.0274007.s001.zip › Varian-1 SC 5+8gy.xlsx]

## Sheet: Sheet1
Animal	T1	T2	T3	T4
V07.MA	19	7	6	5
V07.MB	13	10	13	9
V07.MC	13	14	6	6
V07.MD	13	14	8	7
V07.ME	19	11	8	21
V07.FA	39	13	11	8
V07.FB	13	9	7	8
V07.FC	21	20	9	7
V07.FD	21	46	10	13
V08.MA	11	9	6	5
V08.MB	13	9	9	12
V08.MC	13	16	8	7
V08.MD	11	9	12	6
V08.ME	9	7	6	7
V08.FA	19	15	7	7
V08.FB	9	7	6	9
V08.FC	12	16	7	6
V08.FD	30	14	10	7
V08.FE	20	21	11	7
V09.MA	9	7	7	8
V09.MB	13	6	7	11
V09.MC	10	6	6	8
V09.MD	9	7	16	7
V09.ME	12	7	7	19
V10.MA	11	9	6	6
V10.MB	25	6	6	6
V10.MC	7	6	5	7
V10.MD	17	8	6	7
V10.ME	18	8	7	7
V10.FA	9	7	6	6
V10.FB	7	6	6	6
V10.FC	14	6	7	7
V10.FD	10	8	6	7
V10.FE	19	9	11	8
V11.MA	9	14	7	8
V11.MB	14	8	5	6
V11.MC	7	8	6	6
V11.MD	10	8	8	9
V11.ME	10	7	9	17
V11.FA	8	10	7	8
V11.FB	23	15	15	7
V11.FC	11	11	8	6
V11.FD	12	9	9	13
V11.FE	10	7	7	7
V12.MA	7	6	5	6
V12.MB	17	8	18	7
V12.MC	9	7	6	7
V12.MD	17	7	3	7
V12.ME	23	26	11	10
V12.FA	14	12	8	8
V12.FB	8	8	9	10
V12.FC	15	8	26	9
V12.FD	19	39	6	4
V12.FE	12	8	9	7
V13.MA	15	8	6	7
V13.MB	9	6	7	6
V13.MC	8	12	6	6
V13.MD	26	6	6	10
V13.ME	12	5	6	6
V13.FA	18	7	9	9
V13.FB	16	11	6	6
V13.FC	33	8	8	8
V13.FD	36	12	7	6
V13.FE	17	8	7	11
V14.FA	16	30	13	7
V14.FB	6	9	8	9
V14.FC	10	6	6	7
V14.FD	12	6	6	5
V14.FE	11	7	7	7
V14.MA	17	8	7	6
V14.MB	9	9	7	7
V14.MC	14	7	7	6
V14.MD	8	7	7	9
V14.ME	12	9	6	10
V15.FA	10	12	7	7
V15.FB	15	14	7	7
V15.FC	10	9	9	20
V15.FD	27	14	7	12
V15.FE	11	7	5	5
V15.MA	16	6	8	6
V15.MB	17	11	8	11
V15.MC	18	18	34	8
V15.MD	21	13	7	6
V15.ME	15	6	7	8
V16.FA	12	7	7	7
V16.FB	11	7	7	7
V16.FC	12	9	8	20
V16.FD	10	18	10	8
V16.FE	12	8	8	8
V16.MA	27	9	9	7
V16.MB	17	19	6	9
V16.MC	41	9	8	7
V16.MD	42	9	9	7
V16.ME	16	7	6	6
V17.MA	9	27	9	9
V17.MF	9	7	7	7
V17.MC	11	6	7	27
V17.MD	9	8	7	8
V17.ME	8	7	6	7
V17.FA	14	7	7	6
V17.FF	9	6	7	7
V17.FC	6	7	7	6
V17.FD	9	7	6	6
V17.FE	11	7	7	6
V18.MA	28	20	10	8
V18.MB	16	19	12	12
V18.MD	12	11	14	22
V18.FA	36	10	8	7
V18.FB	18	14	9	8
V18.FC	13	6	6	18
V18.FD	20	9	7	10
V18.FE	16	8	7	10
V19.MA	43	10	8	10
V19.MB	18	15	26	9
V19.MC	23	8	7	11
V19.MD	13	7	6	6
V19.ME	21	9	25	6
V19.FA	11	28	18	8
V19.FB	24	9	17	6
V19.FC	23	31	9	6
V19.FD	39	5	7	7
V19.FE	17	13	10	7
V20.MA	12	8	7	5
V20.MB	25	7	13	19
V20.MC	9	11	6	6
V20.MD	15	9	8	8
V20.ME	9	7	24	7
V20.FA	9	7	7	6
V20.FB	16	16	7	9
V20.FC	11	6	7	6
V20.FD	8	19	15	9
V20.FE	14	8	12	10
V21.MA	11	6	5	13
V21.MB	21	9	7	8
V21.MC	15	9	42	12
V21.MD	22	28	9	9
V21.ME	14	9	29	8
V21.FA	29	9	6	9
V21.FB	12	6	6	6
V21.FC	8	7	8	6
V21.FD	10	6	6	8
V21.FE	10	13	11	11
V22.MA	24	16	8	9
V22.MB	10	6	17	7
V22.MC	7	6	6	22
V22.MD	11	10	12	17
V22.ME	14	9	10	9
V22.FA	10	7	7	9
V22.FB	11	8	8	14
V22.FC	25	8	21	7
V22.FD	37	19	11	8
V22.FE	29	6	7	13
V23.MA	13	9	8	10
V23.MB	14	8	8	9
V23.MC	18	8	8	8
V23.MD	11	7	7	8
V23.ME	13	7	6	7
V23.FA	13	10	9	11
V23.FB	12	9	7	9
V23.FC	15	12	11	17
V23.FD	16	9	8	8
V23.FE	20	18	7	11
V24.MA	8	10	9	8
V24.MB	13	19	8	36
V24.MC	12	12	7	9
V24.MD	11	17	21	8
V24.ME	15	8	10	8
V24.FA	9	16	8	17
V24.FB	37	14	10	10
V24.FC	8	7	6	6
V24.FD	16	11	23	10
V24.FE	10	6	6	6
V25.MA	19	7	6	7
V25.MB	15	19	8	8
V25.MC	10	6	8	14
V25.MD	10	7	7	7
V25.ME	14	10	14	7
V25.FA	14	15	5	6
V25.FB	20	10	9	9
V25.FC	13	29	8	16
V25.FD	15	14	7	8
V25.FE	12	7	15	9
V26.MA	10	8	7	8
V26.MB	15	9	27	10
V26.MC	11	6	8	7
V26.MD	22	69	18	17
V26.ME	10	7	6	7
V26.FA	16	9	32	10
V26.FB	10	7	7	7
V26.FC	13	10	12	16
V26.FD	10	7	5	9
V26.FE	11	7	8	7
V27.MA	18	19	42	17
V27.MB	31	17	12	22
V27.MC	12	9	8	8
V27.MD	14	16	11	13
V27.ME	18	9	13	17
V27.FA	28	10	6	9
V27.FB	15	11	16	10
V27.FC	14	8	9	18
V27.FD	18	20	7	9
V27.FE	11	7	6	7
V28.MA	11	8	8	7
V28.MB	8	5	6	6
V28.MC	6	7	7	7
V28.MD	9	7	7	11
V28.ME	12	7	7	7
V28.FA	13	9	8	8
V28.FB	25	12	24	12
V28.FC	10	8	9	9
V28.FD	12	8	8	12
V28.FE	9	8	9	8
