# Supplementary material for: Cognitive and behavioral effects of whole brain conventional or high dose rate (FLASH) proton irradiation in a neonatal Sprague Dawley rat model
Source: PLoS One. 2022 Sep 16;17(9):e0274007. doi: 10.1371/journal.pone.0274007 (PMC9481014; doi:10.1371/journal.pone.0274007)
Supplement: S1 Data — (ZIP) [file pone.0274007.s001.zip › Varian-1 Startle 5+8gy.xlsx]

## Sheet: All
Chamber_ID	Subject_ID	Session_ID	Channel_ID	Trial_ID	Trial_Num	Group_ID	Param	Trial_List_Block	Samples	Rate	V_Start	mV_Max	T_Max	mV_Avg	V_Peak1	T_Peak1	Run_Time	TimeStampPT
1	V07.FA	Varian_ASRTSR_043019r2	1	st120	1	ASR-TSR 1		1	100	1000	8	2531	43	684	0	0	4/30/2019 10:25:45 AM	0
1	V07.FA	Varian_ASRTSR_043019r2	1	st120	2	ASR-TSR 1		1	100	1000	15	404	39	127	0	0	4/30/2019 10:26:07 AM	0
1	V07.FA	Varian_ASRTSR_043019r2	1	st120	3	ASR-TSR 1		1	100	1000	12	462	39	162	0	0	4/30/2019 10:26:29 AM	0
1	V07.FA	Varian_ASRTSR_043019r2	1	st120	4	ASR-TSR 1		1	100	1000	12	771	45	202	0	0	4/30/2019 10:26:51 AM	0
1	V07.FA	Varian_ASRTSR_043019r2	1	st120	5	ASR-TSR 1		1	100	1000	7	915	46	193	0	0	4/30/2019 10:27:13 AM	0
1	V07.FA	Varian_ASRTSR_043019r2	1	Tactile	6	ASR-TSR 1		1	100	1000	2	3708	95	927	0	0	4/30/2019 10:27:36 AM	0
1	V07.FA	Varian_ASRTSR_043019r2	1	Tactile	7	ASR-TSR 1		1	100	1000	8	2634	46	678	0	0	4/30/2019 10:27:58 AM	0
1	V07.FA	Varian_ASRTSR_043019r2	1	Tactile	8	ASR-TSR 1		1	100	1000	5	1820	43	542	0	0	4/30/2019 10:28:20 AM	0
1	V07.FA	Varian_ASRTSR_043019r2	1	Tactile	9	ASR-TSR 1		1	100	1000	7	2194	88	609	0	0	4/30/2019 10:28:42 AM	0
1	V07.FA	Varian_ASRTSR_043019r2	1	Tactile	10	ASR-TSR 1		1	100	1000	9	1810	86	592	0	0	4/30/2019 10:29:04 AM	0
1	V07.FA	Varian_ASRTSR_043019r2	1	st120	11	ASR-TSR 1		1	100	1000	10	415	36	112	0	0	4/30/2019 10:29:26 AM	0
1	V07.FA	Varian_ASRTSR_043019r2	1	st120	12	ASR-TSR 1		1	100	1000	6	822	35	229	0	0	4/30/2019 10:29:48 AM	0
1	V07.FA	Varian_ASRTSR_043019r2	1	st120	13	ASR-TSR 1		1	100	1000	10	1171	36	321	0	0	4/30/2019 10:30:10 AM	0
1	V07.FA	Varian_ASRTSR_043019r2	1	st120	14	ASR-TSR 1		1	100	1000	9	1014	37	304	0	0	4/30/2019 10:30:32 AM	0
1	V07.FA	Varian_ASRTSR_043019r2	1	st120	15	ASR-TSR 1		1	100	1000	10	883	37	265	0	0	4/30/2019 10:30:54 AM	0
1	V07.FA	Varian_ASRTSR_043019r2	1	Tactile	16	ASR-TSR 1		1	100	1000	5	3340	46	885	0	0	4/30/2019 10:31:17 AM	0
1	V07.FA	Varian_ASRTSR_043019r2	1	Tactile	17	ASR-TSR 1		1	100	1000	11	2688	51	702	0	0	4/30/2019 10:31:39 AM	0
1	V07.FA	Varian_ASRTSR_043019r2	1	Tactile	18	ASR-TSR 1		1	100	1000	6	2916	87	749	0	0	4/30/2019 10:32:01 AM	0
1	V07.FA	Varian_ASRTSR_043019r2	1	Tactile	19	ASR-TSR 1		1	100	1000	26	2560	45	665	0	0	4/30/2019 10:32:23 AM	0
1	V07.FA	Varian_ASRTSR_043019r2	1	Tactile	20	ASR-TSR 1		1	100	1000	5	2093	44	634	0	0	4/30/2019 10:32:45 AM	0
1	V07.FA	Varian_ASRTSR_043019r2	1	st120	21	ASR-TSR 1		1	100	1000	8	275	32	74	0	0	4/30/2019 10:33:07 AM	0
1	V07.FA	Varian_ASRTSR_043019r2	1	st120	22	ASR-TSR 1		1	100	1000	8	529	44	193	0	0	4/30/2019 10:33:29 AM	0
1	V07.FA	Varian_ASRTSR_043019r2	1	st120	23	ASR-TSR 1		1	100	1000	12	811	35	203	0	0	4/30/2019 10:33:51 AM	0
1	V07.FA	Varian_ASRTSR_043019r2	1	st120	24	ASR-TSR 1		1	100	1000	12	1412	42	457	0	0	4/30/2019 10:34:13 AM	0
1	V07.FA	Varian_ASRTSR_043019r2	1	st120	25	ASR-TSR 1		1	100	1000	12	724	39	206	0	0	4/30/2019 10:34:35 AM	0
1	V07.FA	Varian_ASRTSR_043019r2	1	Tactile	26	ASR-TSR 1		1	100	1000	7	1931	90	565	0	0	4/30/2019 10:34:58 AM	0
1	V07.FA	Varian_ASRTSR_043019r2	1	Tactile	27	ASR-TSR 1		1	100	1000	14	1129	50	320	0	0	4/30/2019 10:35:20 AM	0
1	V07.FA	Varian_ASRTSR_043019r2	1	Tactile	28	ASR-TSR 1		1	100	1000	10	1957	46	511	0	0	4/30/2019 10:35:42 AM	0
1	V07.FA	Varian_ASRTSR_043019r2	1	Tactile	29	ASR-TSR 1		1	100	1000	11	2473	97	833	0	0	4/30/2019 10:36:04 AM	0
1	V07.FA	Varian_ASRTSR_043019r2	1	Tactile	30	ASR-TSR 1		1	100	1000	12	2228	47	624	0	0	4/30/2019 10:36:26 AM	0
1	V07.FA	Varian_ASRTSR_043019r2	1	st120	31	ASR-TSR 1		1	100	1000	9	678	35	249	0	0	4/30/2019 10:36:48 AM	0
1	V07.FA	Varian_ASRTSR_043019r2	1	st120	32	ASR-TSR 1		1	100	1000	6	427	31	148	0	0	4/30/2019 10:37:10 AM	0
1	V07.FA	Varian_ASRTSR_043019r2	1	st120	33	ASR-TSR 1		1	100	1000	7	251	33	62	0	0	4/30/2019 10:37:32 AM	0
1	V07.FA	Varian_ASRTSR_043019r2	1	st120	34	ASR-TSR 1		1	100	1000	7	663	38	182	0	0	4/30/2019 10:37:54 AM	0
1	V07.FA	Varian_ASRTSR_043019r2	1	st120	35	ASR-TSR 1		1	100	1000	5	986	32	244	0	0	4/30/2019 10:38:17 AM	0
1	V07.FA	Varian_ASRTSR_043019r2	1	Tactile	36	ASR-TSR 1		1	100	1000	6	3702	45	1138	0	0	4/30/2019 10:38:39 AM	0
1	V07.FA	Varian_ASRTSR_043019r2	1	Tactile	37	ASR-TSR 1		1	100	1000	7	3038	45	885	0	0	4/30/2019 10:39:01 AM	0
1	V07.FA	Varian_ASRTSR_043019r2	1	Tactile	38	ASR-TSR 1		1	100	1000	8	2737	44	758	0	0	4/30/2019 10:39:23 AM	0
1	V07.FA	Varian_ASRTSR_043019r2	1	Tactile	39	ASR-TSR 1		1	100	1000	8	1789	44	511	0	0	4/30/2019 10:39:45 AM	0
1	V07.FA	Varian_ASRTSR_043019r2	1	Tactile	40	ASR-TSR 1		1	100	1000	5	3186	44	852	0	0	4/30/2019 10:40:07 AM	0
1	V07.FA	Varian_ASRTSR_043019r2	1	st120	41	ASR-TSR 1		1	100	1000	3	720	40	275	0	0	4/30/2019 10:40:29 AM	0
1	V07.FA	Varian_ASRTSR_043019r2	1	st120	42	ASR-TSR 1		1	100	1000	9	962	38	286	0	0	4/30/2019 10:40:51 AM	0
1	V07.FA	Varian_ASRTSR_043019r2	1	st120	43	ASR-TSR 1		1	100	1000	10	1485	36	405	0	0	4/30/2019 10:41:13 AM	0
1	V07.FA	Varian_ASRTSR_043019r2	1	st120	44	ASR-TSR 1		1	100	1000	10	1323	36	358	0	0	4/30/2019 10:41:36 AM	0
1	V07.FA	Varian_ASRTSR_043019r2	1	st120	45	ASR-TSR 1		1	100	1000	9	1396	45	386	0	0	4/30/2019 10:41:58 AM	0
1	V07.FA	Varian_ASRTSR_043019r2	1	Tactile	46	ASR-TSR 1		1	100	1000	9	1866	45	529	0	0	4/30/2019 10:42:20 AM	0
1	V07.FA	Varian_ASRTSR_043019r2	1	Tactile	47	ASR-TSR 1		1	100	1000	10	2217	47	623	0	0	4/30/2019 10:42:42 AM	0
1	V07.FA	Varian_ASRTSR_043019r2	1	Tactile	48	ASR-TSR 1		1	100	1000	5	4504	98	785	0	0	4/30/2019 10:43:04 AM	0
1	V07.FA	Varian_ASRTSR_043019r2	1	Tactile	49	ASR-TSR 1		1	100	1000	3	2431	45	753	0	0	4/30/2019 10:43:27 AM	0
1	V07.FA	Varian_ASRTSR_043019r2	1	Tactile	50	ASR-TSR 1		1	100	1000	7	2479	46	559	0	0	4/30/2019 10:43:49 AM	0
1	V07.FA	Varian_ASRTSR_043019r2	1	st120	51	ASR-TSR 1		1	100	1000	12	2470	43	826	0	0	4/30/2019 10:44:11 AM	0
1	V07.FA	Varian_ASRTSR_043019r2	1	st120	52	ASR-TSR 1		1	100	1000	13	2149	44	705	0	0	4/30/2019 10:44:33 AM	0
1	V07.FA	Varian_ASRTSR_043019r2	1	st120	53	ASR-TSR 1		1	100	1000	3	743	32	234	0	0	4/30/2019 10:44:55 AM	0
1	V07.FA	Varian_ASRTSR_043019r2	1	st120	54	ASR-TSR 1		1	100	1000	5	706	34	176	0	0	4/30/2019 10:45:17 AM	0
1	V07.FA	Varian_ASRTSR_043019r2	1	st120	55	ASR-TSR 1		1	100	1000	8	1028	32	247	0	0	4/30/2019 10:45:39 AM	0
1	V07.FA	Varian_ASRTSR_043019r2	1	Tactile	56	ASR-TSR 1		1	100	1000	9	2868	45	818	0	0	4/30/2019 10:46:01 AM	0
1	V07.FA	Varian_ASRTSR_043019r2	1	Tactile	57	ASR-TSR 1		1	100	1000	11	3713	99	964	0	0	4/30/2019 10:46:23 AM	0
1	V07.FA	Varian_ASRTSR_043019r2	1	Tactile	58	ASR-TSR 1		1	100	1000	2	2233	46	675	0	0	4/30/2019 10:46:45 AM	0
1	V07.FA	Varian_ASRTSR_043019r2	1	Tactile	59	ASR-TSR 1		1	100	1000	14	2797	45	848	0	0	4/30/2019 10:47:08 AM	0
1	V07.FA	Varian_ASRTSR_043019r2	1	Tactile	60	ASR-TSR 1		1	100	1000	11	2306	45	563	0	0	4/30/2019 10:47:30 AM	0
1	V07.FA	Varian_ASRTSR_043019r2	1	st120	61	ASR-TSR 1		1	100	1000	5	901	36	228	0	0	4/30/2019 10:47:52 AM	0
1	V07.FA	Varian_ASRTSR_043019r2	1	st120	62	ASR-TSR 1		1	100	1000	6	1669	36	536	0	0	4/30/2019 10:48:14 AM	0
1	V07.FA	Varian_ASRTSR_043019r2	1	st120	63	ASR-TSR 1		1	100	1000	11	600	43	183	0	0	4/30/2019 10:48:36 AM	0
1	V07.FA	Varian_ASRTSR_043019r2	1	st120	64	ASR-TSR 1		1	100	1000	9	685	44	248	0	0	4/30/2019 10:48:58 AM	0
1	V07.FA	Varian_ASRTSR_043019r2	1	st120	65	ASR-TSR 1		1	100	1000	9	1546	37	463	0	0	4/30/2019 10:49:20 AM	0
1	V07.FA	Varian_ASRTSR_043019r2	1	Tactile	66	ASR-TSR 1		1	100	1000	5	2148	47	549	0	0	4/30/2019 10:49:42 AM	0
1	V07.FA	Varian_ASRTSR_043019r2	1	Tactile	67	ASR-TSR 1		1	100	1000	9	3373	47	1030	0	0	4/30/2019 10:50:04 AM	0
1	V07.FA	Varian_ASRTSR_043019r2	1	Tactile	68	ASR-TSR 1		1	100	1000	11	2365	45	606	0	0	4/30/2019 10:50:27 AM	0
1	V07.FA	Varian_ASRTSR_043019r2	1	Tactile	69	ASR-TSR 1		1	100	1000	8	1167	81	392	0	0	4/30/2019 10:50:49 AM	0
1	V07.FA	Varian_ASRTSR_043019r2	1	Tactile	70	ASR-TSR 1		1	100	1000	9	2060	45	653	0	0	4/30/2019 10:51:11 AM	0
1	V07.FA	Varian_ASRTSR_043019r2	1	st120	71	ASR-TSR 1		1	100	1000	8	1114	34	406	0	0	4/30/2019 10:51:33 AM	0
1	V07.FA	Varian_ASRTSR_043019r2	1	st120	72	ASR-TSR 1		1	100	1000	1	1089	36	323	0	0	4/30/2019 10:51:55 AM	0
1	V07.FA	Varian_ASRTSR_043019r2	1	st120	73	ASR-TSR 1		1	100	1000	13	793	40	246	0	0	4/30/2019 10:52:17 AM	0
1	V07.FA	Varian_ASRTSR_043019r2	1	st120	74	ASR-TSR 1		1	100	1000	7	1395	33	397	0	0	4/30/2019 10:52:39 AM	0
1	V07.FA	Varian_ASRTSR_043019r2	1	st120	75	ASR-TSR 1		1	100	1000	1	1530	34	363	0	0	4/30/2019 10:53:01 AM	0
1	V07.FA	Varian_ASRTSR_043019r2	1	Tactile	76	ASR-TSR 1		1	100	1000	8	2355	45	709	0	0	4/30/2019 10:53:23 AM	0
1	V07.FA	Varian_ASRTSR_043019r2	1	Tactile	77	ASR-TSR 1		1	100	1000	7	2999	45	953	0	0	4/30/2019 10:53:46 AM	0
1	V07.FA	Varian_ASRTSR_043019r2	1	Tactile	78	ASR-TSR 1		1	100	1000	1	3251	44	901	0	0	4/30/2019 10:54:08 AM	0
1	V07.FA	Varian_ASRTSR_043019r2	1	Tactile	79	ASR-TSR 1		1	100	1000	10	2748	48	744	0	0	4/30/2019 10:54:30 AM	0
1	V07.FA	Varian_ASRTSR_043019r2	1	Tactile	80	ASR-TSR 1		1	100	1000	7	2695	87	807	0	0	4/30/2019 10:54:52 AM	0
1	V07.FA	Varian_ASRTSR_043019r2	1	st120	81	ASR-TSR 1		1	100	1000	3	830	43	284	0	0	4/30/2019 10:55:14 AM	0
1	V07.FA	Varian_ASRTSR_043019r2	1	st120	82	ASR-TSR 1		1	100	1000	13	665	36	142	0	0	4/30/2019 10:55:36 AM	0
1	V07.FA	Varian_ASRTSR_043019r2	1	st120	83	ASR-TSR 1		1	100	1000	6	1019	33	339	0	0	4/30/2019 10:55:58 AM	0
1	V07.FA	Varian_ASRTSR_043019r2	1	st120	84	ASR-TSR 1		1	100	1000	11	913	32	183	0	0	4/30/2019 10:56:20 AM	0
1	V07.FA	Varian_ASRTSR_043019r2	1	st120	85	ASR-TSR 1		1	100	1000	8	509	34	141	0	0	4/30/2019 10:56:42 AM	0
1	V07.FA	Varian_ASRTSR_043019r2	1	Tactile	86	ASR-TSR 1		1	100	1000	4	2613	53	786	0	0	4/30/2019 10:57:05 AM	0
1	V07.FA	Varian_ASRTSR_043019r2	1	Tactile	87	ASR-TSR 1		1	100	1000	6	3207	44	819	0	0	4/30/2019 10:57:27 AM	0
1	V07.FA	Varian_ASRTSR_043019r2	1	Tactile	88	ASR-TSR 1		1	100	1000	11	2766	46	921	0	0	4/30/2019 10:57:49 AM	0
1	V07.FA	Varian_ASRTSR_043019r2	1	Tactile	89	ASR-TSR 1		1	100	1000	9	2388	46	609	0	0	4/30/2019 10:58:11 AM	0
1	V07.FA	Varian_ASRTSR_043019r2	1	Tactile	90	ASR-TSR 1		1	100	1000	8	2409	46	618	0	0	4/30/2019 10:58:33 AM	0
1	V07.FA	Varian_ASRTSR_043019r2	1	st120	91	ASR-TSR 1		1	100	1000	5	658	37	177	0	0	4/30/2019 10:58:55 AM	0
1	V07.FA	Varian_ASRTSR_043019r2	1	st120	92	ASR-TSR 1		1	100	1000	6	1516	32	428	0	0	4/30/2019 10:59:18 AM	0
1	V07.FA	Varian_ASRTSR_043019r2	1	st120	93	ASR-TSR 1		1	100	1000	9	1194	33	373	0	0	4/30/2019 10:59:40 AM	0
1	V07.FA	Varian_ASRTSR_043019r2	1	st120	94	ASR-TSR 1		1	100	1000	11	2043	34	601	0	0	4/30/2019 11:00:02 AM	0
1	V07.FA	Varian_ASRTSR_043019r2	1	st120	95	ASR-TSR 1		1	100	1000	9	1385	37	401	0	0	4/30/2019 11:00:24 AM	0
1	V07.FA	Varian_ASRTSR_043019r2	1	Tactile	96	ASR-TSR 1		1	100	1000	6	2257	46	550	0	0	4/30/2019 11:00:46 AM	0
1	V07.FA	Varian_ASRTSR_043019r2	1	Tactile	97	ASR-TSR 1		1	100	1000	5	1494	47	452	0	0	4/30/2019 11:01:08 AM	0
1	V07.FA	Varian_ASRTSR_043019r2	1	Tactile	98	ASR-TSR 1		1	100	1000	12	2635	88	809	0	0	4/30/2019 11:01:30 AM	0
1	V07.FA	Varian_ASRTSR_043019r2	1	Tactile	99	ASR-TSR 1		1	100	1000	5	2120	47	475	0	0	4/30/2019 11:01:52 AM	0
1	V07.FA	Varian_ASRTSR_043019r2	1	Tactile	100	ASR-TSR 1		1	100	1000	6	3466	44	920	0	0	4/30/2019 11:02:14 AM	0
2	V07.FB	Varian_ASRTSR_043019r2	2	st120	1	ASR-TSR 1		1	100	1000	4	234	33	76	0	0	4/30/2019 10:25:45 AM	0
2	V07.FB	Varian_ASRTSR_043019r2	2	st120	2	ASR-TSR 1		1	100	1000	9	440	38	189	0	0	4/30/2019 10:26:07 AM	0
2	V07.FB	Varian_ASRTSR_043019r2	2	st120	3	ASR-TSR 1		1	100	1000	15	871	39	206	0	0	4/30/2019 10:26:29 AM	0
2	V07.FB	Varian_ASRTSR_043019r2	2	st120	4	ASR-TSR 1		1	100	1000	9	546	35	189	0	0	4/30/2019 10:26:51 AM	0
2	V07.FB	Varian_ASRTSR_043019r2	2	st120	5	ASR-TSR 1		1	100	1000	9	216	24	63	0	0	4/30/2019 10:27:14 AM	0
2	V07.FB	Varian_ASRTSR_043019r2	2	Tactile	6	ASR-TSR 1		1	100	1000	13	2932	20	585	0	0	4/30/2019 10:27:36 AM	0
2	V07.FB	Varian_ASRTSR_043019r2	2	Tactile	7	ASR-TSR 1		1	100	1000	15	2722	45	763	0	0	4/30/2019 10:27:58 AM	0
2	V07.FB	Varian_ASRTSR_043019r2	2	Tactile	8	ASR-TSR 1		1	100	1000	15	2877	20	637	0	0	4/30/2019 10:28:20 AM	0
2	V07.FB	Varian_ASRTSR_043019r2	2	Tactile	9	ASR-TSR 1		1	100	1000	12	2953	20	787	0	0	4/30/2019 10:28:42 AM	0
2	V07.FB	Varian_ASRTSR_043019r2	2	Tactile	10	ASR-TSR 1		1	100	1000	8	3599	92	1045	0	0	4/30/2019 10:29:04 AM	0
2	V07.FB	Varian_ASRTSR_043019r2	2	st120	11	ASR-TSR 1		1	100	1000	12	505	39	127	0	0	4/30/2019 10:29:26 AM	0
2	V07.FB	Varian_ASRTSR_043019r2	2	st120	12	ASR-TSR 1		1	100	1000	12	417	39	108	0	0	4/30/2019 10:29:48 AM	0
2	V07.FB	Varian_ASRTSR_043019r2	2	st120	13	ASR-TSR 1		1	100	1000	14	549	39	133	0	0	4/30/2019 10:30:10 AM	0
2	V07.FB	Varian_ASRTSR_043019r2	2	st120	14	ASR-TSR 1		1	100	1000	5	331	41	75	0	0	4/30/2019 10:30:32 AM	0
2	V07.FB	Varian_ASRTSR_043019r2	2	st120	15	ASR-TSR 1		1	100	1000	7	200	44	46	0	0	4/30/2019 10:30:55 AM	0
2	V07.FB	Varian_ASRTSR_043019r2	2	Tactile	16	ASR-TSR 1		1	100	1000	9	4175	61	881	0	0	4/30/2019 10:31:17 AM	0
2	V07.FB	Varian_ASRTSR_043019r2	2	Tactile	17	ASR-TSR 1		1	100	1000	3	2921	20	350	0	0	4/30/2019 10:31:39 AM	0
2	V07.FB	Varian_ASRTSR_043019r2	2	Tactile	18	ASR-TSR 1		1	100	1000	1	3159	88	829	0	0	4/30/2019 10:32:01 AM	0
2	V07.FB	Varian_ASRTSR_043019r2	2	Tactile	19	ASR-TSR 1		1	100	1000	15	3324	85	854	0	0	4/30/2019 10:32:23 AM	0
2	V07.FB	Varian_ASRTSR_043019r2	2	Tactile	20	ASR-TSR 1		1	100	1000	15	3540	85	886	0	0	4/30/2019 10:32:45 AM	0
2	V07.FB	Varian_ASRTSR_043019r2	2	st120	21	ASR-TSR 1		1	100	1000	6	1549	42	381	0	0	4/30/2019 10:33:07 AM	0
2	V07.FB	Varian_ASRTSR_043019r2	2	st120	22	ASR-TSR 1		1	100	1000	5	1104	40	294	0	0	4/30/2019 10:33:29 AM	0
2	V07.FB	Varian_ASRTSR_043019r2	2	st120	23	ASR-TSR 1		1	100	1000	4	285	37	57	0	0	4/30/2019 10:33:51 AM	0
2	V07.FB	Varian_ASRTSR_043019r2	2	st120	24	ASR-TSR 1		1	100	1000	5	302	39	60	0	0	4/30/2019 10:34:13 AM	0
2	V07.FB	Varian_ASRTSR_043019r2	2	st120	25	ASR-TSR 1		1	100	1000	12	57	45	16	0	0	4/30/2019 10:34:36 AM	0
2	V07.FB	Varian_ASRTSR_043019r2	2	Tactile	26	ASR-TSR 1		1	100	1000	15	2892	20	601	0	0	4/30/2019 10:34:58 AM	0
2	V07.FB	Varian_ASRTSR_043019r2	2	Tactile	27	ASR-TSR 1		1	100	1000	13	5709	96	963	0	0	4/30/2019 10:35:20 AM	0
2	V07.FB	Varian_ASRTSR_043019r2	2	Tactile	28	ASR-TSR 1		1	100	1000	1	3807	91	830	0	0	4/30/2019 10:35:42 AM	0
2	V07.FB	Varian_ASRTSR_043019r2	2	Tactile	29	ASR-TSR 1		1	100	1000	10	2885	20	460	0	0	4/30/2019 10:36:04 AM	0
2	V07.FB	Varian_ASRTSR_043019r2	2	Tactile	30	ASR-TSR 1		1	100	1000	12	2839	20	197	0	0	4/30/2019 10:36:26 AM	0
2	V07.FB	Varian_ASRTSR_043019r2	2	st120	31	ASR-TSR 1		1	100	1000	11	1479	35	392	0	0	4/30/2019 10:36:48 AM	0
2	V07.FB	Varian_ASRTSR_043019r2	2	st120	32	ASR-TSR 1		1	100	1000	20	205	37	51	0	0	4/30/2019 10:37:10 AM	0
2	V07.FB	Varian_ASRTSR_043019r2	2	st120	33	ASR-TSR 1		1	100	1000	13	225	34	51	0	0	4/30/2019 10:37:32 AM	0
2	V07.FB	Varian_ASRTSR_043019r2	2	st120	34	ASR-TSR 1		1	100	1000	8	384	34	88	0	0	4/30/2019 10:37:55 AM	0
2	V07.FB	Varian_ASRTSR_043019r2	2	st120	35	ASR-TSR 1		1	100	1000	14	649	36	209	0	0	4/30/2019 10:38:17 AM	0
2	V07.FB	Varian_ASRTSR_043019r2	2	Tactile	36	ASR-TSR 1		1	100	1000	5	3522	45	964	0	0	4/30/2019 10:38:39 AM	0
2	V07.FB	Varian_ASRTSR_043019r2	2	Tactile	37	ASR-TSR 1		1	100	1000	14	2675	20	585	0	0	4/30/2019 10:39:01 AM	0
2	V07.FB	Varian_ASRTSR_043019r2	2	Tactile	38	ASR-TSR 1		1	100	1000	11	2856	20	743	0	0	4/30/2019 10:39:23 AM	0
2	V07.FB	Varian_ASRTSR_043019r2	2	Tactile	39	ASR-TSR 1		1	100	1000	1	2341	20	459	0	0	4/30/2019 10:39:45 AM	0
2	V07.FB	Varian_ASRTSR_043019r2	2	Tactile	40	ASR-TSR 1		1	100	1000	12	2749	20	688	0	0	4/30/2019 10:40:07 AM	0
2	V07.FB	Varian_ASRTSR_043019r2	2	st120	41	ASR-TSR 1		1	100	1000	5	239	37	63	0	0	4/30/2019 10:40:29 AM	0
2	V07.FB	Varian_ASRTSR_043019r2	2	st120	42	ASR-TSR 1		1	100	1000	12	434	45	128	0	0	4/30/2019 10:40:51 AM	0
2	V07.FB	Varian_ASRTSR_043019r2	2	st120	43	ASR-TSR 1		1	100	1000	7	248	38	69	0	0	4/30/2019 10:41:14 AM	0
2	V07.FB	Varian_ASRTSR_043019r2	2	st120	44	ASR-TSR 1		1	100	1000	3	769	33	197	0	0	4/30/2019 10:41:36 AM	0
2	V07.FB	Varian_ASRTSR_043019r2	2	st120	45	ASR-TSR 1		1	100	1000	3	554	34	137	0	0	4/30/2019 10:41:58 AM	0
2	V07.FB	Varian_ASRTSR_043019r2	2	Tactile	46	ASR-TSR 1		1	100	1000	14	3217	46	865	0	0	4/30/2019 10:42:20 AM	0
2	V07.FB	Varian_ASRTSR_043019r2	2	Tactile	47	ASR-TSR 1		1	100	1000	14	2468	47	751	0	0	4/30/2019 10:42:42 AM	0
2	V07.FB	Varian_ASRTSR_043019r2	2	Tactile	48	ASR-TSR 1		1	100	1000	13	2001	44	579	0	0	4/30/2019 10:43:05 AM	0
2	V07.FB	Varian_ASRTSR_043019r2	2	Tactile	49	ASR-TSR 1		1	100	1000	15	2876	20	681	0	0	4/30/2019 10:43:27 AM	0
2	V07.FB	Varian_ASRTSR_043019r2	2	Tactile	50	ASR-TSR 1		1	100	1000	14	3495	45	1049	0	0	4/30/2019 10:43:49 AM	0
2	V07.FB	Varian_ASRTSR_043019r2	2	st120	51	ASR-TSR 1		1	100	1000	2	505	36	165	0	0	4/30/2019 10:44:11 AM	0
2	V07.FB	Varian_ASRTSR_043019r2	2	st120	52	ASR-TSR 1		1	100	1000	13	1165	35	306	0	0	4/30/2019 10:44:33 AM	0
2	V07.FB	Varian_ASRTSR_043019r2	2	st120	53	ASR-TSR 1		1	100	1000	5	245	33	81	0	0	4/30/2019 10:44:55 AM	0
2	V07.FB	Varian_ASRTSR_043019r2	2	st120	54	ASR-TSR 1		1	100	1000	7	734	36	169	0	0	4/30/2019 10:45:17 AM	0
2	V07.FB	Varian_ASRTSR_043019r2	2	st120	55	ASR-TSR 1		1	100	1000	12	851	36	223	0	0	4/30/2019 10:45:39 AM	0
2	V07.FB	Varian_ASRTSR_043019r2	2	Tactile	56	ASR-TSR 1		1	100	1000	15	2791	20	550	0	0	4/30/2019 10:46:01 AM	0
2	V07.FB	Varian_ASRTSR_043019r2	2	Tactile	57	ASR-TSR 1		1	100	1000	12	3034	20	778	0	0	4/30/2019 10:46:24 AM	0
2	V07.FB	Varian_ASRTSR_043019r2	2	Tactile	58	ASR-TSR 1		1	100	1000	8	2888	20	812	0	0	4/30/2019 10:46:46 AM	0
2	V07.FB	Varian_ASRTSR_043019r2	2	Tactile	59	ASR-TSR 1		1	100	1000	6	2775	45	752	0	0	4/30/2019 10:47:08 AM	0
2	V07.FB	Varian_ASRTSR_043019r2	2	Tactile	60	ASR-TSR 1		1	100	1000	5	2312	20	591	0	0	4/30/2019 10:47:30 AM	0
2	V07.FB	Varian_ASRTSR_043019r2	2	st120	61	ASR-TSR 1		1	100	1000	29	612	42	167	0	0	4/30/2019 10:47:52 AM	0
2	V07.FB	Varian_ASRTSR_043019r2	2	st120	62	ASR-TSR 1		1	100	1000	11	616	34	199	0	0	4/30/2019 10:48:14 AM	0
2	V07.FB	Varian_ASRTSR_043019r2	2	st120	63	ASR-TSR 1		1	100	1000	7	894	33	261	0	0	4/30/2019 10:48:36 AM	0
2	V07.FB	Varian_ASRTSR_043019r2	2	st120	64	ASR-TSR 1		1	100	1000	6	1534	34	464	0	0	4/30/2019 10:48:58 AM	0
2	V07.FB	Varian_ASRTSR_043019r2	2	st120	65	ASR-TSR 1		1	100	1000	10	388	33	132	0	0	4/30/2019 10:49:20 AM	0
2	V07.FB	Varian_ASRTSR_043019r2	2	Tactile	66	ASR-TSR 1		1	100	1000	10	5376	46	1133	0	0	4/30/2019 10:49:42 AM	0
2	V07.FB	Varian_ASRTSR_043019r2	2	Tactile	67	ASR-TSR 1		1	100	1000	14	1969	20	458	0	0	4/30/2019 10:50:05 AM	0
2	V07.FB	Varian_ASRTSR_043019r2	2	Tactile	68	ASR-TSR 1		1	100	1000	13	3135	48	701	0	0	4/30/2019 10:50:27 AM	0
2	V07.FB	Varian_ASRTSR_043019r2	2	Tactile	69	ASR-TSR 1		1	100	1000	10	2949	20	358	0	0	4/30/2019 10:50:49 AM	0
2	V07.FB	Varian_ASRTSR_043019r2	2	Tactile	70	ASR-TSR 1		1	100	1000	12	3605	47	1034	0	0	4/30/2019 10:51:11 AM	0
2	V07.FB	Varian_ASRTSR_043019r2	2	st120	71	ASR-TSR 1		1	100	1000	5	940	33	253	0	0	4/30/2019 10:51:33 AM	0
2	V07.FB	Varian_ASRTSR_043019r2	2	st120	72	ASR-TSR 1		1	100	1000	11	957	32	309	0	0	4/30/2019 10:51:55 AM	0
2	V07.FB	Varian_ASRTSR_043019r2	2	st120	73	ASR-TSR 1		1	100	1000	10	1174	33	354	0	0	4/30/2019 10:52:17 AM	0
2	V07.FB	Varian_ASRTSR_043019r2	2	st120	74	ASR-TSR 1		1	100	1000	13	55	92	17	0	0	4/30/2019 10:52:39 AM	0
2	V07.FB	Varian_ASRTSR_043019r2	2	st120	75	ASR-TSR 1		1	100	1000	5	564	33	174	0	0	4/30/2019 10:53:02 AM	0
2	V07.FB	Varian_ASRTSR_043019r2	2	Tactile	76	ASR-TSR 1		1	100	1000	16	3003	20	565	0	0	4/30/2019 10:53:24 AM	0
2	V07.FB	Varian_ASRTSR_043019r2	2	Tactile	77	ASR-TSR 1		1	100	1000	15	2952	20	339	0	0	4/30/2019 10:53:46 AM	0
2	V07.FB	Varian_ASRTSR_043019r2	2	Tactile	78	ASR-TSR 1		1	100	1000	8	2793	20	642	0	0	4/30/2019 10:54:08 AM	0
2	V07.FB	Varian_ASRTSR_043019r2	2	Tactile	79	ASR-TSR 1		1	100	1000	11	2670	46	795	0	0	4/30/2019 10:54:30 AM	0
2	V07.FB	Varian_ASRTSR_043019r2	2	Tactile	80	ASR-TSR 1		1	100	1000	1	2029	20	405	0	0	4/30/2019 10:54:52 AM	0
2	V07.FB	Varian_ASRTSR_043019r2	2	st120	81	ASR-TSR 1		1	100	1000	8	1162	34	340	0	0	4/30/2019 10:55:14 AM	0
2	V07.FB	Varian_ASRTSR_043019r2	2	st120	82	ASR-TSR 1		1	100	1000	0	1022	33	313	0	0	4/30/2019 10:55:36 AM	0
2	V07.FB	Varian_ASRTSR_043019r2	2	st120	83	ASR-TSR 1		1	100	1000	11	1028	33	280	0	0	4/30/2019 10:55:58 AM	0
2	V07.FB	Varian_ASRTSR_043019r2	2	st120	84	ASR-TSR 1		1	100	1000	13	1036	32	305	0	0	4/30/2019 10:56:21 AM	0
2	V07.FB	Varian_ASRTSR_043019r2	2	st120	85	ASR-TSR 1		1	100	1000	31	1002	35	283	0	0	4/30/2019 10:56:43 AM	0
2	V07.FB	Varian_ASRTSR_043019r2	2	Tactile	86	ASR-TSR 1		1	100	1000	13	2763	20	299	0	0	4/30/2019 10:57:05 AM	0
2	V07.FB	Varian_ASRTSR_043019r2	2	Tactile	87	ASR-TSR 1		1	100	1000	2	3302	44	953	0	0	4/30/2019 10:57:27 AM	0
2	V07.FB	Varian_ASRTSR_043019r2	2	Tactile	88	ASR-TSR 1		1	100	1000	12	3278	44	817	0	0	4/30/2019 10:57:49 AM	0
2	V07.FB	Varian_ASRTSR_043019r2	2	Tactile	89	ASR-TSR 1		1	100	1000	5	2365	45	562	0	0	4/30/2019 10:58:11 AM	0
2	V07.FB	Varian_ASRTSR_043019r2	2	Tactile	90	ASR-TSR 1		1	100	1000	0	2595	45	758	0	0	4/30/2019 10:58:33 AM	0
2	V07.FB	Varian_ASRTSR_043019r2	2	st120	91	ASR-TSR 1		1	100	1000	9	1194	35	334	0	0	4/30/2019 10:58:56 AM	0
2	V07.FB	Varian_ASRTSR_043019r2	2	st120	92	ASR-TSR 1		1	100	1000	5	1483	35	426	0	0	4/30/2019 10:59:18 AM	0
2	V07.FB	Varian_ASRTSR_043019r2	2	st120	93	ASR-TSR 1		1	100	1000	10	843	33	205	0	0	4/30/2019 10:59:40 AM	0
2	V07.FB	Varian_ASRTSR_043019r2	2	st120	94	ASR-TSR 1		1	100	1000	29	1211	35	307	0	0	4/30/2019 11:00:02 AM	0
2	V07.FB	Varian_ASRTSR_043019r2	2	st120	95	ASR-TSR 1		1	100	1000	1	1106	33	324	0	0	4/30/2019 11:00:24 AM	0
2	V07.FB	Varian_ASRTSR_043019r2	2	Tactile	96	ASR-TSR 1		1	100	1000	13	1546	20	286	0	0	4/30/2019 11:00:46 AM	0
2	V07.FB	Varian_ASRTSR_043019r2	2	Tactile	97	ASR-TSR 1		1	100	1000	11	2060	45	508	0	0	4/30/2019 11:01:08 AM	0
2	V07.FB	Varian_ASRTSR_043019r2	2	Tactile	98	ASR-TSR 1		1	100	1000	15	2856	20	438	0	0	4/30/2019 11:01:30 AM	0
2	V07.FB	Varian_ASRTSR_043019r2	2	Tactile	99	ASR-TSR 1		1	100	1000	10	2220	20	466	0	0	4/30/2019 11:01:52 AM	0
2	V07.FB	Varian_ASRTSR_043019r2	2	Tactile	100	ASR-TSR 1		1	100	1000	16	2589	20	356	0	0	4/30/2019 11:02:15 AM	0
3	V07.FC	Varian_ASRTSR_043019r2	3	st120	1	ASR-TSR 1		1	100	1000	5	101	60	27	0	0	4/30/2019 10:25:45 AM	0
3	V07.FC	Varian_ASRTSR_043019r2	3	st120	2	ASR-TSR 1		1	100	1000	26	204	54	58	0	0	4/30/2019 10:26:07 AM	0
3	V07.FC	Varian_ASRTSR_043019r2	3	st120	3	ASR-TSR 1		1	100	1000	17	226	55	58	0	0	4/30/2019 10:26:30 AM	0
3	V07.FC	Varian_ASRTSR_043019r2	3	st120	4	ASR-TSR 1		1	100	1000	7	242	48	56	0	0	4/30/2019 10:26:52 AM	0
3	V07.FC	Varian_ASRTSR_043019r2	3	st120	5	ASR-TSR 1		1	100	1000	8	632	39	157	0	0	4/30/2019 10:27:14 AM	0
3	V07.FC	Varian_ASRTSR_043019r2	3	Tactile	6	ASR-TSR 1		1	100	1000	12	2343	45	657	0	0	4/30/2019 10:27:36 AM	0
3	V07.FC	Varian_ASRTSR_043019r2	3	Tactile	7	ASR-TSR 1		1	100	1000	11	1378	48	408	0	0	4/30/2019 10:27:58 AM	0
3	V07.FC	Varian_ASRTSR_043019r2	3	Tactile	8	ASR-TSR 1		1	100	1000	15	609	47	163	0	0	4/30/2019 10:28:20 AM	0
3	V07.FC	Varian_ASRTSR_043019r2	3	Tactile	9	ASR-TSR 1		1	100	1000	13	565	47	166	0	0	4/30/2019 10:28:42 AM	0
3	V07.FC	Varian_ASRTSR_043019r2	3	Tactile	10	ASR-TSR 1		1	100	1000	5	1752	50	618	0	0	4/30/2019 10:29:04 AM	0
3	V07.FC	Varian_ASRTSR_043019r2	3	st120	11	ASR-TSR 1		1	100	1000	11	40	51	12	0	0	4/30/2019 10:29:26 AM	0
3	V07.FC	Varian_ASRTSR_043019r2	3	st120	12	ASR-TSR 1		1	100	1000	6	68	52	16	0	0	4/30/2019 10:29:48 AM	0
3	V07.FC	Varian_ASRTSR_043019r2	3	st120	13	ASR-TSR 1		1	100	1000	3	601	44	128	0	0	4/30/2019 10:30:10 AM	0
3	V07.FC	Varian_ASRTSR_043019r2	3	st120	14	ASR-TSR 1		1	100	1000	4	90	45	18	0	0	4/30/2019 10:30:33 AM	0
3	V07.FC	Varian_ASRTSR_043019r2	3	st120	15	ASR-TSR 1		1	100	1000	13	349	44	82	0	0	4/30/2019 10:30:55 AM	0
3	V07.FC	Varian_ASRTSR_043019r2	3	Tactile	16	ASR-TSR 1		1	100	1000	16	407	69	122	0	0	4/30/2019 10:31:17 AM	0
3	V07.FC	Varian_ASRTSR_043019r2	3	Tactile	17	ASR-TSR 1		1	100	1000	18	1101	53	305	0	0	4/30/2019 10:31:39 AM	0
3	V07.FC	Varian_ASRTSR_043019r2	3	Tactile	18	ASR-TSR 1		1	100	1000	10	862	51	240	0	0	4/30/2019 10:32:01 AM	0
3	V07.FC	Varian_ASRTSR_043019r2	3	Tactile	19	ASR-TSR 1		1	100	1000	18	1549	54	487	0	0	4/30/2019 10:32:23 AM	0
3	V07.FC	Varian_ASRTSR_043019r2	3	Tactile	20	ASR-TSR 1		1	100	1000	16	903	46	223	0	0	4/30/2019 10:32:45 AM	0
3	V07.FC	Varian_ASRTSR_043019r2	3	st120	21	ASR-TSR 1		1	100	1000	13	858	42	225	0	0	4/30/2019 10:33:07 AM	0
3	V07.FC	Varian_ASRTSR_043019r2	3	st120	22	ASR-TSR 1		1	100	1000	13	555	41	149	0	0	4/30/2019 10:33:29 AM	0
3	V07.FC	Varian_ASRTSR_043019r2	3	st120	23	ASR-TSR 1		1	100	1000	15	521	39	135	0	0	4/30/2019 10:33:52 AM	0
3	V07.FC	Varian_ASRTSR_043019r2	3	st120	24	ASR-TSR 1		1	100	1000	8	398	38	112	0	0	4/30/2019 10:34:14 AM	0
3	V07.FC	Varian_ASRTSR_043019r2	3	st120	25	ASR-TSR 1		1	100	1000	0	585	41	168	0	0	4/30/2019 10:34:36 AM	0
3	V07.FC	Varian_ASRTSR_043019r2	3	Tactile	26	ASR-TSR 1		1	100	1000	12	1122	48	253	0	0	4/30/2019 10:34:58 AM	0
3	V07.FC	Varian_ASRTSR_043019r2	3	Tactile	27	ASR-TSR 1		1	100	1000	11	1121	45	251	0	0	4/30/2019 10:35:20 AM	0
3	V07.FC	Varian_ASRTSR_043019r2	3	Tactile	28	ASR-TSR 1		1	100	1000	24	912	46	258	0	0	4/30/2019 10:35:42 AM	0
3	V07.FC	Varian_ASRTSR_043019r2	3	Tactile	29	ASR-TSR 1		1	100	1000	15	2379	53	743	0	0	4/30/2019 10:36:04 AM	0
3	V07.FC	Varian_ASRTSR_043019r2	3	Tactile	30	ASR-TSR 1		1	100	1000	16	1564	52	432	0	0	4/30/2019 10:36:26 AM	0
3	V07.FC	Varian_ASRTSR_043019r2	3	st120	31	ASR-TSR 1		1	100	1000	13	301	37	74	0	0	4/30/2019 10:36:48 AM	0
3	V07.FC	Varian_ASRTSR_043019r2	3	st120	32	ASR-TSR 1		1	100	1000	17	1316	42	338	0	0	4/30/2019 10:37:10 AM	0
3	V07.FC	Varian_ASRTSR_043019r2	3	st120	33	ASR-TSR 1		1	100	1000	11	404	45	110	0	0	4/30/2019 10:37:33 AM	0
3	V07.FC	Varian_ASRTSR_043019r2	3	st120	34	ASR-TSR 1		1	100	1000	2	1218	41	324	0	0	4/30/2019 10:37:55 AM	0
3	V07.FC	Varian_ASRTSR_043019r2	3	st120	35	ASR-TSR 1		1	100	1000	1	219	45	57	0	0	4/30/2019 10:38:17 AM	0
3	V07.FC	Varian_ASRTSR_043019r2	3	Tactile	36	ASR-TSR 1		1	100	1000	13	1047	45	311	0	0	4/30/2019 10:38:39 AM	0
3	V07.FC	Varian_ASRTSR_043019r2	3	Tactile	37	ASR-TSR 1		1	100	1000	11	756	34	242	0	0	4/30/2019 10:39:01 AM	0
3	V07.FC	Varian_ASRTSR_043019r2	3	Tactile	38	ASR-TSR 1		1	100	1000	10	1475	34	413	0	0	4/30/2019 10:39:23 AM	0
3	V07.FC	Varian_ASRTSR_043019r2	3	Tactile	39	ASR-TSR 1		1	100	1000	15	1310	54	353	0	0	4/30/2019 10:39:45 AM	0
3	V07.FC	Varian_ASRTSR_043019r2	3	Tactile	40	ASR-TSR 1		1	100	1000	15	1246	52	343	0	0	4/30/2019 10:40:07 AM	0
3	V07.FC	Varian_ASRTSR_043019r2	3	st120	41	ASR-TSR 1		1	100	1000	2	102	42	20	0	0	4/30/2019 10:40:29 AM	0
3	V07.FC	Varian_ASRTSR_043019r2	3	st120	42	ASR-TSR 1		1	100	1000	8	90	45	23	0	0	4/30/2019 10:40:52 AM	0
3	V07.FC	Varian_ASRTSR_043019r2	3	st120	43	ASR-TSR 1		1	100	1000	2	280	46	70	0	0	4/30/2019 10:41:14 AM	0
3	V07.FC	Varian_ASRTSR_043019r2	3	st120	44	ASR-TSR 1		1	100	1000	14	352	46	86	0	0	4/30/2019 10:41:36 AM	0
3	V07.FC	Varian_ASRTSR_043019r2	3	st120	45	ASR-TSR 1		1	100	1000	2	143	49	32	0	0	4/30/2019 10:41:58 AM	0
3	V07.FC	Varian_ASRTSR_043019r2	3	Tactile	46	ASR-TSR 1		1	100	1000	11	1147	45	303	0	0	4/30/2019 10:42:20 AM	0
3	V07.FC	Varian_ASRTSR_043019r2	3	Tactile	47	ASR-TSR 1		1	100	1000	9	3065	46	826	0	0	4/30/2019 10:42:42 AM	0
3	V07.FC	Varian_ASRTSR_043019r2	3	Tactile	48	ASR-TSR 1		1	100	1000	14	1353	45	372	0	0	4/30/2019 10:43:05 AM	0
3	V07.FC	Varian_ASRTSR_043019r2	3	Tactile	49	ASR-TSR 1		1	100	1000	4	1258	47	292	0	0	4/30/2019 10:43:27 AM	0
3	V07.FC	Varian_ASRTSR_043019r2	3	Tactile	50	ASR-TSR 1		1	100	1000	10	1207	45	306	0	0	4/30/2019 10:43:49 AM	0
3	V07.FC	Varian_ASRTSR_043019r2	3	st120	51	ASR-TSR 1		1	100	1000	9	1197	36	351	0	0	4/30/2019 10:44:11 AM	0
3	V07.FC	Varian_ASRTSR_043019r2	3	st120	52	ASR-TSR 1		1	100	1000	21	681	34	185	0	0	4/30/2019 10:44:33 AM	0
3	V07.FC	Varian_ASRTSR_043019r2	3	st120	53	ASR-TSR 1		1	100	1000	5	1509	36	414	0	0	4/30/2019 10:44:55 AM	0
3	V07.FC	Varian_ASRTSR_043019r2	3	st120	54	ASR-TSR 1		1	100	1000	16	674	35	163	0	0	4/30/2019 10:45:17 AM	0
3	V07.FC	Varian_ASRTSR_043019r2	3	st120	55	ASR-TSR 1		1	100	1000	5	324	65	94	0	0	4/30/2019 10:45:39 AM	0
3	V07.FC	Varian_ASRTSR_043019r2	3	Tactile	56	ASR-TSR 1		1	100	1000	9	703	64	205	0	0	4/30/2019 10:46:02 AM	0
3	V07.FC	Varian_ASRTSR_043019r2	3	Tactile	57	ASR-TSR 1		1	100	1000	11	1066	58	317	0	0	4/30/2019 10:46:24 AM	0
3	V07.FC	Varian_ASRTSR_043019r2	3	Tactile	58	ASR-TSR 1		1	100	1000	10	1695	45	460	0	0	4/30/2019 10:46:46 AM	0
3	V07.FC	Varian_ASRTSR_043019r2	3	Tactile	59	ASR-TSR 1		1	100	1000	7	2646	46	685	0	0	4/30/2019 10:47:08 AM	0
3	V07.FC	Varian_ASRTSR_043019r2	3	Tactile	60	ASR-TSR 1		1	100	1000	18	1223	44	312	0	0	4/30/2019 10:47:30 AM	0
3	V07.FC	Varian_ASRTSR_043019r2	3	st120	61	ASR-TSR 1		1	100	1000	1	336	40	86	0	0	4/30/2019 10:47:52 AM	0
3	V07.FC	Varian_ASRTSR_043019r2	3	st120	62	ASR-TSR 1		1	100	1000	9	547	37	136	0	0	4/30/2019 10:48:14 AM	0
3	V07.FC	Varian_ASRTSR_043019r2	3	st120	63	ASR-TSR 1		1	100	1000	3	957	39	228	0	0	4/30/2019 10:48:36 AM	0
3	V07.FC	Varian_ASRTSR_043019r2	3	st120	64	ASR-TSR 1		1	100	1000	9	1151	37	294	0	0	4/30/2019 10:48:58 AM	0
3	V07.FC	Varian_ASRTSR_043019r2	3	st120	65	ASR-TSR 1		1	100	1000	3	421	35	101	0	0	4/30/2019 10:49:21 AM	0
3	V07.FC	Varian_ASRTSR_043019r2	3	Tactile	66	ASR-TSR 1		1	100	1000	8	1460	44	429	0	0	4/30/2019 10:49:43 AM	0
3	V07.FC	Varian_ASRTSR_043019r2	3	Tactile	67	ASR-TSR 1		1	100	1000	15	2769	48	836	0	0	4/30/2019 10:50:05 AM	0
3	V07.FC	Varian_ASRTSR_043019r2	3	Tactile	68	ASR-TSR 1		1	100	1000	15	2192	54	760	0	0	4/30/2019 10:50:27 AM	0
3	V07.FC	Varian_ASRTSR_043019r2	3	Tactile	69	ASR-TSR 1		1	100	1000	12	1306	34	427	0	0	4/30/2019 10:50:49 AM	0
3	V07.FC	Varian_ASRTSR_043019r2	3	Tactile	70	ASR-TSR 1		1	100	1000	12	1412	46	406	0	0	4/30/2019 10:51:11 AM	0
3	V07.FC	Varian_ASRTSR_043019r2	3	st120	71	ASR-TSR 1		1	100	1000	7	1444	33	367	0	0	4/30/2019 10:51:33 AM	0
3	V07.FC	Varian_ASRTSR_043019r2	3	st120	72	ASR-TSR 1		1	100	1000	5	884	42	218	0	0	4/30/2019 10:51:55 AM	0
3	V07.FC	Varian_ASRTSR_043019r2	3	st120	73	ASR-TSR 1		1	100	1000	30	275	44	90	0	0	4/30/2019 10:52:17 AM	0
3	V07.FC	Varian_ASRTSR_043019r2	3	st120	74	ASR-TSR 1		1	100	1000	5	387	35	107	0	0	4/30/2019 10:52:40 AM	0
3	V07.FC	Varian_ASRTSR_043019r2	3	st120	75	ASR-TSR 1		1	100	1000	6	129	96	38	0	0	4/30/2019 10:53:02 AM	0
3	V07.FC	Varian_ASRTSR_043019r2	3	Tactile	76	ASR-TSR 1		1	100	1000	12	1555	43	403	0	0	4/30/2019 10:53:24 AM	0
3	V07.FC	Varian_ASRTSR_043019r2	3	Tactile	77	ASR-TSR 1		1	100	1000	9	1190	45	360	0	0	4/30/2019 10:53:46 AM	0
3	V07.FC	Varian_ASRTSR_043019r2	3	Tactile	78	ASR-TSR 1		1	100	1000	12	2554	46	780	0	0	4/30/2019 10:54:08 AM	0
3	V07.FC	Varian_ASRTSR_043019r2	3	Tactile	79	ASR-TSR 1		1	100	1000	6	1849	45	510	0	0	4/30/2019 10:54:30 AM	0
3	V07.FC	Varian_ASRTSR_043019r2	3	Tactile	80	ASR-TSR 1		1	100	1000	15	1335	50	276	0	0	4/30/2019 10:54:52 AM	0
3	V07.FC	Varian_ASRTSR_043019r2	3	st120	81	ASR-TSR 1		1	100	1000	3	555	38	138	0	0	4/30/2019 10:55:14 AM	0
3	V07.FC	Varian_ASRTSR_043019r2	3	st120	82	ASR-TSR 1		1	100	1000	4	494	53	177	0	0	4/30/2019 10:55:36 AM	0
3	V07.FC	Varian_ASRTSR_043019r2	3	st120	83	ASR-TSR 1		1	100	1000	9	966	39	260	0	0	4/30/2019 10:55:58 AM	0
3	V07.FC	Varian_ASRTSR_043019r2	3	st120	84	ASR-TSR 1		1	100	1000	8	142	47	35	0	0	4/30/2019 10:56:21 AM	0
3	V07.FC	Varian_ASRTSR_043019r2	3	st120	85	ASR-TSR 1		1	100	1000	14	326	33	76	0	0	4/30/2019 10:56:43 AM	0
3	V07.FC	Varian_ASRTSR_043019r2	3	Tactile	86	ASR-TSR 1		1	100	1000	12	1675	45	437	0	0	4/30/2019 10:57:05 AM	0
3	V07.FC	Varian_ASRTSR_043019r2	3	Tactile	87	ASR-TSR 1		1	100	1000	10	1288	47	320	0	0	4/30/2019 10:57:27 AM	0
3	V07.FC	Varian_ASRTSR_043019r2	3	Tactile	88	ASR-TSR 1		1	100	1000	19	1454	48	351	0	0	4/30/2019 10:57:49 AM	0
3	V07.FC	Varian_ASRTSR_043019r2	3	Tactile	89	ASR-TSR 1		1	100	1000	9	1778	45	476	0	0	4/30/2019 10:58:11 AM	0
3	V07.FC	Varian_ASRTSR_043019r2	3	Tactile	90	ASR-TSR 1		1	100	1000	14	1253	45	320	0	0	4/30/2019 10:58:34 AM	0
3	V07.FC	Varian_ASRTSR_043019r2	3	st120	91	ASR-TSR 1		1	100	1000	8	1528	36	425	0	0	4/30/2019 10:58:56 AM	0
3	V07.FC	Varian_ASRTSR_043019r2	3	st120	92	ASR-TSR 1		1	100	1000	11	391	34	99	0	0	4/30/2019 10:59:18 AM	0
3	V07.FC	Varian_ASRTSR_043019r2	3	st120	93	ASR-TSR 1		1	100	1000	13	700	36	162	0	0	4/30/2019 10:59:40 AM	0
3	V07.FC	Varian_ASRTSR_043019r2	3	st120	94	ASR-TSR 1		1	100	1000	12	1185	33	319	0	0	4/30/2019 11:00:02 AM	0
3	V07.FC	Varian_ASRTSR_043019r2	3	st120	95	ASR-TSR 1		1	100	1000	10	326	53	79	0	0	4/30/2019 11:00:24 AM	0
3	V07.FC	Varian_ASRTSR_043019r2	3	Tactile	96	ASR-TSR 1		1	100	1000	14	2175	48	559	0	0	4/30/2019 11:00:46 AM	0
3	V07.FC	Varian_ASRTSR_043019r2	3	Tactile	97	ASR-TSR 1		1	100	1000	10	2533	45	715	0	0	4/30/2019 11:01:08 AM	0
3	V07.FC	Varian_ASRTSR_043019r2	3	Tactile	98	ASR-TSR 1		1	100	1000	6	2924	45	778	0	0	4/30/2019 11:01:31 AM	0
3	V07.FC	Varian_ASRTSR_043019r2	3	Tactile	99	ASR-TSR 1		1	100	1000	5	3721	47	843	0	0	4/30/2019 11:01:53 AM	0
3	V07.FC	Varian_ASRTSR_043019r2	3	Tactile	100	ASR-TSR 1		1	100	1000	14	4514	45	1258	0	0	4/30/2019 11:02:15 AM	0
4	V07.FD	Varian_ASRTSR_043019r2	4	st120	1	ASR-TSR 1		1	100	1000	8	389	46	86	0	0	4/30/2019 10:25:45 AM	0
4	V07.FD	Varian_ASRTSR_043019r2	4	st120	2	ASR-TSR 1		1	100	1000	8	218	32	55	0	0	4/30/2019 10:26:08 AM	0
4	V07.FD	Varian_ASRTSR_043019r2	4	st120	3	ASR-TSR 1		1	100	1000	10	913	33	274	0	0	4/30/2019 10:26:30 AM	0
4	V07.FD	Varian_ASRTSR_043019r2	4	st120	4	ASR-TSR 1		1	100	1000	3	837	32	243	0	0	4/30/2019 10:26:52 AM	0
4	V07.FD	Varian_ASRTSR_043019r2	4	st120	5	ASR-TSR 1		1	100	1000	23	890	33	245	0	0	4/30/2019 10:27:14 AM	0
4	V07.FD	Varian_ASRTSR_043019r2	4	Tactile	6	ASR-TSR 1		1	100	1000	14	1761	47	440	0	0	4/30/2019 10:27:36 AM	0
4	V07.FD	Varian_ASRTSR_043019r2	4	Tactile	7	ASR-TSR 1		1	100	1000	9	1773	46	427	0	0	4/30/2019 10:27:58 AM	0
4	V07.FD	Varian_ASRTSR_043019r2	4	Tactile	8	ASR-TSR 1		1	100	1000	15	2061	89	661	0	0	4/30/2019 10:28:20 AM	0
4	V07.FD	Varian_ASRTSR_043019r2	4	Tactile	9	ASR-TSR 1		1	100	1000	16	2466	49	858	0	0	4/30/2019 10:28:42 AM	0
4	V07.FD	Varian_ASRTSR_043019r2	4	Tactile	10	ASR-TSR 1		1	100	1000	16	2163	47	560	0	0	4/30/2019 10:29:04 AM	0
4	V07.FD	Varian_ASRTSR_043019r2	4	st120	11	ASR-TSR 1		1	100	1000	22	605	33	139	0	0	4/30/2019 10:29:26 AM	0
4	V07.FD	Varian_ASRTSR_043019r2	4	st120	12	ASR-TSR 1		1	100	1000	8	546	33	124	0	0	4/30/2019 10:29:48 AM	0
4	V07.FD	Varian_ASRTSR_043019r2	4	st120	13	ASR-TSR 1		1	100	1000	20	699	32	157	0	0	4/30/2019 10:30:11 AM	0
4	V07.FD	Varian_ASRTSR_043019r2	4	st120	14	ASR-TSR 1		1	100	1000	7	736	32	156	0	0	4/30/2019 10:30:33 AM	0
4	V07.FD	Varian_ASRTSR_043019r2	4	st120	15	ASR-TSR 1		1	100	1000	11	824	32	181	0	0	4/30/2019 10:30:55 AM	0
4	V07.FD	Varian_ASRTSR_043019r2	4	Tactile	16	ASR-TSR 1		1	100	1000	13	1863	45	501	0	0	4/30/2019 10:31:17 AM	0
4	V07.FD	Varian_ASRTSR_043019r2	4	Tactile	17	ASR-TSR 1		1	100	1000	14	1226	45	301	0	0	4/30/2019 10:31:39 AM	0
4	V07.FD	Varian_ASRTSR_043019r2	4	Tactile	18	ASR-TSR 1		1	100	1000	16	2281	48	581	0	0	4/30/2019 10:32:01 AM	0
4	V07.FD	Varian_ASRTSR_043019r2	4	Tactile	19	ASR-TSR 1		1	100	1000	5	2498	46	651	0	0	4/30/2019 10:32:23 AM	0
4	V07.FD	Varian_ASRTSR_043019r2	4	Tactile	20	ASR-TSR 1		1	100	1000	13	1200	46	304	0	0	4/30/2019 10:32:45 AM	0
4	V07.FD	Varian_ASRTSR_043019r2	4	st120	21	ASR-TSR 1		1	100	1000	16	654	33	190	0	0	4/30/2019 10:33:07 AM	0
4	V07.FD	Varian_ASRTSR_043019r2	4	st120	22	ASR-TSR 1		1	100	1000	15	715	32	190	0	0	4/30/2019 10:33:30 AM	0
4	V07.FD	Varian_ASRTSR_043019r2	4	st120	23	ASR-TSR 1		1	100	1000	4	768	33	221	0	0	4/30/2019 10:33:52 AM	0
4	V07.FD	Varian_ASRTSR_043019r2	4	st120	24	ASR-TSR 1		1	100	1000	17	762	32	207	0	0	4/30/2019 10:34:14 AM	0
4	V07.FD	Varian_ASRTSR_043019r2	4	st120	25	ASR-TSR 1		1	100	1000	13	807	32	214	0	0	4/30/2019 10:34:36 AM	0
4	V07.FD	Varian_ASRTSR_043019r2	4	Tactile	26	ASR-TSR 1		1	100	1000	16	1213	48	288	0	0	4/30/2019 10:34:58 AM	0
4	V07.FD	Varian_ASRTSR_043019r2	4	Tactile	27	ASR-TSR 1		1	100	1000	14	1517	86	586	0	0	4/30/2019 10:35:20 AM	0
4	V07.FD	Varian_ASRTSR_043019r2	4	Tactile	28	ASR-TSR 1		1	100	1000	15	1980	46	534	0	0	4/30/2019 10:35:42 AM	0
4	V07.FD	Varian_ASRTSR_043019r2	4	Tactile	29	ASR-TSR 1		1	100	1000	16	1158	43	377	0	0	4/30/2019 10:36:04 AM	0
4	V07.FD	Varian_ASRTSR_043019r2	4	Tactile	30	ASR-TSR 1		1	100	1000	16	1315	45	318	0	0	4/30/2019 10:36:26 AM	0
4	V07.FD	Varian_ASRTSR_043019r2	4	st120	31	ASR-TSR 1		1	100	1000	8	1263	33	338	0	0	4/30/2019 10:36:49 AM	0
4	V07.FD	Varian_ASRTSR_043019r2	4	st120	32	ASR-TSR 1		1	100	1000	12	1438	33	385	0	0	4/30/2019 10:37:11 AM	0
4	V07.FD	Varian_ASRTSR_043019r2	4	st120	33	ASR-TSR 1		1	100	1000	13	1399	32	379	0	0	4/30/2019 10:37:33 AM	0
4	V07.FD	Varian_ASRTSR_043019r2	4	st120	34	ASR-TSR 1		1	100	1000	2	1382	32	370	0	0	4/30/2019 10:37:55 AM	0
4	V07.FD	Varian_ASRTSR_043019r2	4	st120	35	ASR-TSR 1		1	100	1000	7	809	34	208	0	0	4/30/2019 10:38:17 AM	0
4	V07.FD	Varian_ASRTSR_043019r2	4	Tactile	36	ASR-TSR 1		1	100	1000	14	1763	47	501	0	0	4/30/2019 10:38:39 AM	0
4	V07.FD	Varian_ASRTSR_043019r2	4	Tactile	37	ASR-TSR 1		1	100	1000	18	1731	44	443	0	0	4/30/2019 10:39:01 AM	0
4	V07.FD	Varian_ASRTSR_043019r2	4	Tactile	38	ASR-TSR 1		1	100	1000	13	1537	44	387	0	0	4/30/2019 10:39:23 AM	0
4	V07.FD	Varian_ASRTSR_043019r2	4	Tactile	39	ASR-TSR 1		1	100	1000	12	1641	44	418	0	0	4/30/2019 10:39:45 AM	0
4	V07.FD	Varian_ASRTSR_043019r2	4	Tactile	40	ASR-TSR 1		1	100	1000	16	1564	44	407	0	0	4/30/2019 10:40:07 AM	0
4	V07.FD	Varian_ASRTSR_043019r2	4	st120	41	ASR-TSR 1		1	100	1000	13	770	33	221	0	0	4/30/2019 10:40:30 AM	0
4	V07.FD	Varian_ASRTSR_043019r2	4	st120	42	ASR-TSR 1		1	100	1000	2	265	34	97	0	0	4/30/2019 10:40:52 AM	0
4	V07.FD	Varian_ASRTSR_043019r2	4	st120	43	ASR-TSR 1		1	100	1000	14	801	33	238	0	0	4/30/2019 10:41:14 AM	0
4	V07.FD	Varian_ASRTSR_043019r2	4	st120	44	ASR-TSR 1		1	100	1000	2	449	34	138	0	0	4/30/2019 10:41:36 AM	0
4	V07.FD	Varian_ASRTSR_043019r2	4	st120	45	ASR-TSR 1		1	100	1000	12	466	35	99	0	0	4/30/2019 10:41:58 AM	0
4	V07.FD	Varian_ASRTSR_043019r2	4	Tactile	46	ASR-TSR 1		1	100	1000	12	2941	46	792	0	0	4/30/2019 10:42:20 AM	0
4	V07.FD	Varian_ASRTSR_043019r2	4	Tactile	47	ASR-TSR 1		1	100	1000	18	1385	44	364	0	0	4/30/2019 10:42:43 AM	0
4	V07.FD	Varian_ASRTSR_043019r2	4	Tactile	48	ASR-TSR 1		1	100	1000	16	2003	45	573	0	0	4/30/2019 10:43:05 AM	0
4	V07.FD	Varian_ASRTSR_043019r2	4	Tactile	49	ASR-TSR 1		1	100	1000	19	1360	45	321	0	0	4/30/2019 10:43:27 AM	0
4	V07.FD	Varian_ASRTSR_043019r2	4	Tactile	50	ASR-TSR 1		1	100	1000	15	1851	44	483	0	0	4/30/2019 10:43:49 AM	0
4	V07.FD	Varian_ASRTSR_043019r2	4	st120	51	ASR-TSR 1		1	100	1000	24	253	36	59	0	0	4/30/2019 10:44:11 AM	0
4	V07.FD	Varian_ASRTSR_043019r2	4	st120	52	ASR-TSR 1		1	100	1000	15	292	39	63	0	0	4/30/2019 10:44:33 AM	0
4	V07.FD	Varian_ASRTSR_043019r2	4	st120	53	ASR-TSR 1		1	100	1000	14	534	34	132	0	0	4/30/2019 10:44:55 AM	0
4	V07.FD	Varian_ASRTSR_043019r2	4	st120	54	ASR-TSR 1		1	100	1000	11	433	32	125	0	0	4/30/2019 10:45:17 AM	0
4	V07.FD	Varian_ASRTSR_043019r2	4	st120	55	ASR-TSR 1		1	100	1000	3	396	35	98	0	0	4/30/2019 10:45:40 AM	0
4	V07.FD	Varian_ASRTSR_043019r2	4	Tactile	56	ASR-TSR 1		1	100	1000	2	597	33	155	0	0	4/30/2019 10:46:02 AM	0
4	V07.FD	Varian_ASRTSR_043019r2	4	Tactile	57	ASR-TSR 1		1	100	1000	6	1147	45	372	0	0	4/30/2019 10:46:24 AM	0
4	V07.FD	Varian_ASRTSR_043019r2	4	Tactile	58	ASR-TSR 1		1	100	1000	7	876	46	182	0	0	4/30/2019 10:46:46 AM	0
4	V07.FD	Varian_ASRTSR_043019r2	4	Tactile	59	ASR-TSR 1		1	100	1000	10	822	46	187	0	0	4/30/2019 10:47:08 AM	0
4	V07.FD	Varian_ASRTSR_043019r2	4	Tactile	60	ASR-TSR 1		1	100	1000	6	1467	45	420	0	0	4/30/2019 10:47:30 AM	0
4	V07.FD	Varian_ASRTSR_043019r2	4	st120	61	ASR-TSR 1		1	100	1000	6	1768	33	550	0	0	4/30/2019 10:47:52 AM	0
4	V07.FD	Varian_ASRTSR_043019r2	4	st120	62	ASR-TSR 1		1	100	1000	13	391	34	113	0	0	4/30/2019 10:48:14 AM	0
4	V07.FD	Varian_ASRTSR_043019r2	4	st120	63	ASR-TSR 1		1	100	1000	9	328	47	74	0	0	4/30/2019 10:48:36 AM	0
4	V07.FD	Varian_ASRTSR_043019r2	4	st120	64	ASR-TSR 1		1	100	1000	17	344	34	102	0	0	4/30/2019 10:48:59 AM	0
4	V07.FD	Varian_ASRTSR_043019r2	4	st120	65	ASR-TSR 1		1	100	1000	10	489	48	139	0	0	4/30/2019 10:49:21 AM	0
4	V07.FD	Varian_ASRTSR_043019r2	4	Tactile	66	ASR-TSR 1		1	100	1000	14	1955	47	554	0	0	4/30/2019 10:49:43 AM	0
4	V07.FD	Varian_ASRTSR_043019r2	4	Tactile	67	ASR-TSR 1		1	100	1000	11	4312	45	1188	0	0	4/30/2019 10:50:05 AM	0
4	V07.FD	Varian_ASRTSR_043019r2	4	Tactile	68	ASR-TSR 1		1	100	1000	11	2550	45	709	0	0	4/30/2019 10:50:27 AM	0
4	V07.FD	Varian_ASRTSR_043019r2	4	Tactile	69	ASR-TSR 1		1	100	1000	13	1993	47	600	0	0	4/30/2019 10:50:49 AM	0
4	V07.FD	Varian_ASRTSR_043019r2	4	Tactile	70	ASR-TSR 1		1	100	1000	16	2361	45	724	0	0	4/30/2019 10:51:11 AM	0
4	V07.FD	Varian_ASRTSR_043019r2	4	st120	71	ASR-TSR 1		1	100	1000	18	1436	34	345	0	0	4/30/2019 10:51:33 AM	0
4	V07.FD	Varian_ASRTSR_043019r2	4	st120	72	ASR-TSR 1		1	100	1000	15	1158	33	324	0	0	4/30/2019 10:51:55 AM	0
4	V07.FD	Varian_ASRTSR_043019r2	4	st120	73	ASR-TSR 1		1	100	1000	16	1066	33	272	0	0	4/30/2019 10:52:18 AM	0
4	V07.FD	Varian_ASRTSR_043019r2	4	st120	74	ASR-TSR 1		1	100	1000	14	1180	33	304	0	0	4/30/2019 10:52:40 AM	0
4	V07.FD	Varian_ASRTSR_043019r2	4	st120	75	ASR-TSR 1		1	100	1000	22	1247	33	292	0	0	4/30/2019 10:53:02 AM	0
4	V07.FD	Varian_ASRTSR_043019r2	4	Tactile	76	ASR-TSR 1		1	100	1000	11	1800	47	482	0	0	4/30/2019 10:53:24 AM	0
4	V07.FD	Varian_ASRTSR_043019r2	4	Tactile	77	ASR-TSR 1		1	100	1000	18	1444	45	374	0	0	4/30/2019 10:53:46 AM	0
4	V07.FD	Varian_ASRTSR_043019r2	4	Tactile	78	ASR-TSR 1		1	100	1000	16	844	89	344	0	0	4/30/2019 10:54:08 AM	0
4	V07.FD	Varian_ASRTSR_043019r2	4	Tactile	79	ASR-TSR 1		1	100	1000	14	1857	44	502	0	0	4/30/2019 10:54:30 AM	0
4	V07.FD	Varian_ASRTSR_043019r2	4	Tactile	80	ASR-TSR 1		1	100	1000	9	877	43	244	0	0	4/30/2019 10:54:52 AM	0
4	V07.FD	Varian_ASRTSR_043019r2	4	st120	81	ASR-TSR 1		1	100	1000	0	888	34	227	0	0	4/30/2019 10:55:14 AM	0
4	V07.FD	Varian_ASRTSR_043019r2	4	st120	82	ASR-TSR 1		1	100	1000	13	530	34	138	0	0	4/30/2019 10:55:37 AM	0
4	V07.FD	Varian_ASRTSR_043019r2	4	st120	83	ASR-TSR 1		1	100	1000	17	1193	34	334	0	0	4/30/2019 10:55:59 AM	0
4	V07.FD	Varian_ASRTSR_043019r2	4	st120	84	ASR-TSR 1		1	100	1000	11	258	34	69	0	0	4/30/2019 10:56:21 AM	0
4	V07.FD	Varian_ASRTSR_043019r2	4	st120	85	ASR-TSR 1		1	100	1000	16	175	35	46	0	0	4/30/2019 10:56:43 AM	0
4	V07.FD	Varian_ASRTSR_043019r2	4	Tactile	86	ASR-TSR 1		1	100	1000	6	851	56	283	0	0	4/30/2019 10:57:05 AM	0
4	V07.FD	Varian_ASRTSR_043019r2	4	Tactile	87	ASR-TSR 1		1	100	1000	13	2098	46	460	0	0	4/30/2019 10:57:27 AM	0
4	V07.FD	Varian_ASRTSR_043019r2	4	Tactile	88	ASR-TSR 1		1	100	1000	15	2557	48	651	0	0	4/30/2019 10:57:49 AM	0
4	V07.FD	Varian_ASRTSR_043019r2	4	Tactile	89	ASR-TSR 1		1	100	1000	1	3018	47	606	0	0	4/30/2019 10:58:12 AM	0
4	V07.FD	Varian_ASRTSR_043019r2	4	Tactile	90	ASR-TSR 1		1	100	1000	23	880	46	218	0	0	4/30/2019 10:58:34 AM	0
4	V07.FD	Varian_ASRTSR_043019r2	4	st120	91	ASR-TSR 1		1	100	1000	32	1232	33	344	0	0	4/30/2019 10:58:56 AM	0
4	V07.FD	Varian_ASRTSR_043019r2	4	st120	92	ASR-TSR 1		1	100	1000	9	52	49	16	0	0	4/30/2019 10:59:18 AM	0
4	V07.FD	Varian_ASRTSR_043019r2	4	st120	93	ASR-TSR 1		1	100	1000	7	130	49	39	0	0	4/30/2019 10:59:40 AM	0
4	V07.FD	Varian_ASRTSR_043019r2	4	st120	94	ASR-TSR 1		1	100	1000	10	598	33	167	0	0	4/30/2019 11:00:02 AM	0
4	V07.FD	Varian_ASRTSR_043019r2	4	st120	95	ASR-TSR 1		1	100	1000	7	519	35	149	0	0	4/30/2019 11:00:24 AM	0
4	V07.FD	Varian_ASRTSR_043019r2	4	Tactile	96	ASR-TSR 1		1	100	1000	9	2410	47	667	0	0	4/30/2019 11:00:46 AM	0
4	V07.FD	Varian_ASRTSR_043019r2	4	Tactile	97	ASR-TSR 1		1	100	1000	5	2145	46	559	0	0	4/30/2019 11:01:09 AM	0
4	V07.FD	Varian_ASRTSR_043019r2	4	Tactile	98	ASR-TSR 1		1	100	1000	15	1414	45	339	0	0	4/30/2019 11:01:31 AM	0
4	V07.FD	Varian_ASRTSR_043019r2	4	Tactile	99	ASR-TSR 1		1	100	1000	20	1558	46	393	0	0	4/30/2019 11:01:53 AM	0
4	V07.FD	Varian_ASRTSR_043019r2	4	Tactile	100	ASR-TSR 1		1	100	1000	3	1237	47	338	0	0	4/30/2019 11:02:15 AM	0
1	V07.MA	Varian_ASRTSR_043019r1	1	st120	1	ASR-TSR 1		1	100	1000	6	1548	39	429	0	0	4/30/2019 9:00:29 AM	0
1	V07.MA	Varian_ASRTSR_043019r1	1	st120	2	ASR-TSR 1		1	100	1000	9	1398	37	339	0	0	4/30/2019 9:00:52 AM	0
1	V07.MA	Varian_ASRTSR_043019r1	1	st120	3	ASR-TSR 1		1	100	1000	10	2560	40	651	0	0	4/30/2019 9:01:14 AM	0
1	V07.MA	Varian_ASRTSR_043019r1	1	st120	4	ASR-TSR 1		1	100	1000	13	1743	38	420	0	0	4/30/2019 9:01:36 AM	0
1	V07.MA	Varian_ASRTSR_043019r1	1	st120	5	ASR-TSR 1		1	100	1000	5	2126	37	550	0	0	4/30/2019 9:01:59 AM	0
1	V07.MA	Varian_ASRTSR_043019r1	1	Tactile	6	ASR-TSR 1		1	100	1000	13	3031	99	1085	0	0	4/30/2019 9:02:21 AM	0
1	V07.MA	Varian_ASRTSR_043019r1	1	Tactile	7	ASR-TSR 1		1	100	1000	12	1514	47	460	0	0	4/30/2019 9:02:43 AM	0
1	V07.MA	Varian_ASRTSR_043019r1	1	Tactile	8	ASR-TSR 1		1	100	1000	9	4380	89	996	0	0	4/30/2019 9:03:05 AM	0
1	V07.MA	Varian_ASRTSR_043019r1	1	Tactile	9	ASR-TSR 1		1	100	1000	9	4349	86	1154	0	0	4/30/2019 9:03:28 AM	0
1	V07.MA	Varian_ASRTSR_043019r1	1	Tactile	10	ASR-TSR 1		1	100	1000	10	3042	49	884	0	0	4/30/2019 9:03:50 AM	0
1	V07.MA	Varian_ASRTSR_043019r1	1	st120	11	ASR-TSR 1		1	100	1000	11	777	37	201	0	0	4/30/2019 9:04:12 AM	0
1	V07.MA	Varian_ASRTSR_043019r1	1	st120	12	ASR-TSR 1		1	100	1000	9	1230	38	351	0	0	4/30/2019 9:04:34 AM	0
1	V07.MA	Varian_ASRTSR_043019r1	1	st120	13	ASR-TSR 1		1	100	1000	7	723	38	210	0	0	4/30/2019 9:04:57 AM	0
1	V07.MA	Varian_ASRTSR_043019r1	1	st120	14	ASR-TSR 1		1	100	1000	7	526	39	137	0	0	4/30/2019 9:05:19 AM	0
1	V07.MA	Varian_ASRTSR_043019r1	1	st120	15	ASR-TSR 1		1	100	1000	13	842	36	211	0	0	4/30/2019 9:05:41 AM	0
1	V07.MA	Varian_ASRTSR_043019r1	1	Tactile	16	ASR-TSR 1		1	100	1000	3	3689	48	981	0	0	4/30/2019 9:06:03 AM	0
1	V07.MA	Varian_ASRTSR_043019r1	1	Tactile	17	ASR-TSR 1		1	100	1000	10	3547	48	906	0	0	4/30/2019 9:06:25 AM	0
1	V07.MA	Varian_ASRTSR_043019r1	1	Tactile	18	ASR-TSR 1		1	100	1000	9	4365	47	1004	0	0	4/30/2019 9:06:48 AM	0
1	V07.MA	Varian_ASRTSR_043019r1	1	Tactile	19	ASR-TSR 1		1	100	1000	6	3862	47	922	0	0	4/30/2019 9:07:10 AM	0
1	V07.MA	Varian_ASRTSR_043019r1	1	Tactile	20	ASR-TSR 1		1	100	1000	9	4039	49	926	0	0	4/30/2019 9:07:32 AM	0
1	V07.MA	Varian_ASRTSR_043019r1	1	st120	21	ASR-TSR 1		1	100	1000	5	435	37	125	0	0	4/30/2019 9:07:54 AM	0
1	V07.MA	Varian_ASRTSR_043019r1	1	st120	22	ASR-TSR 1		1	100	1000	10	306	39	77	0	0	4/30/2019 9:08:17 AM	0
1	V07.MA	Varian_ASRTSR_043019r1	1	st120	23	ASR-TSR 1		1	100	1000	13	1041	37	273	0	0	4/30/2019 9:08:39 AM	0
1	V07.MA	Varian_ASRTSR_043019r1	1	st120	24	ASR-TSR 1		1	100	1000	12	1139	40	297	0	0	4/30/2019 9:09:01 AM	0
1	V07.MA	Varian_ASRTSR_043019r1	1	st120	25	ASR-TSR 1		1	100	1000	8	806	40	197	0	0	4/30/2019 9:09:23 AM	0
1	V07.MA	Varian_ASRTSR_043019r1	1	Tactile	26	ASR-TSR 1		1	100	1000	12	4553	49	1187	0	0	4/30/2019 9:09:46 AM	0
1	V07.MA	Varian_ASRTSR_043019r1	1	Tactile	27	ASR-TSR 1		1	100	1000	2	4663	49	1139	0	0	4/30/2019 9:10:08 AM	0
1	V07.MA	Varian_ASRTSR_043019r1	1	Tactile	28	ASR-TSR 1		1	100	1000	6	4853	50	1146	0	0	4/30/2019 9:10:30 AM	0
1	V07.MA	Varian_ASRTSR_043019r1	1	Tactile	29	ASR-TSR 1		1	100	1000	7	4113	48	1226	0	0	4/30/2019 9:10:53 AM	0
1	V07.MA	Varian_ASRTSR_043019r1	1	Tactile	30	ASR-TSR 1		1	100	1000	11	6044	93	1087	0	0	4/30/2019 9:11:15 AM	0
1	V07.MA	Varian_ASRTSR_043019r1	1	st120	31	ASR-TSR 1		1	100	1000	9	1361	37	356	0	0	4/30/2019 9:11:37 AM	0
1	V07.MA	Varian_ASRTSR_043019r1	1	st120	32	ASR-TSR 1		1	100	1000	7	1324	34	357	0	0	4/30/2019 9:11:59 AM	0
1	V07.MA	Varian_ASRTSR_043019r1	1	st120	33	ASR-TSR 1		1	100	1000	12	1472	39	391	0	0	4/30/2019 9:12:22 AM	0
1	V07.MA	Varian_ASRTSR_043019r1	1	st120	34	ASR-TSR 1		1	100	1000	12	1510	38	496	0	0	4/30/2019 9:12:44 AM	0
1	V07.MA	Varian_ASRTSR_043019r1	1	st120	35	ASR-TSR 1		1	100	1000	7	2315	38	611	0	0	4/30/2019 9:13:07 AM	0
1	V07.MA	Varian_ASRTSR_043019r1	1	Tactile	36	ASR-TSR 1		1	100	1000	13	2306	49	838	0	0	4/30/2019 9:13:29 AM	0
1	V07.MA	Varian_ASRTSR_043019r1	1	Tactile	37	ASR-TSR 1		1	100	1000	13	5160	90	1039	0	0	4/30/2019 9:13:51 AM	0
1	V07.MA	Varian_ASRTSR_043019r1	1	Tactile	38	ASR-TSR 1		1	100	1000	13	5044	50	963	0	0	4/30/2019 9:14:14 AM	0
1	V07.MA	Varian_ASRTSR_043019r1	1	Tactile	39	ASR-TSR 1		1	100	1000	10	4773	50	1164	0	0	4/30/2019 9:14:36 AM	0
1	V07.MA	Varian_ASRTSR_043019r1	1	Tactile	40	ASR-TSR 1		1	100	1000	9	2979	87	810	0	0	4/30/2019 9:14:58 AM	0
1	V07.MA	Varian_ASRTSR_043019r1	1	st120	41	ASR-TSR 1		1	100	1000	11	1646	37	467	0	0	4/30/2019 9:15:21 AM	0
1	V07.MA	Varian_ASRTSR_043019r1	1	st120	42	ASR-TSR 1		1	100	1000	9	1174	35	316	0	0	4/30/2019 9:15:43 AM	0
1	V07.MA	Varian_ASRTSR_043019r1	1	st120	43	ASR-TSR 1		1	100	1000	12	1464	37	417	0	0	4/30/2019 9:16:05 AM	0
1	V07.MA	Varian_ASRTSR_043019r1	1	st120	44	ASR-TSR 1		1	100	1000	4	1888	36	523	0	0	4/30/2019 9:16:27 AM	0
1	V07.MA	Varian_ASRTSR_043019r1	1	st120	45	ASR-TSR 1		1	100	1000	9	1641	37	394	0	0	4/30/2019 9:16:50 AM	0
1	V07.MA	Varian_ASRTSR_043019r1	1	Tactile	46	ASR-TSR 1		1	100	1000	11	2593	45	845	0	0	4/30/2019 9:17:12 AM	0
1	V07.MA	Varian_ASRTSR_043019r1	1	Tactile	47	ASR-TSR 1		1	100	1000	11	4590	96	837	0	0	4/30/2019 9:17:34 AM	0
1	V07.MA	Varian_ASRTSR_043019r1	1	Tactile	48	ASR-TSR 1		1	100	1000	3	3641	92	964	0	0	4/30/2019 9:17:56 AM	0
1	V07.MA	Varian_ASRTSR_043019r1	1	Tactile	49	ASR-TSR 1		1	100	1000	8	4094	90	957	0	0	4/30/2019 9:18:19 AM	0
1	V07.MA	Varian_ASRTSR_043019r1	1	Tactile	50	ASR-TSR 1		1	100	1000	13	4024	48	1068	0	0	4/30/2019 9:18:41 AM	0
1	V07.MA	Varian_ASRTSR_043019r1	1	st120	51	ASR-TSR 1		1	100	1000	12	1449	37	420	0	0	4/30/2019 9:19:03 AM	0
1	V07.MA	Varian_ASRTSR_043019r1	1	st120	52	ASR-TSR 1		1	100	1000	5	1205	34	436	0	0	4/30/2019 9:19:25 AM	0
1	V07.MA	Varian_ASRTSR_043019r1	1	st120	53	ASR-TSR 1		1	100	1000	13	999	34	312	0	0	4/30/2019 9:19:48 AM	0
1	V07.MA	Varian_ASRTSR_043019r1	1	st120	54	ASR-TSR 1		1	100	1000	13	2206	36	597	0	0	4/30/2019 9:20:10 AM	0
1	V07.MA	Varian_ASRTSR_043019r1	1	st120	55	ASR-TSR 1		1	100	1000	9	1749	36	477	0	0	4/30/2019 9:20:32 AM	0
1	V07.MA	Varian_ASRTSR_043019r1	1	Tactile	56	ASR-TSR 1		1	100	1000	4	3009	97	957	0	0	4/30/2019 9:20:54 AM	0
1	V07.MA	Varian_ASRTSR_043019r1	1	Tactile	57	ASR-TSR 1		1	100	1000	2	2939	100	930	0	0	4/30/2019 9:21:17 AM	0
1	V07.MA	Varian_ASRTSR_043019r1	1	Tactile	58	ASR-TSR 1		1	100	1000	7	3282	47	678	0	0	4/30/2019 9:21:39 AM	0
1	V07.MA	Varian_ASRTSR_043019r1	1	Tactile	59	ASR-TSR 1		1	100	1000	5	2351	46	697	0	0	4/30/2019 9:22:01 AM	0
1	V07.MA	Varian_ASRTSR_043019r1	1	Tactile	60	ASR-TSR 1		1	100	1000	12	2792	45	865	0	0	4/30/2019 9:22:23 AM	0
1	V07.MA	Varian_ASRTSR_043019r1	1	st120	61	ASR-TSR 1		1	100	1000	10	2100	36	569	0	0	4/30/2019 9:22:46 AM	0
1	V07.MA	Varian_ASRTSR_043019r1	1	st120	62	ASR-TSR 1		1	100	1000	13	1625	34	477	0	0	4/30/2019 9:23:08 AM	0
1	V07.MA	Varian_ASRTSR_043019r1	1	st120	63	ASR-TSR 1		1	100	1000	11	1312	36	382	0	0	4/30/2019 9:23:30 AM	0
1	V07.MA	Varian_ASRTSR_043019r1	1	st120	64	ASR-TSR 1		1	100	1000	7	1933	35	542	0	0	4/30/2019 9:23:52 AM	0
1	V07.MA	Varian_ASRTSR_043019r1	1	st120	65	ASR-TSR 1		1	100	1000	10	2107	36	609	0	0	4/30/2019 9:24:15 AM	0
1	V07.MA	Varian_ASRTSR_043019r1	1	Tactile	66	ASR-TSR 1		1	100	1000	4	2239	48	515	0	0	4/30/2019 9:24:37 AM	0
1	V07.MA	Varian_ASRTSR_043019r1	1	Tactile	67	ASR-TSR 1		1	100	1000	11	5675	91	1087	0	0	4/30/2019 9:24:59 AM	0
1	V07.MA	Varian_ASRTSR_043019r1	1	Tactile	68	ASR-TSR 1		1	100	1000	7	3429	95	928	0	0	4/30/2019 9:25:21 AM	0
1	V07.MA	Varian_ASRTSR_043019r1	1	Tactile	69	ASR-TSR 1		1	100	1000	9	3063	49	892	0	0	4/30/2019 9:25:43 AM	0
1	V07.MA	Varian_ASRTSR_043019r1	1	Tactile	70	ASR-TSR 1		1	100	1000	12	5900	98	1111	0	0	4/30/2019 9:26:06 AM	0
1	V07.MA	Varian_ASRTSR_043019r1	1	st120	71	ASR-TSR 1		1	100	1000	0	1284	36	378	0	0	4/30/2019 9:26:28 AM	0
1	V07.MA	Varian_ASRTSR_043019r1	1	st120	72	ASR-TSR 1		1	100	1000	8	1295	33	379	0	0	4/30/2019 9:26:50 AM	0
1	V07.MA	Varian_ASRTSR_043019r1	1	st120	73	ASR-TSR 1		1	100	1000	11	1789	34	526	0	0	4/30/2019 9:27:12 AM	0
1	V07.MA	Varian_ASRTSR_043019r1	1	st120	74	ASR-TSR 1		1	100	1000	7	1333	36	360	0	0	4/30/2019 9:27:35 AM	0
1	V07.MA	Varian_ASRTSR_043019r1	1	st120	75	ASR-TSR 1		1	100	1000	8	1914	37	541	0	0	4/30/2019 9:27:57 AM	0
1	V07.MA	Varian_ASRTSR_043019r1	1	Tactile	76	ASR-TSR 1		1	100	1000	10	2284	46	542	0	0	4/30/2019 9:28:20 AM	0
1	V07.MA	Varian_ASRTSR_043019r1	1	Tactile	77	ASR-TSR 1		1	100	1000	12	2142	47	743	0	0	4/30/2019 9:28:42 AM	0
1	V07.MA	Varian_ASRTSR_043019r1	1	Tactile	78	ASR-TSR 1		1	100	1000	7	4487	46	940	0	0	4/30/2019 9:29:04 AM	0
1	V07.MA	Varian_ASRTSR_043019r1	1	Tactile	79	ASR-TSR 1		1	100	1000	10	2550	46	789	0	0	4/30/2019 9:29:26 AM	0
1	V07.MA	Varian_ASRTSR_043019r1	1	Tactile	80	ASR-TSR 1		1	100	1000	10	3030	47	860	0	0	4/30/2019 9:29:48 AM	0
1	V07.MA	Varian_ASRTSR_043019r1	1	st120	81	ASR-TSR 1		1	100	1000	13	1666	36	463	0	0	4/30/2019 9:30:11 AM	0
1	V07.MA	Varian_ASRTSR_043019r1	1	st120	82	ASR-TSR 1		1	100	1000	9	1636	35	441	0	0	4/30/2019 9:30:33 AM	0
1	V07.MA	Varian_ASRTSR_043019r1	1	st120	83	ASR-TSR 1		1	100	1000	10	1289	35	342	0	0	4/30/2019 9:30:55 AM	0
1	V07.MA	Varian_ASRTSR_043019r1	1	st120	84	ASR-TSR 1		1	100	1000	7	1686	35	462	0	0	4/30/2019 9:31:17 AM	0
1	V07.MA	Varian_ASRTSR_043019r1	1	st120	85	ASR-TSR 1		1	100	1000	10	1650	35	464	0	0	4/30/2019 9:31:40 AM	0
1	V07.MA	Varian_ASRTSR_043019r1	1	Tactile	86	ASR-TSR 1		1	100	1000	5	3329	47	847	0	0	4/30/2019 9:32:02 AM	0
1	V07.MA	Varian_ASRTSR_043019r1	1	Tactile	87	ASR-TSR 1		1	100	1000	8	3494	50	919	0	0	4/30/2019 9:32:24 AM	0
1	V07.MA	Varian_ASRTSR_043019r1	1	Tactile	88	ASR-TSR 1		1	100	1000	14	3920	47	994	0	0	4/30/2019 9:32:46 AM	0
1	V07.MA	Varian_ASRTSR_043019r1	1	Tactile	89	ASR-TSR 1		1	100	1000	2	1365	45	339	0	0	4/30/2019 9:33:09 AM	0
1	V07.MA	Varian_ASRTSR_043019r1	1	Tactile	90	ASR-TSR 1		1	100	1000	8	2365	46	689	0	0	4/30/2019 9:33:31 AM	0
1	V07.MA	Varian_ASRTSR_043019r1	1	st120	91	ASR-TSR 1		1	100	1000	8	674	21	180	0	0	4/30/2019 9:33:53 AM	0
1	V07.MA	Varian_ASRTSR_043019r1	1	st120	92	ASR-TSR 1		1	100	1000	8	1472	34	402	0	0	4/30/2019 9:34:15 AM	0
1	V07.MA	Varian_ASRTSR_043019r1	1	st120	93	ASR-TSR 1		1	100	1000	2	688	34	178	0	0	4/30/2019 9:34:38 AM	0
1	V07.MA	Varian_ASRTSR_043019r1	1	st120	94	ASR-TSR 1		1	100	1000	9	1481	33	415	0	0	4/30/2019 9:35:00 AM	0
1	V07.MA	Varian_ASRTSR_043019r1	1	st120	95	ASR-TSR 1		1	100	1000	6	1430	34	400	0	0	4/30/2019 9:35:22 AM	0
1	V07.MA	Varian_ASRTSR_043019r1	1	Tactile	96	ASR-TSR 1		1	100	1000	12	2276	44	896	0	0	4/30/2019 9:35:44 AM	0
1	V07.MA	Varian_ASRTSR_043019r1	1	Tactile	97	ASR-TSR 1		1	100	1000	27	1413	45	408	0	0	4/30/2019 9:36:07 AM	0
1	V07.MA	Varian_ASRTSR_043019r1	1	Tactile	98	ASR-TSR 1		1	100	1000	9	3826	47	913	0	0	4/30/2019 9:36:29 AM	0
1	V07.MA	Varian_ASRTSR_043019r1	1	Tactile	99	ASR-TSR 1		1	100	1000	6	2518	45	477	0	0	4/30/2019 9:36:51 AM	0
1	V07.MA	Varian_ASRTSR_043019r1	1	Tactile	100	ASR-TSR 1		1	100	1000	6	3792	46	955	0	0	4/30/2019 9:37:13 AM	0
2	V07.MB	Varian_ASRTSR_043019r1	2	st120	1	ASR-TSR 1		1	100	1000	17	756	36	193	0	0	4/30/2019 9:00:30 AM	0
2	V07.MB	Varian_ASRTSR_043019r1	2	st120	2	ASR-TSR 1		1	100	1000	13	908	34	252	0	0	4/30/2019 9:00:52 AM	0
2	V07.MB	Varian_ASRTSR_043019r1	2	st120	3	ASR-TSR 1		1	100	1000	10	976	40	327	0	0	4/30/2019 9:01:14 AM	0
2	V07.MB	Varian_ASRTSR_043019r1	2	st120	4	ASR-TSR 1		1	100	1000	5	758	35	206	0	0	4/30/2019 9:01:36 AM	0
2	V07.MB	Varian_ASRTSR_043019r1	2	st120	5	ASR-TSR 1		1	100	1000	10	874	34	216	0	0	4/30/2019 9:01:59 AM	0
2	V07.MB	Varian_ASRTSR_043019r1	2	Tactile	6	ASR-TSR 1		1	100	1000	11	2698	20	537	0	0	4/30/2019 9:02:21 AM	0
2	V07.MB	Varian_ASRTSR_043019r1	2	Tactile	7	ASR-TSR 1		1	100	1000	12	3823	100	925	0	0	4/30/2019 9:02:43 AM	0
2	V07.MB	Varian_ASRTSR_043019r1	2	Tactile	8	ASR-TSR 1		1	100	1000	9	2757	20	567	0	0	4/30/2019 9:03:05 AM	0
2	V07.MB	Varian_ASRTSR_043019r1	2	Tactile	9	ASR-TSR 1		1	100	1000	5	2875	20	687	0	0	4/30/2019 9:03:28 AM	0
2	V07.MB	Varian_ASRTSR_043019r1	2	Tactile	10	ASR-TSR 1		1	100	1000	9	6623	98	1253	0	0	4/30/2019 9:03:50 AM	0
2	V07.MB	Varian_ASRTSR_043019r1	2	st120	11	ASR-TSR 1		1	100	1000	10	101	46	29	0	0	4/30/2019 9:04:12 AM	0
2	V07.MB	Varian_ASRTSR_043019r1	2	st120	12	ASR-TSR 1		1	100	1000	3	199	48	48	0	0	4/30/2019 9:04:34 AM	0
2	V07.MB	Varian_ASRTSR_043019r1	2	st120	13	ASR-TSR 1		1	100	1000	5	280	41	75	0	0	4/30/2019 9:04:57 AM	0
2	V07.MB	Varian_ASRTSR_043019r1	2	st120	14	ASR-TSR 1		1	100	1000	6	561	40	119	0	0	4/30/2019 9:05:19 AM	0
2	V07.MB	Varian_ASRTSR_043019r1	2	st120	15	ASR-TSR 1		1	100	1000	3	116	49	28	0	0	4/30/2019 9:05:41 AM	0
2	V07.MB	Varian_ASRTSR_043019r1	2	Tactile	16	ASR-TSR 1		1	100	1000	15	1846	20	487	0	0	4/30/2019 9:06:03 AM	0
2	V07.MB	Varian_ASRTSR_043019r1	2	Tactile	17	ASR-TSR 1		1	100	1000	9	1973	20	413	0	0	4/30/2019 9:06:26 AM	0
2	V07.MB	Varian_ASRTSR_043019r1	2	Tactile	18	ASR-TSR 1		1	100	1000	13	1900	20	356	0	0	4/30/2019 9:06:48 AM	0
2	V07.MB	Varian_ASRTSR_043019r1	2	Tactile	19	ASR-TSR 1		1	100	1000	2	1804	48	783	0	0	4/30/2019 9:07:10 AM	0
2	V07.MB	Varian_ASRTSR_043019r1	2	Tactile	20	ASR-TSR 1		1	100	1000	15	1718	20	366	0	0	4/30/2019 9:07:32 AM	0
2	V07.MB	Varian_ASRTSR_043019r1	2	st120	21	ASR-TSR 1		1	100	1000	11	169	47	44	0	0	4/30/2019 9:07:54 AM	0
2	V07.MB	Varian_ASRTSR_043019r1	2	st120	22	ASR-TSR 1		1	100	1000	9	146	48	38	0	0	4/30/2019 9:08:17 AM	0
2	V07.MB	Varian_ASRTSR_043019r1	2	st120	23	ASR-TSR 1		1	100	1000	5	114	48	37	0	0	4/30/2019 9:08:39 AM	0
2	V07.MB	Varian_ASRTSR_043019r1	2	st120	24	ASR-TSR 1		1	100	1000	9	200	43	68	0	0	4/30/2019 9:09:01 AM	0
2	V07.MB	Varian_ASRTSR_043019r1	2	st120	25	ASR-TSR 1		1	100	1000	5	642	44	185	0	0	4/30/2019 9:09:24 AM	0
2	V07.MB	Varian_ASRTSR_043019r1	2	Tactile	26	ASR-TSR 1		1	100	1000	5	1682	20	512	0	0	4/30/2019 9:09:46 AM	0
2	V07.MB	Varian_ASRTSR_043019r1	2	Tactile	27	ASR-TSR 1		1	100	1000	13	2690	20	460	0	0	4/30/2019 9:10:08 AM	0
2	V07.MB	Varian_ASRTSR_043019r1	2	Tactile	28	ASR-TSR 1		1	100	1000	13	2941	20	483	0	0	4/30/2019 9:10:30 AM	0
2	V07.MB	Varian_ASRTSR_043019r1	2	Tactile	29	ASR-TSR 1		1	100	1000	14	2979	20	797	0	0	4/30/2019 9:10:53 AM	0
2	V07.MB	Varian_ASRTSR_043019r1	2	Tactile	30	ASR-TSR 1		1	100	1000	17	2969	20	629	0	0	4/30/2019 9:11:15 AM	0
2	V07.MB	Varian_ASRTSR_043019r1	2	st120	31	ASR-TSR 1		1	100	1000	9	321	38	82	0	0	4/30/2019 9:11:37 AM	0
2	V07.MB	Varian_ASRTSR_043019r1	2	st120	32	ASR-TSR 1		1	100	1000	4	361	39	89	0	0	4/30/2019 9:12:00 AM	0
2	V07.MB	Varian_ASRTSR_043019r1	2	st120	33	ASR-TSR 1		1	100	1000	8	111	47	33	0	0	4/30/2019 9:12:22 AM	0
2	V07.MB	Varian_ASRTSR_043019r1	2	st120	34	ASR-TSR 1		1	100	1000	10	213	46	49	0	0	4/30/2019 9:12:44 AM	0
2	V07.MB	Varian_ASRTSR_043019r1	2	st120	35	ASR-TSR 1		1	100	1000	12	99	47	27	0	0	4/30/2019 9:13:07 AM	0
2	V07.MB	Varian_ASRTSR_043019r1	2	Tactile	36	ASR-TSR 1		1	100	1000	6	2994	20	563	0	0	4/30/2019 9:13:29 AM	0
2	V07.MB	Varian_ASRTSR_043019r1	2	Tactile	37	ASR-TSR 1		1	100	1000	16	2882	20	672	0	0	4/30/2019 9:13:51 AM	0
2	V07.MB	Varian_ASRTSR_043019r1	2	Tactile	38	ASR-TSR 1		1	100	1000	10	2998	20	435	0	0	4/30/2019 9:14:14 AM	0
2	V07.MB	Varian_ASRTSR_043019r1	2	Tactile	39	ASR-TSR 1		1	100	1000	13	5952	98	949	0	0	4/30/2019 9:14:36 AM	0
2	V07.MB	Varian_ASRTSR_043019r1	2	Tactile	40	ASR-TSR 1		1	100	1000	9	2926	20	540	0	0	4/30/2019 9:14:59 AM	0
2	V07.MB	Varian_ASRTSR_043019r1	2	st120	41	ASR-TSR 1		1	100	1000	13	663	38	174	0	0	4/30/2019 9:15:21 AM	0
2	V07.MB	Varian_ASRTSR_043019r1	2	st120	42	ASR-TSR 1		1	100	1000	5	279	43	73	0	0	4/30/2019 9:15:43 AM	0
2	V07.MB	Varian_ASRTSR_043019r1	2	st120	43	ASR-TSR 1		1	100	1000	9	204	45	49	0	0	4/30/2019 9:16:05 AM	0
2	V07.MB	Varian_ASRTSR_043019r1	2	st120	44	ASR-TSR 1		1	100	1000	14	1227	33	313	0	0	4/30/2019 9:16:28 AM	0
2	V07.MB	Varian_ASRTSR_043019r1	2	st120	45	ASR-TSR 1		1	100	1000	9	722	36	164	0	0	4/30/2019 9:16:50 AM	0
2	V07.MB	Varian_ASRTSR_043019r1	2	Tactile	46	ASR-TSR 1		1	100	1000	14	3029	20	565	0	0	4/30/2019 9:17:12 AM	0
2	V07.MB	Varian_ASRTSR_043019r1	2	Tactile	47	ASR-TSR 1		1	100	1000	13	2958	20	688	0	0	4/30/2019 9:17:34 AM	0
2	V07.MB	Varian_ASRTSR_043019r1	2	Tactile	48	ASR-TSR 1		1	100	1000	14	2842	20	687	0	0	4/30/2019 9:17:57 AM	0
2	V07.MB	Varian_ASRTSR_043019r1	2	Tactile	49	ASR-TSR 1		1	100	1000	5	3171	91	835	0	0	4/30/2019 9:18:19 AM	0
2	V07.MB	Varian_ASRTSR_043019r1	2	Tactile	50	ASR-TSR 1		1	100	1000	18	2996	20	721	0	0	4/30/2019 9:18:41 AM	0
2	V07.MB	Varian_ASRTSR_043019r1	2	st120	51	ASR-TSR 1		1	100	1000	8	806	40	208	0	0	4/30/2019 9:19:03 AM	0
2	V07.MB	Varian_ASRTSR_043019r1	2	st120	52	ASR-TSR 1		1	100	1000	15	562	38	136	0	0	4/30/2019 9:19:25 AM	0
2	V07.MB	Varian_ASRTSR_043019r1	2	st120	53	ASR-TSR 1		1	100	1000	6	1756	44	489	0	0	4/30/2019 9:19:48 AM	0
2	V07.MB	Varian_ASRTSR_043019r1	2	st120	54	ASR-TSR 1		1	100	1000	9	641	39	141	0	0	4/30/2019 9:20:10 AM	0
2	V07.MB	Varian_ASRTSR_043019r1	2	st120	55	ASR-TSR 1		1	100	1000	6	3141	35	795	0	0	4/30/2019 9:20:32 AM	0
2	V07.MB	Varian_ASRTSR_043019r1	2	Tactile	56	ASR-TSR 1		1	100	1000	3	3012	20	327	0	0	4/30/2019 9:20:55 AM	0
2	V07.MB	Varian_ASRTSR_043019r1	2	Tactile	57	ASR-TSR 1		1	100	1000	9	3041	20	336	0	0	4/30/2019 9:21:17 AM	0
2	V07.MB	Varian_ASRTSR_043019r1	2	Tactile	58	ASR-TSR 1		1	100	1000	5	2956	20	301	0	0	4/30/2019 9:21:39 AM	0
2	V07.MB	Varian_ASRTSR_043019r1	2	Tactile	59	ASR-TSR 1		1	100	1000	10	2984	20	513	0	0	4/30/2019 9:22:01 AM	0
2	V07.MB	Varian_ASRTSR_043019r1	2	Tactile	60	ASR-TSR 1		1	100	1000	15	3008	20	546	0	0	4/30/2019 9:22:23 AM	0
2	V07.MB	Varian_ASRTSR_043019r1	2	st120	61	ASR-TSR 1		1	100	1000	6	732	33	203	0	0	4/30/2019 9:22:46 AM	0
2	V07.MB	Varian_ASRTSR_043019r1	2	st120	62	ASR-TSR 1		1	100	1000	7	1021	34	269	0	0	4/30/2019 9:23:08 AM	0
2	V07.MB	Varian_ASRTSR_043019r1	2	st120	63	ASR-TSR 1		1	100	1000	15	1481	35	375	0	0	4/30/2019 9:23:30 AM	0
2	V07.MB	Varian_ASRTSR_043019r1	2	st120	64	ASR-TSR 1		1	100	1000	7	1187	33	264	0	0	4/30/2019 9:23:52 AM	0
2	V07.MB	Varian_ASRTSR_043019r1	2	st120	65	ASR-TSR 1		1	100	1000	2	1578	36	387	0	0	4/30/2019 9:24:15 AM	0
2	V07.MB	Varian_ASRTSR_043019r1	2	Tactile	66	ASR-TSR 1		1	100	1000	19	2960	20	542	0	0	4/30/2019 9:24:37 AM	0
2	V07.MB	Varian_ASRTSR_043019r1	2	Tactile	67	ASR-TSR 1		1	100	1000	8	2975	20	459	0	0	4/30/2019 9:24:59 AM	0
2	V07.MB	Varian_ASRTSR_043019r1	2	Tactile	68	ASR-TSR 1		1	100	1000	17	3770	44	912	0	0	4/30/2019 9:25:21 AM	0
2	V07.MB	Varian_ASRTSR_043019r1	2	Tactile	69	ASR-TSR 1		1	100	1000	16	2973	20	721	0	0	4/30/2019 9:25:44 AM	0
2	V07.MB	Varian_ASRTSR_043019r1	2	Tactile	70	ASR-TSR 1		1	100	1000	9	2979	20	775	0	0	4/30/2019 9:26:06 AM	0
2	V07.MB	Varian_ASRTSR_043019r1	2	st120	71	ASR-TSR 1		1	100	1000	13	1083	34	251	0	0	4/30/2019 9:26:28 AM	0
2	V07.MB	Varian_ASRTSR_043019r1	2	st120	72	ASR-TSR 1		1	100	1000	9	1477	33	390	0	0	4/30/2019 9:26:50 AM	0
2	V07.MB	Varian_ASRTSR_043019r1	2	st120	73	ASR-TSR 1		1	100	1000	6	1197	33	286	0	0	4/30/2019 9:27:13 AM	0
2	V07.MB	Varian_ASRTSR_043019r1	2	st120	74	ASR-TSR 1		1	100	1000	13	1405	32	349	0	0	4/30/2019 9:27:35 AM	0
2	V07.MB	Varian_ASRTSR_043019r1	2	st120	75	ASR-TSR 1		1	100	1000	21	1472	33	355	0	0	4/30/2019 9:27:57 AM	0
2	V07.MB	Varian_ASRTSR_043019r1	2	Tactile	76	ASR-TSR 1		1	100	1000	5	3610	47	1010	0	0	4/30/2019 9:28:20 AM	0
2	V07.MB	Varian_ASRTSR_043019r1	2	Tactile	77	ASR-TSR 1		1	100	1000	2	3458	44	821	0	0	4/30/2019 9:28:42 AM	0
2	V07.MB	Varian_ASRTSR_043019r1	2	Tactile	78	ASR-TSR 1		1	100	1000	16	3014	20	736	0	0	4/30/2019 9:29:04 AM	0
2	V07.MB	Varian_ASRTSR_043019r1	2	Tactile	79	ASR-TSR 1		1	100	1000	13	2848	20	532	0	0	4/30/2019 9:29:26 AM	0
2	V07.MB	Varian_ASRTSR_043019r1	2	Tactile	80	ASR-TSR 1		1	100	1000	8	2937	20	566	0	0	4/30/2019 9:29:49 AM	0
2	V07.MB	Varian_ASRTSR_043019r1	2	st120	81	ASR-TSR 1		1	100	1000	10	1503	33	379	0	0	4/30/2019 9:30:11 AM	0
2	V07.MB	Varian_ASRTSR_043019r1	2	st120	82	ASR-TSR 1		1	100	1000	9	2462	34	488	0	0	4/30/2019 9:30:33 AM	0
2	V07.MB	Varian_ASRTSR_043019r1	2	st120	83	ASR-TSR 1		1	100	1000	12	1124	32	298	0	0	4/30/2019 9:30:55 AM	0
2	V07.MB	Varian_ASRTSR_043019r1	2	st120	84	ASR-TSR 1		1	100	1000	9	849	33	210	0	0	4/30/2019 9:31:18 AM	0
2	V07.MB	Varian_ASRTSR_043019r1	2	st120	85	ASR-TSR 1		1	100	1000	4	838	32	200	0	0	4/30/2019 9:31:40 AM	0
2	V07.MB	Varian_ASRTSR_043019r1	2	Tactile	86	ASR-TSR 1		1	100	1000	12	2893	20	633	0	0	4/30/2019 9:32:02 AM	0
2	V07.MB	Varian_ASRTSR_043019r1	2	Tactile	87	ASR-TSR 1		1	100	1000	14	2914	20	544	0	0	4/30/2019 9:32:24 AM	0
2	V07.MB	Varian_ASRTSR_043019r1	2	Tactile	88	ASR-TSR 1		1	100	1000	12	3002	20	676	0	0	4/30/2019 9:32:47 AM	0
2	V07.MB	Varian_ASRTSR_043019r1	2	Tactile	89	ASR-TSR 1		1	100	1000	13	2885	20	616	0	0	4/30/2019 9:33:09 AM	0
2	V07.MB	Varian_ASRTSR_043019r1	2	Tactile	90	ASR-TSR 1		1	100	1000	15	2760	20	503	0	0	4/30/2019 9:33:31 AM	0
2	V07.MB	Varian_ASRTSR_043019r1	2	st120	91	ASR-TSR 1		1	100	1000	4	1195	33	269	0	0	4/30/2019 9:33:53 AM	0
2	V07.MB	Varian_ASRTSR_043019r1	2	st120	92	ASR-TSR 1		1	100	1000	17	1432	34	359	0	0	4/30/2019 9:34:15 AM	0
2	V07.MB	Varian_ASRTSR_043019r1	2	st120	93	ASR-TSR 1		1	100	1000	13	1136	35	233	0	0	4/30/2019 9:34:38 AM	0
2	V07.MB	Varian_ASRTSR_043019r1	2	st120	94	ASR-TSR 1		1	100	1000	9	1007	36	216	0	0	4/30/2019 9:35:00 AM	0
2	V07.MB	Varian_ASRTSR_043019r1	2	st120	95	ASR-TSR 1		1	100	1000	9	1010	31	243	0	0	4/30/2019 9:35:22 AM	0
2	V07.MB	Varian_ASRTSR_043019r1	2	Tactile	96	ASR-TSR 1		1	100	1000	8	2754	46	638	0	0	4/30/2019 9:35:44 AM	0
2	V07.MB	Varian_ASRTSR_043019r1	2	Tactile	97	ASR-TSR 1		1	100	1000	12	2800	20	612	0	0	4/30/2019 9:36:07 AM	0
2	V07.MB	Varian_ASRTSR_043019r1	2	Tactile	98	ASR-TSR 1		1	100	1000	8	3029	48	697	0	0	4/30/2019 9:36:29 AM	0
2	V07.MB	Varian_ASRTSR_043019r1	2	Tactile	99	ASR-TSR 1		1	100	1000	7	2812	20	329	0	0	4/30/2019 9:36:51 AM	0
2	V07.MB	Varian_ASRTSR_043019r1	2	Tactile	100	ASR-TSR 1		1	100	1000	13	2612	20	304	0	0	4/30/2019 9:37:13 AM	0
3	V07.MC	Varian_ASRTSR_043019r1	3	st120	1	ASR-TSR 1		1	100	1000	9	497	42	178	0	0	4/30/2019 9:00:30 AM	0
3	V07.MC	Varian_ASRTSR_043019r1	3	st120	2	ASR-TSR 1		1	100	1000	3	823	36	308	0	0	4/30/2019 9:00:52 AM	0
3	V07.MC	Varian_ASRTSR_043019r1	3	st120	3	ASR-TSR 1		1	100	1000	4	494	35	136	0	0	4/30/2019 9:01:14 AM	0
3	V07.MC	Varian_ASRTSR_043019r1	3	st120	4	ASR-TSR 1		1	100	1000	7	1019	40	256	0	0	4/30/2019 9:01:37 AM	0
3	V07.MC	Varian_ASRTSR_043019r1	3	st120	5	ASR-TSR 1		1	100	1000	12	417	38	108	0	0	4/30/2019 9:01:59 AM	0
3	V07.MC	Varian_ASRTSR_043019r1	3	Tactile	6	ASR-TSR 1		1	100	1000	9	3479	86	1228	0	0	4/30/2019 9:02:21 AM	0
3	V07.MC	Varian_ASRTSR_043019r1	3	Tactile	7	ASR-TSR 1		1	100	1000	8	3989	96	1102	0	0	4/30/2019 9:02:43 AM	0
3	V07.MC	Varian_ASRTSR_043019r1	3	Tactile	8	ASR-TSR 1		1	100	1000	9	2475	87	747	0	0	4/30/2019 9:03:06 AM	0
3	V07.MC	Varian_ASRTSR_043019r1	3	Tactile	9	ASR-TSR 1		1	100	1000	10	2139	83	697	0	0	4/30/2019 9:03:28 AM	0
3	V07.MC	Varian_ASRTSR_043019r1	3	Tactile	10	ASR-TSR 1		1	100	1000	9	6578	88	1226	0	0	4/30/2019 9:03:50 AM	0
3	V07.MC	Varian_ASRTSR_043019r1	3	st120	11	ASR-TSR 1		1	100	1000	24	554	39	142	0	0	4/30/2019 9:04:12 AM	0
3	V07.MC	Varian_ASRTSR_043019r1	3	st120	12	ASR-TSR 1		1	100	1000	7	1604	44	423	0	0	4/30/2019 9:04:35 AM	0
3	V07.MC	Varian_ASRTSR_043019r1	3	st120	13	ASR-TSR 1		1	100	1000	6	1023	44	264	0	0	4/30/2019 9:04:57 AM	0
3	V07.MC	Varian_ASRTSR_043019r1	3	st120	14	ASR-TSR 1		1	100	1000	11	123	42	28	0	0	4/30/2019 9:05:19 AM	0
3	V07.MC	Varian_ASRTSR_043019r1	3	st120	15	ASR-TSR 1		1	100	1000	8	1231	44	336	0	0	4/30/2019 9:05:41 AM	0
3	V07.MC	Varian_ASRTSR_043019r1	3	Tactile	16	ASR-TSR 1		1	100	1000	10	1409	33	498	0	0	4/30/2019 9:06:03 AM	0
3	V07.MC	Varian_ASRTSR_043019r1	3	Tactile	17	ASR-TSR 1		1	100	1000	12	1878	49	474	0	0	4/30/2019 9:06:26 AM	0
3	V07.MC	Varian_ASRTSR_043019r1	3	Tactile	18	ASR-TSR 1		1	100	1000	11	3630	86	1085	0	0	4/30/2019 9:06:48 AM	0
3	V07.MC	Varian_ASRTSR_043019r1	3	Tactile	19	ASR-TSR 1		1	100	1000	11	3964	87	992	0	0	4/30/2019 9:07:10 AM	0
3	V07.MC	Varian_ASRTSR_043019r1	3	Tactile	20	ASR-TSR 1		1	100	1000	7	2052	48	699	0	0	4/30/2019 9:07:32 AM	0
3	V07.MC	Varian_ASRTSR_043019r1	3	st120	21	ASR-TSR 1		1	100	1000	1	837	44	187	0	0	4/30/2019 9:07:55 AM	0
3	V07.MC	Varian_ASRTSR_043019r1	3	st120	22	ASR-TSR 1		1	100	1000	10	452	41	113	0	0	4/30/2019 9:08:17 AM	0
3	V07.MC	Varian_ASRTSR_043019r1	3	st120	23	ASR-TSR 1		1	100	1000	10	1837	43	523	0	0	4/30/2019 9:08:39 AM	0
3	V07.MC	Varian_ASRTSR_043019r1	3	st120	24	ASR-TSR 1		1	100	1000	7	1558	42	406	0	0	4/30/2019 9:09:01 AM	0
3	V07.MC	Varian_ASRTSR_043019r1	3	st120	25	ASR-TSR 1		1	100	1000	13	1658	42	435	0	0	4/30/2019 9:09:24 AM	0
3	V07.MC	Varian_ASRTSR_043019r1	3	Tactile	26	ASR-TSR 1		1	100	1000	6	1882	49	638	0	0	4/30/2019 9:09:46 AM	0
3	V07.MC	Varian_ASRTSR_043019r1	3	Tactile	27	ASR-TSR 1		1	100	1000	15	4656	94	905	0	0	4/30/2019 9:10:08 AM	0
3	V07.MC	Varian_ASRTSR_043019r1	3	Tactile	28	ASR-TSR 1		1	100	1000	10	1691	47	461	0	0	4/30/2019 9:10:30 AM	0
3	V07.MC	Varian_ASRTSR_043019r1	3	Tactile	29	ASR-TSR 1		1	100	1000	14	1722	33	550	0	0	4/30/2019 9:10:53 AM	0
3	V07.MC	Varian_ASRTSR_043019r1	3	Tactile	30	ASR-TSR 1		1	100	1000	14	3033	89	847	0	0	4/30/2019 9:11:15 AM	0
3	V07.MC	Varian_ASRTSR_043019r1	3	st120	31	ASR-TSR 1		1	100	1000	13	1505	41	526	0	0	4/30/2019 9:11:37 AM	0
3	V07.MC	Varian_ASRTSR_043019r1	3	st120	32	ASR-TSR 1		1	100	1000	3	1312	43	343	0	0	4/30/2019 9:12:00 AM	0
3	V07.MC	Varian_ASRTSR_043019r1	3	st120	33	ASR-TSR 1		1	100	1000	12	1733	45	593	0	0	4/30/2019 9:12:22 AM	0
3	V07.MC	Varian_ASRTSR_043019r1	3	st120	34	ASR-TSR 1		1	100	1000	5	1550	45	423	0	0	4/30/2019 9:12:45 AM	0
3	V07.MC	Varian_ASRTSR_043019r1	3	st120	35	ASR-TSR 1		1	100	1000	17	1236	39	345	0	0	4/30/2019 9:13:07 AM	0
3	V07.MC	Varian_ASRTSR_043019r1	3	Tactile	36	ASR-TSR 1		1	100	1000	19	4488	87	1010	0	0	4/30/2019 9:13:29 AM	0
3	V07.MC	Varian_ASRTSR_043019r1	3	Tactile	37	ASR-TSR 1		1	100	1000	14	4705	88	863	0	0	4/30/2019 9:13:52 AM	0
3	V07.MC	Varian_ASRTSR_043019r1	3	Tactile	38	ASR-TSR 1		1	100	1000	16	2174	49	544	0	0	4/30/2019 9:14:14 AM	0
3	V07.MC	Varian_ASRTSR_043019r1	3	Tactile	39	ASR-TSR 1		1	100	1000	10	1303	32	399	0	0	4/30/2019 9:14:36 AM	0
3	V07.MC	Varian_ASRTSR_043019r1	3	Tactile	40	ASR-TSR 1		1	100	1000	5	1625	47	321	0	0	4/30/2019 9:14:59 AM	0
3	V07.MC	Varian_ASRTSR_043019r1	3	st120	41	ASR-TSR 1		1	100	1000	5	619	47	174	0	0	4/30/2019 9:15:21 AM	0
3	V07.MC	Varian_ASRTSR_043019r1	3	st120	42	ASR-TSR 1		1	100	1000	15	220	40	54	0	0	4/30/2019 9:15:43 AM	0
3	V07.MC	Varian_ASRTSR_043019r1	3	st120	43	ASR-TSR 1		1	100	1000	13	174	41	37	0	0	4/30/2019 9:16:05 AM	0
3	V07.MC	Varian_ASRTSR_043019r1	3	st120	44	ASR-TSR 1		1	100	1000	56	420	37	90	0	0	4/30/2019 9:16:28 AM	0
3	V07.MC	Varian_ASRTSR_043019r1	3	st120	45	ASR-TSR 1		1	100	1000	13	552	43	172	0	0	4/30/2019 9:16:50 AM	0
3	V07.MC	Varian_ASRTSR_043019r1	3	Tactile	46	ASR-TSR 1		1	100	1000	16	1297	45	345	0	0	4/30/2019 9:17:12 AM	0
3	V07.MC	Varian_ASRTSR_043019r1	3	Tactile	47	ASR-TSR 1		1	100	1000	9	1278	44	385	0	0	4/30/2019 9:17:34 AM	0
3	V07.MC	Varian_ASRTSR_043019r1	3	Tactile	48	ASR-TSR 1		1	100	1000	17	1299	43	394	0	0	4/30/2019 9:17:57 AM	0
3	V07.MC	Varian_ASRTSR_043019r1	3	Tactile	49	ASR-TSR 1		1	100	1000	6	1473	44	434	0	0	4/30/2019 9:18:19 AM	0
3	V07.MC	Varian_ASRTSR_043019r1	3	Tactile	50	ASR-TSR 1		1	100	1000	11	1750	45	456	0	0	4/30/2019 9:18:41 AM	0
3	V07.MC	Varian_ASRTSR_043019r1	3	st120	51	ASR-TSR 1		1	100	1000	3	919	36	254	0	0	4/30/2019 9:19:03 AM	0
3	V07.MC	Varian_ASRTSR_043019r1	3	st120	52	ASR-TSR 1		1	100	1000	20	559	34	157	0	0	4/30/2019 9:19:26 AM	0
3	V07.MC	Varian_ASRTSR_043019r1	3	st120	53	ASR-TSR 1		1	100	1000	8	849	36	237	0	0	4/30/2019 9:19:48 AM	0
3	V07.MC	Varian_ASRTSR_043019r1	3	st120	54	ASR-TSR 1		1	100	1000	6	625	35	174	0	0	4/30/2019 9:20:10 AM	0
3	V07.MC	Varian_ASRTSR_043019r1	3	st120	55	ASR-TSR 1		1	100	1000	6	802	35	233	0	0	4/30/2019 9:20:32 AM	0
3	V07.MC	Varian_ASRTSR_043019r1	3	Tactile	56	ASR-TSR 1		1	100	1000	13	2841	46	827	0	0	4/30/2019 9:20:55 AM	0
3	V07.MC	Varian_ASRTSR_043019r1	3	Tactile	57	ASR-TSR 1		1	100	1000	10	1894	45	585	0	0	4/30/2019 9:21:17 AM	0
3	V07.MC	Varian_ASRTSR_043019r1	3	Tactile	58	ASR-TSR 1		1	100	1000	2	1740	45	473	0	0	4/30/2019 9:21:39 AM	0
3	V07.MC	Varian_ASRTSR_043019r1	3	Tactile	59	ASR-TSR 1		1	100	1000	5	2267	44	603	0	0	4/30/2019 9:22:01 AM	0
3	V07.MC	Varian_ASRTSR_043019r1	3	Tactile	60	ASR-TSR 1		1	100	1000	5	1776	45	443	0	0	4/30/2019 9:22:24 AM	0
3	V07.MC	Varian_ASRTSR_043019r1	3	st120	61	ASR-TSR 1		1	100	1000	5	715	35	194	0	0	4/30/2019 9:22:46 AM	0
3	V07.MC	Varian_ASRTSR_043019r1	3	st120	62	ASR-TSR 1		1	100	1000	5	824	38	211	0	0	4/30/2019 9:23:08 AM	0
3	V07.MC	Varian_ASRTSR_043019r1	3	st120	63	ASR-TSR 1		1	100	1000	7	776	37	217	0	0	4/30/2019 9:23:30 AM	0
3	V07.MC	Varian_ASRTSR_043019r1	3	st120	64	ASR-TSR 1		1	100	1000	3	255	38	66	0	0	4/30/2019 9:23:53 AM	0
3	V07.MC	Varian_ASRTSR_043019r1	3	st120	65	ASR-TSR 1		1	100	1000	8	887	38	210	0	0	4/30/2019 9:24:15 AM	0
3	V07.MC	Varian_ASRTSR_043019r1	3	Tactile	66	ASR-TSR 1		1	100	1000	6	1814	45	469	0	0	4/30/2019 9:24:37 AM	0
3	V07.MC	Varian_ASRTSR_043019r1	3	Tactile	67	ASR-TSR 1		1	100	1000	7	2296	45	614	0	0	4/30/2019 9:24:59 AM	0
3	V07.MC	Varian_ASRTSR_043019r1	3	Tactile	68	ASR-TSR 1		1	100	1000	10	1909	44	616	0	0	4/30/2019 9:25:21 AM	0
3	V07.MC	Varian_ASRTSR_043019r1	3	Tactile	69	ASR-TSR 1		1	100	1000	12	2299	86	814	0	0	4/30/2019 9:25:44 AM	0
3	V07.MC	Varian_ASRTSR_043019r1	3	Tactile	70	ASR-TSR 1		1	100	1000	6	2564	49	650	0	0	4/30/2019 9:26:06 AM	0
3	V07.MC	Varian_ASRTSR_043019r1	3	st120	71	ASR-TSR 1		1	100	1000	9	335	30	70	0	0	4/30/2019 9:26:28 AM	0
3	V07.MC	Varian_ASRTSR_043019r1	3	st120	72	ASR-TSR 1		1	100	1000	14	1456	37	410	0	0	4/30/2019 9:26:50 AM	0
3	V07.MC	Varian_ASRTSR_043019r1	3	st120	73	ASR-TSR 1		1	100	1000	2	3748	41	1121	0	0	4/30/2019 9:27:13 AM	0
3	V07.MC	Varian_ASRTSR_043019r1	3	st120	74	ASR-TSR 1		1	100	1000	11	507	38	118	0	0	4/30/2019 9:27:35 AM	0
3	V07.MC	Varian_ASRTSR_043019r1	3	st120	75	ASR-TSR 1		1	100	1000	6	488	33	119	0	0	4/30/2019 9:27:58 AM	0
3	V07.MC	Varian_ASRTSR_043019r1	3	Tactile	76	ASR-TSR 1		1	100	1000	8	3894	46	870	0	0	4/30/2019 9:28:20 AM	0
3	V07.MC	Varian_ASRTSR_043019r1	3	Tactile	77	ASR-TSR 1		1	100	1000	5	2129	46	566	0	0	4/30/2019 9:28:42 AM	0
3	V07.MC	Varian_ASRTSR_043019r1	3	Tactile	78	ASR-TSR 1		1	100	1000	13	2170	48	553	0	0	4/30/2019 9:29:04 AM	0
3	V07.MC	Varian_ASRTSR_043019r1	3	Tactile	79	ASR-TSR 1		1	100	1000	12	1761	45	373	0	0	4/30/2019 9:29:26 AM	0
3	V07.MC	Varian_ASRTSR_043019r1	3	Tactile	80	ASR-TSR 1		1	100	1000	13	1757	46	381	0	0	4/30/2019 9:29:49 AM	0
3	V07.MC	Varian_ASRTSR_043019r1	3	st120	81	ASR-TSR 1		1	100	1000	8	1552	44	455	0	0	4/30/2019 9:30:11 AM	0
3	V07.MC	Varian_ASRTSR_043019r1	3	st120	82	ASR-TSR 1		1	100	1000	0	447	33	143	0	0	4/30/2019 9:30:33 AM	0
3	V07.MC	Varian_ASRTSR_043019r1	3	st120	83	ASR-TSR 1		1	100	1000	8	629	48	212	0	0	4/30/2019 9:30:55 AM	0
3	V07.MC	Varian_ASRTSR_043019r1	3	st120	84	ASR-TSR 1		1	100	1000	8	469	38	126	0	0	4/30/2019 9:31:18 AM	0
3	V07.MC	Varian_ASRTSR_043019r1	3	st120	85	ASR-TSR 1		1	100	1000	2	444	38	100	0	0	4/30/2019 9:31:40 AM	0
3	V07.MC	Varian_ASRTSR_043019r1	3	Tactile	86	ASR-TSR 1		1	100	1000	4	2022	89	730	0	0	4/30/2019 9:32:02 AM	0
3	V07.MC	Varian_ASRTSR_043019r1	3	Tactile	87	ASR-TSR 1		1	100	1000	5	1958	44	502	0	0	4/30/2019 9:32:24 AM	0
3	V07.MC	Varian_ASRTSR_043019r1	3	Tactile	88	ASR-TSR 1		1	100	1000	19	1438	32	532	0	0	4/30/2019 9:32:47 AM	0
3	V07.MC	Varian_ASRTSR_043019r1	3	Tactile	89	ASR-TSR 1		1	100	1000	9	2806	45	853	0	0	4/30/2019 9:33:09 AM	0
3	V07.MC	Varian_ASRTSR_043019r1	3	Tactile	90	ASR-TSR 1		1	100	1000	0	1811	95	666	0	0	4/30/2019 9:33:31 AM	0
3	V07.MC	Varian_ASRTSR_043019r1	3	st120	91	ASR-TSR 1		1	100	1000	1	532	33	134	0	0	4/30/2019 9:33:53 AM	0
3	V07.MC	Varian_ASRTSR_043019r1	3	st120	92	ASR-TSR 1		1	100	1000	15	685	21	223	0	0	4/30/2019 9:34:16 AM	0
3	V07.MC	Varian_ASRTSR_043019r1	3	st120	93	ASR-TSR 1		1	100	1000	8	371	21	132	0	0	4/30/2019 9:34:38 AM	0
3	V07.MC	Varian_ASRTSR_043019r1	3	st120	94	ASR-TSR 1		1	100	1000	23	630	33	190	0	0	4/30/2019 9:35:00 AM	0
3	V07.MC	Varian_ASRTSR_043019r1	3	st120	95	ASR-TSR 1		1	100	1000	13	578	32	179	0	0	4/30/2019 9:35:22 AM	0
3	V07.MC	Varian_ASRTSR_043019r1	3	Tactile	96	ASR-TSR 1		1	100	1000	13	1957	32	632	0	0	4/30/2019 9:35:45 AM	0
3	V07.MC	Varian_ASRTSR_043019r1	3	Tactile	97	ASR-TSR 1		1	100	1000	6	2776	46	677	0	0	4/30/2019 9:36:07 AM	0
3	V07.MC	Varian_ASRTSR_043019r1	3	Tactile	98	ASR-TSR 1		1	100	1000	12	1965	45	507	0	0	4/30/2019 9:36:29 AM	0
3	V07.MC	Varian_ASRTSR_043019r1	3	Tactile	99	ASR-TSR 1		1	100	1000	19	2092	89	780	0	0	4/30/2019 9:36:51 AM	0
3	V07.MC	Varian_ASRTSR_043019r1	3	Tactile	100	ASR-TSR 1		1	100	1000	25	1763	32	493	0	0	4/30/2019 9:37:14 AM	0
4	V07.MD	Varian_ASRTSR_043019r1	4	st120	1	ASR-TSR 1		1	100	1000	19	1111	36	326	0	0	4/30/2019 9:00:30 AM	0
4	V07.MD	Varian_ASRTSR_043019r1	4	st120	2	ASR-TSR 1		1	100	1000	9	912	34	247	0	0	4/30/2019 9:00:52 AM	0
4	V07.MD	Varian_ASRTSR_043019r1	4	st120	3	ASR-TSR 1		1	100	1000	16	959	33	243	0	0	4/30/2019 9:01:15 AM	0
4	V07.MD	Varian_ASRTSR_043019r1	4	st120	4	ASR-TSR 1		1	100	1000	12	946	33	223	0	0	4/30/2019 9:01:37 AM	0
4	V07.MD	Varian_ASRTSR_043019r1	4	st120	5	ASR-TSR 1		1	100	1000	20	696	34	197	0	0	4/30/2019 9:01:59 AM	0
4	V07.MD	Varian_ASRTSR_043019r1	4	Tactile	6	ASR-TSR 1		1	100	1000	7	1972	45	561	0	0	4/30/2019 9:02:21 AM	0
4	V07.MD	Varian_ASRTSR_043019r1	4	Tactile	7	ASR-TSR 1		1	100	1000	0	1760	44	394	0	0	4/30/2019 9:02:43 AM	0
4	V07.MD	Varian_ASRTSR_043019r1	4	Tactile	8	ASR-TSR 1		1	100	1000	7	1975	44	575	0	0	4/30/2019 9:03:06 AM	0
4	V07.MD	Varian_ASRTSR_043019r1	4	Tactile	9	ASR-TSR 1		1	100	1000	3	3067	44	802	0	0	4/30/2019 9:03:28 AM	0
4	V07.MD	Varian_ASRTSR_043019r1	4	Tactile	10	ASR-TSR 1		1	100	1000	10	2894	44	782	0	0	4/30/2019 9:03:50 AM	0
4	V07.MD	Varian_ASRTSR_043019r1	4	st120	11	ASR-TSR 1		1	100	1000	10	1876	34	538	0	0	4/30/2019 9:04:12 AM	0
4	V07.MD	Varian_ASRTSR_043019r1	4	st120	12	ASR-TSR 1		1	100	1000	13	1364	33	374	0	0	4/30/2019 9:04:35 AM	0
4	V07.MD	Varian_ASRTSR_043019r1	4	st120	13	ASR-TSR 1		1	100	1000	11	579	35	173	0	0	4/30/2019 9:04:57 AM	0
4	V07.MD	Varian_ASRTSR_043019r1	4	st120	14	ASR-TSR 1		1	100	1000	9	85	41	16	0	0	4/30/2019 9:05:19 AM	0
4	V07.MD	Varian_ASRTSR_043019r1	4	st120	15	ASR-TSR 1		1	100	1000	13	40	42	12	0	0	4/30/2019 9:05:41 AM	0
4	V07.MD	Varian_ASRTSR_043019r1	4	Tactile	16	ASR-TSR 1		1	100	1000	9	2272	46	597	0	0	4/30/2019 9:06:04 AM	0
4	V07.MD	Varian_ASRTSR_043019r1	4	Tactile	17	ASR-TSR 1		1	100	1000	17	2799	46	684	0	0	4/30/2019 9:06:26 AM	0
4	V07.MD	Varian_ASRTSR_043019r1	4	Tactile	18	ASR-TSR 1		1	100	1000	18	1928	48	463	0	0	4/30/2019 9:06:48 AM	0
4	V07.MD	Varian_ASRTSR_043019r1	4	Tactile	19	ASR-TSR 1		1	100	1000	10	1694	48	377	0	0	4/30/2019 9:07:10 AM	0
4	V07.MD	Varian_ASRTSR_043019r1	4	Tactile	20	ASR-TSR 1		1	100	1000	17	1422	47	362	0	0	4/30/2019 9:07:33 AM	0
4	V07.MD	Varian_ASRTSR_043019r1	4	st120	21	ASR-TSR 1		1	100	1000	16	496	34	108	0	0	4/30/2019 9:07:55 AM	0
4	V07.MD	Varian_ASRTSR_043019r1	4	st120	22	ASR-TSR 1		1	100	1000	20	235	34	52	0	0	4/30/2019 9:08:17 AM	0
4	V07.MD	Varian_ASRTSR_043019r1	4	st120	23	ASR-TSR 1		1	100	1000	11	411	35	87	0	0	4/30/2019 9:08:39 AM	0
4	V07.MD	Varian_ASRTSR_043019r1	4	st120	24	ASR-TSR 1		1	100	1000	14	358	35	67	0	0	4/30/2019 9:09:02 AM	0
4	V07.MD	Varian_ASRTSR_043019r1	4	st120	25	ASR-TSR 1		1	100	1000	17	304	35	67	0	0	4/30/2019 9:09:24 AM	0
4	V07.MD	Varian_ASRTSR_043019r1	4	Tactile	26	ASR-TSR 1		1	100	1000	10	1586	49	398	0	0	4/30/2019 9:09:46 AM	0
4	V07.MD	Varian_ASRTSR_043019r1	4	Tactile	27	ASR-TSR 1		1	100	1000	10	2772	46	828	0	0	4/30/2019 9:10:08 AM	0
4	V07.MD	Varian_ASRTSR_043019r1	4	Tactile	28	ASR-TSR 1		1	100	1000	7	2102	46	553	0	0	4/30/2019 9:10:31 AM	0
4	V07.MD	Varian_ASRTSR_043019r1	4	Tactile	29	ASR-TSR 1		1	100	1000	11	2111	44	531	0	0	4/30/2019 9:10:53 AM	0
4	V07.MD	Varian_ASRTSR_043019r1	4	Tactile	30	ASR-TSR 1		1	100	1000	10	2762	44	694	0	0	4/30/2019 9:11:15 AM	0
4	V07.MD	Varian_ASRTSR_043019r1	4	st120	31	ASR-TSR 1		1	100	1000	20	493	36	108	0	0	4/30/2019 9:11:37 AM	0
4	V07.MD	Varian_ASRTSR_043019r1	4	st120	32	ASR-TSR 1		1	100	1000	6	783	33	194	0	0	4/30/2019 9:12:00 AM	0
4	V07.MD	Varian_ASRTSR_043019r1	4	st120	33	ASR-TSR 1		1	100	1000	21	331	39	71	0	0	4/30/2019 9:12:22 AM	0
4	V07.MD	Varian_ASRTSR_043019r1	4	st120	34	ASR-TSR 1		1	100	1000	16	811	34	181	0	0	4/30/2019 9:12:45 AM	0
4	V07.MD	Varian_ASRTSR_043019r1	4	st120	35	ASR-TSR 1		1	100	1000	5	291	34	68	0	0	4/30/2019 9:13:07 AM	0
4	V07.MD	Varian_ASRTSR_043019r1	4	Tactile	36	ASR-TSR 1		1	100	1000	14	2494	44	632	0	0	4/30/2019 9:13:29 AM	0
4	V07.MD	Varian_ASRTSR_043019r1	4	Tactile	37	ASR-TSR 1		1	100	1000	15	2347	44	607	0	0	4/30/2019 9:13:52 AM	0
4	V07.MD	Varian_ASRTSR_043019r1	4	Tactile	38	ASR-TSR 1		1	100	1000	8	3205	45	891	0	0	4/30/2019 9:14:14 AM	0
4	V07.MD	Varian_ASRTSR_043019r1	4	Tactile	39	ASR-TSR 1		1	100	1000	13	1212	45	389	0	0	4/30/2019 9:14:37 AM	0
4	V07.MD	Varian_ASRTSR_043019r1	4	Tactile	40	ASR-TSR 1		1	100	1000	7	1969	44	520	0	0	4/30/2019 9:14:59 AM	0
4	V07.MD	Varian_ASRTSR_043019r1	4	st120	41	ASR-TSR 1		1	100	1000	12	892	35	213	0	0	4/30/2019 9:15:21 AM	0
4	V07.MD	Varian_ASRTSR_043019r1	4	st120	42	ASR-TSR 1		1	100	1000	11	1255	33	322	0	0	4/30/2019 9:15:43 AM	0
4	V07.MD	Varian_ASRTSR_043019r1	4	st120	43	ASR-TSR 1		1	100	1000	6	805	34	182	0	0	4/30/2019 9:16:06 AM	0
4	V07.MD	Varian_ASRTSR_043019r1	4	st120	44	ASR-TSR 1		1	100	1000	14	411	35	84	0	0	4/30/2019 9:16:28 AM	0
4	V07.MD	Varian_ASRTSR_043019r1	4	st120	45	ASR-TSR 1		1	100	1000	1	715	35	174	0	0	4/30/2019 9:16:50 AM	0
4	V07.MD	Varian_ASRTSR_043019r1	4	Tactile	46	ASR-TSR 1		1	100	1000	2	971	42	280	0	0	4/30/2019 9:17:12 AM	0
4	V07.MD	Varian_ASRTSR_043019r1	4	Tactile	47	ASR-TSR 1		1	100	1000	14	2335	45	622	0	0	4/30/2019 9:17:35 AM	0
4	V07.MD	Varian_ASRTSR_043019r1	4	Tactile	48	ASR-TSR 1		1	100	1000	16	3299	48	693	0	0	4/30/2019 9:17:57 AM	0
4	V07.MD	Varian_ASRTSR_043019r1	4	Tactile	49	ASR-TSR 1		1	100	1000	12	883	46	242	0	0	4/30/2019 9:18:19 AM	0
4	V07.MD	Varian_ASRTSR_043019r1	4	Tactile	50	ASR-TSR 1		1	100	1000	16	1528	44	433	0	0	4/30/2019 9:18:41 AM	0
4	V07.MD	Varian_ASRTSR_043019r1	4	st120	51	ASR-TSR 1		1	100	1000	8	1379	33	350	0	0	4/30/2019 9:19:04 AM	0
4	V07.MD	Varian_ASRTSR_043019r1	4	st120	52	ASR-TSR 1		1	100	1000	13	1525	33	409	0	0	4/30/2019 9:19:26 AM	0
4	V07.MD	Varian_ASRTSR_043019r1	4	st120	53	ASR-TSR 1		1	100	1000	16	1191	33	314	0	0	4/30/2019 9:19:48 AM	0
4	V07.MD	Varian_ASRTSR_043019r1	4	st120	54	ASR-TSR 1		1	100	1000	15	1286	33	333	0	0	4/30/2019 9:20:10 AM	0
4	V07.MD	Varian_ASRTSR_043019r1	4	st120	55	ASR-TSR 1		1	100	1000	17	1229	33	315	0	0	4/30/2019 9:20:33 AM	0
4	V07.MD	Varian_ASRTSR_043019r1	4	Tactile	56	ASR-TSR 1		1	100	1000	13	1935	44	533	0	0	4/30/2019 9:20:55 AM	0
4	V07.MD	Varian_ASRTSR_043019r1	4	Tactile	57	ASR-TSR 1		1	100	1000	14	1504	43	415	0	0	4/30/2019 9:21:17 AM	0
4	V07.MD	Varian_ASRTSR_043019r1	4	Tactile	58	ASR-TSR 1		1	100	1000	17	2582	45	641	0	0	4/30/2019 9:21:39 AM	0
4	V07.MD	Varian_ASRTSR_043019r1	4	Tactile	59	ASR-TSR 1		1	100	1000	12	1197	41	334	0	0	4/30/2019 9:22:02 AM	0
4	V07.MD	Varian_ASRTSR_043019r1	4	Tactile	60	ASR-TSR 1		1	100	1000	11	1639	43	499	0	0	4/30/2019 9:22:24 AM	0
4	V07.MD	Varian_ASRTSR_043019r1	4	st120	61	ASR-TSR 1		1	100	1000	5	739	33	198	0	0	4/30/2019 9:22:46 AM	0
4	V07.MD	Varian_ASRTSR_043019r1	4	st120	62	ASR-TSR 1		1	100	1000	13	409	37	98	0	0	4/30/2019 9:23:08 AM	0
4	V07.MD	Varian_ASRTSR_043019r1	4	st120	63	ASR-TSR 1		1	100	1000	14	1314	35	357	0	0	4/30/2019 9:23:30 AM	0
4	V07.MD	Varian_ASRTSR_043019r1	4	st120	64	ASR-TSR 1		1	100	1000	16	402	33	91	0	0	4/30/2019 9:23:53 AM	0
4	V07.MD	Varian_ASRTSR_043019r1	4	st120	65	ASR-TSR 1		1	100	1000	14	721	33	177	0	0	4/30/2019 9:24:15 AM	0
4	V07.MD	Varian_ASRTSR_043019r1	4	Tactile	66	ASR-TSR 1		1	100	1000	2	4083	46	1087	0	0	4/30/2019 9:24:37 AM	0
4	V07.MD	Varian_ASRTSR_043019r1	4	Tactile	67	ASR-TSR 1		1	100	1000	14	3669	44	980	0	0	4/30/2019 9:24:59 AM	0
4	V07.MD	Varian_ASRTSR_043019r1	4	Tactile	68	ASR-TSR 1		1	100	1000	14	3292	47	806	0	0	4/30/2019 9:25:22 AM	0
4	V07.MD	Varian_ASRTSR_043019r1	4	Tactile	69	ASR-TSR 1		1	100	1000	12	3318	47	689	0	0	4/30/2019 9:25:44 AM	0
4	V07.MD	Varian_ASRTSR_043019r1	4	Tactile	70	ASR-TSR 1		1	100	1000	16	1671	46	384	0	0	4/30/2019 9:26:06 AM	0
4	V07.MD	Varian_ASRTSR_043019r1	4	st120	71	ASR-TSR 1		1	100	1000	14	1447	34	356	0	0	4/30/2019 9:26:28 AM	0
4	V07.MD	Varian_ASRTSR_043019r1	4	st120	72	ASR-TSR 1		1	100	1000	12	1637	34	418	0	0	4/30/2019 9:26:51 AM	0
4	V07.MD	Varian_ASRTSR_043019r1	4	st120	73	ASR-TSR 1		1	100	1000	13	1322	34	358	0	0	4/30/2019 9:27:13 AM	0
4	V07.MD	Varian_ASRTSR_043019r1	4	st120	74	ASR-TSR 1		1	100	1000	17	587	35	116	0	0	4/30/2019 9:27:36 AM	0
4	V07.MD	Varian_ASRTSR_043019r1	4	st120	75	ASR-TSR 1		1	100	1000	19	149	39	37	0	0	4/30/2019 9:27:58 AM	0
4	V07.MD	Varian_ASRTSR_043019r1	4	Tactile	76	ASR-TSR 1		1	100	1000	10	704	32	224	0	0	4/30/2019 9:28:20 AM	0
4	V07.MD	Varian_ASRTSR_043019r1	4	Tactile	77	ASR-TSR 1		1	100	1000	14	2575	48	738	0	0	4/30/2019 9:28:42 AM	0
4	V07.MD	Varian_ASRTSR_043019r1	4	Tactile	78	ASR-TSR 1		1	100	1000	1	2001	45	557	0	0	4/30/2019 9:29:04 AM	0
4	V07.MD	Varian_ASRTSR_043019r1	4	Tactile	79	ASR-TSR 1		1	100	1000	16	2895	44	735	0	0	4/30/2019 9:29:27 AM	0
4	V07.MD	Varian_ASRTSR_043019r1	4	Tactile	80	ASR-TSR 1		1	100	1000	15	6387	50	1550	0	0	4/30/2019 9:29:49 AM	0
4	V07.MD	Varian_ASRTSR_043019r1	4	st120	81	ASR-TSR 1		1	100	1000	12	1075	33	297	0	0	4/30/2019 9:30:11 AM	0
4	V07.MD	Varian_ASRTSR_043019r1	4	st120	82	ASR-TSR 1		1	100	1000	28	677	33	181	0	0	4/30/2019 9:30:33 AM	0
4	V07.MD	Varian_ASRTSR_043019r1	4	st120	83	ASR-TSR 1		1	100	1000	8	2880	33	806	0	0	4/30/2019 9:30:56 AM	0
4	V07.MD	Varian_ASRTSR_043019r1	4	st120	84	ASR-TSR 1		1	100	1000	13	744	35	195	0	0	4/30/2019 9:31:18 AM	0
4	V07.MD	Varian_ASRTSR_043019r1	4	st120	85	ASR-TSR 1		1	100	1000	13	729	33	214	0	0	4/30/2019 9:31:40 AM	0
4	V07.MD	Varian_ASRTSR_043019r1	4	Tactile	86	ASR-TSR 1		1	100	1000	1	2975	46	850	0	0	4/30/2019 9:32:02 AM	0
4	V07.MD	Varian_ASRTSR_043019r1	4	Tactile	87	ASR-TSR 1		1	100	1000	8	1035	55	292	0	0	4/30/2019 9:32:25 AM	0
4	V07.MD	Varian_ASRTSR_043019r1	4	Tactile	88	ASR-TSR 1		1	100	1000	3	2834	46	701	0	0	4/30/2019 9:32:47 AM	0
4	V07.MD	Varian_ASRTSR_043019r1	4	Tactile	89	ASR-TSR 1		1	100	1000	18	2903	45	794	0	0	4/30/2019 9:33:09 AM	0
4	V07.MD	Varian_ASRTSR_043019r1	4	Tactile	90	ASR-TSR 1		1	100	1000	14	3924	45	1007	0	0	4/30/2019 9:33:31 AM	0
4	V07.MD	Varian_ASRTSR_043019r1	4	st120	91	ASR-TSR 1		1	100	1000	14	570	32	171	0	0	4/30/2019 9:33:53 AM	0
4	V07.MD	Varian_ASRTSR_043019r1	4	st120	92	ASR-TSR 1		1	100	1000	2	2173	34	616	0	0	4/30/2019 9:34:16 AM	0
4	V07.MD	Varian_ASRTSR_043019r1	4	st120	93	ASR-TSR 1		1	100	1000	7	1716	34	484	0	0	4/30/2019 9:34:38 AM	0
4	V07.MD	Varian_ASRTSR_043019r1	4	st120	94	ASR-TSR 1		1	100	1000	9	810	34	210	0	0	4/30/2019 9:35:00 AM	0
4	V07.MD	Varian_ASRTSR_043019r1	4	st120	95	ASR-TSR 1		1	100	1000	11	913	35	231	0	0	4/30/2019 9:35:22 AM	0
4	V07.MD	Varian_ASRTSR_043019r1	4	Tactile	96	ASR-TSR 1		1	100	1000	23	2976	47	964	0	0	4/30/2019 9:35:45 AM	0
4	V07.MD	Varian_ASRTSR_043019r1	4	Tactile	97	ASR-TSR 1		1	100	1000	12	1000	43	243	0	0	4/30/2019 9:36:07 AM	0
4	V07.MD	Varian_ASRTSR_043019r1	4	Tactile	98	ASR-TSR 1		1	100	1000	5	3008	47	784	0	0	4/30/2019 9:36:29 AM	0
4	V07.MD	Varian_ASRTSR_043019r1	4	Tactile	99	ASR-TSR 1		1	100	1000	13	1595	45	414	0	0	4/30/2019 9:36:51 AM	0
4	V07.MD	Varian_ASRTSR_043019r1	4	Tactile	100	ASR-TSR 1		1	100	1000	11	590	44	212	0	0	4/30/2019 9:37:14 AM	0
5	V07.ME	Varian_ASRTSR_043019r1	5	st120	1	ASR-TSR 1		1	100	1000	5	653	40	252	0	0	4/30/2019 9:00:30 AM	0
5	V07.ME	Varian_ASRTSR_043019r1	5	st120	2	ASR-TSR 1		1	100	1000	7	901	36	239	0	0	4/30/2019 9:00:52 AM	0
5	V07.ME	Varian_ASRTSR_043019r1	5	st120	3	ASR-TSR 1		1	100	1000	18	294	43	60	0	0	4/30/2019 9:01:15 AM	0
5	V07.ME	Varian_ASRTSR_043019r1	5	st120	4	ASR-TSR 1		1	100	1000	8	72	34	20	0	0	4/30/2019 9:01:37 AM	0
5	V07.ME	Varian_ASRTSR_043019r1	5	st120	5	ASR-TSR 1		1	100	1000	7	27	15	10	0	0	4/30/2019 9:01:59 AM	0
5	V07.ME	Varian_ASRTSR_043019r1	5	Tactile	6	ASR-TSR 1		1	100	1000	16	1714	79	531	0	0	4/30/2019 9:02:21 AM	0
5	V07.ME	Varian_ASRTSR_043019r1	5	Tactile	7	ASR-TSR 1		1	100	1000	14	2436	45	675	0	0	4/30/2019 9:02:44 AM	0
5	V07.ME	Varian_ASRTSR_043019r1	5	Tactile	8	ASR-TSR 1		1	100	1000	10	2401	45	514	0	0	4/30/2019 9:03:06 AM	0
5	V07.ME	Varian_ASRTSR_043019r1	5	Tactile	9	ASR-TSR 1		1	100	1000	7	2073	46	493	0	0	4/30/2019 9:03:28 AM	0
5	V07.ME	Varian_ASRTSR_043019r1	5	Tactile	10	ASR-TSR 1		1	100	1000	18	2061	48	479	0	0	4/30/2019 9:03:50 AM	0
5	V07.ME	Varian_ASRTSR_043019r1	5	st120	11	ASR-TSR 1		1	100	1000	5	140	37	34	0	0	4/30/2019 9:04:13 AM	0
5	V07.ME	Varian_ASRTSR_043019r1	5	st120	12	ASR-TSR 1		1	100	1000	9	174	40	31	0	0	4/30/2019 9:04:35 AM	0
5	V07.ME	Varian_ASRTSR_043019r1	5	st120	13	ASR-TSR 1		1	100	1000	17	632	38	139	0	0	4/30/2019 9:04:57 AM	0
5	V07.ME	Varian_ASRTSR_043019r1	5	st120	14	ASR-TSR 1		1	100	1000	14	492	38	101	0	0	4/30/2019 9:05:19 AM	0
5	V07.ME	Varian_ASRTSR_043019r1	5	st120	15	ASR-TSR 1		1	100	1000	2	317	40	66	0	0	4/30/2019 9:05:41 AM	0
5	V07.ME	Varian_ASRTSR_043019r1	5	Tactile	16	ASR-TSR 1		1	100	1000	16	2478	45	574	0	0	4/30/2019 9:06:04 AM	0
5	V07.ME	Varian_ASRTSR_043019r1	5	Tactile	17	ASR-TSR 1		1	100	1000	10	2269	48	594	0	0	4/30/2019 9:06:26 AM	0
5	V07.ME	Varian_ASRTSR_043019r1	5	Tactile	18	ASR-TSR 1		1	100	1000	10	3240	47	748	0	0	4/30/2019 9:06:48 AM	0
5	V07.ME	Varian_ASRTSR_043019r1	5	Tactile	19	ASR-TSR 1		1	100	1000	16	3344	71	841	0	0	4/30/2019 9:07:10 AM	0
5	V07.ME	Varian_ASRTSR_043019r1	5	Tactile	20	ASR-TSR 1		1	100	1000	14	3785	70	949	0	0	4/30/2019 9:07:33 AM	0
5	V07.ME	Varian_ASRTSR_043019r1	5	st120	21	ASR-TSR 1		1	100	1000	8	210	39	43	0	0	4/30/2019 9:07:55 AM	0
5	V07.ME	Varian_ASRTSR_043019r1	5	st120	22	ASR-TSR 1		1	100	1000	17	357	39	89	0	0	4/30/2019 9:08:17 AM	0
5	V07.ME	Varian_ASRTSR_043019r1	5	st120	23	ASR-TSR 1		1	100	1000	14	1000	44	296	0	0	4/30/2019 9:08:40 AM	0
5	V07.ME	Varian_ASRTSR_043019r1	5	st120	24	ASR-TSR 1		1	100	1000	13	845	38	188	0	0	4/30/2019 9:09:02 AM	0
5	V07.ME	Varian_ASRTSR_043019r1	5	st120	25	ASR-TSR 1		1	100	1000	4	690	37	175	0	0	4/30/2019 9:09:24 AM	0
5	V07.ME	Varian_ASRTSR_043019r1	5	Tactile	26	ASR-TSR 1		1	100	1000	14	3011	49	743	0	0	4/30/2019 9:09:46 AM	0
5	V07.ME	Varian_ASRTSR_043019r1	5	Tactile	27	ASR-TSR 1		1	100	1000	5	3346	46	720	0	0	4/30/2019 9:10:08 AM	0
5	V07.ME	Varian_ASRTSR_043019r1	5	Tactile	28	ASR-TSR 1		1	100	1000	11	3120	52	1054	0	0	4/30/2019 9:10:31 AM	0
5	V07.ME	Varian_ASRTSR_043019r1	5	Tactile	29	ASR-TSR 1		1	100	1000	42	3062	83	995	0	0	4/30/2019 9:10:53 AM	0
5	V07.ME	Varian_ASRTSR_043019r1	5	Tactile	30	ASR-TSR 1		1	100	1000	10	2457	47	760	0	0	4/30/2019 9:11:15 AM	0
5	V07.ME	Varian_ASRTSR_043019r1	5	st120	31	ASR-TSR 1		1	100	1000	14	402	38	88	0	0	4/30/2019 9:11:38 AM	0
5	V07.ME	Varian_ASRTSR_043019r1	5	st120	32	ASR-TSR 1		1	100	1000	35	159	36	47	0	0	4/30/2019 9:12:00 AM	0
5	V07.ME	Varian_ASRTSR_043019r1	5	st120	33	ASR-TSR 1		1	100	1000	5	372	38	92	0	0	4/30/2019 9:12:22 AM	0
5	V07.ME	Varian_ASRTSR_043019r1	5	st120	34	ASR-TSR 1		1	100	1000	13	922	39	244	0	0	4/30/2019 9:12:45 AM	0
5	V07.ME	Varian_ASRTSR_043019r1	5	st120	35	ASR-TSR 1		1	100	1000	4	2361	35	622	0	0	4/30/2019 9:13:07 AM	0
5	V07.ME	Varian_ASRTSR_043019r1	5	Tactile	36	ASR-TSR 1		1	100	1000	7	2271	43	664	0	0	4/30/2019 9:13:30 AM	0
5	V07.ME	Varian_ASRTSR_043019r1	5	Tactile	37	ASR-TSR 1		1	100	1000	14	3673	83	963	0	0	4/30/2019 9:13:52 AM	0
5	V07.ME	Varian_ASRTSR_043019r1	5	Tactile	38	ASR-TSR 1		1	100	1000	9	6029	94	1068	0	0	4/30/2019 9:14:14 AM	0
5	V07.ME	Varian_ASRTSR_043019r1	5	Tactile	39	ASR-TSR 1		1	100	1000	11	3324	46	776	0	0	4/30/2019 9:14:37 AM	0
5	V07.ME	Varian_ASRTSR_043019r1	5	Tactile	40	ASR-TSR 1		1	100	1000	22	2545	44	734	0	0	4/30/2019 9:14:59 AM	0
5	V07.ME	Varian_ASRTSR_043019r1	5	st120	41	ASR-TSR 1		1	100	1000	20	1388	36	353	0	0	4/30/2019 9:15:21 AM	0
5	V07.ME	Varian_ASRTSR_043019r1	5	st120	42	ASR-TSR 1		1	100	1000	13	1402	39	390	0	0	4/30/2019 9:15:43 AM	0
5	V07.ME	Varian_ASRTSR_043019r1	5	st120	43	ASR-TSR 1		1	100	1000	10	1333	35	313	0	0	4/30/2019 9:16:06 AM	0
5	V07.ME	Varian_ASRTSR_043019r1	5	st120	44	ASR-TSR 1		1	100	1000	16	1329	37	319	0	0	4/30/2019 9:16:28 AM	0
5	V07.ME	Varian_ASRTSR_043019r1	5	st120	45	ASR-TSR 1		1	100	1000	13	1319	37	320	0	0	4/30/2019 9:16:50 AM	0
5	V07.ME	Varian_ASRTSR_043019r1	5	Tactile	46	ASR-TSR 1		1	100	1000	6	2079	45	700	0	0	4/30/2019 9:17:12 AM	0
5	V07.ME	Varian_ASRTSR_043019r1	5	Tactile	47	ASR-TSR 1		1	100	1000	16	1906	66	657	0	0	4/30/2019 9:17:35 AM	0
5	V07.ME	Varian_ASRTSR_043019r1	5	Tactile	48	ASR-TSR 1		1	100	1000	11	1852	45	625	0	0	4/30/2019 9:17:57 AM	0
5	V07.ME	Varian_ASRTSR_043019r1	5	Tactile	49	ASR-TSR 1		1	100	1000	13	1690	65	735	0	0	4/30/2019 9:18:19 AM	0
5	V07.ME	Varian_ASRTSR_043019r1	5	Tactile	50	ASR-TSR 1		1	100	1000	5	2581	43	625	0	0	4/30/2019 9:18:41 AM	0
5	V07.ME	Varian_ASRTSR_043019r1	5	st120	51	ASR-TSR 1		1	100	1000	2	1237	34	346	0	0	4/30/2019 9:19:04 AM	0
5	V07.ME	Varian_ASRTSR_043019r1	5	st120	52	ASR-TSR 1		1	100	1000	9	640	32	114	0	0	4/30/2019 9:19:26 AM	0
5	V07.ME	Varian_ASRTSR_043019r1	5	st120	53	ASR-TSR 1		1	100	1000	12	1432	36	385	0	0	4/30/2019 9:19:48 AM	0
5	V07.ME	Varian_ASRTSR_043019r1	5	st120	54	ASR-TSR 1		1	100	1000	9	1085	35	314	0	0	4/30/2019 9:20:10 AM	0
5	V07.ME	Varian_ASRTSR_043019r1	5	st120	55	ASR-TSR 1		1	100	1000	8	726	35	198	0	0	4/30/2019 9:20:33 AM	0
5	V07.ME	Varian_ASRTSR_043019r1	5	Tactile	56	ASR-TSR 1		1	100	1000	6	1410	43	352	0	0	4/30/2019 9:20:55 AM	0
5	V07.ME	Varian_ASRTSR_043019r1	5	Tactile	57	ASR-TSR 1		1	100	1000	16	2097	43	598	0	0	4/30/2019 9:21:17 AM	0
5	V07.ME	Varian_ASRTSR_043019r1	5	Tactile	58	ASR-TSR 1		1	100	1000	16	3578	45	930	0	0	4/30/2019 9:21:39 AM	0
5	V07.ME	Varian_ASRTSR_043019r1	5	Tactile	59	ASR-TSR 1		1	100	1000	12	2212	44	596	0	0	4/30/2019 9:22:02 AM	0
5	V07.ME	Varian_ASRTSR_043019r1	5	Tactile	60	ASR-TSR 1		1	100	1000	10	3858	44	1112	0	0	4/30/2019 9:22:24 AM	0
5	V07.ME	Varian_ASRTSR_043019r1	5	st120	61	ASR-TSR 1		1	100	1000	13	1440	33	401	0	0	4/30/2019 9:22:46 AM	0
5	V07.ME	Varian_ASRTSR_043019r1	5	st120	62	ASR-TSR 1		1	100	1000	13	1224	35	317	0	0	4/30/2019 9:23:08 AM	0
5	V07.ME	Varian_ASRTSR_043019r1	5	st120	63	ASR-TSR 1		1	100	1000	7	1382	34	393	0	0	4/30/2019 9:23:31 AM	0
5	V07.ME	Varian_ASRTSR_043019r1	5	st120	64	ASR-TSR 1		1	100	1000	16	1380	33	367	0	0	4/30/2019 9:23:53 AM	0
5	V07.ME	Varian_ASRTSR_043019r1	5	st120	65	ASR-TSR 1		1	100	1000	17	1250	33	334	0	0	4/30/2019 9:24:15 AM	0
5	V07.ME	Varian_ASRTSR_043019r1	5	Tactile	66	ASR-TSR 1		1	100	1000	13	3460	44	974	0	0	4/30/2019 9:24:37 AM	0
5	V07.ME	Varian_ASRTSR_043019r1	5	Tactile	67	ASR-TSR 1		1	100	1000	8	2091	46	503	0	0	4/30/2019 9:25:00 AM	0
5	V07.ME	Varian_ASRTSR_043019r1	5	Tactile	68	ASR-TSR 1		1	100	1000	11	1738	31	631	0	0	4/30/2019 9:25:22 AM	0
5	V07.ME	Varian_ASRTSR_043019r1	5	Tactile	69	ASR-TSR 1		1	100	1000	17	2637	42	791	0	0	4/30/2019 9:25:44 AM	0
5	V07.ME	Varian_ASRTSR_043019r1	5	Tactile	70	ASR-TSR 1		1	100	1000	9	2379	43	705	0	0	4/30/2019 9:26:06 AM	0
5	V07.ME	Varian_ASRTSR_043019r1	5	st120	71	ASR-TSR 1		1	100	1000	20	1953	35	556	0	0	4/30/2019 9:26:29 AM	0
5	V07.ME	Varian_ASRTSR_043019r1	5	st120	72	ASR-TSR 1		1	100	1000	18	565	35	155	0	0	4/30/2019 9:26:51 AM	0
5	V07.ME	Varian_ASRTSR_043019r1	5	st120	73	ASR-TSR 1		1	100	1000	5	1397	33	388	0	0	4/30/2019 9:27:13 AM	0
5	V07.ME	Varian_ASRTSR_043019r1	5	st120	74	ASR-TSR 1		1	100	1000	34	250	35	79	0	0	4/30/2019 9:27:36 AM	0
5	V07.ME	Varian_ASRTSR_043019r1	5	st120	75	ASR-TSR 1		1	100	1000	10	863	35	225	0	0	4/30/2019 9:27:58 AM	0
5	V07.ME	Varian_ASRTSR_043019r1	5	Tactile	76	ASR-TSR 1		1	100	1000	15	617	46	167	0	0	4/30/2019 9:28:20 AM	0
5	V07.ME	Varian_ASRTSR_043019r1	5	Tactile	77	ASR-TSR 1		1	100	1000	13	4447	45	847	0	0	4/30/2019 9:28:42 AM	0
5	V07.ME	Varian_ASRTSR_043019r1	5	Tactile	78	ASR-TSR 1		1	100	1000	8	1729	44	428	0	0	4/30/2019 9:29:05 AM	0
5	V07.ME	Varian_ASRTSR_043019r1	5	Tactile	79	ASR-TSR 1		1	100	1000	16	2021	44	569	0	0	4/30/2019 9:29:27 AM	0
5	V07.ME	Varian_ASRTSR_043019r1	5	Tactile	80	ASR-TSR 1		1	100	1000	22	3296	43	907	0	0	4/30/2019 9:29:49 AM	0
5	V07.ME	Varian_ASRTSR_043019r1	5	st120	81	ASR-TSR 1		1	100	1000	5	1736	34	489	0	0	4/30/2019 9:30:11 AM	0
5	V07.ME	Varian_ASRTSR_043019r1	5	st120	82	ASR-TSR 1		1	100	1000	16	1544	34	414	0	0	4/30/2019 9:30:33 AM	0
5	V07.ME	Varian_ASRTSR_043019r1	5	st120	83	ASR-TSR 1		1	100	1000	13	1272	34	330	0	0	4/30/2019 9:30:56 AM	0
5	V07.ME	Varian_ASRTSR_043019r1	5	st120	84	ASR-TSR 1		1	100	1000	2	684	34	177	0	0	4/30/2019 9:31:18 AM	0
5	V07.ME	Varian_ASRTSR_043019r1	5	st120	85	ASR-TSR 1		1	100	1000	7	1773	34	525	0	0	4/30/2019 9:31:40 AM	0
5	V07.ME	Varian_ASRTSR_043019r1	5	Tactile	86	ASR-TSR 1		1	100	1000	2	3133	43	857	0	0	4/30/2019 9:32:02 AM	0
5	V07.ME	Varian_ASRTSR_043019r1	5	Tactile	87	ASR-TSR 1		1	100	1000	14	2223	43	571	0	0	4/30/2019 9:32:25 AM	0
5	V07.ME	Varian_ASRTSR_043019r1	5	Tactile	88	ASR-TSR 1		1	100	1000	4	2451	45	690	0	0	4/30/2019 9:32:47 AM	0
5	V07.ME	Varian_ASRTSR_043019r1	5	Tactile	89	ASR-TSR 1		1	100	1000	1	1018	43	273	0	0	4/30/2019 9:33:09 AM	0
5	V07.ME	Varian_ASRTSR_043019r1	5	Tactile	90	ASR-TSR 1		1	100	1000	17	3148	44	774	0	0	4/30/2019 9:33:31 AM	0
5	V07.ME	Varian_ASRTSR_043019r1	5	st120	91	ASR-TSR 1		1	100	1000	8	2365	33	681	0	0	4/30/2019 9:33:54 AM	0
5	V07.ME	Varian_ASRTSR_043019r1	5	st120	92	ASR-TSR 1		1	100	1000	17	2232	36	640	0	0	4/30/2019 9:34:16 AM	0
5	V07.ME	Varian_ASRTSR_043019r1	5	st120	93	ASR-TSR 1		1	100	1000	13	1515	33	369	0	0	4/30/2019 9:34:38 AM	0
5	V07.ME	Varian_ASRTSR_043019r1	5	st120	94	ASR-TSR 1		1	100	1000	10	402	32	113	0	0	4/30/2019 9:35:00 AM	0
5	V07.ME	Varian_ASRTSR_043019r1	5	st120	95	ASR-TSR 1		1	100	1000	14	1429	35	417	0	0	4/30/2019 9:35:23 AM	0
5	V07.ME	Varian_ASRTSR_043019r1	5	Tactile	96	ASR-TSR 1		1	100	1000	5	1181	43	285	0	0	4/30/2019 9:35:45 AM	0
5	V07.ME	Varian_ASRTSR_043019r1	5	Tactile	97	ASR-TSR 1		1	100	1000	15	2485	45	594	0	0	4/30/2019 9:36:07 AM	0
5	V07.ME	Varian_ASRTSR_043019r1	5	Tactile	98	ASR-TSR 1		1	100	1000	16	3591	44	746	0	0	4/30/2019 9:36:29 AM	0
5	V07.ME	Varian_ASRTSR_043019r1	5	Tactile	99	ASR-TSR 1		1	100	1000	11	2724	45	779	0	0	4/30/2019 9:36:52 AM	0
5	V07.ME	Varian_ASRTSR_043019r1	5	Tactile	100	ASR-TSR 1		1	100	1000	11	2361	44	623	0	0	4/30/2019 9:37:14 AM	0
1	V08.FA	Varian_ASRTSR_050719r2	1	st120	1	ASR-TSR 1		1	100	1000	9	1070	58	371	0	0	5/7/2019 10:10:00 AM	0
1	V08.FA	Varian_ASRTSR_050719r2	1	st120	2	ASR-TSR 1		1	100	1000	10	972	41	320	0	0	5/7/2019 10:10:23 AM	0
1	V08.FA	Varian_ASRTSR_050719r2	1	st120	3	ASR-TSR 1		1	100	1000	9	1908	46	483	0	0	5/7/2019 10:10:45 AM	0
1	V08.FA	Varian_ASRTSR_050719r2	1	st120	4	ASR-TSR 1		1	100	1000	9	559	52	174	0	0	5/7/2019 10:11:07 AM	0
1	V08.FA	Varian_ASRTSR_050719r2	1	st120	5	ASR-TSR 1		1	100	1000	9	1720	49	390	0	0	5/7/2019 10:11:29 AM	0
1	V08.FA	Varian_ASRTSR_050719r2	1	Tactile	6	ASR-TSR 1		1	100	1000	8	618	31	198	0	0	5/7/2019 10:11:52 AM	0
1	V08.FA	Varian_ASRTSR_050719r2	1	Tactile	7	ASR-TSR 1		1	100	1000	7	1906	50	474	0	0	5/7/2019 10:12:14 AM	0
1	V08.FA	Varian_ASRTSR_050719r2	1	Tactile	8	ASR-TSR 1		1	100	1000	14	1068	61	275	0	0	5/7/2019 10:12:36 AM	0
1	V08.FA	Varian_ASRTSR_050719r2	1	Tactile	9	ASR-TSR 1		1	100	1000	9	834	48	231	0	0	5/7/2019 10:12:58 AM	0
1	V08.FA	Varian_ASRTSR_050719r2	1	Tactile	10	ASR-TSR 1		1	100	1000	10	2574	54	627	0	0	5/7/2019 10:13:21 AM	0
1	V08.FA	Varian_ASRTSR_050719r2	1	st120	11	ASR-TSR 1		1	100	1000	13	2135	42	578	0	0	5/7/2019 10:13:43 AM	0
1	V08.FA	Varian_ASRTSR_050719r2	1	st120	12	ASR-TSR 1		1	100	1000	14	1612	40	473	0	0	5/7/2019 10:14:05 AM	0
1	V08.FA	Varian_ASRTSR_050719r2	1	st120	13	ASR-TSR 1		1	100	1000	2	663	40	150	0	0	5/7/2019 10:14:27 AM	0
1	V08.FA	Varian_ASRTSR_050719r2	1	st120	14	ASR-TSR 1		1	100	1000	10	1396	46	407	0	0	5/7/2019 10:14:50 AM	0
1	V08.FA	Varian_ASRTSR_050719r2	1	st120	15	ASR-TSR 1		1	100	1000	10	1839	45	514	0	0	5/7/2019 10:15:12 AM	0
1	V08.FA	Varian_ASRTSR_050719r2	1	Tactile	16	ASR-TSR 1		1	100	1000	12	1487	50	392	0	0	5/7/2019 10:15:34 AM	0
1	V08.FA	Varian_ASRTSR_050719r2	1	Tactile	17	ASR-TSR 1		1	100	1000	7	2041	49	481	0	0	5/7/2019 10:15:56 AM	0
1	V08.FA	Varian_ASRTSR_050719r2	1	Tactile	18	ASR-TSR 1		1	100	1000	12	937	47	268	0	0	5/7/2019 10:16:19 AM	0
1	V08.FA	Varian_ASRTSR_050719r2	1	Tactile	19	ASR-TSR 1		1	100	1000	10	1490	47	340	0	0	5/7/2019 10:16:41 AM	0
1	V08.FA	Varian_ASRTSR_050719r2	1	Tactile	20	ASR-TSR 1		1	100	1000	7	1554	48	377	0	0	5/7/2019 10:17:03 AM	0
1	V08.FA	Varian_ASRTSR_050719r2	1	st120	21	ASR-TSR 1		1	100	1000	0	739	40	186	0	0	5/7/2019 10:17:25 AM	0
1	V08.FA	Varian_ASRTSR_050719r2	1	st120	22	ASR-TSR 1		1	100	1000	3	858	40	221	0	0	5/7/2019 10:17:48 AM	0
1	V08.FA	Varian_ASRTSR_050719r2	1	st120	23	ASR-TSR 1		1	100	1000	10	234	32	71	0	0	5/7/2019 10:18:10 AM	0
1	V08.FA	Varian_ASRTSR_050719r2	1	st120	24	ASR-TSR 1		1	100	1000	4	746	22	181	0	0	5/7/2019 10:18:32 AM	0
1	V08.FA	Varian_ASRTSR_050719r2	1	st120	25	ASR-TSR 1		1	100	1000	11	249	97	121	0	0	5/7/2019 10:18:54 AM	0
1	V08.FA	Varian_ASRTSR_050719r2	1	Tactile	26	ASR-TSR 1		1	100	1000	10	1187	44	407	0	0	5/7/2019 10:19:17 AM	0
1	V08.FA	Varian_ASRTSR_050719r2	1	Tactile	27	ASR-TSR 1		1	100	1000	6	1919	47	437	0	0	5/7/2019 10:19:39 AM	0
1	V08.FA	Varian_ASRTSR_050719r2	1	Tactile	28	ASR-TSR 1		1	100	1000	10	1675	47	376	0	0	5/7/2019 10:20:01 AM	0
1	V08.FA	Varian_ASRTSR_050719r2	1	Tactile	29	ASR-TSR 1		1	100	1000	11	1653	46	493	0	0	5/7/2019 10:20:23 AM	0
1	V08.FA	Varian_ASRTSR_050719r2	1	Tactile	30	ASR-TSR 1		1	100	1000	10	1742	48	441	0	0	5/7/2019 10:20:46 AM	0
1	V08.FA	Varian_ASRTSR_050719r2	1	st120	31	ASR-TSR 1		1	100	1000	2	941	51	296	0	0	5/7/2019 10:21:08 AM	0
1	V08.FA	Varian_ASRTSR_050719r2	1	st120	32	ASR-TSR 1		1	100	1000	10	572	21	183	0	0	5/7/2019 10:21:30 AM	0
1	V08.FA	Varian_ASRTSR_050719r2	1	st120	33	ASR-TSR 1		1	100	1000	18	1150	44	356	0	0	5/7/2019 10:21:52 AM	0
1	V08.FA	Varian_ASRTSR_050719r2	1	st120	34	ASR-TSR 1		1	100	1000	9	324	84	124	0	0	5/7/2019 10:22:15 AM	0
1	V08.FA	Varian_ASRTSR_050719r2	1	st120	35	ASR-TSR 1		1	100	1000	4	551	83	193	0	0	5/7/2019 10:22:37 AM	0
1	V08.FA	Varian_ASRTSR_050719r2	1	Tactile	36	ASR-TSR 1		1	100	1000	9	737	31	283	0	0	5/7/2019 10:22:59 AM	0
1	V08.FA	Varian_ASRTSR_050719r2	1	Tactile	37	ASR-TSR 1		1	100	1000	6	1017	47	355	0	0	5/7/2019 10:23:21 AM	0
1	V08.FA	Varian_ASRTSR_050719r2	1	Tactile	38	ASR-TSR 1		1	100	1000	10	702	55	283	0	0	5/7/2019 10:23:44 AM	0
1	V08.FA	Varian_ASRTSR_050719r2	1	Tactile	39	ASR-TSR 1		1	100	1000	13	794	45	232	0	0	5/7/2019 10:24:06 AM	0
1	V08.FA	Varian_ASRTSR_050719r2	1	Tactile	40	ASR-TSR 1		1	100	1000	12	2050	47	407	0	0	5/7/2019 10:24:28 AM	0
1	V08.FA	Varian_ASRTSR_050719r2	1	st120	41	ASR-TSR 1		1	100	1000	7	1108	39	279	0	0	5/7/2019 10:24:50 AM	0
1	V08.FA	Varian_ASRTSR_050719r2	1	st120	42	ASR-TSR 1		1	100	1000	13	1327	56	396	0	0	5/7/2019 10:25:13 AM	0
1	V08.FA	Varian_ASRTSR_050719r2	1	st120	43	ASR-TSR 1		1	100	1000	7	1322	32	415	0	0	5/7/2019 10:25:35 AM	0
1	V08.FA	Varian_ASRTSR_050719r2	1	st120	44	ASR-TSR 1		1	100	1000	10	639	52	235	0	0	5/7/2019 10:25:57 AM	0
1	V08.FA	Varian_ASRTSR_050719r2	1	st120	45	ASR-TSR 1		1	100	1000	4	1080	39	345	0	0	5/7/2019 10:26:19 AM	0
1	V08.FA	Varian_ASRTSR_050719r2	1	Tactile	46	ASR-TSR 1		1	100	1000	5	2088	47	692	0	0	5/7/2019 10:26:42 AM	0
1	V08.FA	Varian_ASRTSR_050719r2	1	Tactile	47	ASR-TSR 1		1	100	1000	2	1972	46	486	0	0	5/7/2019 10:27:04 AM	0
1	V08.FA	Varian_ASRTSR_050719r2	1	Tactile	48	ASR-TSR 1		1	100	1000	8	649	49	166	0	0	5/7/2019 10:27:26 AM	0
1	V08.FA	Varian_ASRTSR_050719r2	1	Tactile	49	ASR-TSR 1		1	100	1000	6	2812	47	796	0	0	5/7/2019 10:27:49 AM	0
1	V08.FA	Varian_ASRTSR_050719r2	1	Tactile	50	ASR-TSR 1		1	100	1000	2	965	51	258	0	0	5/7/2019 10:28:11 AM	0
1	V08.FA	Varian_ASRTSR_050719r2	1	st120	51	ASR-TSR 1		1	100	1000	13	990	37	270	0	0	5/7/2019 10:28:33 AM	0
1	V08.FA	Varian_ASRTSR_050719r2	1	st120	52	ASR-TSR 1		1	100	1000	13	530	37	144	0	0	5/7/2019 10:28:55 AM	0
1	V08.FA	Varian_ASRTSR_050719r2	1	st120	53	ASR-TSR 1		1	100	1000	5	649	31	221	0	0	5/7/2019 10:29:18 AM	0
1	V08.FA	Varian_ASRTSR_050719r2	1	st120	54	ASR-TSR 1		1	100	1000	7	1271	44	311	0	0	5/7/2019 10:29:40 AM	0
1	V08.FA	Varian_ASRTSR_050719r2	1	st120	55	ASR-TSR 1		1	100	1000	9	437	36	155	0	0	5/7/2019 10:30:02 AM	0
1	V08.FA	Varian_ASRTSR_050719r2	1	Tactile	56	ASR-TSR 1		1	100	1000	8	1329	48	298	0	0	5/7/2019 10:30:24 AM	0
1	V08.FA	Varian_ASRTSR_050719r2	1	Tactile	57	ASR-TSR 1		1	100	1000	10	1278	46	362	0	0	5/7/2019 10:30:47 AM	0
1	V08.FA	Varian_ASRTSR_050719r2	1	Tactile	58	ASR-TSR 1		1	100	1000	5	1237	46	338	0	0	5/7/2019 10:31:09 AM	0
1	V08.FA	Varian_ASRTSR_050719r2	1	Tactile	59	ASR-TSR 1		1	100	1000	5	1015	61	318	0	0	5/7/2019 10:31:31 AM	0
1	V08.FA	Varian_ASRTSR_050719r2	1	Tactile	60	ASR-TSR 1		1	100	1000	1	760	33	309	0	0	5/7/2019 10:31:53 AM	0
1	V08.FA	Varian_ASRTSR_050719r2	1	st120	61	ASR-TSR 1		1	100	1000	5	418	32	105	0	0	5/7/2019 10:32:16 AM	0
1	V08.FA	Varian_ASRTSR_050719r2	1	st120	62	ASR-TSR 1		1	100	1000	3	599	33	184	0	0	5/7/2019 10:32:38 AM	0
1	V08.FA	Varian_ASRTSR_050719r2	1	st120	63	ASR-TSR 1		1	100	1000	7	1028	32	296	0	0	5/7/2019 10:33:00 AM	0
1	V08.FA	Varian_ASRTSR_050719r2	1	st120	64	ASR-TSR 1		1	100	1000	8	1726	38	502	0	0	5/7/2019 10:33:22 AM	0
1	V08.FA	Varian_ASRTSR_050719r2	1	st120	65	ASR-TSR 1		1	100	1000	12	1835	39	550	0	0	5/7/2019 10:33:45 AM	0
1	V08.FA	Varian_ASRTSR_050719r2	1	Tactile	66	ASR-TSR 1		1	100	1000	12	1359	49	363	0	0	5/7/2019 10:34:07 AM	0
1	V08.FA	Varian_ASRTSR_050719r2	1	Tactile	67	ASR-TSR 1		1	100	1000	11	1605	52	461	0	0	5/7/2019 10:34:29 AM	0
1	V08.FA	Varian_ASRTSR_050719r2	1	Tactile	68	ASR-TSR 1		1	100	1000	6	2152	46	635	0	0	5/7/2019 10:34:51 AM	0
1	V08.FA	Varian_ASRTSR_050719r2	1	Tactile	69	ASR-TSR 1		1	100	1000	5	1470	87	412	0	0	5/7/2019 10:35:14 AM	0
1	V08.FA	Varian_ASRTSR_050719r2	1	Tactile	70	ASR-TSR 1		1	100	1000	11	750	56	257	0	0	5/7/2019 10:35:36 AM	0
1	V08.FA	Varian_ASRTSR_050719r2	1	st120	71	ASR-TSR 1		1	100	1000	5	1009	32	318	0	0	5/7/2019 10:35:58 AM	0
1	V08.FA	Varian_ASRTSR_050719r2	1	st120	72	ASR-TSR 1		1	100	1000	1	765	34	267	0	0	5/7/2019 10:36:20 AM	0
1	V08.FA	Varian_ASRTSR_050719r2	1	st120	73	ASR-TSR 1		1	100	1000	2	265	31	76	0	0	5/7/2019 10:36:43 AM	0
1	V08.FA	Varian_ASRTSR_050719r2	1	st120	74	ASR-TSR 1		1	100	1000	10	334	32	81	0	0	5/7/2019 10:37:05 AM	0
1	V08.FA	Varian_ASRTSR_050719r2	1	st120	75	ASR-TSR 1		1	100	1000	2	454	49	126	0	0	5/7/2019 10:37:27 AM	0
1	V08.FA	Varian_ASRTSR_050719r2	1	Tactile	76	ASR-TSR 1		1	100	1000	5	1911	45	537	0	0	5/7/2019 10:37:49 AM	0
1	V08.FA	Varian_ASRTSR_050719r2	1	Tactile	77	ASR-TSR 1		1	100	1000	0	1814	52	440	0	0	5/7/2019 10:38:12 AM	0
1	V08.FA	Varian_ASRTSR_050719r2	1	Tactile	78	ASR-TSR 1		1	100	1000	10	1576	47	420	0	0	5/7/2019 10:38:34 AM	0
1	V08.FA	Varian_ASRTSR_050719r2	1	Tactile	79	ASR-TSR 1		1	100	1000	2	729	74	246	0	0	5/7/2019 10:38:56 AM	0
1	V08.FA	Varian_ASRTSR_050719r2	1	Tactile	80	ASR-TSR 1		1	100	1000	9	1817	47	530	0	0	5/7/2019 10:39:18 AM	0
1	V08.FA	Varian_ASRTSR_050719r2	1	st120	81	ASR-TSR 1		1	100	1000	11	1167	36	327	0	0	5/7/2019 10:39:41 AM	0
1	V08.FA	Varian_ASRTSR_050719r2	1	st120	82	ASR-TSR 1		1	100	1000	14	1208	35	287	0	0	5/7/2019 10:40:03 AM	0
1	V08.FA	Varian_ASRTSR_050719r2	1	st120	83	ASR-TSR 1		1	100	1000	10	925	48	314	0	0	5/7/2019 10:40:25 AM	0
1	V08.FA	Varian_ASRTSR_050719r2	1	st120	84	ASR-TSR 1		1	100	1000	2	639	33	190	0	0	5/7/2019 10:40:47 AM	0
1	V08.FA	Varian_ASRTSR_050719r2	1	st120	85	ASR-TSR 1		1	100	1000	5	594	35	126	0	0	5/7/2019 10:41:10 AM	0
1	V08.FA	Varian_ASRTSR_050719r2	1	Tactile	86	ASR-TSR 1		1	100	1000	11	1584	46	546	0	0	5/7/2019 10:41:32 AM	0
1	V08.FA	Varian_ASRTSR_050719r2	1	Tactile	87	ASR-TSR 1		1	100	1000	12	1146	53	324	0	0	5/7/2019 10:41:54 AM	0
1	V08.FA	Varian_ASRTSR_050719r2	1	Tactile	88	ASR-TSR 1		1	100	1000	10	1120	47	249	0	0	5/7/2019 10:42:16 AM	0
1	V08.FA	Varian_ASRTSR_050719r2	1	Tactile	89	ASR-TSR 1		1	100	1000	2	1281	31	459	0	0	5/7/2019 10:42:39 AM	0
1	V08.FA	Varian_ASRTSR_050719r2	1	Tactile	90	ASR-TSR 1		1	100	1000	13	935	47	202	0	0	5/7/2019 10:43:01 AM	0
1	V08.FA	Varian_ASRTSR_050719r2	1	st120	91	ASR-TSR 1		1	100	1000	12	1060	35	264	0	0	5/7/2019 10:43:23 AM	0
1	V08.FA	Varian_ASRTSR_050719r2	1	st120	92	ASR-TSR 1		1	100	1000	21	977	31	296	0	0	5/7/2019 10:43:45 AM	0
1	V08.FA	Varian_ASRTSR_050719r2	1	st120	93	ASR-TSR 1		1	100	1000	11	669	36	168	0	0	5/7/2019 10:44:08 AM	0
1	V08.FA	Varian_ASRTSR_050719r2	1	st120	94	ASR-TSR 1		1	100	1000	9	2122	35	641	0	0	5/7/2019 10:44:30 AM	0
1	V08.FA	Varian_ASRTSR_050719r2	1	st120	95	ASR-TSR 1		1	100	1000	9	1186	33	358	0	0	5/7/2019 10:44:52 AM	0
1	V08.FA	Varian_ASRTSR_050719r2	1	Tactile	96	ASR-TSR 1		1	100	1000	3	3611	47	1041	0	0	5/7/2019 10:45:14 AM	0
1	V08.FA	Varian_ASRTSR_050719r2	1	Tactile	97	ASR-TSR 1		1	100	1000	2	560	50	155	0	0	5/7/2019 10:45:37 AM	0
1	V08.FA	Varian_ASRTSR_050719r2	1	Tactile	98	ASR-TSR 1		1	100	1000	8	2273	47	589	0	0	5/7/2019 10:45:59 AM	0
1	V08.FA	Varian_ASRTSR_050719r2	1	Tactile	99	ASR-TSR 1		1	100	1000	10	1172	44	270	0	0	5/7/2019 10:46:21 AM	0
1	V08.FA	Varian_ASRTSR_050719r2	1	Tactile	100	ASR-TSR 1		1	100	1000	9	1963	50	493	0	0	5/7/2019 10:46:44 AM	0
2	V08.FB	Varian_ASRTSR_050719r2	2	st120	1	ASR-TSR 1		1	100	1000	6	1892	38	503	0	0	5/7/2019 10:10:00 AM	0
2	V08.FB	Varian_ASRTSR_050719r2	2	st120	2	ASR-TSR 1		1	100	1000	4	705	33	188	0	0	5/7/2019 10:10:23 AM	0
2	V08.FB	Varian_ASRTSR_050719r2	2	st120	3	ASR-TSR 1		1	100	1000	11	1405	35	392	0	0	5/7/2019 10:10:45 AM	0
2	V08.FB	Varian_ASRTSR_050719r2	2	st120	4	ASR-TSR 1		1	100	1000	9	1237	35	322	0	0	5/7/2019 10:11:07 AM	0
2	V08.FB	Varian_ASRTSR_050719r2	2	st120	5	ASR-TSR 1		1	100	1000	7	1363	34	421	0	0	5/7/2019 10:11:29 AM	0
2	V08.FB	Varian_ASRTSR_050719r2	2	Tactile	6	ASR-TSR 1		1	100	1000	7	2691	46	855	0	0	5/7/2019 10:11:52 AM	0
2	V08.FB	Varian_ASRTSR_050719r2	2	Tactile	7	ASR-TSR 1		1	100	1000	12	1563	48	458	0	0	5/7/2019 10:12:14 AM	0
2	V08.FB	Varian_ASRTSR_050719r2	2	Tactile	8	ASR-TSR 1		1	100	1000	7	2738	51	888	0	0	5/7/2019 10:12:36 AM	0
2	V08.FB	Varian_ASRTSR_050719r2	2	Tactile	9	ASR-TSR 1		1	100	1000	9	1396	43	392	0	0	5/7/2019 10:12:58 AM	0
2	V08.FB	Varian_ASRTSR_050719r2	2	Tactile	10	ASR-TSR 1		1	100	1000	16	1655	44	486	0	0	5/7/2019 10:13:21 AM	0
2	V08.FB	Varian_ASRTSR_050719r2	2	st120	11	ASR-TSR 1		1	100	1000	4	481	37	124	0	0	5/7/2019 10:13:43 AM	0
2	V08.FB	Varian_ASRTSR_050719r2	2	st120	12	ASR-TSR 1		1	100	1000	6	1050	37	297	0	0	5/7/2019 10:14:05 AM	0
2	V08.FB	Varian_ASRTSR_050719r2	2	st120	13	ASR-TSR 1		1	100	1000	13	420	35	116	0	0	5/7/2019 10:14:27 AM	0
2	V08.FB	Varian_ASRTSR_050719r2	2	st120	14	ASR-TSR 1		1	100	1000	6	508	36	143	0	0	5/7/2019 10:14:50 AM	0
2	V08.FB	Varian_ASRTSR_050719r2	2	st120	15	ASR-TSR 1		1	100	1000	6	337	35	93	0	0	5/7/2019 10:15:12 AM	0
2	V08.FB	Varian_ASRTSR_050719r2	2	Tactile	16	ASR-TSR 1		1	100	1000	15	1059	81	434	0	0	5/7/2019 10:15:34 AM	0
2	V08.FB	Varian_ASRTSR_050719r2	2	Tactile	17	ASR-TSR 1		1	100	1000	13	928	67	353	0	0	5/7/2019 10:15:56 AM	0
2	V08.FB	Varian_ASRTSR_050719r2	2	Tactile	18	ASR-TSR 1		1	100	1000	14	1161	70	425	0	0	5/7/2019 10:16:19 AM	0
2	V08.FB	Varian_ASRTSR_050719r2	2	Tactile	19	ASR-TSR 1		1	100	1000	5	1365	68	449	0	0	5/7/2019 10:16:41 AM	0
2	V08.FB	Varian_ASRTSR_050719r2	2	Tactile	20	ASR-TSR 1		1	100	1000	13	1889	84	683	0	0	5/7/2019 10:17:03 AM	0
2	V08.FB	Varian_ASRTSR_050719r2	2	st120	21	ASR-TSR 1		1	100	1000	10	568	35	145	0	0	5/7/2019 10:17:25 AM	0
2	V08.FB	Varian_ASRTSR_050719r2	2	st120	22	ASR-TSR 1		1	100	1000	12	659	38	195	0	0	5/7/2019 10:17:48 AM	0
2	V08.FB	Varian_ASRTSR_050719r2	2	st120	23	ASR-TSR 1		1	100	1000	9	466	33	111	0	0	5/7/2019 10:18:10 AM	0
2	V08.FB	Varian_ASRTSR_050719r2	2	st120	24	ASR-TSR 1		1	100	1000	10	586	36	175	0	0	5/7/2019 10:18:32 AM	0
2	V08.FB	Varian_ASRTSR_050719r2	2	st120	25	ASR-TSR 1		1	100	1000	10	658	35	172	0	0	5/7/2019 10:18:55 AM	0
2	V08.FB	Varian_ASRTSR_050719r2	2	Tactile	26	ASR-TSR 1		1	100	1000	12	1652	47	479	0	0	5/7/2019 10:19:17 AM	0
2	V08.FB	Varian_ASRTSR_050719r2	2	Tactile	27	ASR-TSR 1		1	100	1000	6	4935	90	1361	0	0	5/7/2019 10:19:39 AM	0
2	V08.FB	Varian_ASRTSR_050719r2	2	Tactile	28	ASR-TSR 1		1	100	1000	13	1786	48	475	0	0	5/7/2019 10:20:01 AM	0
2	V08.FB	Varian_ASRTSR_050719r2	2	Tactile	29	ASR-TSR 1		1	100	1000	15	2170	48	576	0	0	5/7/2019 10:20:24 AM	0
2	V08.FB	Varian_ASRTSR_050719r2	2	Tactile	30	ASR-TSR 1		1	100	1000	12	1665	45	497	0	0	5/7/2019 10:20:46 AM	0
2	V08.FB	Varian_ASRTSR_050719r2	2	st120	31	ASR-TSR 1		1	100	1000	7	632	32	173	0	0	5/7/2019 10:21:08 AM	0
2	V08.FB	Varian_ASRTSR_050719r2	2	st120	32	ASR-TSR 1		1	100	1000	13	683	34	194	0	0	5/7/2019 10:21:30 AM	0
2	V08.FB	Varian_ASRTSR_050719r2	2	st120	33	ASR-TSR 1		1	100	1000	3	658	35	173	0	0	5/7/2019 10:21:53 AM	0
2	V08.FB	Varian_ASRTSR_050719r2	2	st120	34	ASR-TSR 1		1	100	1000	9	948	34	249	0	0	5/7/2019 10:22:15 AM	0
2	V08.FB	Varian_ASRTSR_050719r2	2	st120	35	ASR-TSR 1		1	100	1000	4	327	33	86	0	0	5/7/2019 10:22:37 AM	0
2	V08.FB	Varian_ASRTSR_050719r2	2	Tactile	36	ASR-TSR 1		1	100	1000	11	2486	45	724	0	0	5/7/2019 10:22:59 AM	0
2	V08.FB	Varian_ASRTSR_050719r2	2	Tactile	37	ASR-TSR 1		1	100	1000	7	2848	46	923	0	0	5/7/2019 10:23:22 AM	0
2	V08.FB	Varian_ASRTSR_050719r2	2	Tactile	38	ASR-TSR 1		1	100	1000	5	2490	45	808	0	0	5/7/2019 10:23:44 AM	0
2	V08.FB	Varian_ASRTSR_050719r2	2	Tactile	39	ASR-TSR 1		1	100	1000	12	2933	45	1049	0	0	5/7/2019 10:24:06 AM	0
2	V08.FB	Varian_ASRTSR_050719r2	2	Tactile	40	ASR-TSR 1		1	100	1000	9	3205	46	989	0	0	5/7/2019 10:24:28 AM	0
2	V08.FB	Varian_ASRTSR_050719r2	2	st120	41	ASR-TSR 1		1	100	1000	18	208	54	46	0	0	5/7/2019 10:24:51 AM	0
2	V08.FB	Varian_ASRTSR_050719r2	2	st120	42	ASR-TSR 1		1	100	1000	7	74	47	20	0	0	5/7/2019 10:25:13 AM	0
2	V08.FB	Varian_ASRTSR_050719r2	2	st120	43	ASR-TSR 1		1	100	1000	13	323	34	85	0	0	5/7/2019 10:25:35 AM	0
2	V08.FB	Varian_ASRTSR_050719r2	2	st120	44	ASR-TSR 1		1	100	1000	12	799	33	195	0	0	5/7/2019 10:25:57 AM	0
2	V08.FB	Varian_ASRTSR_050719r2	2	st120	45	ASR-TSR 1		1	100	1000	11	762	34	220	0	0	5/7/2019 10:26:20 AM	0
2	V08.FB	Varian_ASRTSR_050719r2	2	Tactile	46	ASR-TSR 1		1	100	1000	8	1699	89	513	0	0	5/7/2019 10:26:42 AM	0
2	V08.FB	Varian_ASRTSR_050719r2	2	Tactile	47	ASR-TSR 1		1	100	1000	11	1303	43	375	0	0	5/7/2019 10:27:04 AM	0
2	V08.FB	Varian_ASRTSR_050719r2	2	Tactile	48	ASR-TSR 1		1	100	1000	16	1356	47	293	0	0	5/7/2019 10:27:26 AM	0
2	V08.FB	Varian_ASRTSR_050719r2	2	Tactile	49	ASR-TSR 1		1	100	1000	16	2618	53	769	0	0	5/7/2019 10:27:49 AM	0
2	V08.FB	Varian_ASRTSR_050719r2	2	Tactile	50	ASR-TSR 1		1	100	1000	12	1406	78	479	0	0	5/7/2019 10:28:11 AM	0
2	V08.FB	Varian_ASRTSR_050719r2	2	st120	51	ASR-TSR 1		1	100	1000	3	560	32	201	0	0	5/7/2019 10:28:33 AM	0
2	V08.FB	Varian_ASRTSR_050719r2	2	st120	52	ASR-TSR 1		1	100	1000	10	519	32	166	0	0	5/7/2019 10:28:55 AM	0
2	V08.FB	Varian_ASRTSR_050719r2	2	st120	53	ASR-TSR 1		1	100	1000	9	452	34	140	0	0	5/7/2019 10:29:18 AM	0
2	V08.FB	Varian_ASRTSR_050719r2	2	st120	54	ASR-TSR 1		1	100	1000	8	698	53	184	0	0	5/7/2019 10:29:40 AM	0
2	V08.FB	Varian_ASRTSR_050719r2	2	st120	55	ASR-TSR 1		1	100	1000	17	1053	31	306	0	0	5/7/2019 10:30:02 AM	0
2	V08.FB	Varian_ASRTSR_050719r2	2	Tactile	56	ASR-TSR 1		1	100	1000	13	812	31	261	0	0	5/7/2019 10:30:24 AM	0
2	V08.FB	Varian_ASRTSR_050719r2	2	Tactile	57	ASR-TSR 1		1	100	1000	5	1123	32	372	0	0	5/7/2019 10:30:47 AM	0
2	V08.FB	Varian_ASRTSR_050719r2	2	Tactile	58	ASR-TSR 1		1	100	1000	11	1358	47	326	0	0	5/7/2019 10:31:09 AM	0
2	V08.FB	Varian_ASRTSR_050719r2	2	Tactile	59	ASR-TSR 1		1	100	1000	15	2310	47	626	0	0	5/7/2019 10:31:31 AM	0
2	V08.FB	Varian_ASRTSR_050719r2	2	Tactile	60	ASR-TSR 1		1	100	1000	14	2516	47	806	0	0	5/7/2019 10:31:53 AM	0
2	V08.FB	Varian_ASRTSR_050719r2	2	st120	61	ASR-TSR 1		1	100	1000	8	522	32	148	0	0	5/7/2019 10:32:16 AM	0
2	V08.FB	Varian_ASRTSR_050719r2	2	st120	62	ASR-TSR 1		1	100	1000	8	318	32	76	0	0	5/7/2019 10:32:38 AM	0
2	V08.FB	Varian_ASRTSR_050719r2	2	st120	63	ASR-TSR 1		1	100	1000	3	1039	33	297	0	0	5/7/2019 10:33:00 AM	0
2	V08.FB	Varian_ASRTSR_050719r2	2	st120	64	ASR-TSR 1		1	100	1000	16	838	33	268	0	0	5/7/2019 10:33:22 AM	0
2	V08.FB	Varian_ASRTSR_050719r2	2	st120	65	ASR-TSR 1		1	100	1000	14	917	32	258	0	0	5/7/2019 10:33:45 AM	0
2	V08.FB	Varian_ASRTSR_050719r2	2	Tactile	66	ASR-TSR 1		1	100	1000	13	1474	43	346	0	0	5/7/2019 10:34:07 AM	0
2	V08.FB	Varian_ASRTSR_050719r2	2	Tactile	67	ASR-TSR 1		1	100	1000	17	1396	46	367	0	0	5/7/2019 10:34:29 AM	0
2	V08.FB	Varian_ASRTSR_050719r2	2	Tactile	68	ASR-TSR 1		1	100	1000	9	1388	42	352	0	0	5/7/2019 10:34:51 AM	0
2	V08.FB	Varian_ASRTSR_050719r2	2	Tactile	69	ASR-TSR 1		1	100	1000	10	1667	43	529	0	0	5/7/2019 10:35:14 AM	0
2	V08.FB	Varian_ASRTSR_050719r2	2	Tactile	70	ASR-TSR 1		1	100	1000	6	2733	45	732	0	0	5/7/2019 10:35:36 AM	0
2	V08.FB	Varian_ASRTSR_050719r2	2	st120	71	ASR-TSR 1		1	100	1000	3	706	33	237	0	0	5/7/2019 10:35:58 AM	0
2	V08.FB	Varian_ASRTSR_050719r2	2	st120	72	ASR-TSR 1		1	100	1000	15	931	34	272	0	0	5/7/2019 10:36:20 AM	0
2	V08.FB	Varian_ASRTSR_050719r2	2	st120	73	ASR-TSR 1		1	100	1000	6	1011	44	277	0	0	5/7/2019 10:36:43 AM	0
2	V08.FB	Varian_ASRTSR_050719r2	2	st120	74	ASR-TSR 1		1	100	1000	10	348	32	104	0	0	5/7/2019 10:37:05 AM	0
2	V08.FB	Varian_ASRTSR_050719r2	2	st120	75	ASR-TSR 1		1	100	1000	12	661	33	205	0	0	5/7/2019 10:37:27 AM	0
2	V08.FB	Varian_ASRTSR_050719r2	2	Tactile	76	ASR-TSR 1		1	100	1000	16	1140	41	323	0	0	5/7/2019 10:37:49 AM	0
2	V08.FB	Varian_ASRTSR_050719r2	2	Tactile	77	ASR-TSR 1		1	100	1000	9	1046	44	372	0	0	5/7/2019 10:38:12 AM	0
2	V08.FB	Varian_ASRTSR_050719r2	2	Tactile	78	ASR-TSR 1		1	100	1000	15	1937	47	535	0	0	5/7/2019 10:38:34 AM	0
2	V08.FB	Varian_ASRTSR_050719r2	2	Tactile	79	ASR-TSR 1		1	100	1000	10	641	42	189	0	0	5/7/2019 10:38:56 AM	0
2	V08.FB	Varian_ASRTSR_050719r2	2	Tactile	80	ASR-TSR 1		1	100	1000	13	1124	31	284	0	0	5/7/2019 10:39:19 AM	0
2	V08.FB	Varian_ASRTSR_050719r2	2	st120	81	ASR-TSR 1		1	100	1000	20	1110	32	353	0	0	5/7/2019 10:39:41 AM	0
2	V08.FB	Varian_ASRTSR_050719r2	2	st120	82	ASR-TSR 1		1	100	1000	8	1274	32	367	0	0	5/7/2019 10:40:03 AM	0
2	V08.FB	Varian_ASRTSR_050719r2	2	st120	83	ASR-TSR 1		1	100	1000	6	1006	33	310	0	0	5/7/2019 10:40:25 AM	0
2	V08.FB	Varian_ASRTSR_050719r2	2	st120	84	ASR-TSR 1		1	100	1000	10	1208	32	335	0	0	5/7/2019 10:40:48 AM	0
2	V08.FB	Varian_ASRTSR_050719r2	2	st120	85	ASR-TSR 1		1	100	1000	3	697	32	188	0	0	5/7/2019 10:41:10 AM	0
2	V08.FB	Varian_ASRTSR_050719r2	2	Tactile	86	ASR-TSR 1		1	100	1000	7	2746	48	1006	0	0	5/7/2019 10:41:32 AM	0
2	V08.FB	Varian_ASRTSR_050719r2	2	Tactile	87	ASR-TSR 1		1	100	1000	2	1246	53	288	0	0	5/7/2019 10:41:54 AM	0
2	V08.FB	Varian_ASRTSR_050719r2	2	Tactile	88	ASR-TSR 1		1	100	1000	10	1802	45	443	0	0	5/7/2019 10:42:17 AM	0
2	V08.FB	Varian_ASRTSR_050719r2	2	Tactile	89	ASR-TSR 1		1	100	1000	6	653	43	165	0	0	5/7/2019 10:42:39 AM	0
2	V08.FB	Varian_ASRTSR_050719r2	2	Tactile	90	ASR-TSR 1		1	100	1000	10	842	42	216	0	0	5/7/2019 10:43:01 AM	0
2	V08.FB	Varian_ASRTSR_050719r2	2	st120	91	ASR-TSR 1		1	100	1000	13	1288	34	329	0	0	5/7/2019 10:43:23 AM	0
2	V08.FB	Varian_ASRTSR_050719r2	2	st120	92	ASR-TSR 1		1	100	1000	11	752	32	193	0	0	5/7/2019 10:43:46 AM	0
2	V08.FB	Varian_ASRTSR_050719r2	2	st120	93	ASR-TSR 1		1	100	1000	15	829	32	257	0	0	5/7/2019 10:44:08 AM	0
2	V08.FB	Varian_ASRTSR_050719r2	2	st120	94	ASR-TSR 1		1	100	1000	6	951	32	271	0	0	5/7/2019 10:44:30 AM	0
2	V08.FB	Varian_ASRTSR_050719r2	2	st120	95	ASR-TSR 1		1	100	1000	10	583	34	150	0	0	5/7/2019 10:44:52 AM	0
2	V08.FB	Varian_ASRTSR_050719r2	2	Tactile	96	ASR-TSR 1		1	100	1000	12	1245	46	350	0	0	5/7/2019 10:45:15 AM	0
2	V08.FB	Varian_ASRTSR_050719r2	2	Tactile	97	ASR-TSR 1		1	100	1000	13	1704	49	529	0	0	5/7/2019 10:45:37 AM	0
2	V08.FB	Varian_ASRTSR_050719r2	2	Tactile	98	ASR-TSR 1		1	100	1000	15	771	41	222	0	0	5/7/2019 10:45:59 AM	0
2	V08.FB	Varian_ASRTSR_050719r2	2	Tactile	99	ASR-TSR 1		1	100	1000	10	1177	43	312	0	0	5/7/2019 10:46:21 AM	0
2	V08.FB	Varian_ASRTSR_050719r2	2	Tactile	100	ASR-TSR 1		1	100	1000	14	1219	46	384	0	0	5/7/2019 10:46:44 AM	0
3	V08.FC	Varian_ASRTSR_050719r2	3	st120	1	ASR-TSR 1		1	100	1000	13	639	39	160	0	0	5/7/2019 10:10:01 AM	0
3	V08.FC	Varian_ASRTSR_050719r2	3	st120	2	ASR-TSR 1		1	100	1000	6	1915	44	546	0	0	5/7/2019 10:10:23 AM	0
3	V08.FC	Varian_ASRTSR_050719r2	3	st120	3	ASR-TSR 1		1	100	1000	12	2257	45	625	0	0	5/7/2019 10:10:45 AM	0
3	V08.FC	Varian_ASRTSR_050719r2	3	st120	4	ASR-TSR 1		1	100	1000	8	933	47	215	0	0	5/7/2019 10:11:07 AM	0
3	V08.FC	Varian_ASRTSR_050719r2	3	st120	5	ASR-TSR 1		1	100	1000	10	1000	45	256	0	0	5/7/2019 10:11:30 AM	0
3	V08.FC	Varian_ASRTSR_050719r2	3	Tactile	6	ASR-TSR 1		1	100	1000	9	1262	57	314	0	0	5/7/2019 10:11:52 AM	0
3	V08.FC	Varian_ASRTSR_050719r2	3	Tactile	7	ASR-TSR 1		1	100	1000	17	1459	93	474	0	0	5/7/2019 10:12:14 AM	0
3	V08.FC	Varian_ASRTSR_050719r2	3	Tactile	8	ASR-TSR 1		1	100	1000	11	758	32	245	0	0	5/7/2019 10:12:36 AM	0
3	V08.FC	Varian_ASRTSR_050719r2	3	Tactile	9	ASR-TSR 1		1	100	1000	5	929	44	269	0	0	5/7/2019 10:12:59 AM	0
3	V08.FC	Varian_ASRTSR_050719r2	3	Tactile	10	ASR-TSR 1		1	100	1000	10	1331	33	460	0	0	5/7/2019 10:13:21 AM	0
3	V08.FC	Varian_ASRTSR_050719r2	3	st120	11	ASR-TSR 1		1	100	1000	5	346	41	84	0	0	5/7/2019 10:13:43 AM	0
3	V08.FC	Varian_ASRTSR_050719r2	3	st120	12	ASR-TSR 1		1	100	1000	6	134	70	40	0	0	5/7/2019 10:14:05 AM	0
3	V08.FC	Varian_ASRTSR_050719r2	3	st120	13	ASR-TSR 1		1	100	1000	10	495	41	134	0	0	5/7/2019 10:14:28 AM	0
3	V08.FC	Varian_ASRTSR_050719r2	3	st120	14	ASR-TSR 1		1	100	1000	5	377	41	98	0	0	5/7/2019 10:14:50 AM	0
3	V08.FC	Varian_ASRTSR_050719r2	3	st120	15	ASR-TSR 1		1	100	1000	8	684	39	194	0	0	5/7/2019 10:15:12 AM	0
3	V08.FC	Varian_ASRTSR_050719r2	3	Tactile	16	ASR-TSR 1		1	100	1000	17	1714	55	422	0	0	5/7/2019 10:15:34 AM	0
3	V08.FC	Varian_ASRTSR_050719r2	3	Tactile	17	ASR-TSR 1		1	100	1000	17	1044	57	328	0	0	5/7/2019 10:15:57 AM	0
3	V08.FC	Varian_ASRTSR_050719r2	3	Tactile	18	ASR-TSR 1		1	100	1000	5	1169	57	350	0	0	5/7/2019 10:16:19 AM	0
3	V08.FC	Varian_ASRTSR_050719r2	3	Tactile	19	ASR-TSR 1		1	100	1000	7	1139	52	319	0	0	5/7/2019 10:16:41 AM	0
3	V08.FC	Varian_ASRTSR_050719r2	3	Tactile	20	ASR-TSR 1		1	100	1000	14	1187	34	292	0	0	5/7/2019 10:17:03 AM	0
3	V08.FC	Varian_ASRTSR_050719r2	3	st120	21	ASR-TSR 1		1	100	1000	8	319	38	104	0	0	5/7/2019 10:17:26 AM	0
3	V08.FC	Varian_ASRTSR_050719r2	3	st120	22	ASR-TSR 1		1	100	1000	18	101	45	26	0	0	5/7/2019 10:17:48 AM	0
3	V08.FC	Varian_ASRTSR_050719r2	3	st120	23	ASR-TSR 1		1	100	1000	4	206	42	67	0	0	5/7/2019 10:18:10 AM	0
3	V08.FC	Varian_ASRTSR_050719r2	3	st120	24	ASR-TSR 1		1	100	1000	18	210	44	65	0	0	5/7/2019 10:18:32 AM	0
3	V08.FC	Varian_ASRTSR_050719r2	3	st120	25	ASR-TSR 1		1	100	1000	10	744	39	229	0	0	5/7/2019 10:18:55 AM	0
3	V08.FC	Varian_ASRTSR_050719r2	3	Tactile	26	ASR-TSR 1		1	100	1000	9	811	34	212	0	0	5/7/2019 10:19:17 AM	0
3	V08.FC	Varian_ASRTSR_050719r2	3	Tactile	27	ASR-TSR 1		1	100	1000	12	2203	54	580	0	0	5/7/2019 10:19:39 AM	0
3	V08.FC	Varian_ASRTSR_050719r2	3	Tactile	28	ASR-TSR 1		1	100	1000	12	550	31	165	0	0	5/7/2019 10:20:01 AM	0
3	V08.FC	Varian_ASRTSR_050719r2	3	Tactile	29	ASR-TSR 1		1	100	1000	15	863	50	223	0	0	5/7/2019 10:20:24 AM	0
3	V08.FC	Varian_ASRTSR_050719r2	3	Tactile	30	ASR-TSR 1		1	100	1000	10	751	55	237	0	0	5/7/2019 10:20:46 AM	0
3	V08.FC	Varian_ASRTSR_050719r2	3	st120	31	ASR-TSR 1		1	100	1000	13	382	33	109	0	0	5/7/2019 10:21:08 AM	0
3	V08.FC	Varian_ASRTSR_050719r2	3	st120	32	ASR-TSR 1		1	100	1000	2	787	45	235	0	0	5/7/2019 10:21:30 AM	0
3	V08.FC	Varian_ASRTSR_050719r2	3	st120	33	ASR-TSR 1		1	100	1000	4	1134	33	334	0	0	5/7/2019 10:21:53 AM	0
3	V08.FC	Varian_ASRTSR_050719r2	3	st120	34	ASR-TSR 1		1	100	1000	14	456	45	158	0	0	5/7/2019 10:22:15 AM	0
3	V08.FC	Varian_ASRTSR_050719r2	3	st120	35	ASR-TSR 1		1	100	1000	11	813	36	249	0	0	5/7/2019 10:22:37 AM	0
3	V08.FC	Varian_ASRTSR_050719r2	3	Tactile	36	ASR-TSR 1		1	100	1000	9	1196	47	237	0	0	5/7/2019 10:22:59 AM	0
3	V08.FC	Varian_ASRTSR_050719r2	3	Tactile	37	ASR-TSR 1		1	100	1000	7	1691	47	328	0	0	5/7/2019 10:23:22 AM	0
3	V08.FC	Varian_ASRTSR_050719r2	3	Tactile	38	ASR-TSR 1		1	100	1000	1	1529	47	307	0	0	5/7/2019 10:23:44 AM	0
3	V08.FC	Varian_ASRTSR_050719r2	3	Tactile	39	ASR-TSR 1		1	100	1000	2	1279	46	357	0	0	5/7/2019 10:24:06 AM	0
3	V08.FC	Varian_ASRTSR_050719r2	3	Tactile	40	ASR-TSR 1		1	100	1000	13	1253	44	435	0	0	5/7/2019 10:24:28 AM	0
3	V08.FC	Varian_ASRTSR_050719r2	3	st120	41	ASR-TSR 1		1	100	1000	15	905	36	249	0	0	5/7/2019 10:24:51 AM	0
3	V08.FC	Varian_ASRTSR_050719r2	3	st120	42	ASR-TSR 1		1	100	1000	7	440	35	135	0	0	5/7/2019 10:25:13 AM	0
3	V08.FC	Varian_ASRTSR_050719r2	3	st120	43	ASR-TSR 1		1	100	1000	9	183	38	64	0	0	5/7/2019 10:25:35 AM	0
3	V08.FC	Varian_ASRTSR_050719r2	3	st120	44	ASR-TSR 1		1	100	1000	5	546	36	141	0	0	5/7/2019 10:25:57 AM	0
3	V08.FC	Varian_ASRTSR_050719r2	3	st120	45	ASR-TSR 1		1	100	1000	6	527	44	156	0	0	5/7/2019 10:26:20 AM	0
3	V08.FC	Varian_ASRTSR_050719r2	3	Tactile	46	ASR-TSR 1		1	100	1000	5	1937	46	527	0	0	5/7/2019 10:26:42 AM	0
3	V08.FC	Varian_ASRTSR_050719r2	3	Tactile	47	ASR-TSR 1		1	100	1000	10	965	46	261	0	0	5/7/2019 10:27:04 AM	0
3	V08.FC	Varian_ASRTSR_050719r2	3	Tactile	48	ASR-TSR 1		1	100	1000	9	1042	45	290	0	0	5/7/2019 10:27:27 AM	0
3	V08.FC	Varian_ASRTSR_050719r2	3	Tactile	49	ASR-TSR 1		1	100	1000	13	1302	43	435	0	0	5/7/2019 10:27:49 AM	0
3	V08.FC	Varian_ASRTSR_050719r2	3	Tactile	50	ASR-TSR 1		1	100	1000	14	1217	45	265	0	0	5/7/2019 10:28:11 AM	0
3	V08.FC	Varian_ASRTSR_050719r2	3	st120	51	ASR-TSR 1		1	100	1000	5	411	44	145	0	0	5/7/2019 10:28:33 AM	0
3	V08.FC	Varian_ASRTSR_050719r2	3	st120	52	ASR-TSR 1		1	100	1000	9	377	34	99	0	0	5/7/2019 10:28:56 AM	0
3	V08.FC	Varian_ASRTSR_050719r2	3	st120	53	ASR-TSR 1		1	100	1000	15	205	50	54	0	0	5/7/2019 10:29:18 AM	0
3	V08.FC	Varian_ASRTSR_050719r2	3	st120	54	ASR-TSR 1		1	100	1000	0	491	32	124	0	0	5/7/2019 10:29:40 AM	0
3	V08.FC	Varian_ASRTSR_050719r2	3	st120	55	ASR-TSR 1		1	100	1000	10	280	32	80	0	0	5/7/2019 10:30:02 AM	0
3	V08.FC	Varian_ASRTSR_050719r2	3	Tactile	56	ASR-TSR 1		1	100	1000	16	1160	58	280	0	0	5/7/2019 10:30:25 AM	0
3	V08.FC	Varian_ASRTSR_050719r2	3	Tactile	57	ASR-TSR 1		1	100	1000	13	1376	53	355	0	0	5/7/2019 10:30:47 AM	0
3	V08.FC	Varian_ASRTSR_050719r2	3	Tactile	58	ASR-TSR 1		1	100	1000	13	804	64	215	0	0	5/7/2019 10:31:09 AM	0
3	V08.FC	Varian_ASRTSR_050719r2	3	Tactile	59	ASR-TSR 1		1	100	1000	12	1130	43	305	0	0	5/7/2019 10:31:31 AM	0
3	V08.FC	Varian_ASRTSR_050719r2	3	Tactile	60	ASR-TSR 1		1	100	1000	13	571	56	155	0	0	5/7/2019 10:31:54 AM	0
3	V08.FC	Varian_ASRTSR_050719r2	3	st120	61	ASR-TSR 1		1	100	1000	9	206	34	52	0	0	5/7/2019 10:32:16 AM	0
3	V08.FC	Varian_ASRTSR_050719r2	3	st120	62	ASR-TSR 1		1	100	1000	9	115	42	26	0	0	5/7/2019 10:32:38 AM	0
3	V08.FC	Varian_ASRTSR_050719r2	3	st120	63	ASR-TSR 1		1	100	1000	2	473	35	111	0	0	5/7/2019 10:33:00 AM	0
3	V08.FC	Varian_ASRTSR_050719r2	3	st120	64	ASR-TSR 1		1	100	1000	1	385	57	159	0	0	5/7/2019 10:33:23 AM	0
3	V08.FC	Varian_ASRTSR_050719r2	3	st120	65	ASR-TSR 1		1	100	1000	10	775	31	205	0	0	5/7/2019 10:33:45 AM	0
3	V08.FC	Varian_ASRTSR_050719r2	3	Tactile	66	ASR-TSR 1		1	100	1000	17	1487	51	430	0	0	5/7/2019 10:34:07 AM	0
3	V08.FC	Varian_ASRTSR_050719r2	3	Tactile	67	ASR-TSR 1		1	100	1000	15	850	63	245	0	0	5/7/2019 10:34:29 AM	0
3	V08.FC	Varian_ASRTSR_050719r2	3	Tactile	68	ASR-TSR 1		1	100	1000	5	1120	45	281	0	0	5/7/2019 10:34:52 AM	0
3	V08.FC	Varian_ASRTSR_050719r2	3	Tactile	69	ASR-TSR 1		1	100	1000	6	692	66	260	0	0	5/7/2019 10:35:14 AM	0
3	V08.FC	Varian_ASRTSR_050719r2	3	Tactile	70	ASR-TSR 1		1	100	1000	11	663	45	247	0	0	5/7/2019 10:35:36 AM	0
3	V08.FC	Varian_ASRTSR_050719r2	3	st120	71	ASR-TSR 1		1	100	1000	14	683	33	197	0	0	5/7/2019 10:35:58 AM	0
3	V08.FC	Varian_ASRTSR_050719r2	3	st120	72	ASR-TSR 1		1	100	1000	16	713	33	195	0	0	5/7/2019 10:36:21 AM	0
3	V08.FC	Varian_ASRTSR_050719r2	3	st120	73	ASR-TSR 1		1	100	1000	5	1091	33	289	0	0	5/7/2019 10:36:43 AM	0
3	V08.FC	Varian_ASRTSR_050719r2	3	st120	74	ASR-TSR 1		1	100	1000	12	341	21	127	0	0	5/7/2019 10:37:05 AM	0
3	V08.FC	Varian_ASRTSR_050719r2	3	st120	75	ASR-TSR 1		1	100	1000	13	332	37	88	0	0	5/7/2019 10:37:27 AM	0
3	V08.FC	Varian_ASRTSR_050719r2	3	Tactile	76	ASR-TSR 1		1	100	1000	13	1046	31	380	0	0	5/7/2019 10:37:50 AM	0
3	V08.FC	Varian_ASRTSR_050719r2	3	Tactile	77	ASR-TSR 1		1	100	1000	5	1845	50	509	0	0	5/7/2019 10:38:12 AM	0
3	V08.FC	Varian_ASRTSR_050719r2	3	Tactile	78	ASR-TSR 1		1	100	1000	15	485	33	179	0	0	5/7/2019 10:38:34 AM	0
3	V08.FC	Varian_ASRTSR_050719r2	3	Tactile	79	ASR-TSR 1		1	100	1000	11	790	43	177	0	0	5/7/2019 10:38:56 AM	0
3	V08.FC	Varian_ASRTSR_050719r2	3	Tactile	80	ASR-TSR 1		1	100	1000	13	1017	32	316	0	0	5/7/2019 10:39:19 AM	0
3	V08.FC	Varian_ASRTSR_050719r2	3	st120	81	ASR-TSR 1		1	100	1000	6	223	65	63	0	0	5/7/2019 10:39:41 AM	0
3	V08.FC	Varian_ASRTSR_050719r2	3	st120	82	ASR-TSR 1		1	100	1000	5	903	32	253	0	0	5/7/2019 10:40:03 AM	0
3	V08.FC	Varian_ASRTSR_050719r2	3	st120	83	ASR-TSR 1		1	100	1000	10	703	33	168	0	0	5/7/2019 10:40:25 AM	0
3	V08.FC	Varian_ASRTSR_050719r2	3	st120	84	ASR-TSR 1		1	100	1000	14	912	34	219	0	0	5/7/2019 10:40:48 AM	0
3	V08.FC	Varian_ASRTSR_050719r2	3	st120	85	ASR-TSR 1		1	100	1000	9	724	32	191	0	0	5/7/2019 10:41:10 AM	0
3	V08.FC	Varian_ASRTSR_050719r2	3	Tactile	86	ASR-TSR 1		1	100	1000	13	907	59	308	0	0	5/7/2019 10:41:32 AM	0
3	V08.FC	Varian_ASRTSR_050719r2	3	Tactile	87	ASR-TSR 1		1	100	1000	18	870	69	331	0	0	5/7/2019 10:41:54 AM	0
3	V08.FC	Varian_ASRTSR_050719r2	3	Tactile	88	ASR-TSR 1		1	100	1000	6	899	46	270	0	0	5/7/2019 10:42:17 AM	0
3	V08.FC	Varian_ASRTSR_050719r2	3	Tactile	89	ASR-TSR 1		1	100	1000	9	2873	60	894	0	0	5/7/2019 10:42:39 AM	0
3	V08.FC	Varian_ASRTSR_050719r2	3	Tactile	90	ASR-TSR 1		1	100	1000	5	1015	54	277	0	0	5/7/2019 10:43:01 AM	0
3	V08.FC	Varian_ASRTSR_050719r2	3	st120	91	ASR-TSR 1		1	100	1000	15	359	53	141	0	0	5/7/2019 10:43:23 AM	0
3	V08.FC	Varian_ASRTSR_050719r2	3	st120	92	ASR-TSR 1		1	100	1000	14	515	31	171	0	0	5/7/2019 10:43:46 AM	0
3	V08.FC	Varian_ASRTSR_050719r2	3	st120	93	ASR-TSR 1		1	100	1000	3	325	35	76	0	0	5/7/2019 10:44:08 AM	0
3	V08.FC	Varian_ASRTSR_050719r2	3	st120	94	ASR-TSR 1		1	100	1000	4	314	31	87	0	0	5/7/2019 10:44:30 AM	0
3	V08.FC	Varian_ASRTSR_050719r2	3	st120	95	ASR-TSR 1		1	100	1000	2	94	33	23	0	0	5/7/2019 10:44:52 AM	0
3	V08.FC	Varian_ASRTSR_050719r2	3	Tactile	96	ASR-TSR 1		1	100	1000	14	894	43	285	0	0	5/7/2019 10:45:15 AM	0
3	V08.FC	Varian_ASRTSR_050719r2	3	Tactile	97	ASR-TSR 1		1	100	1000	15	399	31	126	0	0	5/7/2019 10:45:37 AM	0
3	V08.FC	Varian_ASRTSR_050719r2	3	Tactile	98	ASR-TSR 1		1	100	1000	15	641	53	199	0	0	5/7/2019 10:45:59 AM	0
3	V08.FC	Varian_ASRTSR_050719r2	3	Tactile	99	ASR-TSR 1		1	100	1000	14	702	47	186	0	0	5/7/2019 10:46:21 AM	0
3	V08.FC	Varian_ASRTSR_050719r2	3	Tactile	100	ASR-TSR 1		1	100	1000	2	631	32	181	0	0	5/7/2019 10:46:44 AM	0
4	V08.FD	Varian_ASRTSR_050719r2	4	st120	1	ASR-TSR 1		1	100	1000	10	241	91	83	0	0	5/7/2019 10:10:01 AM	0
4	V08.FD	Varian_ASRTSR_050719r2	4	st120	2	ASR-TSR 1		1	100	1000	8	1192	42	363	0	0	5/7/2019 10:10:23 AM	0
4	V08.FD	Varian_ASRTSR_050719r2	4	st120	3	ASR-TSR 1		1	100	1000	10	819	35	232	0	0	5/7/2019 10:10:45 AM	0
4	V08.FD	Varian_ASRTSR_050719r2	4	st120	4	ASR-TSR 1		1	100	1000	10	659	41	153	0	0	5/7/2019 10:11:07 AM	0
4	V08.FD	Varian_ASRTSR_050719r2	4	st120	5	ASR-TSR 1		1	100	1000	16	271	40	93	0	0	5/7/2019 10:11:30 AM	0
4	V08.FD	Varian_ASRTSR_050719r2	4	Tactile	6	ASR-TSR 1		1	100	1000	16	1796	83	520	0	0	5/7/2019 10:11:52 AM	0
4	V08.FD	Varian_ASRTSR_050719r2	4	Tactile	7	ASR-TSR 1		1	100	1000	5	1949	82	629	0	0	5/7/2019 10:12:14 AM	0
4	V08.FD	Varian_ASRTSR_050719r2	4	Tactile	8	ASR-TSR 1		1	100	1000	17	2793	84	770	0	0	5/7/2019 10:12:36 AM	0
4	V08.FD	Varian_ASRTSR_050719r2	4	Tactile	9	ASR-TSR 1		1	100	1000	12	2161	51	763	0	0	5/7/2019 10:12:59 AM	0
4	V08.FD	Varian_ASRTSR_050719r2	4	Tactile	10	ASR-TSR 1		1	100	1000	11	1078	53	282	0	0	5/7/2019 10:13:21 AM	0
4	V08.FD	Varian_ASRTSR_050719r2	4	st120	11	ASR-TSR 1		1	100	1000	32	533	38	164	0	0	5/7/2019 10:13:43 AM	0
4	V08.FD	Varian_ASRTSR_050719r2	4	st120	12	ASR-TSR 1		1	100	1000	5	188	78	60	0	0	5/7/2019 10:14:05 AM	0
4	V08.FD	Varian_ASRTSR_050719r2	4	st120	13	ASR-TSR 1		1	100	1000	4	536	39	144	0	0	5/7/2019 10:14:28 AM	0
4	V08.FD	Varian_ASRTSR_050719r2	4	st120	14	ASR-TSR 1		1	100	1000	10	1128	38	280	0	0	5/7/2019 10:14:50 AM	0
4	V08.FD	Varian_ASRTSR_050719r2	4	st120	15	ASR-TSR 1		1	100	1000	9	536	39	158	0	0	5/7/2019 10:15:12 AM	0
4	V08.FD	Varian_ASRTSR_050719r2	4	Tactile	16	ASR-TSR 1		1	100	1000	15	1060	81	430	0	0	5/7/2019 10:15:34 AM	0
4	V08.FD	Varian_ASRTSR_050719r2	4	Tactile	17	ASR-TSR 1		1	100	1000	12	1594	61	540	0	0	5/7/2019 10:15:57 AM	0
4	V08.FD	Varian_ASRTSR_050719r2	4	Tactile	18	ASR-TSR 1		1	100	1000	9	1689	55	458	0	0	5/7/2019 10:16:19 AM	0
4	V08.FD	Varian_ASRTSR_050719r2	4	Tactile	19	ASR-TSR 1		1	100	1000	16	2011	75	677	0	0	5/7/2019 10:16:41 AM	0
4	V08.FD	Varian_ASRTSR_050719r2	4	Tactile	20	ASR-TSR 1		1	100	1000	12	2438	77	755	0	0	5/7/2019 10:17:04 AM	0
4	V08.FD	Varian_ASRTSR_050719r2	4	st120	21	ASR-TSR 1		1	100	1000	3	958	39	222	0	0	5/7/2019 10:17:26 AM	0
4	V08.FD	Varian_ASRTSR_050719r2	4	st120	22	ASR-TSR 1		1	100	1000	18	1667	39	358	0	0	5/7/2019 10:17:48 AM	0
4	V08.FD	Varian_ASRTSR_050719r2	4	st120	23	ASR-TSR 1		1	100	1000	11	833	39	240	0	0	5/7/2019 10:18:10 AM	0
4	V08.FD	Varian_ASRTSR_050719r2	4	st120	24	ASR-TSR 1		1	100	1000	15	779	38	199	0	0	5/7/2019 10:18:33 AM	0
4	V08.FD	Varian_ASRTSR_050719r2	4	st120	25	ASR-TSR 1		1	100	1000	14	1082	37	303	0	0	5/7/2019 10:18:55 AM	0
4	V08.FD	Varian_ASRTSR_050719r2	4	Tactile	26	ASR-TSR 1		1	100	1000	2	704	66	238	0	0	5/7/2019 10:19:17 AM	0
4	V08.FD	Varian_ASRTSR_050719r2	4	Tactile	27	ASR-TSR 1		1	100	1000	6	3995	89	1174	0	0	5/7/2019 10:19:39 AM	0
4	V08.FD	Varian_ASRTSR_050719r2	4	Tactile	28	ASR-TSR 1		1	100	1000	7	2250	49	688	0	0	5/7/2019 10:20:02 AM	0
4	V08.FD	Varian_ASRTSR_050719r2	4	Tactile	29	ASR-TSR 1		1	100	1000	16	1749	52	479	0	0	5/7/2019 10:20:24 AM	0
4	V08.FD	Varian_ASRTSR_050719r2	4	Tactile	30	ASR-TSR 1		1	100	1000	15	1640	51	413	0	0	5/7/2019 10:20:46 AM	0
4	V08.FD	Varian_ASRTSR_050719r2	4	st120	31	ASR-TSR 1		1	100	1000	9	945	39	202	0	0	5/7/2019 10:21:08 AM	0
4	V08.FD	Varian_ASRTSR_050719r2	4	st120	32	ASR-TSR 1		1	100	1000	9	731	36	184	0	0	5/7/2019 10:21:31 AM	0
4	V08.FD	Varian_ASRTSR_050719r2	4	st120	33	ASR-TSR 1		1	100	1000	13	733	39	196	0	0	5/7/2019 10:21:53 AM	0
4	V08.FD	Varian_ASRTSR_050719r2	4	st120	34	ASR-TSR 1		1	100	1000	17	406	48	155	0	0	5/7/2019 10:22:15 AM	0
4	V08.FD	Varian_ASRTSR_050719r2	4	st120	35	ASR-TSR 1		1	100	1000	19	546	33	157	0	0	5/7/2019 10:22:37 AM	0
4	V08.FD	Varian_ASRTSR_050719r2	4	Tactile	36	ASR-TSR 1		1	100	1000	6	1437	53	371	0	0	5/7/2019 10:23:00 AM	0
4	V08.FD	Varian_ASRTSR_050719r2	4	Tactile	37	ASR-TSR 1		1	100	1000	18	998	47	255	0	0	5/7/2019 10:23:22 AM	0
4	V08.FD	Varian_ASRTSR_050719r2	4	Tactile	38	ASR-TSR 1		1	100	1000	26	2293	49	515	0	0	5/7/2019 10:23:44 AM	0
4	V08.FD	Varian_ASRTSR_050719r2	4	Tactile	39	ASR-TSR 1		1	100	1000	10	1133	49	292	0	0	5/7/2019 10:24:06 AM	0
4	V08.FD	Varian_ASRTSR_050719r2	4	Tactile	40	ASR-TSR 1		1	100	1000	17	2155	50	849	0	0	5/7/2019 10:24:29 AM	0
4	V08.FD	Varian_ASRTSR_050719r2	4	st120	41	ASR-TSR 1		1	100	1000	40	509	42	128	0	0	5/7/2019 10:24:51 AM	0
4	V08.FD	Varian_ASRTSR_050719r2	4	st120	42	ASR-TSR 1		1	100	1000	4	840	37	250	0	0	5/7/2019 10:25:13 AM	0
4	V08.FD	Varian_ASRTSR_050719r2	4	st120	43	ASR-TSR 1		1	100	1000	3	266	35	64	0	0	5/7/2019 10:25:35 AM	0
4	V08.FD	Varian_ASRTSR_050719r2	4	st120	44	ASR-TSR 1		1	100	1000	2	430	35	124	0	0	5/7/2019 10:25:58 AM	0
4	V08.FD	Varian_ASRTSR_050719r2	4	st120	45	ASR-TSR 1		1	100	1000	5	132	78	36	0	0	5/7/2019 10:26:20 AM	0
4	V08.FD	Varian_ASRTSR_050719r2	4	Tactile	46	ASR-TSR 1		1	100	1000	4	788	45	265	0	0	5/7/2019 10:26:42 AM	0
4	V08.FD	Varian_ASRTSR_050719r2	4	Tactile	47	ASR-TSR 1		1	100	1000	1	1754	45	522	0	0	5/7/2019 10:27:04 AM	0
4	V08.FD	Varian_ASRTSR_050719r2	4	Tactile	48	ASR-TSR 1		1	100	1000	13	2609	51	690	0	0	5/7/2019 10:27:27 AM	0
4	V08.FD	Varian_ASRTSR_050719r2	4	Tactile	49	ASR-TSR 1		1	100	1000	14	1526	50	390	0	0	5/7/2019 10:27:49 AM	0
4	V08.FD	Varian_ASRTSR_050719r2	4	Tactile	50	ASR-TSR 1		1	100	1000	11	2255	54	795	0	0	5/7/2019 10:28:11 AM	0
4	V08.FD	Varian_ASRTSR_050719r2	4	st120	51	ASR-TSR 1		1	100	1000	2	1228	41	359	0	0	5/7/2019 10:28:33 AM	0
4	V08.FD	Varian_ASRTSR_050719r2	4	st120	52	ASR-TSR 1		1	100	1000	12	1838	42	525	0	0	5/7/2019 10:28:56 AM	0
4	V08.FD	Varian_ASRTSR_050719r2	4	st120	53	ASR-TSR 1		1	100	1000	13	1366	45	302	0	0	5/7/2019 10:29:18 AM	0
4	V08.FD	Varian_ASRTSR_050719r2	4	st120	54	ASR-TSR 1		1	100	1000	28	940	44	187	0	0	5/7/2019 10:29:40 AM	0
4	V08.FD	Varian_ASRTSR_050719r2	4	st120	55	ASR-TSR 1		1	100	1000	13	1100	44	271	0	0	5/7/2019 10:30:02 AM	0
4	V08.FD	Varian_ASRTSR_050719r2	4	Tactile	56	ASR-TSR 1		1	100	1000	7	1689	47	537	0	0	5/7/2019 10:30:25 AM	0
4	V08.FD	Varian_ASRTSR_050719r2	4	Tactile	57	ASR-TSR 1		1	100	1000	17	2981	45	854	0	0	5/7/2019 10:30:47 AM	0
4	V08.FD	Varian_ASRTSR_050719r2	4	Tactile	58	ASR-TSR 1		1	100	1000	12	1904	51	757	0	0	5/7/2019 10:31:09 AM	0
4	V08.FD	Varian_ASRTSR_050719r2	4	Tactile	59	ASR-TSR 1		1	100	1000	12	1941	54	450	0	0	5/7/2019 10:31:31 AM	0
4	V08.FD	Varian_ASRTSR_050719r2	4	Tactile	60	ASR-TSR 1		1	100	1000	7	2383	51	802	0	0	5/7/2019 10:31:54 AM	0
4	V08.FD	Varian_ASRTSR_050719r2	4	st120	61	ASR-TSR 1		1	100	1000	10	1581	44	430	0	0	5/7/2019 10:32:16 AM	0
4	V08.FD	Varian_ASRTSR_050719r2	4	st120	62	ASR-TSR 1		1	100	1000	13	816	37	191	0	0	5/7/2019 10:32:38 AM	0
4	V08.FD	Varian_ASRTSR_050719r2	4	st120	63	ASR-TSR 1		1	100	1000	22	521	36	123	0	0	5/7/2019 10:33:00 AM	0
4	V08.FD	Varian_ASRTSR_050719r2	4	st120	64	ASR-TSR 1		1	100	1000	13	450	38	114	0	0	5/7/2019 10:33:23 AM	0
4	V08.FD	Varian_ASRTSR_050719r2	4	st120	65	ASR-TSR 1		1	100	1000	7	1408	33	404	0	0	5/7/2019 10:33:45 AM	0
4	V08.FD	Varian_ASRTSR_050719r2	4	Tactile	66	ASR-TSR 1		1	100	1000	4	1285	46	389	0	0	5/7/2019 10:34:07 AM	0
4	V08.FD	Varian_ASRTSR_050719r2	4	Tactile	67	ASR-TSR 1		1	100	1000	13	3184	50	1076	0	0	5/7/2019 10:34:29 AM	0
4	V08.FD	Varian_ASRTSR_050719r2	4	Tactile	68	ASR-TSR 1		1	100	1000	10	1179	46	347	0	0	5/7/2019 10:34:52 AM	0
4	V08.FD	Varian_ASRTSR_050719r2	4	Tactile	69	ASR-TSR 1		1	100	1000	12	1522	98	526	0	0	5/7/2019 10:35:14 AM	0
4	V08.FD	Varian_ASRTSR_050719r2	4	Tactile	70	ASR-TSR 1		1	100	1000	12	1693	54	514	0	0	5/7/2019 10:35:36 AM	0
4	V08.FD	Varian_ASRTSR_050719r2	4	st120	71	ASR-TSR 1		1	100	1000	13	1967	38	573	0	0	5/7/2019 10:35:58 AM	0
4	V08.FD	Varian_ASRTSR_050719r2	4	st120	72	ASR-TSR 1		1	100	1000	13	1091	38	272	0	0	5/7/2019 10:36:21 AM	0
4	V08.FD	Varian_ASRTSR_050719r2	4	st120	73	ASR-TSR 1		1	100	1000	13	1468	37	423	0	0	5/7/2019 10:36:43 AM	0
4	V08.FD	Varian_ASRTSR_050719r2	4	st120	74	ASR-TSR 1		1	100	1000	12	775	35	199	0	0	5/7/2019 10:37:05 AM	0
4	V08.FD	Varian_ASRTSR_050719r2	4	st120	75	ASR-TSR 1		1	100	1000	16	1966	37	555	0	0	5/7/2019 10:37:27 AM	0
4	V08.FD	Varian_ASRTSR_050719r2	4	Tactile	76	ASR-TSR 1		1	100	1000	2	1312	49	391	0	0	5/7/2019 10:37:50 AM	0
4	V08.FD	Varian_ASRTSR_050719r2	4	Tactile	77	ASR-TSR 1		1	100	1000	12	2135	51	524	0	0	5/7/2019 10:38:12 AM	0
4	V08.FD	Varian_ASRTSR_050719r2	4	Tactile	78	ASR-TSR 1		1	100	1000	19	1006	47	334	0	0	5/7/2019 10:38:34 AM	0
4	V08.FD	Varian_ASRTSR_050719r2	4	Tactile	79	ASR-TSR 1		1	100	1000	14	1061	49	288	0	0	5/7/2019 10:38:57 AM	0
4	V08.FD	Varian_ASRTSR_050719r2	4	Tactile	80	ASR-TSR 1		1	100	1000	16	905	53	267	0	0	5/7/2019 10:39:19 AM	0
4	V08.FD	Varian_ASRTSR_050719r2	4	st120	81	ASR-TSR 1		1	100	1000	14	2188	37	618	0	0	5/7/2019 10:39:41 AM	0
4	V08.FD	Varian_ASRTSR_050719r2	4	st120	82	ASR-TSR 1		1	100	1000	19	1034	32	324	0	0	5/7/2019 10:40:03 AM	0
4	V08.FD	Varian_ASRTSR_050719r2	4	st120	83	ASR-TSR 1		1	100	1000	9	1328	35	360	0	0	5/7/2019 10:40:26 AM	0
4	V08.FD	Varian_ASRTSR_050719r2	4	st120	84	ASR-TSR 1		1	100	1000	16	623	32	228	0	0	5/7/2019 10:40:48 AM	0
4	V08.FD	Varian_ASRTSR_050719r2	4	st120	85	ASR-TSR 1		1	100	1000	10	744	33	238	0	0	5/7/2019 10:41:10 AM	0
4	V08.FD	Varian_ASRTSR_050719r2	4	Tactile	86	ASR-TSR 1		1	100	1000	8	1443	48	421	0	0	5/7/2019 10:41:32 AM	0
4	V08.FD	Varian_ASRTSR_050719r2	4	Tactile	87	ASR-TSR 1		1	100	1000	16	675	46	219	0	0	5/7/2019 10:41:55 AM	0
4	V08.FD	Varian_ASRTSR_050719r2	4	Tactile	88	ASR-TSR 1		1	100	1000	11	1083	47	285	0	0	5/7/2019 10:42:17 AM	0
4	V08.FD	Varian_ASRTSR_050719r2	4	Tactile	89	ASR-TSR 1		1	100	1000	7	1129	75	311	0	0	5/7/2019 10:42:39 AM	0
4	V08.FD	Varian_ASRTSR_050719r2	4	Tactile	90	ASR-TSR 1		1	100	1000	10	1627	45	491	0	0	5/7/2019 10:43:01 AM	0
4	V08.FD	Varian_ASRTSR_050719r2	4	st120	91	ASR-TSR 1		1	100	1000	0	978	33	277	0	0	5/7/2019 10:43:24 AM	0
4	V08.FD	Varian_ASRTSR_050719r2	4	st120	92	ASR-TSR 1		1	100	1000	10	171	20	47	0	0	5/7/2019 10:43:46 AM	0
4	V08.FD	Varian_ASRTSR_050719r2	4	st120	93	ASR-TSR 1		1	100	1000	2	480	34	137	0	0	5/7/2019 10:44:08 AM	0
4	V08.FD	Varian_ASRTSR_050719r2	4	st120	94	ASR-TSR 1		1	100	1000	8	1043	32	352	0	0	5/7/2019 10:44:30 AM	0
4	V08.FD	Varian_ASRTSR_050719r2	4	st120	95	ASR-TSR 1		1	100	1000	18	707	33	204	0	0	5/7/2019 10:44:53 AM	0
4	V08.FD	Varian_ASRTSR_050719r2	4	Tactile	96	ASR-TSR 1		1	100	1000	13	1266	49	291	0	0	5/7/2019 10:45:15 AM	0
4	V08.FD	Varian_ASRTSR_050719r2	4	Tactile	97	ASR-TSR 1		1	100	1000	7	1597	50	401	0	0	5/7/2019 10:45:37 AM	0
4	V08.FD	Varian_ASRTSR_050719r2	4	Tactile	98	ASR-TSR 1		1	100	1000	16	3491	47	877	0	0	5/7/2019 10:45:59 AM	0
4	V08.FD	Varian_ASRTSR_050719r2	4	Tactile	99	ASR-TSR 1		1	100	1000	10	1582	40	397	0	0	5/7/2019 10:46:22 AM	0
4	V08.FD	Varian_ASRTSR_050719r2	4	Tactile	100	ASR-TSR 1		1	100	1000	5	2686	43	692	0	0	5/7/2019 10:46:44 AM	0
5	V08.FE	Varian_ASRTSR_050719r2	5	st120	1	ASR-TSR 1		1	100	1000	8	283	32	69	0	0	5/7/2019 10:10:01 AM	0
5	V08.FE	Varian_ASRTSR_050719r2	5	st120	2	ASR-TSR 1		1	100	1000	14	1031	33	217	0	0	5/7/2019 10:10:23 AM	0
5	V08.FE	Varian_ASRTSR_050719r2	5	st120	3	ASR-TSR 1		1	100	1000	4	296	34	83	0	0	5/7/2019 10:10:45 AM	0
5	V08.FE	Varian_ASRTSR_050719r2	5	st120	4	ASR-TSR 1		1	100	1000	13	877	32	266	0	0	5/7/2019 10:11:08 AM	0
5	V08.FE	Varian_ASRTSR_050719r2	5	st120	5	ASR-TSR 1		1	100	1000	13	583	32	154	0	0	5/7/2019 10:11:30 AM	0
5	V08.FE	Varian_ASRTSR_050719r2	5	Tactile	6	ASR-TSR 1		1	100	1000	17	3130	45	889	0	0	5/7/2019 10:11:52 AM	0
5	V08.FE	Varian_ASRTSR_050719r2	5	Tactile	7	ASR-TSR 1		1	100	1000	3	1857	42	506	0	0	5/7/2019 10:12:14 AM	0
5	V08.FE	Varian_ASRTSR_050719r2	5	Tactile	8	ASR-TSR 1		1	100	1000	13	3427	85	912	0	0	5/7/2019 10:12:37 AM	0
5	V08.FE	Varian_ASRTSR_050719r2	5	Tactile	9	ASR-TSR 1		1	100	1000	14	1445	43	421	0	0	5/7/2019 10:12:59 AM	0
5	V08.FE	Varian_ASRTSR_050719r2	5	Tactile	10	ASR-TSR 1		1	100	1000	4	1914	41	558	0	0	5/7/2019 10:13:21 AM	0
5	V08.FE	Varian_ASRTSR_050719r2	5	st120	11	ASR-TSR 1		1	100	1000	15	333	41	90	0	0	5/7/2019 10:13:43 AM	0
5	V08.FE	Varian_ASRTSR_050719r2	5	st120	12	ASR-TSR 1		1	100	1000	10	181	39	51	0	0	5/7/2019 10:14:06 AM	0
5	V08.FE	Varian_ASRTSR_050719r2	5	st120	13	ASR-TSR 1		1	100	1000	14	81	44	24	0	0	5/7/2019 10:14:28 AM	0
5	V08.FE	Varian_ASRTSR_050719r2	5	st120	14	ASR-TSR 1		1	100	1000	14	64	60	14	0	0	5/7/2019 10:14:50 AM	0
5	V08.FE	Varian_ASRTSR_050719r2	5	st120	15	ASR-TSR 1		1	100	1000	15	226	36	64	0	0	5/7/2019 10:15:12 AM	0
5	V08.FE	Varian_ASRTSR_050719r2	5	Tactile	16	ASR-TSR 1		1	100	1000	16	1658	47	372	0	0	5/7/2019 10:15:35 AM	0
5	V08.FE	Varian_ASRTSR_050719r2	5	Tactile	17	ASR-TSR 1		1	100	1000	15	1121	42	285	0	0	5/7/2019 10:15:57 AM	0
5	V08.FE	Varian_ASRTSR_050719r2	5	Tactile	18	ASR-TSR 1		1	100	1000	13	1313	44	272	0	0	5/7/2019 10:16:19 AM	0
5	V08.FE	Varian_ASRTSR_050719r2	5	Tactile	19	ASR-TSR 1		1	100	1000	13	1885	46	539	0	0	5/7/2019 10:16:41 AM	0
5	V08.FE	Varian_ASRTSR_050719r2	5	Tactile	20	ASR-TSR 1		1	100	1000	14	1740	46	477	0	0	5/7/2019 10:17:04 AM	0
5	V08.FE	Varian_ASRTSR_050719r2	5	st120	21	ASR-TSR 1		1	100	1000	14	342	44	106	0	0	5/7/2019 10:17:26 AM	0
5	V08.FE	Varian_ASRTSR_050719r2	5	st120	22	ASR-TSR 1		1	100	1000	15	435	43	109	0	0	5/7/2019 10:17:48 AM	0
5	V08.FE	Varian_ASRTSR_050719r2	5	st120	23	ASR-TSR 1		1	100	1000	13	688	33	181	0	0	5/7/2019 10:18:10 AM	0
5	V08.FE	Varian_ASRTSR_050719r2	5	st120	24	ASR-TSR 1		1	100	1000	5	130	36	35	0	0	5/7/2019 10:18:33 AM	0
5	V08.FE	Varian_ASRTSR_050719r2	5	st120	25	ASR-TSR 1		1	100	1000	1	232	46	68	0	0	5/7/2019 10:18:55 AM	0
5	V08.FE	Varian_ASRTSR_050719r2	5	Tactile	26	ASR-TSR 1		1	100	1000	12	1312	43	402	0	0	5/7/2019 10:19:17 AM	0
5	V08.FE	Varian_ASRTSR_050719r2	5	Tactile	27	ASR-TSR 1		1	100	1000	16	1467	44	395	0	0	5/7/2019 10:19:39 AM	0
5	V08.FE	Varian_ASRTSR_050719r2	5	Tactile	28	ASR-TSR 1		1	100	1000	9	1486	45	415	0	0	5/7/2019 10:20:02 AM	0
5	V08.FE	Varian_ASRTSR_050719r2	5	Tactile	29	ASR-TSR 1		1	100	1000	20	1999	44	622	0	0	5/7/2019 10:20:24 AM	0
5	V08.FE	Varian_ASRTSR_050719r2	5	Tactile	30	ASR-TSR 1		1	100	1000	13	1917	41	591	0	0	5/7/2019 10:20:46 AM	0
5	V08.FE	Varian_ASRTSR_050719r2	5	st120	31	ASR-TSR 1		1	100	1000	9	435	35	96	0	0	5/7/2019 10:21:08 AM	0
5	V08.FE	Varian_ASRTSR_050719r2	5	st120	32	ASR-TSR 1		1	100	1000	5	146	46	33	0	0	5/7/2019 10:21:31 AM	0
5	V08.FE	Varian_ASRTSR_050719r2	5	st120	33	ASR-TSR 1		1	100	1000	10	435	35	97	0	0	5/7/2019 10:21:53 AM	0
5	V08.FE	Varian_ASRTSR_050719r2	5	st120	34	ASR-TSR 1		1	100	1000	6	524	35	123	0	0	5/7/2019 10:22:15 AM	0
5	V08.FE	Varian_ASRTSR_050719r2	5	st120	35	ASR-TSR 1		1	100	1000	14	89	40	24	0	0	5/7/2019 10:22:37 AM	0
5	V08.FE	Varian_ASRTSR_050719r2	5	Tactile	36	ASR-TSR 1		1	100	1000	16	2162	47	535	0	0	5/7/2019 10:23:00 AM	0
5	V08.FE	Varian_ASRTSR_050719r2	5	Tactile	37	ASR-TSR 1		1	100	1000	9	1222	44	279	0	0	5/7/2019 10:23:22 AM	0
5	V08.FE	Varian_ASRTSR_050719r2	5	Tactile	38	ASR-TSR 1		1	100	1000	4	2148	45	549	0	0	5/7/2019 10:23:44 AM	0
5	V08.FE	Varian_ASRTSR_050719r2	5	Tactile	39	ASR-TSR 1		1	100	1000	5	2555	45	816	0	0	5/7/2019 10:24:06 AM	0
5	V08.FE	Varian_ASRTSR_050719r2	5	Tactile	40	ASR-TSR 1		1	100	1000	8	1722	45	452	0	0	5/7/2019 10:24:29 AM	0
5	V08.FE	Varian_ASRTSR_050719r2	5	st120	41	ASR-TSR 1		1	100	1000	10	524	33	163	0	0	5/7/2019 10:24:51 AM	0
5	V08.FE	Varian_ASRTSR_050719r2	5	st120	42	ASR-TSR 1		1	100	1000	10	229	32	78	0	0	5/7/2019 10:25:13 AM	0
5	V08.FE	Varian_ASRTSR_050719r2	5	st120	43	ASR-TSR 1		1	100	1000	13	584	34	163	0	0	5/7/2019 10:25:35 AM	0
5	V08.FE	Varian_ASRTSR_050719r2	5	st120	44	ASR-TSR 1		1	100	1000	16	731	34	192	0	0	5/7/2019 10:25:58 AM	0
5	V08.FE	Varian_ASRTSR_050719r2	5	st120	45	ASR-TSR 1		1	100	1000	14	554	35	172	0	0	5/7/2019 10:26:20 AM	0
5	V08.FE	Varian_ASRTSR_050719r2	5	Tactile	46	ASR-TSR 1		1	100	1000	13	648	40	176	0	0	5/7/2019 10:26:42 AM	0
5	V08.FE	Varian_ASRTSR_050719r2	5	Tactile	47	ASR-TSR 1		1	100	1000	14	1419	45	391	0	0	5/7/2019 10:27:05 AM	0
5	V08.FE	Varian_ASRTSR_050719r2	5	Tactile	48	ASR-TSR 1		1	100	1000	6	2119	42	609	0	0	5/7/2019 10:27:27 AM	0
5	V08.FE	Varian_ASRTSR_050719r2	5	Tactile	49	ASR-TSR 1		1	100	1000	11	972	44	354	0	0	5/7/2019 10:27:49 AM	0
5	V08.FE	Varian_ASRTSR_050719r2	5	Tactile	50	ASR-TSR 1		1	100	1000	16	1486	43	349	0	0	5/7/2019 10:28:11 AM	0
5	V08.FE	Varian_ASRTSR_050719r2	5	st120	51	ASR-TSR 1		1	100	1000	15	648	31	179	0	0	5/7/2019 10:28:34 AM	0
5	V08.FE	Varian_ASRTSR_050719r2	5	st120	52	ASR-TSR 1		1	100	1000	14	861	32	276	0	0	5/7/2019 10:28:56 AM	0
5	V08.FE	Varian_ASRTSR_050719r2	5	st120	53	ASR-TSR 1		1	100	1000	6	495	34	119	0	0	5/7/2019 10:29:18 AM	0
5	V08.FE	Varian_ASRTSR_050719r2	5	st120	54	ASR-TSR 1		1	100	1000	5	111	57	26	0	0	5/7/2019 10:29:40 AM	0
5	V08.FE	Varian_ASRTSR_050719r2	5	st120	55	ASR-TSR 1		1	100	1000	5	369	34	92	0	0	5/7/2019 10:30:03 AM	0
5	V08.FE	Varian_ASRTSR_050719r2	5	Tactile	56	ASR-TSR 1		1	100	1000	7	1543	43	433	0	0	5/7/2019 10:30:25 AM	0
5	V08.FE	Varian_ASRTSR_050719r2	5	Tactile	57	ASR-TSR 1		1	100	1000	5	2200	44	601	0	0	5/7/2019 10:30:47 AM	0
5	V08.FE	Varian_ASRTSR_050719r2	5	Tactile	58	ASR-TSR 1		1	100	1000	18	1817	41	597	0	0	5/7/2019 10:31:09 AM	0
5	V08.FE	Varian_ASRTSR_050719r2	5	Tactile	59	ASR-TSR 1		1	100	1000	18	3069	42	824	0	0	5/7/2019 10:31:32 AM	0
5	V08.FE	Varian_ASRTSR_050719r2	5	Tactile	60	ASR-TSR 1		1	100	1000	6	1852	42	454	0	0	5/7/2019 10:31:54 AM	0
5	V08.FE	Varian_ASRTSR_050719r2	5	st120	61	ASR-TSR 1		1	100	1000	12	93	31	19	0	0	5/7/2019 10:32:16 AM	0
5	V08.FE	Varian_ASRTSR_050719r2	5	st120	62	ASR-TSR 1		1	100	1000	12	193	34	39	0	0	5/7/2019 10:32:38 AM	0
5	V08.FE	Varian_ASRTSR_050719r2	5	st120	63	ASR-TSR 1		1	100	1000	9	175	53	52	0	0	5/7/2019 10:33:01 AM	0
5	V08.FE	Varian_ASRTSR_050719r2	5	st120	64	ASR-TSR 1		1	100	1000	9	286	33	86	0	0	5/7/2019 10:33:23 AM	0
5	V08.FE	Varian_ASRTSR_050719r2	5	st120	65	ASR-TSR 1		1	100	1000	16	447	31	140	0	0	5/7/2019 10:33:45 AM	0
5	V08.FE	Varian_ASRTSR_050719r2	5	Tactile	66	ASR-TSR 1		1	100	1000	2	3384	44	895	0	0	5/7/2019 10:34:07 AM	0
5	V08.FE	Varian_ASRTSR_050719r2	5	Tactile	67	ASR-TSR 1		1	100	1000	13	2510	43	692	0	0	5/7/2019 10:34:30 AM	0
5	V08.FE	Varian_ASRTSR_050719r2	5	Tactile	68	ASR-TSR 1		1	100	1000	8	3171	44	880	0	0	5/7/2019 10:34:52 AM	0
5	V08.FE	Varian_ASRTSR_050719r2	5	Tactile	69	ASR-TSR 1		1	100	1000	15	2350	41	635	0	0	5/7/2019 10:35:14 AM	0
5	V08.FE	Varian_ASRTSR_050719r2	5	Tactile	70	ASR-TSR 1		1	100	1000	10	2064	42	595	0	0	5/7/2019 10:35:36 AM	0
5	V08.FE	Varian_ASRTSR_050719r2	5	st120	71	ASR-TSR 1		1	100	1000	12	343	33	107	0	0	5/7/2019 10:35:59 AM	0
5	V08.FE	Varian_ASRTSR_050719r2	5	st120	72	ASR-TSR 1		1	100	1000	12	799	32	197	0	0	5/7/2019 10:36:21 AM	0
5	V08.FE	Varian_ASRTSR_050719r2	5	st120	73	ASR-TSR 1		1	100	1000	16	181	34	47	0	0	5/7/2019 10:36:43 AM	0
5	V08.FE	Varian_ASRTSR_050719r2	5	st120	74	ASR-TSR 1		1	100	1000	9	116	32	25	0	0	5/7/2019 10:37:05 AM	0
5	V08.FE	Varian_ASRTSR_050719r2	5	st120	75	ASR-TSR 1		1	100	1000	4	557	32	132	0	0	5/7/2019 10:37:28 AM	0
5	V08.FE	Varian_ASRTSR_050719r2	5	Tactile	76	ASR-TSR 1		1	100	1000	3	704	42	186	0	0	5/7/2019 10:37:50 AM	0
5	V08.FE	Varian_ASRTSR_050719r2	5	Tactile	77	ASR-TSR 1		1	100	1000	5	1239	37	284	0	0	5/7/2019 10:38:12 AM	0
5	V08.FE	Varian_ASRTSR_050719r2	5	Tactile	78	ASR-TSR 1		1	100	1000	15	3007	44	807	0	0	5/7/2019 10:38:34 AM	0
5	V08.FE	Varian_ASRTSR_050719r2	5	Tactile	79	ASR-TSR 1		1	100	1000	9	1169	40	281	0	0	5/7/2019 10:38:57 AM	0
5	V08.FE	Varian_ASRTSR_050719r2	5	Tactile	80	ASR-TSR 1		1	100	1000	17	967	43	211	0	0	5/7/2019 10:39:19 AM	0
5	V08.FE	Varian_ASRTSR_050719r2	5	st120	81	ASR-TSR 1		1	100	1000	18	896	32	257	0	0	5/7/2019 10:39:41 AM	0
5	V08.FE	Varian_ASRTSR_050719r2	5	st120	82	ASR-TSR 1		1	100	1000	16	872	33	232	0	0	5/7/2019 10:40:03 AM	0
5	V08.FE	Varian_ASRTSR_050719r2	5	st120	83	ASR-TSR 1		1	100	1000	14	598	32	169	0	0	5/7/2019 10:40:26 AM	0
5	V08.FE	Varian_ASRTSR_050719r2	5	st120	84	ASR-TSR 1		1	100	1000	2	1015	31	321	0	0	5/7/2019 10:40:48 AM	0
5	V08.FE	Varian_ASRTSR_050719r2	5	st120	85	ASR-TSR 1		1	100	1000	22	837	32	241	0	0	5/7/2019 10:41:10 AM	0
5	V08.FE	Varian_ASRTSR_050719r2	5	Tactile	86	ASR-TSR 1		1	100	1000	10	1681	42	465	0	0	5/7/2019 10:41:32 AM	0
5	V08.FE	Varian_ASRTSR_050719r2	5	Tactile	87	ASR-TSR 1		1	100	1000	12	1853	42	444	0	0	5/7/2019 10:41:55 AM	0
5	V08.FE	Varian_ASRTSR_050719r2	5	Tactile	88	ASR-TSR 1		1	100	1000	8	2488	42	734	0	0	5/7/2019 10:42:17 AM	0
5	V08.FE	Varian_ASRTSR_050719r2	5	Tactile	89	ASR-TSR 1		1	100	1000	14	2021	42	502	0	0	5/7/2019 10:42:39 AM	0
5	V08.FE	Varian_ASRTSR_050719r2	5	Tactile	90	ASR-TSR 1		1	100	1000	8	1922	42	551	0	0	5/7/2019 10:43:01 AM	0
5	V08.FE	Varian_ASRTSR_050719r2	5	st120	91	ASR-TSR 1		1	100	1000	14	760	33	206	0	0	5/7/2019 10:43:24 AM	0
5	V08.FE	Varian_ASRTSR_050719r2	5	st120	92	ASR-TSR 1		1	100	1000	9	584	33	155	0	0	5/7/2019 10:43:46 AM	0
5	V08.FE	Varian_ASRTSR_050719r2	5	st120	93	ASR-TSR 1		1	100	1000	15	666	32	186	0	0	5/7/2019 10:44:08 AM	0
5	V08.FE	Varian_ASRTSR_050719r2	5	st120	94	ASR-TSR 1		1	100	1000	5	667	31	208	0	0	5/7/2019 10:44:30 AM	0
5	V08.FE	Varian_ASRTSR_050719r2	5	st120	95	ASR-TSR 1		1	100	1000	2	343	32	97	0	0	5/7/2019 10:44:53 AM	0
5	V08.FE	Varian_ASRTSR_050719r2	5	Tactile	96	ASR-TSR 1		1	100	1000	11	2922	44	824	0	0	5/7/2019 10:45:15 AM	0
5	V08.FE	Varian_ASRTSR_050719r2	5	Tactile	97	ASR-TSR 1		1	100	1000	13	3204	44	935	0	0	5/7/2019 10:45:37 AM	0
5	V08.FE	Varian_ASRTSR_050719r2	5	Tactile	98	ASR-TSR 1		1	100	1000	10	1682	41	451	0	0	5/7/2019 10:45:59 AM	0
5	V08.FE	Varian_ASRTSR_050719r2	5	Tactile	99	ASR-TSR 1		1	100	1000	14	1328	42	391	0	0	5/7/2019 10:46:22 AM	0
5	V08.FE	Varian_ASRTSR_050719r2	5	Tactile	100	ASR-TSR 1		1	100	1000	3	2092	43	599	0	0	5/7/2019 10:46:44 AM	0
1	V08.MA	Varian_ASRTSR_050719r1	1	st120	1	ASR-TSR 1		1	100	1000	0	584	52	186	0	0	5/7/2019 9:03:42 AM	0
1	V08.MA	Varian_ASRTSR_050719r1	1	st120	2	ASR-TSR 1		1	100	1000	4	875	33	321	0	0	5/7/2019 9:04:04 AM	0
1	V08.MA	Varian_ASRTSR_050719r1	1	st120	3	ASR-TSR 1		1	100	1000	3	785	37	310	0	0	5/7/2019 9:04:27 AM	0
1	V08.MA	Varian_ASRTSR_050719r1	1	st120	4	ASR-TSR 1		1	100	1000	0	279	41	84	0	0	5/7/2019 9:04:49 AM	0
1	V08.MA	Varian_ASRTSR_050719r1	1	st120	5	ASR-TSR 1		1	100	1000	5	1148	44	288	0	0	5/7/2019 9:05:11 AM	0
1	V08.MA	Varian_ASRTSR_050719r1	1	Tactile	6	ASR-TSR 1		1	100	1000	7	1830	52	527	0	0	5/7/2019 9:05:33 AM	0
1	V08.MA	Varian_ASRTSR_050719r1	1	Tactile	7	ASR-TSR 1		1	100	1000	8	1263	53	457	0	0	5/7/2019 9:05:56 AM	0
1	V08.MA	Varian_ASRTSR_050719r1	1	Tactile	8	ASR-TSR 1		1	100	1000	8	2237	72	766	0	0	5/7/2019 9:06:18 AM	0
1	V08.MA	Varian_ASRTSR_050719r1	1	Tactile	9	ASR-TSR 1		1	100	1000	9	1277	43	280	0	0	5/7/2019 9:06:40 AM	0
1	V08.MA	Varian_ASRTSR_050719r1	1	Tactile	10	ASR-TSR 1		1	100	1000	2	1319	45	303	0	0	5/7/2019 9:07:03 AM	0
1	V08.MA	Varian_ASRTSR_050719r1	1	st120	11	ASR-TSR 1		1	100	1000	13	835	42	203	0	0	5/7/2019 9:07:25 AM	0
1	V08.MA	Varian_ASRTSR_050719r1	1	st120	12	ASR-TSR 1		1	100	1000	11	283	39	72	0	0	5/7/2019 9:07:47 AM	0
1	V08.MA	Varian_ASRTSR_050719r1	1	st120	13	ASR-TSR 1		1	100	1000	9	688	40	174	0	0	5/7/2019 9:08:09 AM	0
1	V08.MA	Varian_ASRTSR_050719r1	1	st120	14	ASR-TSR 1		1	100	1000	2	1539	46	389	0	0	5/7/2019 9:08:32 AM	0
1	V08.MA	Varian_ASRTSR_050719r1	1	st120	15	ASR-TSR 1		1	100	1000	7	1704	42	442	0	0	5/7/2019 9:08:54 AM	0
1	V08.MA	Varian_ASRTSR_050719r1	1	Tactile	16	ASR-TSR 1		1	100	1000	7	2057	51	758	0	0	5/7/2019 9:09:16 AM	0
1	V08.MA	Varian_ASRTSR_050719r1	1	Tactile	17	ASR-TSR 1		1	100	1000	2	2647	48	822	0	0	5/7/2019 9:09:38 AM	0
1	V08.MA	Varian_ASRTSR_050719r1	1	Tactile	18	ASR-TSR 1		1	100	1000	11	1800	92	472	0	0	5/7/2019 9:10:01 AM	0
1	V08.MA	Varian_ASRTSR_050719r1	1	Tactile	19	ASR-TSR 1		1	100	1000	2	1359	50	470	0	0	5/7/2019 9:10:23 AM	0
1	V08.MA	Varian_ASRTSR_050719r1	1	Tactile	20	ASR-TSR 1		1	100	1000	6	2066	50	553	0	0	5/7/2019 9:10:45 AM	0
1	V08.MA	Varian_ASRTSR_050719r1	1	st120	21	ASR-TSR 1		1	100	1000	9	939	40	244	0	0	5/7/2019 9:11:07 AM	0
1	V08.MA	Varian_ASRTSR_050719r1	1	st120	22	ASR-TSR 1		1	100	1000	8	2475	43	726	0	0	5/7/2019 9:11:30 AM	0
1	V08.MA	Varian_ASRTSR_050719r1	1	st120	23	ASR-TSR 1		1	100	1000	10	1125	37	324	0	0	5/7/2019 9:11:52 AM	0
1	V08.MA	Varian_ASRTSR_050719r1	1	st120	24	ASR-TSR 1		1	100	1000	9	482	38	112	0	0	5/7/2019 9:12:14 AM	0
1	V08.MA	Varian_ASRTSR_050719r1	1	st120	25	ASR-TSR 1		1	100	1000	9	1854	44	496	0	0	5/7/2019 9:12:37 AM	0
1	V08.MA	Varian_ASRTSR_050719r1	1	Tactile	26	ASR-TSR 1		1	100	1000	26	1516	44	431	0	0	5/7/2019 9:12:59 AM	0
1	V08.MA	Varian_ASRTSR_050719r1	1	Tactile	27	ASR-TSR 1		1	100	1000	3	1042	55	332	0	0	5/7/2019 9:13:21 AM	0
1	V08.MA	Varian_ASRTSR_050719r1	1	Tactile	28	ASR-TSR 1		1	100	1000	37	2168	45	585	0	0	5/7/2019 9:13:44 AM	0
1	V08.MA	Varian_ASRTSR_050719r1	1	Tactile	29	ASR-TSR 1		1	100	1000	8	1083	66	387	0	0	5/7/2019 9:14:06 AM	0
1	V08.MA	Varian_ASRTSR_050719r1	1	Tactile	30	ASR-TSR 1		1	100	1000	12	1457	65	396	0	0	5/7/2019 9:14:28 AM	0
1	V08.MA	Varian_ASRTSR_050719r1	1	st120	31	ASR-TSR 1		1	100	1000	5	378	37	81	0	0	5/7/2019 9:14:50 AM	0
1	V08.MA	Varian_ASRTSR_050719r1	1	st120	32	ASR-TSR 1		1	100	1000	9	491	37	127	0	0	5/7/2019 9:15:13 AM	0
1	V08.MA	Varian_ASRTSR_050719r1	1	st120	33	ASR-TSR 1		1	100	1000	11	439	35	113	0	0	5/7/2019 9:15:35 AM	0
1	V08.MA	Varian_ASRTSR_050719r1	1	st120	34	ASR-TSR 1		1	100	1000	20	161	53	52	0	0	5/7/2019 9:15:57 AM	0
1	V08.MA	Varian_ASRTSR_050719r1	1	st120	35	ASR-TSR 1		1	100	1000	6	675	38	161	0	0	5/7/2019 9:16:19 AM	0
1	V08.MA	Varian_ASRTSR_050719r1	1	Tactile	36	ASR-TSR 1		1	100	1000	1	794	42	280	0	0	5/7/2019 9:16:42 AM	0
1	V08.MA	Varian_ASRTSR_050719r1	1	Tactile	37	ASR-TSR 1		1	100	1000	10	997	41	286	0	0	5/7/2019 9:17:04 AM	0
1	V08.MA	Varian_ASRTSR_050719r1	1	Tactile	38	ASR-TSR 1		1	100	1000	14	2167	51	614	0	0	5/7/2019 9:17:26 AM	0
1	V08.MA	Varian_ASRTSR_050719r1	1	Tactile	39	ASR-TSR 1		1	100	1000	10	1168	45	375	0	0	5/7/2019 9:17:49 AM	0
1	V08.MA	Varian_ASRTSR_050719r1	1	Tactile	40	ASR-TSR 1		1	100	1000	5	2322	44	553	0	0	5/7/2019 9:18:11 AM	0
1	V08.MA	Varian_ASRTSR_050719r1	1	st120	41	ASR-TSR 1		1	100	1000	3	896	34	276	0	0	5/7/2019 9:18:33 AM	0
1	V08.MA	Varian_ASRTSR_050719r1	1	st120	42	ASR-TSR 1		1	100	1000	11	211	42	66	0	0	5/7/2019 9:18:55 AM	0
1	V08.MA	Varian_ASRTSR_050719r1	1	st120	43	ASR-TSR 1		1	100	1000	10	1064	42	275	0	0	5/7/2019 9:19:18 AM	0
1	V08.MA	Varian_ASRTSR_050719r1	1	st120	44	ASR-TSR 1		1	100	1000	8	790	34	249	0	0	5/7/2019 9:19:40 AM	0
1	V08.MA	Varian_ASRTSR_050719r1	1	st120	45	ASR-TSR 1		1	100	1000	7	300	32	65	0	0	5/7/2019 9:20:02 AM	0
1	V08.MA	Varian_ASRTSR_050719r1	1	Tactile	46	ASR-TSR 1		1	100	1000	7	928	67	296	0	0	5/7/2019 9:20:24 AM	0
1	V08.MA	Varian_ASRTSR_050719r1	1	Tactile	47	ASR-TSR 1		1	100	1000	7	1278	43	438	0	0	5/7/2019 9:20:47 AM	0
1	V08.MA	Varian_ASRTSR_050719r1	1	Tactile	48	ASR-TSR 1		1	100	1000	12	1287	48	246	0	0	5/7/2019 9:21:09 AM	0
1	V08.MA	Varian_ASRTSR_050719r1	1	Tactile	49	ASR-TSR 1		1	100	1000	10	1245	44	396	0	0	5/7/2019 9:21:31 AM	0
1	V08.MA	Varian_ASRTSR_050719r1	1	Tactile	50	ASR-TSR 1		1	100	1000	8	1278	45	310	0	0	5/7/2019 9:21:54 AM	0
1	V08.MA	Varian_ASRTSR_050719r1	1	st120	51	ASR-TSR 1		1	100	1000	2	1389	37	351	0	0	5/7/2019 9:22:16 AM	0
1	V08.MA	Varian_ASRTSR_050719r1	1	st120	52	ASR-TSR 1		1	100	1000	13	580	32	191	0	0	5/7/2019 9:22:38 AM	0
1	V08.MA	Varian_ASRTSR_050719r1	1	st120	53	ASR-TSR 1		1	100	1000	0	516	33	94	0	0	5/7/2019 9:23:00 AM	0
1	V08.MA	Varian_ASRTSR_050719r1	1	st120	54	ASR-TSR 1		1	100	1000	4	1260	37	317	0	0	5/7/2019 9:23:23 AM	0
1	V08.MA	Varian_ASRTSR_050719r1	1	st120	55	ASR-TSR 1		1	100	1000	8	1849	39	455	0	0	5/7/2019 9:23:45 AM	0
1	V08.MA	Varian_ASRTSR_050719r1	1	Tactile	56	ASR-TSR 1		1	100	1000	11	1686	43	482	0	0	5/7/2019 9:24:07 AM	0
1	V08.MA	Varian_ASRTSR_050719r1	1	Tactile	57	ASR-TSR 1		1	100	1000	8	1758	43	531	0	0	5/7/2019 9:24:29 AM	0
1	V08.MA	Varian_ASRTSR_050719r1	1	Tactile	58	ASR-TSR 1		1	100	1000	5	1437	44	386	0	0	5/7/2019 9:24:52 AM	0
1	V08.MA	Varian_ASRTSR_050719r1	1	Tactile	59	ASR-TSR 1		1	100	1000	12	2618	45	557	0	0	5/7/2019 9:25:14 AM	0
1	V08.MA	Varian_ASRTSR_050719r1	1	Tactile	60	ASR-TSR 1		1	100	1000	0	1096	32	377	0	0	5/7/2019 9:25:36 AM	0
1	V08.MA	Varian_ASRTSR_050719r1	1	st120	61	ASR-TSR 1		1	100	1000	0	873	36	219	0	0	5/7/2019 9:25:59 AM	0
1	V08.MA	Varian_ASRTSR_050719r1	1	st120	62	ASR-TSR 1		1	100	1000	11	1003	35	357	0	0	5/7/2019 9:26:21 AM	0
1	V08.MA	Varian_ASRTSR_050719r1	1	st120	63	ASR-TSR 1		1	100	1000	8	197	37	55	0	0	5/7/2019 9:26:43 AM	0
1	V08.MA	Varian_ASRTSR_050719r1	1	st120	64	ASR-TSR 1		1	100	1000	0	610	33	180	0	0	5/7/2019 9:27:05 AM	0
1	V08.MA	Varian_ASRTSR_050719r1	1	st120	65	ASR-TSR 1		1	100	1000	5	1020	34	343	0	0	5/7/2019 9:27:28 AM	0
1	V08.MA	Varian_ASRTSR_050719r1	1	Tactile	66	ASR-TSR 1		1	100	1000	5	1714	43	505	0	0	5/7/2019 9:27:50 AM	0
1	V08.MA	Varian_ASRTSR_050719r1	1	Tactile	67	ASR-TSR 1		1	100	1000	13	2135	43	604	0	0	5/7/2019 9:28:12 AM	0
1	V08.MA	Varian_ASRTSR_050719r1	1	Tactile	68	ASR-TSR 1		1	100	1000	7	1080	42	374	0	0	5/7/2019 9:28:35 AM	0
1	V08.MA	Varian_ASRTSR_050719r1	1	Tactile	69	ASR-TSR 1		1	100	1000	1	2331	44	583	0	0	5/7/2019 9:28:57 AM	0
1	V08.MA	Varian_ASRTSR_050719r1	1	Tactile	70	ASR-TSR 1		1	100	1000	8	1429	64	394	0	0	5/7/2019 9:29:19 AM	0
1	V08.MA	Varian_ASRTSR_050719r1	1	st120	71	ASR-TSR 1		1	100	1000	7	738	33	221	0	0	5/7/2019 9:29:41 AM	0
1	V08.MA	Varian_ASRTSR_050719r1	1	st120	72	ASR-TSR 1		1	100	1000	15	634	33	202	0	0	5/7/2019 9:30:04 AM	0
1	V08.MA	Varian_ASRTSR_050719r1	1	st120	73	ASR-TSR 1		1	100	1000	1	400	32	151	0	0	5/7/2019 9:30:26 AM	0
1	V08.MA	Varian_ASRTSR_050719r1	1	st120	74	ASR-TSR 1		1	100	1000	6	465	33	140	0	0	5/7/2019 9:30:48 AM	0
1	V08.MA	Varian_ASRTSR_050719r1	1	st120	75	ASR-TSR 1		1	100	1000	8	653	43	183	0	0	5/7/2019 9:31:10 AM	0
1	V08.MA	Varian_ASRTSR_050719r1	1	Tactile	76	ASR-TSR 1		1	100	1000	9	1525	42	502	0	0	5/7/2019 9:31:33 AM	0
1	V08.MA	Varian_ASRTSR_050719r1	1	Tactile	77	ASR-TSR 1		1	100	1000	7	1546	45	399	0	0	5/7/2019 9:31:55 AM	0
1	V08.MA	Varian_ASRTSR_050719r1	1	Tactile	78	ASR-TSR 1		1	100	1000	11	778	32	233	0	0	5/7/2019 9:32:17 AM	0
1	V08.MA	Varian_ASRTSR_050719r1	1	Tactile	79	ASR-TSR 1		1	100	1000	7	1310	63	367	0	0	5/7/2019 9:32:40 AM	0
1	V08.MA	Varian_ASRTSR_050719r1	1	Tactile	80	ASR-TSR 1		1	100	1000	8	1385	43	379	0	0	5/7/2019 9:33:02 AM	0
1	V08.MA	Varian_ASRTSR_050719r1	1	st120	81	ASR-TSR 1		1	100	1000	6	692	34	188	0	0	5/7/2019 9:33:24 AM	0
1	V08.MA	Varian_ASRTSR_050719r1	1	st120	82	ASR-TSR 1		1	100	1000	9	517	31	175	0	0	5/7/2019 9:33:46 AM	0
1	V08.MA	Varian_ASRTSR_050719r1	1	st120	83	ASR-TSR 1		1	100	1000	5	596	31	223	0	0	5/7/2019 9:34:09 AM	0
1	V08.MA	Varian_ASRTSR_050719r1	1	st120	84	ASR-TSR 1		1	100	1000	12	539	32	175	0	0	5/7/2019 9:34:31 AM	0
1	V08.MA	Varian_ASRTSR_050719r1	1	st120	85	ASR-TSR 1		1	100	1000	4	838	31	260	0	0	5/7/2019 9:34:53 AM	0
1	V08.MA	Varian_ASRTSR_050719r1	1	Tactile	86	ASR-TSR 1		1	100	1000	10	1829	44	515	0	0	5/7/2019 9:35:15 AM	0
1	V08.MA	Varian_ASRTSR_050719r1	1	Tactile	87	ASR-TSR 1		1	100	1000	9	1443	43	431	0	0	5/7/2019 9:35:38 AM	0
1	V08.MA	Varian_ASRTSR_050719r1	1	Tactile	88	ASR-TSR 1		1	100	1000	1	1503	43	432	0	0	5/7/2019 9:36:00 AM	0
1	V08.MA	Varian_ASRTSR_050719r1	1	Tactile	89	ASR-TSR 1		1	100	1000	11	991	45	335	0	0	5/7/2019 9:36:22 AM	0
1	V08.MA	Varian_ASRTSR_050719r1	1	Tactile	90	ASR-TSR 1		1	100	1000	9	1911	42	578	0	0	5/7/2019 9:36:45 AM	0
1	V08.MA	Varian_ASRTSR_050719r1	1	st120	91	ASR-TSR 1		1	100	1000	9	1129	35	278	0	0	5/7/2019 9:37:07 AM	0
1	V08.MA	Varian_ASRTSR_050719r1	1	st120	92	ASR-TSR 1		1	100	1000	3	930	36	209	0	0	5/7/2019 9:37:29 AM	0
1	V08.MA	Varian_ASRTSR_050719r1	1	st120	93	ASR-TSR 1		1	100	1000	6	371	38	96	0	0	5/7/2019 9:37:51 AM	0
1	V08.MA	Varian_ASRTSR_050719r1	1	st120	94	ASR-TSR 1		1	100	1000	9	958	34	281	0	0	5/7/2019 9:38:14 AM	0
1	V08.MA	Varian_ASRTSR_050719r1	1	st120	95	ASR-TSR 1		1	100	1000	0	406	53	177	0	0	5/7/2019 9:38:36 AM	0
1	V08.MA	Varian_ASRTSR_050719r1	1	Tactile	96	ASR-TSR 1		1	100	1000	4	2314	44	541	0	0	5/7/2019 9:38:58 AM	0
1	V08.MA	Varian_ASRTSR_050719r1	1	Tactile	97	ASR-TSR 1		1	100	1000	7	1702	66	715	0	0	5/7/2019 9:39:20 AM	0
1	V08.MA	Varian_ASRTSR_050719r1	1	Tactile	98	ASR-TSR 1		1	100	1000	10	1495	44	523	0	0	5/7/2019 9:39:43 AM	0
1	V08.MA	Varian_ASRTSR_050719r1	1	Tactile	99	ASR-TSR 1		1	100	1000	7	2178	78	690	0	0	5/7/2019 9:40:05 AM	0
1	V08.MA	Varian_ASRTSR_050719r1	1	Tactile	100	ASR-TSR 1		1	100	1000	0	2151	60	645	0	0	5/7/2019 9:40:27 AM	0
2	V08.MB	Varian_ASRTSR_050719r1	2	st120	1	ASR-TSR 1		1	100	1000	6	1292	44	348	0	0	5/7/2019 9:03:42 AM	0
2	V08.MB	Varian_ASRTSR_050719r1	2	st120	2	ASR-TSR 1		1	100	1000	10	1667	39	518	0	0	5/7/2019 9:04:04 AM	0
2	V08.MB	Varian_ASRTSR_050719r1	2	st120	3	ASR-TSR 1		1	100	1000	12	905	39	280	0	0	5/7/2019 9:04:27 AM	0
2	V08.MB	Varian_ASRTSR_050719r1	2	st120	4	ASR-TSR 1		1	100	1000	9	870	41	261	0	0	5/7/2019 9:04:49 AM	0
2	V08.MB	Varian_ASRTSR_050719r1	2	st120	5	ASR-TSR 1		1	100	1000	4	278	43	77	0	0	5/7/2019 9:05:11 AM	0
2	V08.MB	Varian_ASRTSR_050719r1	2	Tactile	6	ASR-TSR 1		1	100	1000	11	2311	52	608	0	0	5/7/2019 9:05:34 AM	0
2	V08.MB	Varian_ASRTSR_050719r1	2	Tactile	7	ASR-TSR 1		1	100	1000	12	3113	52	925	0	0	5/7/2019 9:05:56 AM	0
2	V08.MB	Varian_ASRTSR_050719r1	2	Tactile	8	ASR-TSR 1		1	100	1000	10	2519	51	697	0	0	5/7/2019 9:06:18 AM	0
2	V08.MB	Varian_ASRTSR_050719r1	2	Tactile	9	ASR-TSR 1		1	100	1000	14	2493	51	760	0	0	5/7/2019 9:06:40 AM	0
2	V08.MB	Varian_ASRTSR_050719r1	2	Tactile	10	ASR-TSR 1		1	100	1000	12	3537	88	1067	0	0	5/7/2019 9:07:03 AM	0
2	V08.MB	Varian_ASRTSR_050719r1	2	st120	11	ASR-TSR 1		1	100	1000	19	1318	39	352	0	0	5/7/2019 9:07:25 AM	0
2	V08.MB	Varian_ASRTSR_050719r1	2	st120	12	ASR-TSR 1		1	100	1000	6	645	38	214	0	0	5/7/2019 9:07:47 AM	0
2	V08.MB	Varian_ASRTSR_050719r1	2	st120	13	ASR-TSR 1		1	100	1000	13	1128	38	304	0	0	5/7/2019 9:08:09 AM	0
2	V08.MB	Varian_ASRTSR_050719r1	2	st120	14	ASR-TSR 1		1	100	1000	13	1520	40	364	0	0	5/7/2019 9:08:32 AM	0
2	V08.MB	Varian_ASRTSR_050719r1	2	st120	15	ASR-TSR 1		1	100	1000	8	1539	39	386	0	0	5/7/2019 9:08:54 AM	0
2	V08.MB	Varian_ASRTSR_050719r1	2	Tactile	16	ASR-TSR 1		1	100	1000	12	2388	54	735	0	0	5/7/2019 9:09:16 AM	0
2	V08.MB	Varian_ASRTSR_050719r1	2	Tactile	17	ASR-TSR 1		1	100	1000	13	2433	53	777	0	0	5/7/2019 9:09:39 AM	0
2	V08.MB	Varian_ASRTSR_050719r1	2	Tactile	18	ASR-TSR 1		1	100	1000	0	3157	51	916	0	0	5/7/2019 9:10:01 AM	0
2	V08.MB	Varian_ASRTSR_050719r1	2	Tactile	19	ASR-TSR 1		1	100	1000	9	3222	52	847	0	0	5/7/2019 9:10:23 AM	0
2	V08.MB	Varian_ASRTSR_050719r1	2	Tactile	20	ASR-TSR 1		1	100	1000	13	3510	52	950	0	0	5/7/2019 9:10:45 AM	0
2	V08.MB	Varian_ASRTSR_050719r1	2	st120	21	ASR-TSR 1		1	100	1000	3	555	39	142	0	0	5/7/2019 9:11:08 AM	0
2	V08.MB	Varian_ASRTSR_050719r1	2	st120	22	ASR-TSR 1		1	100	1000	19	814	39	242	0	0	5/7/2019 9:11:30 AM	0
2	V08.MB	Varian_ASRTSR_050719r1	2	st120	23	ASR-TSR 1		1	100	1000	2	892	39	226	0	0	5/7/2019 9:11:52 AM	0
2	V08.MB	Varian_ASRTSR_050719r1	2	st120	24	ASR-TSR 1		1	100	1000	18	1432	41	407	0	0	5/7/2019 9:12:14 AM	0
2	V08.MB	Varian_ASRTSR_050719r1	2	st120	25	ASR-TSR 1		1	100	1000	9	843	39	216	0	0	5/7/2019 9:12:37 AM	0
2	V08.MB	Varian_ASRTSR_050719r1	2	Tactile	26	ASR-TSR 1		1	100	1000	17	3859	54	970	0	0	5/7/2019 9:12:59 AM	0
2	V08.MB	Varian_ASRTSR_050719r1	2	Tactile	27	ASR-TSR 1		1	100	1000	14	3066	52	895	0	0	5/7/2019 9:13:21 AM	0
2	V08.MB	Varian_ASRTSR_050719r1	2	Tactile	28	ASR-TSR 1		1	100	1000	14	4659	97	1095	0	0	5/7/2019 9:13:44 AM	0
2	V08.MB	Varian_ASRTSR_050719r1	2	Tactile	29	ASR-TSR 1		1	100	1000	8	5809	93	982	0	0	5/7/2019 9:14:06 AM	0
2	V08.MB	Varian_ASRTSR_050719r1	2	Tactile	30	ASR-TSR 1		1	100	1000	17	5169	100	997	0	0	5/7/2019 9:14:28 AM	0
2	V08.MB	Varian_ASRTSR_050719r1	2	st120	31	ASR-TSR 1		1	100	1000	1	789	38	216	0	0	5/7/2019 9:14:50 AM	0
2	V08.MB	Varian_ASRTSR_050719r1	2	st120	32	ASR-TSR 1		1	100	1000	9	1512	39	393	0	0	5/7/2019 9:15:13 AM	0
2	V08.MB	Varian_ASRTSR_050719r1	2	st120	33	ASR-TSR 1		1	100	1000	12	3341	45	1200	0	0	5/7/2019 9:15:35 AM	0
2	V08.MB	Varian_ASRTSR_050719r1	2	st120	34	ASR-TSR 1		1	100	1000	9	2187	42	666	0	0	5/7/2019 9:15:57 AM	0
2	V08.MB	Varian_ASRTSR_050719r1	2	st120	35	ASR-TSR 1		1	100	1000	1	1497	38	404	0	0	5/7/2019 9:16:20 AM	0
2	V08.MB	Varian_ASRTSR_050719r1	2	Tactile	36	ASR-TSR 1		1	100	1000	9	2635	55	989	0	0	5/7/2019 9:16:42 AM	0
2	V08.MB	Varian_ASRTSR_050719r1	2	Tactile	37	ASR-TSR 1		1	100	1000	4	3271	89	993	0	0	5/7/2019 9:17:04 AM	0
2	V08.MB	Varian_ASRTSR_050719r1	2	Tactile	38	ASR-TSR 1		1	100	1000	12	4332	93	874	0	0	5/7/2019 9:17:26 AM	0
2	V08.MB	Varian_ASRTSR_050719r1	2	Tactile	39	ASR-TSR 1		1	100	1000	13	3643	93	886	0	0	5/7/2019 9:17:49 AM	0
2	V08.MB	Varian_ASRTSR_050719r1	2	Tactile	40	ASR-TSR 1		1	100	1000	15	5748	95	982	0	0	5/7/2019 9:18:11 AM	0
2	V08.MB	Varian_ASRTSR_050719r1	2	st120	41	ASR-TSR 1		1	100	1000	2	616	32	222	0	0	5/7/2019 9:18:33 AM	0
2	V08.MB	Varian_ASRTSR_050719r1	2	st120	42	ASR-TSR 1		1	100	1000	13	392	39	98	0	0	5/7/2019 9:18:55 AM	0
2	V08.MB	Varian_ASRTSR_050719r1	2	st120	43	ASR-TSR 1		1	100	1000	13	383	36	99	0	0	5/7/2019 9:19:18 AM	0
2	V08.MB	Varian_ASRTSR_050719r1	2	st120	44	ASR-TSR 1		1	100	1000	6	618	38	162	0	0	5/7/2019 9:19:40 AM	0
2	V08.MB	Varian_ASRTSR_050719r1	2	st120	45	ASR-TSR 1		1	100	1000	2	348	35	99	0	0	5/7/2019 9:20:02 AM	0
2	V08.MB	Varian_ASRTSR_050719r1	2	Tactile	46	ASR-TSR 1		1	100	1000	17	1070	60	312	0	0	5/7/2019 9:20:25 AM	0
2	V08.MB	Varian_ASRTSR_050719r1	2	Tactile	47	ASR-TSR 1		1	100	1000	12	1465	64	450	0	0	5/7/2019 9:20:47 AM	0
2	V08.MB	Varian_ASRTSR_050719r1	2	Tactile	48	ASR-TSR 1		1	100	1000	18	1234	57	377	0	0	5/7/2019 9:21:09 AM	0
2	V08.MB	Varian_ASRTSR_050719r1	2	Tactile	49	ASR-TSR 1		1	100	1000	15	2657	53	678	0	0	5/7/2019 9:21:31 AM	0
2	V08.MB	Varian_ASRTSR_050719r1	2	Tactile	50	ASR-TSR 1		1	100	1000	17	1613	53	508	0	0	5/7/2019 9:21:54 AM	0
2	V08.MB	Varian_ASRTSR_050719r1	2	st120	51	ASR-TSR 1		1	100	1000	21	605	35	199	0	0	5/7/2019 9:22:16 AM	0
2	V08.MB	Varian_ASRTSR_050719r1	2	st120	52	ASR-TSR 1		1	100	1000	4	986	39	228	0	0	5/7/2019 9:22:38 AM	0
2	V08.MB	Varian_ASRTSR_050719r1	2	st120	53	ASR-TSR 1		1	100	1000	11	681	37	175	0	0	5/7/2019 9:23:00 AM	0
2	V08.MB	Varian_ASRTSR_050719r1	2	st120	54	ASR-TSR 1		1	100	1000	7	2408	42	677	0	0	5/7/2019 9:23:23 AM	0
2	V08.MB	Varian_ASRTSR_050719r1	2	st120	55	ASR-TSR 1		1	100	1000	3	562	35	124	0	0	5/7/2019 9:23:45 AM	0
2	V08.MB	Varian_ASRTSR_050719r1	2	Tactile	56	ASR-TSR 1		1	100	1000	13	1773	47	533	0	0	5/7/2019 9:24:07 AM	0
2	V08.MB	Varian_ASRTSR_050719r1	2	Tactile	57	ASR-TSR 1		1	100	1000	9	2041	54	760	0	0	5/7/2019 9:24:30 AM	0
2	V08.MB	Varian_ASRTSR_050719r1	2	Tactile	58	ASR-TSR 1		1	100	1000	10	1933	51	770	0	0	5/7/2019 9:24:52 AM	0
2	V08.MB	Varian_ASRTSR_050719r1	2	Tactile	59	ASR-TSR 1		1	100	1000	12	2544	91	756	0	0	5/7/2019 9:25:14 AM	0
2	V08.MB	Varian_ASRTSR_050719r1	2	Tactile	60	ASR-TSR 1		1	100	1000	18	2061	96	676	0	0	5/7/2019 9:25:36 AM	0
2	V08.MB	Varian_ASRTSR_050719r1	2	st120	61	ASR-TSR 1		1	100	1000	7	2026	43	529	0	0	5/7/2019 9:25:59 AM	0
2	V08.MB	Varian_ASRTSR_050719r1	2	st120	62	ASR-TSR 1		1	100	1000	13	914	35	243	0	0	5/7/2019 9:26:21 AM	0
2	V08.MB	Varian_ASRTSR_050719r1	2	st120	63	ASR-TSR 1		1	100	1000	12	1193	38	268	0	0	5/7/2019 9:26:43 AM	0
2	V08.MB	Varian_ASRTSR_050719r1	2	st120	64	ASR-TSR 1		1	100	1000	13	2750	44	971	0	0	5/7/2019 9:27:06 AM	0
2	V08.MB	Varian_ASRTSR_050719r1	2	st120	65	ASR-TSR 1		1	100	1000	3	600	36	151	0	0	5/7/2019 9:27:28 AM	0
2	V08.MB	Varian_ASRTSR_050719r1	2	Tactile	66	ASR-TSR 1		1	100	1000	8	2529	53	874	0	0	5/7/2019 9:27:50 AM	0
2	V08.MB	Varian_ASRTSR_050719r1	2	Tactile	67	ASR-TSR 1		1	100	1000	16	2323	89	840	0	0	5/7/2019 9:28:12 AM	0
2	V08.MB	Varian_ASRTSR_050719r1	2	Tactile	68	ASR-TSR 1		1	100	1000	13	1671	55	559	0	0	5/7/2019 9:28:35 AM	0
2	V08.MB	Varian_ASRTSR_050719r1	2	Tactile	69	ASR-TSR 1		1	100	1000	13	1500	42	371	0	0	5/7/2019 9:28:57 AM	0
2	V08.MB	Varian_ASRTSR_050719r1	2	Tactile	70	ASR-TSR 1		1	100	1000	15	1111	41	303	0	0	5/7/2019 9:29:19 AM	0
2	V08.MB	Varian_ASRTSR_050719r1	2	st120	71	ASR-TSR 1		1	100	1000	13	466	53	106	0	0	5/7/2019 9:29:41 AM	0
2	V08.MB	Varian_ASRTSR_050719r1	2	st120	72	ASR-TSR 1		1	100	1000	10	284	66	96	0	0	5/7/2019 9:30:04 AM	0
2	V08.MB	Varian_ASRTSR_050719r1	2	st120	73	ASR-TSR 1		1	100	1000	1	327	52	86	0	0	5/7/2019 9:30:26 AM	0
2	V08.MB	Varian_ASRTSR_050719r1	2	st120	74	ASR-TSR 1		1	100	1000	8	664	37	153	0	0	5/7/2019 9:30:48 AM	0
2	V08.MB	Varian_ASRTSR_050719r1	2	st120	75	ASR-TSR 1		1	100	1000	15	602	37	144	0	0	5/7/2019 9:31:11 AM	0
2	V08.MB	Varian_ASRTSR_050719r1	2	Tactile	76	ASR-TSR 1		1	100	1000	16	1549	63	563	0	0	5/7/2019 9:31:33 AM	0
2	V08.MB	Varian_ASRTSR_050719r1	2	Tactile	77	ASR-TSR 1		1	100	1000	18	719	31	278	0	0	5/7/2019 9:31:55 AM	0
2	V08.MB	Varian_ASRTSR_050719r1	2	Tactile	78	ASR-TSR 1		1	100	1000	16	842	32	267	0	0	5/7/2019 9:32:17 AM	0
2	V08.MB	Varian_ASRTSR_050719r1	2	Tactile	79	ASR-TSR 1		1	100	1000	9	899	49	307	0	0	5/7/2019 9:32:40 AM	0
2	V08.MB	Varian_ASRTSR_050719r1	2	Tactile	80	ASR-TSR 1		1	100	1000	10	1017	45	274	0	0	5/7/2019 9:33:02 AM	0
2	V08.MB	Varian_ASRTSR_050719r1	2	st120	81	ASR-TSR 1		1	100	1000	12	800	35	192	0	0	5/7/2019 9:33:24 AM	0
2	V08.MB	Varian_ASRTSR_050719r1	2	st120	82	ASR-TSR 1		1	100	1000	5	948	33	245	0	0	5/7/2019 9:33:47 AM	0
2	V08.MB	Varian_ASRTSR_050719r1	2	st120	83	ASR-TSR 1		1	100	1000	6	822	34	197	0	0	5/7/2019 9:34:09 AM	0
2	V08.MB	Varian_ASRTSR_050719r1	2	st120	84	ASR-TSR 1		1	100	1000	4	756	34	174	0	0	5/7/2019 9:34:31 AM	0
2	V08.MB	Varian_ASRTSR_050719r1	2	st120	85	ASR-TSR 1		1	100	1000	13	744	33	201	0	0	5/7/2019 9:34:53 AM	0
2	V08.MB	Varian_ASRTSR_050719r1	2	Tactile	86	ASR-TSR 1		1	100	1000	10	791	31	295	0	0	5/7/2019 9:35:16 AM	0
2	V08.MB	Varian_ASRTSR_050719r1	2	Tactile	87	ASR-TSR 1		1	100	1000	4	1181	44	379	0	0	5/7/2019 9:35:38 AM	0
2	V08.MB	Varian_ASRTSR_050719r1	2	Tactile	88	ASR-TSR 1		1	100	1000	14	1411	42	325	0	0	5/7/2019 9:36:00 AM	0
2	V08.MB	Varian_ASRTSR_050719r1	2	Tactile	89	ASR-TSR 1		1	100	1000	14	1270	44	417	0	0	5/7/2019 9:36:22 AM	0
2	V08.MB	Varian_ASRTSR_050719r1	2	Tactile	90	ASR-TSR 1		1	100	1000	2	1460	43	336	0	0	5/7/2019 9:36:45 AM	0
2	V08.MB	Varian_ASRTSR_050719r1	2	st120	91	ASR-TSR 1		1	100	1000	4	608	32	211	0	0	5/7/2019 9:37:07 AM	0
2	V08.MB	Varian_ASRTSR_050719r1	2	st120	92	ASR-TSR 1		1	100	1000	7	944	38	258	0	0	5/7/2019 9:37:29 AM	0
2	V08.MB	Varian_ASRTSR_050719r1	2	st120	93	ASR-TSR 1		1	100	1000	10	645	35	159	0	0	5/7/2019 9:37:52 AM	0
2	V08.MB	Varian_ASRTSR_050719r1	2	st120	94	ASR-TSR 1		1	100	1000	2	825	36	200	0	0	5/7/2019 9:38:14 AM	0
2	V08.MB	Varian_ASRTSR_050719r1	2	st120	95	ASR-TSR 1		1	100	1000	4	406	38	85	0	0	5/7/2019 9:38:36 AM	0
2	V08.MB	Varian_ASRTSR_050719r1	2	Tactile	96	ASR-TSR 1		1	100	1000	10	1111	49	287	0	0	5/7/2019 9:38:58 AM	0
2	V08.MB	Varian_ASRTSR_050719r1	2	Tactile	97	ASR-TSR 1		1	100	1000	9	1371	97	416	0	0	5/7/2019 9:39:21 AM	0
2	V08.MB	Varian_ASRTSR_050719r1	2	Tactile	98	ASR-TSR 1		1	100	1000	9	1174	43	281	0	0	5/7/2019 9:39:43 AM	0
2	V08.MB	Varian_ASRTSR_050719r1	2	Tactile	99	ASR-TSR 1		1	100	1000	14	909	58	267	0	0	5/7/2019 9:40:05 AM	0
2	V08.MB	Varian_ASRTSR_050719r1	2	Tactile	100	ASR-TSR 1		1	100	1000	11	1216	63	433	0	0	5/7/2019 9:40:27 AM	0
3	V08.MC	Varian_ASRTSR_050719r1	3	st120	1	ASR-TSR 1		1	100	1000	0	4448	39	1277	0	0	5/7/2019 9:03:42 AM	0
3	V08.MC	Varian_ASRTSR_050719r1	3	st120	2	ASR-TSR 1		1	100	1000	23	2990	40	1227	0	0	5/7/2019 9:04:05 AM	0
3	V08.MC	Varian_ASRTSR_050719r1	3	st120	3	ASR-TSR 1		1	100	1000	4	3596	65	1210	0	0	5/7/2019 9:04:27 AM	0
3	V08.MC	Varian_ASRTSR_050719r1	3	st120	4	ASR-TSR 1		1	100	1000	7	3011	60	1105	0	0	5/7/2019 9:04:49 AM	0
3	V08.MC	Varian_ASRTSR_050719r1	3	st120	5	ASR-TSR 1		1	100	1000	9	607	39	160	0	0	5/7/2019 9:05:11 AM	0
3	V08.MC	Varian_ASRTSR_050719r1	3	Tactile	6	ASR-TSR 1		1	100	1000	14	2070	50	784	0	0	5/7/2019 9:05:34 AM	0
3	V08.MC	Varian_ASRTSR_050719r1	3	Tactile	7	ASR-TSR 1		1	100	1000	11	2228	88	705	0	0	5/7/2019 9:05:56 AM	0
3	V08.MC	Varian_ASRTSR_050719r1	3	Tactile	8	ASR-TSR 1		1	100	1000	6	2210	97	680	0	0	5/7/2019 9:06:18 AM	0
3	V08.MC	Varian_ASRTSR_050719r1	3	Tactile	9	ASR-TSR 1		1	100	1000	12	3409	95	804	0	0	5/7/2019 9:06:40 AM	0
3	V08.MC	Varian_ASRTSR_050719r1	3	Tactile	10	ASR-TSR 1		1	100	1000	10	1744	88	630	0	0	5/7/2019 9:07:03 AM	0
3	V08.MC	Varian_ASRTSR_050719r1	3	st120	11	ASR-TSR 1		1	100	1000	12	2413	42	667	0	0	5/7/2019 9:07:25 AM	0
3	V08.MC	Varian_ASRTSR_050719r1	3	st120	12	ASR-TSR 1		1	100	1000	1	1602	41	451	0	0	5/7/2019 9:07:47 AM	0
3	V08.MC	Varian_ASRTSR_050719r1	3	st120	13	ASR-TSR 1		1	100	1000	27	1201	37	309	0	0	5/7/2019 9:08:10 AM	0
3	V08.MC	Varian_ASRTSR_050719r1	3	st120	14	ASR-TSR 1		1	100	1000	8	590	34	157	0	0	5/7/2019 9:08:32 AM	0
3	V08.MC	Varian_ASRTSR_050719r1	3	st120	15	ASR-TSR 1		1	100	1000	11	935	34	277	0	0	5/7/2019 9:08:54 AM	0
3	V08.MC	Varian_ASRTSR_050719r1	3	Tactile	16	ASR-TSR 1		1	100	1000	15	2676	92	775	0	0	5/7/2019 9:09:16 AM	0
3	V08.MC	Varian_ASRTSR_050719r1	3	Tactile	17	ASR-TSR 1		1	100	1000	1	2559	91	787	0	0	5/7/2019 9:09:39 AM	0
3	V08.MC	Varian_ASRTSR_050719r1	3	Tactile	18	ASR-TSR 1		1	100	1000	15	2851	55	742	0	0	5/7/2019 9:10:01 AM	0
3	V08.MC	Varian_ASRTSR_050719r1	3	Tactile	19	ASR-TSR 1		1	100	1000	15	3242	97	752	0	0	5/7/2019 9:10:23 AM	0
3	V08.MC	Varian_ASRTSR_050719r1	3	Tactile	20	ASR-TSR 1		1	100	1000	17	2724	100	654	0	0	5/7/2019 9:10:45 AM	0
3	V08.MC	Varian_ASRTSR_050719r1	3	st120	21	ASR-TSR 1		1	100	1000	23	994	39	258	0	0	5/7/2019 9:11:08 AM	0
3	V08.MC	Varian_ASRTSR_050719r1	3	st120	22	ASR-TSR 1		1	100	1000	13	2228	46	666	0	0	5/7/2019 9:11:30 AM	0
3	V08.MC	Varian_ASRTSR_050719r1	3	st120	23	ASR-TSR 1		1	100	1000	10	1097	41	266	0	0	5/7/2019 9:11:52 AM	0
3	V08.MC	Varian_ASRTSR_050719r1	3	st120	24	ASR-TSR 1		1	100	1000	15	471	39	114	0	0	5/7/2019 9:12:15 AM	0
3	V08.MC	Varian_ASRTSR_050719r1	3	st120	25	ASR-TSR 1		1	100	1000	0	1387	35	453	0	0	5/7/2019 9:12:37 AM	0
3	V08.MC	Varian_ASRTSR_050719r1	3	Tactile	26	ASR-TSR 1		1	100	1000	16	2267	48	605	0	0	5/7/2019 9:12:59 AM	0
3	V08.MC	Varian_ASRTSR_050719r1	3	Tactile	27	ASR-TSR 1		1	100	1000	11	3914	47	910	0	0	5/7/2019 9:13:21 AM	0
3	V08.MC	Varian_ASRTSR_050719r1	3	Tactile	28	ASR-TSR 1		1	100	1000	17	2811	50	559	0	0	5/7/2019 9:13:44 AM	0
3	V08.MC	Varian_ASRTSR_050719r1	3	Tactile	29	ASR-TSR 1		1	100	1000	13	2888	48	780	0	0	5/7/2019 9:14:06 AM	0
3	V08.MC	Varian_ASRTSR_050719r1	3	Tactile	30	ASR-TSR 1		1	100	1000	14	2989	50	859	0	0	5/7/2019 9:14:28 AM	0
3	V08.MC	Varian_ASRTSR_050719r1	3	st120	31	ASR-TSR 1		1	100	1000	6	252	37	77	0	0	5/7/2019 9:14:51 AM	0
3	V08.MC	Varian_ASRTSR_050719r1	3	st120	32	ASR-TSR 1		1	100	1000	25	722	32	236	0	0	5/7/2019 9:15:13 AM	0
3	V08.MC	Varian_ASRTSR_050719r1	3	st120	33	ASR-TSR 1		1	100	1000	22	971	34	248	0	0	5/7/2019 9:15:35 AM	0
3	V08.MC	Varian_ASRTSR_050719r1	3	st120	34	ASR-TSR 1		1	100	1000	10	1254	51	384	0	0	5/7/2019 9:15:57 AM	0
3	V08.MC	Varian_ASRTSR_050719r1	3	st120	35	ASR-TSR 1		1	100	1000	4	1017	36	270	0	0	5/7/2019 9:16:20 AM	0
3	V08.MC	Varian_ASRTSR_050719r1	3	Tactile	36	ASR-TSR 1		1	100	1000	10	2357	47	708	0	0	5/7/2019 9:16:42 AM	0
3	V08.MC	Varian_ASRTSR_050719r1	3	Tactile	37	ASR-TSR 1		1	100	1000	88	3783	91	897	0	0	5/7/2019 9:17:04 AM	0
3	V08.MC	Varian_ASRTSR_050719r1	3	Tactile	38	ASR-TSR 1		1	100	1000	17	1736	91	613	0	0	5/7/2019 9:17:27 AM	0
3	V08.MC	Varian_ASRTSR_050719r1	3	Tactile	39	ASR-TSR 1		1	100	1000	0	3629	88	871	0	0	5/7/2019 9:17:49 AM	0
3	V08.MC	Varian_ASRTSR_050719r1	3	Tactile	40	ASR-TSR 1		1	100	1000	11	930	46	320	0	0	5/7/2019 9:18:11 AM	0
3	V08.MC	Varian_ASRTSR_050719r1	3	st120	41	ASR-TSR 1		1	100	1000	5	996	35	250	0	0	5/7/2019 9:18:33 AM	0
3	V08.MC	Varian_ASRTSR_050719r1	3	st120	42	ASR-TSR 1		1	100	1000	13	962	37	215	0	0	5/7/2019 9:18:56 AM	0
3	V08.MC	Varian_ASRTSR_050719r1	3	st120	43	ASR-TSR 1		1	100	1000	14	1142	35	278	0	0	5/7/2019 9:19:18 AM	0
3	V08.MC	Varian_ASRTSR_050719r1	3	st120	44	ASR-TSR 1		1	100	1000	15	641	35	172	0	0	5/7/2019 9:19:40 AM	0
3	V08.MC	Varian_ASRTSR_050719r1	3	st120	45	ASR-TSR 1		1	100	1000	8	1043	37	265	0	0	5/7/2019 9:20:02 AM	0
3	V08.MC	Varian_ASRTSR_050719r1	3	Tactile	46	ASR-TSR 1		1	100	1000	0	4213	85	1029	0	0	5/7/2019 9:20:25 AM	0
3	V08.MC	Varian_ASRTSR_050719r1	3	Tactile	47	ASR-TSR 1		1	100	1000	11	2152	50	550	0	0	5/7/2019 9:20:47 AM	0
3	V08.MC	Varian_ASRTSR_050719r1	3	Tactile	48	ASR-TSR 1		1	100	1000	13	1673	48	378	0	0	5/7/2019 9:21:09 AM	0
3	V08.MC	Varian_ASRTSR_050719r1	3	Tactile	49	ASR-TSR 1		1	100	1000	12	1100	50	247	0	0	5/7/2019 9:21:32 AM	0
3	V08.MC	Varian_ASRTSR_050719r1	3	Tactile	50	ASR-TSR 1		1	100	1000	3	2668	48	712	0	0	5/7/2019 9:21:54 AM	0
3	V08.MC	Varian_ASRTSR_050719r1	3	st120	51	ASR-TSR 1		1	100	1000	13	1436	46	321	0	0	5/7/2019 9:22:16 AM	0
3	V08.MC	Varian_ASRTSR_050719r1	3	st120	52	ASR-TSR 1		1	100	1000	12	781	36	199	0	0	5/7/2019 9:22:38 AM	0
3	V08.MC	Varian_ASRTSR_050719r1	3	st120	53	ASR-TSR 1		1	100	1000	2	683	37	181	0	0	5/7/2019 9:23:01 AM	0
3	V08.MC	Varian_ASRTSR_050719r1	3	st120	54	ASR-TSR 1		1	100	1000	10	1073	33	272	0	0	5/7/2019 9:23:23 AM	0
3	V08.MC	Varian_ASRTSR_050719r1	3	st120	55	ASR-TSR 1		1	100	1000	9	1280	33	346	0	0	5/7/2019 9:23:45 AM	0
3	V08.MC	Varian_ASRTSR_050719r1	3	Tactile	56	ASR-TSR 1		1	100	1000	13	1425	46	303	0	0	5/7/2019 9:24:07 AM	0
3	V08.MC	Varian_ASRTSR_050719r1	3	Tactile	57	ASR-TSR 1		1	100	1000	3	1960	48	585	0	0	5/7/2019 9:24:30 AM	0
3	V08.MC	Varian_ASRTSR_050719r1	3	Tactile	58	ASR-TSR 1		1	100	1000	8	2458	52	652	0	0	5/7/2019 9:24:52 AM	0
3	V08.MC	Varian_ASRTSR_050719r1	3	Tactile	59	ASR-TSR 1		1	100	1000	14	1585	47	405	0	0	5/7/2019 9:25:14 AM	0
3	V08.MC	Varian_ASRTSR_050719r1	3	Tactile	60	ASR-TSR 1		1	100	1000	17	1620	48	448	0	0	5/7/2019 9:25:37 AM	0
3	V08.MC	Varian_ASRTSR_050719r1	3	st120	61	ASR-TSR 1		1	100	1000	5	1243	36	367	0	0	5/7/2019 9:25:59 AM	0
3	V08.MC	Varian_ASRTSR_050719r1	3	st120	62	ASR-TSR 1		1	100	1000	6	966	21	275	0	0	5/7/2019 9:26:21 AM	0
3	V08.MC	Varian_ASRTSR_050719r1	3	st120	63	ASR-TSR 1		1	100	1000	13	1089	35	263	0	0	5/7/2019 9:26:43 AM	0
3	V08.MC	Varian_ASRTSR_050719r1	3	st120	64	ASR-TSR 1		1	100	1000	9	1654	39	523	0	0	5/7/2019 9:27:06 AM	0
3	V08.MC	Varian_ASRTSR_050719r1	3	st120	65	ASR-TSR 1		1	100	1000	4	1565	38	448	0	0	5/7/2019 9:27:28 AM	0
3	V08.MC	Varian_ASRTSR_050719r1	3	Tactile	66	ASR-TSR 1		1	100	1000	16	2248	51	574	0	0	5/7/2019 9:27:50 AM	0
3	V08.MC	Varian_ASRTSR_050719r1	3	Tactile	67	ASR-TSR 1		1	100	1000	11	1624	44	378	0	0	5/7/2019 9:28:13 AM	0
3	V08.MC	Varian_ASRTSR_050719r1	3	Tactile	68	ASR-TSR 1		1	100	1000	12	2332	45	719	0	0	5/7/2019 9:28:35 AM	0
3	V08.MC	Varian_ASRTSR_050719r1	3	Tactile	69	ASR-TSR 1		1	100	1000	12	815	60	230	0	0	5/7/2019 9:28:57 AM	0
3	V08.MC	Varian_ASRTSR_050719r1	3	Tactile	70	ASR-TSR 1		1	100	1000	18	2017	46	551	0	0	5/7/2019 9:29:19 AM	0
3	V08.MC	Varian_ASRTSR_050719r1	3	st120	71	ASR-TSR 1		1	100	1000	9	376	35	105	0	0	5/7/2019 9:29:42 AM	0
3	V08.MC	Varian_ASRTSR_050719r1	3	st120	72	ASR-TSR 1		1	100	1000	8	656	36	163	0	0	5/7/2019 9:30:04 AM	0
3	V08.MC	Varian_ASRTSR_050719r1	3	st120	73	ASR-TSR 1		1	100	1000	9	1074	34	318	0	0	5/7/2019 9:30:26 AM	0
3	V08.MC	Varian_ASRTSR_050719r1	3	st120	74	ASR-TSR 1		1	100	1000	13	2166	35	562	0	0	5/7/2019 9:30:48 AM	0
3	V08.MC	Varian_ASRTSR_050719r1	3	st120	75	ASR-TSR 1		1	100	1000	11	1225	39	305	0	0	5/7/2019 9:31:11 AM	0
3	V08.MC	Varian_ASRTSR_050719r1	3	Tactile	76	ASR-TSR 1		1	100	1000	9	1439	47	315	0	0	5/7/2019 9:31:33 AM	0
3	V08.MC	Varian_ASRTSR_050719r1	3	Tactile	77	ASR-TSR 1		1	100	1000	3	2388	89	845	0	0	5/7/2019 9:31:55 AM	0
3	V08.MC	Varian_ASRTSR_050719r1	3	Tactile	78	ASR-TSR 1		1	100	1000	14	1221	46	396	0	0	5/7/2019 9:32:18 AM	0
3	V08.MC	Varian_ASRTSR_050719r1	3	Tactile	79	ASR-TSR 1		1	100	1000	17	1452	50	354	0	0	5/7/2019 9:32:40 AM	0
3	V08.MC	Varian_ASRTSR_050719r1	3	Tactile	80	ASR-TSR 1		1	100	1000	5	2046	47	504	0	0	5/7/2019 9:33:02 AM	0
3	V08.MC	Varian_ASRTSR_050719r1	3	st120	81	ASR-TSR 1		1	100	1000	8	984	46	249	0	0	5/7/2019 9:33:24 AM	0
3	V08.MC	Varian_ASRTSR_050719r1	3	st120	82	ASR-TSR 1		1	100	1000	5	1987	44	524	0	0	5/7/2019 9:33:47 AM	0
3	V08.MC	Varian_ASRTSR_050719r1	3	st120	83	ASR-TSR 1		1	100	1000	10	1224	34	289	0	0	5/7/2019 9:34:09 AM	0
3	V08.MC	Varian_ASRTSR_050719r1	3	st120	84	ASR-TSR 1		1	100	1000	5	1412	35	335	0	0	5/7/2019 9:34:31 AM	0
3	V08.MC	Varian_ASRTSR_050719r1	3	st120	85	ASR-TSR 1		1	100	1000	5	1101	36	347	0	0	5/7/2019 9:34:53 AM	0
3	V08.MC	Varian_ASRTSR_050719r1	3	Tactile	86	ASR-TSR 1		1	100	1000	4	2816	47	751	0	0	5/7/2019 9:35:16 AM	0
3	V08.MC	Varian_ASRTSR_050719r1	3	Tactile	87	ASR-TSR 1		1	100	1000	9	3571	88	1232	0	0	5/7/2019 9:35:38 AM	0
3	V08.MC	Varian_ASRTSR_050719r1	3	Tactile	88	ASR-TSR 1		1	100	1000	14	1485	42	337	0	0	5/7/2019 9:36:00 AM	0
3	V08.MC	Varian_ASRTSR_050719r1	3	Tactile	89	ASR-TSR 1		1	100	1000	15	1867	45	533	0	0	5/7/2019 9:36:23 AM	0
3	V08.MC	Varian_ASRTSR_050719r1	3	Tactile	90	ASR-TSR 1		1	100	1000	12	753	31	258	0	0	5/7/2019 9:36:45 AM	0
3	V08.MC	Varian_ASRTSR_050719r1	3	st120	91	ASR-TSR 1		1	100	1000	15	1898	39	562	0	0	5/7/2019 9:37:07 AM	0
3	V08.MC	Varian_ASRTSR_050719r1	3	st120	92	ASR-TSR 1		1	100	1000	3	2038	35	548	0	0	5/7/2019 9:37:29 AM	0
3	V08.MC	Varian_ASRTSR_050719r1	3	st120	93	ASR-TSR 1		1	100	1000	12	982	35	284	0	0	5/7/2019 9:37:52 AM	0
3	V08.MC	Varian_ASRTSR_050719r1	3	st120	94	ASR-TSR 1		1	100	1000	2	517	71	164	0	0	5/7/2019 9:38:14 AM	0
3	V08.MC	Varian_ASRTSR_050719r1	3	st120	95	ASR-TSR 1		1	100	1000	9	464	35	149	0	0	5/7/2019 9:38:36 AM	0
3	V08.MC	Varian_ASRTSR_050719r1	3	Tactile	96	ASR-TSR 1		1	100	1000	17	3280	46	875	0	0	5/7/2019 9:38:58 AM	0
3	V08.MC	Varian_ASRTSR_050719r1	3	Tactile	97	ASR-TSR 1		1	100	1000	5	2231	46	653	0	0	5/7/2019 9:39:21 AM	0
3	V08.MC	Varian_ASRTSR_050719r1	3	Tactile	98	ASR-TSR 1		1	100	1000	10	2104	48	502	0	0	5/7/2019 9:39:43 AM	0
3	V08.MC	Varian_ASRTSR_050719r1	3	Tactile	99	ASR-TSR 1		1	100	1000	16	1168	46	376	0	0	5/7/2019 9:40:05 AM	0
3	V08.MC	Varian_ASRTSR_050719r1	3	Tactile	100	ASR-TSR 1		1	100	1000	14	1484	44	424	0	0	5/7/2019 9:40:28 AM	0
4	V08.MD	Varian_ASRTSR_050719r1	4	st120	1	ASR-TSR 1		1	100	1000	19	1495	82	534	0	0	5/7/2019 9:03:43 AM	0
4	V08.MD	Varian_ASRTSR_050719r1	4	st120	2	ASR-TSR 1		1	100	1000	12	1135	36	294	0	0	5/7/2019 9:04:05 AM	0
4	V08.MD	Varian_ASRTSR_050719r1	4	st120	3	ASR-TSR 1		1	100	1000	6	1176	36	315	0	0	5/7/2019 9:04:27 AM	0
4	V08.MD	Varian_ASRTSR_050719r1	4	st120	4	ASR-TSR 1		1	100	1000	3	1855	33	542	0	0	5/7/2019 9:04:49 AM	0
4	V08.MD	Varian_ASRTSR_050719r1	4	st120	5	ASR-TSR 1		1	100	1000	17	1896	44	655	0	0	5/7/2019 9:05:12 AM	0
4	V08.MD	Varian_ASRTSR_050719r1	4	Tactile	6	ASR-TSR 1		1	100	1000	9	2476	47	710	0	0	5/7/2019 9:05:34 AM	0
4	V08.MD	Varian_ASRTSR_050719r1	4	Tactile	7	ASR-TSR 1		1	100	1000	14	3234	96	1264	0	0	5/7/2019 9:05:56 AM	0
4	V08.MD	Varian_ASRTSR_050719r1	4	Tactile	8	ASR-TSR 1		1	100	1000	7	3203	53	917	0	0	5/7/2019 9:06:18 AM	0
4	V08.MD	Varian_ASRTSR_050719r1	4	Tactile	9	ASR-TSR 1		1	100	1000	8	3677	50	1007	0	0	5/7/2019 9:06:41 AM	0
4	V08.MD	Varian_ASRTSR_050719r1	4	Tactile	10	ASR-TSR 1		1	100	1000	9	3112	49	771	0	0	5/7/2019 9:07:03 AM	0
4	V08.MD	Varian_ASRTSR_050719r1	4	st120	11	ASR-TSR 1		1	100	1000	8	648	40	171	0	0	5/7/2019 9:07:25 AM	0
4	V08.MD	Varian_ASRTSR_050719r1	4	st120	12	ASR-TSR 1		1	100	1000	4	1064	46	315	0	0	5/7/2019 9:07:47 AM	0
4	V08.MD	Varian_ASRTSR_050719r1	4	st120	13	ASR-TSR 1		1	100	1000	5	513	37	142	0	0	5/7/2019 9:08:10 AM	0
4	V08.MD	Varian_ASRTSR_050719r1	4	st120	14	ASR-TSR 1		1	100	1000	5	358	39	86	0	0	5/7/2019 9:08:32 AM	0
4	V08.MD	Varian_ASRTSR_050719r1	4	st120	15	ASR-TSR 1		1	100	1000	14	431	42	129	0	0	5/7/2019 9:08:54 AM	0
4	V08.MD	Varian_ASRTSR_050719r1	4	Tactile	16	ASR-TSR 1		1	100	1000	12	3139	48	1012	0	0	5/7/2019 9:09:17 AM	0
4	V08.MD	Varian_ASRTSR_050719r1	4	Tactile	17	ASR-TSR 1		1	100	1000	1	3168	48	757	0	0	5/7/2019 9:09:39 AM	0
4	V08.MD	Varian_ASRTSR_050719r1	4	Tactile	18	ASR-TSR 1		1	100	1000	13	2423	92	822	0	0	5/7/2019 9:10:01 AM	0
4	V08.MD	Varian_ASRTSR_050719r1	4	Tactile	19	ASR-TSR 1		1	100	1000	13	2746	49	828	0	0	5/7/2019 9:10:23 AM	0
4	V08.MD	Varian_ASRTSR_050719r1	4	Tactile	20	ASR-TSR 1		1	100	1000	13	2982	50	761	0	0	5/7/2019 9:10:46 AM	0
4	V08.MD	Varian_ASRTSR_050719r1	4	st120	21	ASR-TSR 1		1	100	1000	17	518	23	159	0	0	5/7/2019 9:11:08 AM	0
4	V08.MD	Varian_ASRTSR_050719r1	4	st120	22	ASR-TSR 1		1	100	1000	17	149	64	50	0	0	5/7/2019 9:11:30 AM	0
4	V08.MD	Varian_ASRTSR_050719r1	4	st120	23	ASR-TSR 1		1	100	1000	2	1409	40	384	0	0	5/7/2019 9:11:52 AM	0
4	V08.MD	Varian_ASRTSR_050719r1	4	st120	24	ASR-TSR 1		1	100	1000	42	1144	36	337	0	0	5/7/2019 9:12:15 AM	0
4	V08.MD	Varian_ASRTSR_050719r1	4	st120	25	ASR-TSR 1		1	100	1000	14	711	36	168	0	0	5/7/2019 9:12:37 AM	0
4	V08.MD	Varian_ASRTSR_050719r1	4	Tactile	26	ASR-TSR 1		1	100	1000	10	4616	90	1090	0	0	5/7/2019 9:12:59 AM	0
4	V08.MD	Varian_ASRTSR_050719r1	4	Tactile	27	ASR-TSR 1		1	100	1000	15	2316	49	663	0	0	5/7/2019 9:13:22 AM	0
4	V08.MD	Varian_ASRTSR_050719r1	4	Tactile	28	ASR-TSR 1		1	100	1000	15	1948	50	562	0	0	5/7/2019 9:13:44 AM	0
4	V08.MD	Varian_ASRTSR_050719r1	4	Tactile	29	ASR-TSR 1		1	100	1000	5	2052	53	535	0	0	5/7/2019 9:14:06 AM	0
4	V08.MD	Varian_ASRTSR_050719r1	4	Tactile	30	ASR-TSR 1		1	100	1000	11	2647	51	782	0	0	5/7/2019 9:14:28 AM	0
4	V08.MD	Varian_ASRTSR_050719r1	4	st120	31	ASR-TSR 1		1	100	1000	14	110	40	33	0	0	5/7/2019 9:14:51 AM	0
4	V08.MD	Varian_ASRTSR_050719r1	4	st120	32	ASR-TSR 1		1	100	1000	18	148	61	50	0	0	5/7/2019 9:15:13 AM	0
4	V08.MD	Varian_ASRTSR_050719r1	4	st120	33	ASR-TSR 1		1	100	1000	10	621	35	182	0	0	5/7/2019 9:15:35 AM	0
4	V08.MD	Varian_ASRTSR_050719r1	4	st120	34	ASR-TSR 1		1	100	1000	14	1382	45	388	0	0	5/7/2019 9:15:58 AM	0
4	V08.MD	Varian_ASRTSR_050719r1	4	st120	35	ASR-TSR 1		1	100	1000	2	536	36	152	0	0	5/7/2019 9:16:20 AM	0
4	V08.MD	Varian_ASRTSR_050719r1	4	Tactile	36	ASR-TSR 1		1	100	1000	31	1492	42	331	0	0	5/7/2019 9:16:42 AM	0
4	V08.MD	Varian_ASRTSR_050719r1	4	Tactile	37	ASR-TSR 1		1	100	1000	4	2320	47	595	0	0	5/7/2019 9:17:04 AM	0
4	V08.MD	Varian_ASRTSR_050719r1	4	Tactile	38	ASR-TSR 1		1	100	1000	16	4623	100	1000	0	0	5/7/2019 9:17:27 AM	0
4	V08.MD	Varian_ASRTSR_050719r1	4	Tactile	39	ASR-TSR 1		1	100	1000	13	4079	96	1275	0	0	5/7/2019 9:17:49 AM	0
4	V08.MD	Varian_ASRTSR_050719r1	4	Tactile	40	ASR-TSR 1		1	100	1000	9	3622	46	911	0	0	5/7/2019 9:18:11 AM	0
4	V08.MD	Varian_ASRTSR_050719r1	4	st120	41	ASR-TSR 1		1	100	1000	18	446	36	146	0	0	5/7/2019 9:18:34 AM	0
4	V08.MD	Varian_ASRTSR_050719r1	4	st120	42	ASR-TSR 1		1	100	1000	20	994	34	264	0	0	5/7/2019 9:18:56 AM	0
4	V08.MD	Varian_ASRTSR_050719r1	4	st120	43	ASR-TSR 1		1	100	1000	3	982	34	230	0	0	5/7/2019 9:19:18 AM	0
4	V08.MD	Varian_ASRTSR_050719r1	4	st120	44	ASR-TSR 1		1	100	1000	16	1266	34	301	0	0	5/7/2019 9:19:40 AM	0
4	V08.MD	Varian_ASRTSR_050719r1	4	st120	45	ASR-TSR 1		1	100	1000	5	52	43	13	0	0	5/7/2019 9:20:03 AM	0
4	V08.MD	Varian_ASRTSR_050719r1	4	Tactile	46	ASR-TSR 1		1	100	1000	9	3008	52	842	0	0	5/7/2019 9:20:25 AM	0
4	V08.MD	Varian_ASRTSR_050719r1	4	Tactile	47	ASR-TSR 1		1	100	1000	4	2256	47	542	0	0	5/7/2019 9:20:47 AM	0
4	V08.MD	Varian_ASRTSR_050719r1	4	Tactile	48	ASR-TSR 1		1	100	1000	8	2237	49	545	0	0	5/7/2019 9:21:09 AM	0
4	V08.MD	Varian_ASRTSR_050719r1	4	Tactile	49	ASR-TSR 1		1	100	1000	15	2478	43	523	0	0	5/7/2019 9:21:32 AM	0
4	V08.MD	Varian_ASRTSR_050719r1	4	Tactile	50	ASR-TSR 1		1	100	1000	15	2572	43	536	0	0	5/7/2019 9:21:54 AM	0
4	V08.MD	Varian_ASRTSR_050719r1	4	st120	51	ASR-TSR 1		1	100	1000	3	1950	33	528	0	0	5/7/2019 9:22:16 AM	0
4	V08.MD	Varian_ASRTSR_050719r1	4	st120	52	ASR-TSR 1		1	100	1000	5	1844	33	421	0	0	5/7/2019 9:22:38 AM	0
4	V08.MD	Varian_ASRTSR_050719r1	4	st120	53	ASR-TSR 1		1	100	1000	25	1489	33	421	0	0	5/7/2019 9:23:01 AM	0
4	V08.MD	Varian_ASRTSR_050719r1	4	st120	54	ASR-TSR 1		1	100	1000	21	2144	35	625	0	0	5/7/2019 9:23:23 AM	0
4	V08.MD	Varian_ASRTSR_050719r1	4	st120	55	ASR-TSR 1		1	100	1000	5	1833	35	480	0	0	5/7/2019 9:23:45 AM	0
4	V08.MD	Varian_ASRTSR_050719r1	4	Tactile	56	ASR-TSR 1		1	100	1000	12	3931	45	898	0	0	5/7/2019 9:24:08 AM	0
4	V08.MD	Varian_ASRTSR_050719r1	4	Tactile	57	ASR-TSR 1		1	100	1000	13	4046	45	1079	0	0	5/7/2019 9:24:30 AM	0
4	V08.MD	Varian_ASRTSR_050719r1	4	Tactile	58	ASR-TSR 1		1	100	1000	14	5176	47	1213	0	0	5/7/2019 9:24:52 AM	0
4	V08.MD	Varian_ASRTSR_050719r1	4	Tactile	59	ASR-TSR 1		1	100	1000	14	4662	48	1071	0	0	5/7/2019 9:25:14 AM	0
4	V08.MD	Varian_ASRTSR_050719r1	4	Tactile	60	ASR-TSR 1		1	100	1000	16	2816	46	709	0	0	5/7/2019 9:25:37 AM	0
4	V08.MD	Varian_ASRTSR_050719r1	4	st120	61	ASR-TSR 1		1	100	1000	11	2044	34	583	0	0	5/7/2019 9:25:59 AM	0
4	V08.MD	Varian_ASRTSR_050719r1	4	st120	62	ASR-TSR 1		1	100	1000	9	1261	36	296	0	0	5/7/2019 9:26:21 AM	0
4	V08.MD	Varian_ASRTSR_050719r1	4	st120	63	ASR-TSR 1		1	100	1000	14	1060	37	265	0	0	5/7/2019 9:26:43 AM	0
4	V08.MD	Varian_ASRTSR_050719r1	4	st120	64	ASR-TSR 1		1	100	1000	8	1007	34	238	0	0	5/7/2019 9:27:06 AM	0
4	V08.MD	Varian_ASRTSR_050719r1	4	st120	65	ASR-TSR 1		1	100	1000	6	2404	35	640	0	0	5/7/2019 9:27:28 AM	0
4	V08.MD	Varian_ASRTSR_050719r1	4	Tactile	66	ASR-TSR 1		1	100	1000	2	3288	46	874	0	0	5/7/2019 9:27:50 AM	0
4	V08.MD	Varian_ASRTSR_050719r1	4	Tactile	67	ASR-TSR 1		1	100	1000	16	3523	47	891	0	0	5/7/2019 9:28:13 AM	0
4	V08.MD	Varian_ASRTSR_050719r1	4	Tactile	68	ASR-TSR 1		1	100	1000	14	3821	47	939	0	0	5/7/2019 9:28:35 AM	0
4	V08.MD	Varian_ASRTSR_050719r1	4	Tactile	69	ASR-TSR 1		1	100	1000	8	3120	45	723	0	0	5/7/2019 9:28:57 AM	0
4	V08.MD	Varian_ASRTSR_050719r1	4	Tactile	70	ASR-TSR 1		1	100	1000	18	2927	46	743	0	0	5/7/2019 9:29:19 AM	0
4	V08.MD	Varian_ASRTSR_050719r1	4	st120	71	ASR-TSR 1		1	100	1000	13	2911	34	840	0	0	5/7/2019 9:29:42 AM	0
4	V08.MD	Varian_ASRTSR_050719r1	4	st120	72	ASR-TSR 1		1	100	1000	3	2290	35	600	0	0	5/7/2019 9:30:04 AM	0
4	V08.MD	Varian_ASRTSR_050719r1	4	st120	73	ASR-TSR 1		1	100	1000	13	2027	34	503	0	0	5/7/2019 9:30:26 AM	0
4	V08.MD	Varian_ASRTSR_050719r1	4	st120	74	ASR-TSR 1		1	100	1000	16	1714	34	433	0	0	5/7/2019 9:30:49 AM	0
4	V08.MD	Varian_ASRTSR_050719r1	4	st120	75	ASR-TSR 1		1	100	1000	3	1801	34	476	0	0	5/7/2019 9:31:11 AM	0
4	V08.MD	Varian_ASRTSR_050719r1	4	Tactile	76	ASR-TSR 1		1	100	1000	19	3460	46	858	0	0	5/7/2019 9:31:33 AM	0
4	V08.MD	Varian_ASRTSR_050719r1	4	Tactile	77	ASR-TSR 1		1	100	1000	16	3684	45	895	0	0	5/7/2019 9:31:55 AM	0
4	V08.MD	Varian_ASRTSR_050719r1	4	Tactile	78	ASR-TSR 1		1	100	1000	4	4194	45	1022	0	0	5/7/2019 9:32:18 AM	0
4	V08.MD	Varian_ASRTSR_050719r1	4	Tactile	79	ASR-TSR 1		1	100	1000	9	961	43	251	0	0	5/7/2019 9:32:40 AM	0
4	V08.MD	Varian_ASRTSR_050719r1	4	Tactile	80	ASR-TSR 1		1	100	1000	0	4837	46	1103	0	0	5/7/2019 9:33:02 AM	0
4	V08.MD	Varian_ASRTSR_050719r1	4	st120	81	ASR-TSR 1		1	100	1000	9	912	35	214	0	0	5/7/2019 9:33:25 AM	0
4	V08.MD	Varian_ASRTSR_050719r1	4	st120	82	ASR-TSR 1		1	100	1000	2	2341	35	616	0	0	5/7/2019 9:33:47 AM	0
4	V08.MD	Varian_ASRTSR_050719r1	4	st120	83	ASR-TSR 1		1	100	1000	14	1983	42	669	0	0	5/7/2019 9:34:09 AM	0
4	V08.MD	Varian_ASRTSR_050719r1	4	st120	84	ASR-TSR 1		1	100	1000	16	3936	36	976	0	0	5/7/2019 9:34:31 AM	0
4	V08.MD	Varian_ASRTSR_050719r1	4	st120	85	ASR-TSR 1		1	100	1000	11	2179	35	547	0	0	5/7/2019 9:34:54 AM	0
4	V08.MD	Varian_ASRTSR_050719r1	4	Tactile	86	ASR-TSR 1		1	100	1000	9	4453	46	890	0	0	5/7/2019 9:35:16 AM	0
4	V08.MD	Varian_ASRTSR_050719r1	4	Tactile	87	ASR-TSR 1		1	100	1000	9	3541	45	913	0	0	5/7/2019 9:35:38 AM	0
4	V08.MD	Varian_ASRTSR_050719r1	4	Tactile	88	ASR-TSR 1		1	100	1000	17	4350	44	1042	0	0	5/7/2019 9:36:00 AM	0
4	V08.MD	Varian_ASRTSR_050719r1	4	Tactile	89	ASR-TSR 1		1	100	1000	4	4022	43	964	0	0	5/7/2019 9:36:23 AM	0
4	V08.MD	Varian_ASRTSR_050719r1	4	Tactile	90	ASR-TSR 1		1	100	1000	12	3093	44	722	0	0	5/7/2019 9:36:45 AM	0
4	V08.MD	Varian_ASRTSR_050719r1	4	st120	91	ASR-TSR 1		1	100	1000	14	1445	35	381	0	0	5/7/2019 9:37:07 AM	0
4	V08.MD	Varian_ASRTSR_050719r1	4	st120	92	ASR-TSR 1		1	100	1000	3	338	35	68	0	0	5/7/2019 9:37:29 AM	0
4	V08.MD	Varian_ASRTSR_050719r1	4	st120	93	ASR-TSR 1		1	100	1000	9	1000	35	241	0	0	5/7/2019 9:37:52 AM	0
4	V08.MD	Varian_ASRTSR_050719r1	4	st120	94	ASR-TSR 1		1	100	1000	9	2509	33	691	0	0	5/7/2019 9:38:14 AM	0
4	V08.MD	Varian_ASRTSR_050719r1	4	st120	95	ASR-TSR 1		1	100	1000	14	3152	34	973	0	0	5/7/2019 9:38:36 AM	0
4	V08.MD	Varian_ASRTSR_050719r1	4	Tactile	96	ASR-TSR 1		1	100	1000	9	3521	46	857	0	0	5/7/2019 9:38:59 AM	0
4	V08.MD	Varian_ASRTSR_050719r1	4	Tactile	97	ASR-TSR 1		1	100	1000	14	2831	44	644	0	0	5/7/2019 9:39:21 AM	0
4	V08.MD	Varian_ASRTSR_050719r1	4	Tactile	98	ASR-TSR 1		1	100	1000	13	3539	44	820	0	0	5/7/2019 9:39:43 AM	0
4	V08.MD	Varian_ASRTSR_050719r1	4	Tactile	99	ASR-TSR 1		1	100	1000	15	2469	46	643	0	0	5/7/2019 9:40:05 AM	0
4	V08.MD	Varian_ASRTSR_050719r1	4	Tactile	100	ASR-TSR 1		1	100	1000	6	2710	49	689	0	0	5/7/2019 9:40:28 AM	0
5	V08.ME	Varian_ASRTSR_050719r1	5	st120	1	ASR-TSR 1		1	100	1000	3	1747	76	554	0	0	5/7/2019 9:03:43 AM	0
5	V08.ME	Varian_ASRTSR_050719r1	5	st120	2	ASR-TSR 1		1	100	1000	13	1437	75	505	0	0	5/7/2019 9:04:05 AM	0
5	V08.ME	Varian_ASRTSR_050719r1	5	st120	3	ASR-TSR 1		1	100	1000	8	1942	59	737	0	0	5/7/2019 9:04:27 AM	0
5	V08.ME	Varian_ASRTSR_050719r1	5	st120	4	ASR-TSR 1		1	100	1000	9	1068	47	299	0	0	5/7/2019 9:04:49 AM	0
5	V08.ME	Varian_ASRTSR_050719r1	5	st120	5	ASR-TSR 1		1	100	1000	17	883	49	275	0	0	5/7/2019 9:05:12 AM	0
5	V08.ME	Varian_ASRTSR_050719r1	5	Tactile	6	ASR-TSR 1		1	100	1000	14	1459	53	360	0	0	5/7/2019 9:05:34 AM	0
5	V08.ME	Varian_ASRTSR_050719r1	5	Tactile	7	ASR-TSR 1		1	100	1000	13	1790	54	581	0	0	5/7/2019 9:05:56 AM	0
5	V08.ME	Varian_ASRTSR_050719r1	5	Tactile	8	ASR-TSR 1		1	100	1000	13	1705	53	461	0	0	5/7/2019 9:06:18 AM	0
5	V08.ME	Varian_ASRTSR_050719r1	5	Tactile	9	ASR-TSR 1		1	100	1000	16	3178	56	942	0	0	5/7/2019 9:06:41 AM	0
5	V08.ME	Varian_ASRTSR_050719r1	5	Tactile	10	ASR-TSR 1		1	100	1000	3	3124	93	805	0	0	5/7/2019 9:07:03 AM	0
5	V08.ME	Varian_ASRTSR_050719r1	5	st120	11	ASR-TSR 1		1	100	1000	2	1115	38	288	0	0	5/7/2019 9:07:25 AM	0
5	V08.ME	Varian_ASRTSR_050719r1	5	st120	12	ASR-TSR 1		1	100	1000	10	1238	45	332	0	0	5/7/2019 9:07:48 AM	0
5	V08.ME	Varian_ASRTSR_050719r1	5	st120	13	ASR-TSR 1		1	100	1000	16	1016	42	251	0	0	5/7/2019 9:08:10 AM	0
5	V08.ME	Varian_ASRTSR_050719r1	5	st120	14	ASR-TSR 1		1	100	1000	16	1655	44	511	0	0	5/7/2019 9:08:32 AM	0
5	V08.ME	Varian_ASRTSR_050719r1	5	st120	15	ASR-TSR 1		1	100	1000	11	1443	41	378	0	0	5/7/2019 9:08:54 AM	0
5	V08.ME	Varian_ASRTSR_050719r1	5	Tactile	16	ASR-TSR 1		1	100	1000	14	2177	87	646	0	0	5/7/2019 9:09:17 AM	0
5	V08.ME	Varian_ASRTSR_050719r1	5	Tactile	17	ASR-TSR 1		1	100	1000	9	1464	50	660	0	0	5/7/2019 9:09:39 AM	0
5	V08.ME	Varian_ASRTSR_050719r1	5	Tactile	18	ASR-TSR 1		1	100	1000	13	2711	88	710	0	0	5/7/2019 9:10:01 AM	0
5	V08.ME	Varian_ASRTSR_050719r1	5	Tactile	19	ASR-TSR 1		1	100	1000	7	1618	95	659	0	0	5/7/2019 9:10:23 AM	0
5	V08.ME	Varian_ASRTSR_050719r1	5	Tactile	20	ASR-TSR 1		1	100	1000	16	1840	88	702	0	0	5/7/2019 9:10:46 AM	0
5	V08.ME	Varian_ASRTSR_050719r1	5	st120	21	ASR-TSR 1		1	100	1000	23	1414	44	631	0	0	5/7/2019 9:11:08 AM	0
5	V08.ME	Varian_ASRTSR_050719r1	5	st120	22	ASR-TSR 1		1	100	1000	8	799	38	185	0	0	5/7/2019 9:11:30 AM	0
5	V08.ME	Varian_ASRTSR_050719r1	5	st120	23	ASR-TSR 1		1	100	1000	19	461	41	103	0	0	5/7/2019 9:11:53 AM	0
5	V08.ME	Varian_ASRTSR_050719r1	5	st120	24	ASR-TSR 1		1	100	1000	9	755	39	192	0	0	5/7/2019 9:12:15 AM	0
5	V08.ME	Varian_ASRTSR_050719r1	5	st120	25	ASR-TSR 1		1	100	1000	10	1090	43	261	0	0	5/7/2019 9:12:37 AM	0
5	V08.ME	Varian_ASRTSR_050719r1	5	Tactile	26	ASR-TSR 1		1	100	1000	14	5504	96	1026	0	0	5/7/2019 9:12:59 AM	0
5	V08.ME	Varian_ASRTSR_050719r1	5	Tactile	27	ASR-TSR 1		1	100	1000	18	2763	84	775	0	0	5/7/2019 9:13:22 AM	0
5	V08.ME	Varian_ASRTSR_050719r1	5	Tactile	28	ASR-TSR 1		1	100	1000	0	4437	90	901	0	0	5/7/2019 9:13:44 AM	0
5	V08.ME	Varian_ASRTSR_050719r1	5	Tactile	29	ASR-TSR 1		1	100	1000	12	3530	88	875	0	0	5/7/2019 9:14:06 AM	0
5	V08.ME	Varian_ASRTSR_050719r1	5	Tactile	30	ASR-TSR 1		1	100	1000	16	5715	99	973	0	0	5/7/2019 9:14:29 AM	0
5	V08.ME	Varian_ASRTSR_050719r1	5	st120	31	ASR-TSR 1		1	100	1000	7	3255	45	905	0	0	5/7/2019 9:14:51 AM	0
5	V08.ME	Varian_ASRTSR_050719r1	5	st120	32	ASR-TSR 1		1	100	1000	7	2766	43	887	0	0	5/7/2019 9:15:13 AM	0
5	V08.ME	Varian_ASRTSR_050719r1	5	st120	33	ASR-TSR 1		1	100	1000	6	1265	38	384	0	0	5/7/2019 9:15:35 AM	0
5	V08.ME	Varian_ASRTSR_050719r1	5	st120	34	ASR-TSR 1		1	100	1000	1	773	36	169	0	0	5/7/2019 9:15:58 AM	0
5	V08.ME	Varian_ASRTSR_050719r1	5	st120	35	ASR-TSR 1		1	100	1000	14	3012	40	995	0	0	5/7/2019 9:16:20 AM	0
5	V08.ME	Varian_ASRTSR_050719r1	5	Tactile	36	ASR-TSR 1		1	100	1000	14	4027	47	1042	0	0	5/7/2019 9:16:42 AM	0
5	V08.ME	Varian_ASRTSR_050719r1	5	Tactile	37	ASR-TSR 1		1	100	1000	16	5793	87	1175	0	0	5/7/2019 9:17:05 AM	0
5	V08.ME	Varian_ASRTSR_050719r1	5	Tactile	38	ASR-TSR 1		1	100	1000	11	5832	46	1124	0	0	5/7/2019 9:17:27 AM	0
5	V08.ME	Varian_ASRTSR_050719r1	5	Tactile	39	ASR-TSR 1		1	100	1000	13	6137	48	1172	0	0	5/7/2019 9:17:49 AM	0
5	V08.ME	Varian_ASRTSR_050719r1	5	Tactile	40	ASR-TSR 1		1	100	1000	13	6115	54	1026	0	0	5/7/2019 9:18:11 AM	0
5	V08.ME	Varian_ASRTSR_050719r1	5	st120	41	ASR-TSR 1		1	100	1000	17	1438	36	385	0	0	5/7/2019 9:18:34 AM	0
5	V08.ME	Varian_ASRTSR_050719r1	5	st120	42	ASR-TSR 1		1	100	1000	11	1551	39	433	0	0	5/7/2019 9:18:56 AM	0
5	V08.ME	Varian_ASRTSR_050719r1	5	st120	43	ASR-TSR 1		1	100	1000	13	464	36	110	0	0	5/7/2019 9:19:18 AM	0
5	V08.ME	Varian_ASRTSR_050719r1	5	st120	44	ASR-TSR 1		1	100	1000	9	732	35	208	0	0	5/7/2019 9:19:40 AM	0
5	V08.ME	Varian_ASRTSR_050719r1	5	st120	45	ASR-TSR 1		1	100	1000	14	1320	39	331	0	0	5/7/2019 9:20:03 AM	0
5	V08.ME	Varian_ASRTSR_050719r1	5	Tactile	46	ASR-TSR 1		1	100	1000	34	1418	45	525	0	0	5/7/2019 9:20:25 AM	0
5	V08.ME	Varian_ASRTSR_050719r1	5	Tactile	47	ASR-TSR 1		1	100	1000	9	2237	49	494	0	0	5/7/2019 9:20:47 AM	0
5	V08.ME	Varian_ASRTSR_050719r1	5	Tactile	48	ASR-TSR 1		1	100	1000	12	2004	71	678	0	0	5/7/2019 9:21:10 AM	0
5	V08.ME	Varian_ASRTSR_050719r1	5	Tactile	49	ASR-TSR 1		1	100	1000	13	2774	73	813	0	0	5/7/2019 9:21:32 AM	0
5	V08.ME	Varian_ASRTSR_050719r1	5	Tactile	50	ASR-TSR 1		1	100	1000	14	4390	80	1106	0	0	5/7/2019 9:21:54 AM	0
5	V08.ME	Varian_ASRTSR_050719r1	5	st120	51	ASR-TSR 1		1	100	1000	16	1031	44	335	0	0	5/7/2019 9:22:16 AM	0
5	V08.ME	Varian_ASRTSR_050719r1	5	st120	52	ASR-TSR 1		1	100	1000	11	540	36	123	0	0	5/7/2019 9:22:39 AM	0
5	V08.ME	Varian_ASRTSR_050719r1	5	st120	53	ASR-TSR 1		1	100	1000	23	876	38	189	0	0	5/7/2019 9:23:01 AM	0
5	V08.ME	Varian_ASRTSR_050719r1	5	st120	54	ASR-TSR 1		1	100	1000	10	566	37	114	0	0	5/7/2019 9:23:23 AM	0
5	V08.ME	Varian_ASRTSR_050719r1	5	st120	55	ASR-TSR 1		1	100	1000	16	950	37	191	0	0	5/7/2019 9:23:45 AM	0
5	V08.ME	Varian_ASRTSR_050719r1	5	Tactile	56	ASR-TSR 1		1	100	1000	15	4373	76	880	0	0	5/7/2019 9:24:08 AM	0
5	V08.ME	Varian_ASRTSR_050719r1	5	Tactile	57	ASR-TSR 1		1	100	1000	10	3465	43	733	0	0	5/7/2019 9:24:30 AM	0
5	V08.ME	Varian_ASRTSR_050719r1	5	Tactile	58	ASR-TSR 1		1	100	1000	16	2759	45	596	0	0	5/7/2019 9:24:52 AM	0
5	V08.ME	Varian_ASRTSR_050719r1	5	Tactile	59	ASR-TSR 1		1	100	1000	14	1277	44	368	0	0	5/7/2019 9:25:15 AM	0
5	V08.ME	Varian_ASRTSR_050719r1	5	Tactile	60	ASR-TSR 1		1	100	1000	17	2882	45	626	0	0	5/7/2019 9:25:37 AM	0
5	V08.ME	Varian_ASRTSR_050719r1	5	st120	61	ASR-TSR 1		1	100	1000	10	1861	43	485	0	0	5/7/2019 9:25:59 AM	0
5	V08.ME	Varian_ASRTSR_050719r1	5	st120	62	ASR-TSR 1		1	100	1000	16	1966	41	591	0	0	5/7/2019 9:26:21 AM	0
5	V08.ME	Varian_ASRTSR_050719r1	5	st120	63	ASR-TSR 1		1	100	1000	11	1109	38	315	0	0	5/7/2019 9:26:44 AM	0
5	V08.ME	Varian_ASRTSR_050719r1	5	st120	64	ASR-TSR 1		1	100	1000	16	1446	37	349	0	0	5/7/2019 9:27:06 AM	0
5	V08.ME	Varian_ASRTSR_050719r1	5	st120	65	ASR-TSR 1		1	100	1000	13	1405	39	396	0	0	5/7/2019 9:27:28 AM	0
5	V08.ME	Varian_ASRTSR_050719r1	5	Tactile	66	ASR-TSR 1		1	100	1000	14	5687	46	1377	0	0	5/7/2019 9:27:51 AM	0
5	V08.ME	Varian_ASRTSR_050719r1	5	Tactile	67	ASR-TSR 1		1	100	1000	13	2898	47	648	0	0	5/7/2019 9:28:13 AM	0
5	V08.ME	Varian_ASRTSR_050719r1	5	Tactile	68	ASR-TSR 1		1	100	1000	10	2807	46	664	0	0	5/7/2019 9:28:35 AM	0
5	V08.ME	Varian_ASRTSR_050719r1	5	Tactile	69	ASR-TSR 1		1	100	1000	10	3378	81	901	0	0	5/7/2019 9:28:57 AM	0
5	V08.ME	Varian_ASRTSR_050719r1	5	Tactile	70	ASR-TSR 1		1	100	1000	13	2430	45	594	0	0	5/7/2019 9:29:20 AM	0
5	V08.ME	Varian_ASRTSR_050719r1	5	st120	71	ASR-TSR 1		1	100	1000	13	506	35	109	0	0	5/7/2019 9:29:42 AM	0
5	V08.ME	Varian_ASRTSR_050719r1	5	st120	72	ASR-TSR 1		1	100	1000	14	819	35	182	0	0	5/7/2019 9:30:04 AM	0
5	V08.ME	Varian_ASRTSR_050719r1	5	st120	73	ASR-TSR 1		1	100	1000	9	498	34	139	0	0	5/7/2019 9:30:26 AM	0
5	V08.ME	Varian_ASRTSR_050719r1	5	st120	74	ASR-TSR 1		1	100	1000	3	462	36	123	0	0	5/7/2019 9:30:49 AM	0
5	V08.ME	Varian_ASRTSR_050719r1	5	st120	75	ASR-TSR 1		1	100	1000	10	1003	32	254	0	0	5/7/2019 9:31:11 AM	0
5	V08.ME	Varian_ASRTSR_050719r1	5	Tactile	76	ASR-TSR 1		1	100	1000	23	1159	56	330	0	0	5/7/2019 9:31:33 AM	0
5	V08.ME	Varian_ASRTSR_050719r1	5	Tactile	77	ASR-TSR 1		1	100	1000	4	2174	47	585	0	0	5/7/2019 9:31:56 AM	0
5	V08.ME	Varian_ASRTSR_050719r1	5	Tactile	78	ASR-TSR 1		1	100	1000	14	4005	45	819	0	0	5/7/2019 9:32:18 AM	0
5	V08.ME	Varian_ASRTSR_050719r1	5	Tactile	79	ASR-TSR 1		1	100	1000	16	3547	82	959	0	0	5/7/2019 9:32:40 AM	0
5	V08.ME	Varian_ASRTSR_050719r1	5	Tactile	80	ASR-TSR 1		1	100	1000	37	3544	71	884	0	0	5/7/2019 9:33:02 AM	0
5	V08.ME	Varian_ASRTSR_050719r1	5	st120	81	ASR-TSR 1		1	100	1000	1	630	35	157	0	0	5/7/2019 9:33:25 AM	0
5	V08.ME	Varian_ASRTSR_050719r1	5	st120	82	ASR-TSR 1		1	100	1000	14	229	36	54	0	0	5/7/2019 9:33:47 AM	0
5	V08.ME	Varian_ASRTSR_050719r1	5	st120	83	ASR-TSR 1		1	100	1000	2	1130	34	276	0	0	5/7/2019 9:34:09 AM	0
5	V08.ME	Varian_ASRTSR_050719r1	5	st120	84	ASR-TSR 1		1	100	1000	21	948	34	203	0	0	5/7/2019 9:34:31 AM	0
5	V08.ME	Varian_ASRTSR_050719r1	5	st120	85	ASR-TSR 1		1	100	1000	17	777	34	175	0	0	5/7/2019 9:34:54 AM	0
5	V08.ME	Varian_ASRTSR_050719r1	5	Tactile	86	ASR-TSR 1		1	100	1000	14	1129	43	360	0	0	5/7/2019 9:35:16 AM	0
5	V08.ME	Varian_ASRTSR_050719r1	5	Tactile	87	ASR-TSR 1		1	100	1000	17	2460	45	569	0	0	5/7/2019 9:35:38 AM	0
5	V08.ME	Varian_ASRTSR_050719r1	5	Tactile	88	ASR-TSR 1		1	100	1000	13	2500	46	510	0	0	5/7/2019 9:36:01 AM	0
5	V08.ME	Varian_ASRTSR_050719r1	5	Tactile	89	ASR-TSR 1		1	100	1000	14	1701	44	469	0	0	5/7/2019 9:36:23 AM	0
5	V08.ME	Varian_ASRTSR_050719r1	5	Tactile	90	ASR-TSR 1		1	100	1000	14	1359	45	445	0	0	5/7/2019 9:36:45 AM	0
5	V08.ME	Varian_ASRTSR_050719r1	5	st120	91	ASR-TSR 1		1	100	1000	15	755	34	193	0	0	5/7/2019 9:37:07 AM	0
5	V08.ME	Varian_ASRTSR_050719r1	5	st120	92	ASR-TSR 1		1	100	1000	3	732	31	189	0	0	5/7/2019 9:37:30 AM	0
5	V08.ME	Varian_ASRTSR_050719r1	5	st120	93	ASR-TSR 1		1	100	1000	14	558	35	129	0	0	5/7/2019 9:37:52 AM	0
5	V08.ME	Varian_ASRTSR_050719r1	5	st120	94	ASR-TSR 1		1	100	1000	15	243	35	57	0	0	5/7/2019 9:38:14 AM	0
5	V08.ME	Varian_ASRTSR_050719r1	5	st120	95	ASR-TSR 1		1	100	1000	5	430	36	112	0	0	5/7/2019 9:38:36 AM	0
5	V08.ME	Varian_ASRTSR_050719r1	5	Tactile	96	ASR-TSR 1		1	100	1000	18	338	32	108	0	0	5/7/2019 9:38:59 AM	0
5	V08.ME	Varian_ASRTSR_050719r1	5	Tactile	97	ASR-TSR 1		1	100	1000	9	2783	46	603	0	0	5/7/2019 9:39:21 AM	0
5	V08.ME	Varian_ASRTSR_050719r1	5	Tactile	98	ASR-TSR 1		1	100	1000	75	597	90	122	0	0	5/7/2019 9:39:43 AM	0
5	V08.ME	Varian_ASRTSR_050719r1	5	Tactile	99	ASR-TSR 1		1	100	1000	17	2243	47	673	0	0	5/7/2019 9:40:06 AM	0
5	V08.ME	Varian_ASRTSR_050719r1	5	Tactile	100	ASR-TSR 1		1	100	1000	8	2120	45	476	0	0	5/7/2019 9:40:28 AM	0
1	V09.MA	Varian_ASRTSR_051419	1	st120	1	ASR-TSR 1		1	100	1000	0	580	38	152	0	0	5/14/2019 10:32:58 AM	0
1	V09.MA	Varian_ASRTSR_051419	1	st120	2	ASR-TSR 1		1	100	1000	7	424	37	107	0	0	5/14/2019 10:33:21 AM	0
1	V09.MA	Varian_ASRTSR_051419	1	st120	3	ASR-TSR 1		1	100	1000	8	526	49	160	0	0	5/14/2019 10:33:43 AM	0
1	V09.MA	Varian_ASRTSR_051419	1	st120	4	ASR-TSR 1		1	100	1000	11	1406	39	386	0	0	5/14/2019 10:34:05 AM	0
1	V09.MA	Varian_ASRTSR_051419	1	st120	5	ASR-TSR 1		1	100	1000	2	1075	37	285	0	0	5/14/2019 10:34:27 AM	0
1	V09.MA	Varian_ASRTSR_051419	1	Tactile	6	ASR-TSR 1		1	100	1000	9	1980	44	611	0	0	5/14/2019 10:34:49 AM	0
1	V09.MA	Varian_ASRTSR_051419	1	Tactile	7	ASR-TSR 1		1	100	1000	10	2089	97	831	0	0	5/14/2019 10:35:12 AM	0
1	V09.MA	Varian_ASRTSR_051419	1	Tactile	8	ASR-TSR 1		1	100	1000	13	1293	33	350	0	0	5/14/2019 10:35:34 AM	0
1	V09.MA	Varian_ASRTSR_051419	1	Tactile	9	ASR-TSR 1		1	100	1000	12	15	59	8	0	0	5/14/2019 10:35:56 AM	0
1	V09.MA	Varian_ASRTSR_051419	1	Tactile	10	ASR-TSR 1		1	100	1000	8	3794	100	847	0	0	5/14/2019 10:36:18 AM	0
1	V09.MA	Varian_ASRTSR_051419	1	st120	11	ASR-TSR 1		1	100	1000	7	449	38	119	0	0	5/14/2019 10:36:41 AM	0
1	V09.MA	Varian_ASRTSR_051419	1	st120	12	ASR-TSR 1		1	100	1000	6	179	25	49	0	0	5/14/2019 10:37:03 AM	0
1	V09.MA	Varian_ASRTSR_051419	1	st120	13	ASR-TSR 1		1	100	1000	8	813	40	271	0	0	5/14/2019 10:37:25 AM	0
1	V09.MA	Varian_ASRTSR_051419	1	st120	14	ASR-TSR 1		1	100	1000	3	353	32	104	0	0	5/14/2019 10:37:47 AM	0
1	V09.MA	Varian_ASRTSR_051419	1	st120	15	ASR-TSR 1		1	100	1000	10	793	38	255	0	0	5/14/2019 10:38:10 AM	0
1	V09.MA	Varian_ASRTSR_051419	1	Tactile	16	ASR-TSR 1		1	100	1000	11	2079	58	448	0	0	5/14/2019 10:38:32 AM	0
1	V09.MA	Varian_ASRTSR_051419	1	Tactile	17	ASR-TSR 1		1	100	1000	8	13	61	6	0	0	5/14/2019 10:38:54 AM	0
1	V09.MA	Varian_ASRTSR_051419	1	Tactile	18	ASR-TSR 1		1	100	1000	1	13	44	6	0	0	5/14/2019 10:39:16 AM	0
1	V09.MA	Varian_ASRTSR_051419	1	Tactile	19	ASR-TSR 1		1	100	1000	9	13	38	6	0	0	5/14/2019 10:39:39 AM	0
1	V09.MA	Varian_ASRTSR_051419	1	Tactile	20	ASR-TSR 1		1	100	1000	6	52	16	13	0	0	5/14/2019 10:40:01 AM	0
1	V09.MA	Varian_ASRTSR_051419	1	st120	21	ASR-TSR 1		1	100	1000	5	300	35	77	0	0	5/14/2019 10:40:23 AM	0
1	V09.MA	Varian_ASRTSR_051419	1	st120	22	ASR-TSR 1		1	100	1000	8	768	39	187	0	0	5/14/2019 10:40:45 AM	0
1	V09.MA	Varian_ASRTSR_051419	1	st120	23	ASR-TSR 1		1	100	1000	14	177	40	43	0	0	5/14/2019 10:41:08 AM	0
1	V09.MA	Varian_ASRTSR_051419	1	st120	24	ASR-TSR 1		1	100	1000	10	597	39	175	0	0	5/14/2019 10:41:30 AM	0
1	V09.MA	Varian_ASRTSR_051419	1	st120	25	ASR-TSR 1		1	100	1000	5	1265	41	387	0	0	5/14/2019 10:41:52 AM	0
1	V09.MA	Varian_ASRTSR_051419	1	Tactile	26	ASR-TSR 1		1	100	1000	8	13	49	7	0	0	5/14/2019 10:42:14 AM	0
1	V09.MA	Varian_ASRTSR_051419	1	Tactile	27	ASR-TSR 1		1	100	1000	2	1138	85	431	0	0	5/14/2019 10:42:36 AM	0
1	V09.MA	Varian_ASRTSR_051419	1	Tactile	28	ASR-TSR 1		1	100	1000	9	2612	59	881	0	0	5/14/2019 10:42:59 AM	0
1	V09.MA	Varian_ASRTSR_051419	1	Tactile	29	ASR-TSR 1		1	100	1000	7	1408	80	578	0	0	5/14/2019 10:43:21 AM	0
1	V09.MA	Varian_ASRTSR_051419	1	Tactile	30	ASR-TSR 1		1	100	1000	4	1707	55	542	0	0	5/14/2019 10:43:43 AM	0
1	V09.MA	Varian_ASRTSR_051419	1	st120	31	ASR-TSR 1		1	100	1000	3	1065	36	284	0	0	5/14/2019 10:44:05 AM	0
1	V09.MA	Varian_ASRTSR_051419	1	st120	32	ASR-TSR 1		1	100	1000	2	855	44	281	0	0	5/14/2019 10:44:28 AM	0
1	V09.MA	Varian_ASRTSR_051419	1	st120	33	ASR-TSR 1		1	100	1000	6	645	34	165	0	0	5/14/2019 10:44:50 AM	0
1	V09.MA	Varian_ASRTSR_051419	1	st120	34	ASR-TSR 1		1	100	1000	11	1035	41	320	0	0	5/14/2019 10:45:12 AM	0
1	V09.MA	Varian_ASRTSR_051419	1	st120	35	ASR-TSR 1		1	100	1000	7	178	64	52	0	0	5/14/2019 10:45:34 AM	0
1	V09.MA	Varian_ASRTSR_051419	1	Tactile	36	ASR-TSR 1		1	100	1000	5	2321	58	843	0	0	5/14/2019 10:45:56 AM	0
1	V09.MA	Varian_ASRTSR_051419	1	Tactile	37	ASR-TSR 1		1	100	1000	10	709	34	192	0	0	5/14/2019 10:46:19 AM	0
1	V09.MA	Varian_ASRTSR_051419	1	Tactile	38	ASR-TSR 1		1	100	1000	2	1234	53	335	0	0	5/14/2019 10:46:41 AM	0
1	V09.MA	Varian_ASRTSR_051419	1	Tactile	39	ASR-TSR 1		1	100	1000	7	1060	55	241	0	0	5/14/2019 10:47:03 AM	0
1	V09.MA	Varian_ASRTSR_051419	1	Tactile	40	ASR-TSR 1		1	100	1000	9	1516	55	345	0	0	5/14/2019 10:47:25 AM	0
1	V09.MA	Varian_ASRTSR_051419	1	st120	41	ASR-TSR 1		1	100	1000	6	1172	36	318	0	0	5/14/2019 10:47:48 AM	0
1	V09.MA	Varian_ASRTSR_051419	1	st120	42	ASR-TSR 1		1	100	1000	0	182	40	44	0	0	5/14/2019 10:48:10 AM	0
1	V09.MA	Varian_ASRTSR_051419	1	st120	43	ASR-TSR 1		1	100	1000	2	2295	38	781	0	0	5/14/2019 10:48:32 AM	0
1	V09.MA	Varian_ASRTSR_051419	1	st120	44	ASR-TSR 1		1	100	1000	6	469	36	139	0	0	5/14/2019 10:48:54 AM	0
1	V09.MA	Varian_ASRTSR_051419	1	st120	45	ASR-TSR 1		1	100	1000	10	459	34	145	0	0	5/14/2019 10:49:17 AM	0
1	V09.MA	Varian_ASRTSR_051419	1	Tactile	46	ASR-TSR 1		1	100	1000	5	1858	47	682	0	0	5/14/2019 10:49:39 AM	0
1	V09.MA	Varian_ASRTSR_051419	1	Tactile	47	ASR-TSR 1		1	100	1000	10	809	46	246	0	0	5/14/2019 10:50:01 AM	0
1	V09.MA	Varian_ASRTSR_051419	1	Tactile	48	ASR-TSR 1		1	100	1000	4	13	55	6	0	0	5/14/2019 10:50:23 AM	0
1	V09.MA	Varian_ASRTSR_051419	1	Tactile	49	ASR-TSR 1		1	100	1000	10	1075	44	247	0	0	5/14/2019 10:50:45 AM	0
1	V09.MA	Varian_ASRTSR_051419	1	Tactile	50	ASR-TSR 1		1	100	1000	7	511	58	173	0	0	5/14/2019 10:51:08 AM	0
1	V09.MA	Varian_ASRTSR_051419	1	st120	51	ASR-TSR 1		1	100	1000	9	461	36	126	0	0	5/14/2019 10:51:30 AM	0
1	V09.MA	Varian_ASRTSR_051419	1	st120	52	ASR-TSR 1		1	100	1000	9	253	37	74	0	0	5/14/2019 10:51:52 AM	0
1	V09.MA	Varian_ASRTSR_051419	1	st120	53	ASR-TSR 1		1	100	1000	5	334	35	84	0	0	5/14/2019 10:52:14 AM	0
1	V09.MA	Varian_ASRTSR_051419	1	st120	54	ASR-TSR 1		1	100	1000	1	531	36	153	0	0	5/14/2019 10:52:37 AM	0
1	V09.MA	Varian_ASRTSR_051419	1	st120	55	ASR-TSR 1		1	100	1000	9	815	36	178	0	0	5/14/2019 10:52:59 AM	0
1	V09.MA	Varian_ASRTSR_051419	1	Tactile	56	ASR-TSR 1		1	100	1000	6	562	31	193	0	0	5/14/2019 10:53:21 AM	0
1	V09.MA	Varian_ASRTSR_051419	1	Tactile	57	ASR-TSR 1		1	100	1000	2	947	53	318	0	0	5/14/2019 10:53:43 AM	0
1	V09.MA	Varian_ASRTSR_051419	1	Tactile	58	ASR-TSR 1		1	100	1000	9	534	45	136	0	0	5/14/2019 10:54:06 AM	0
1	V09.MA	Varian_ASRTSR_051419	1	Tactile	59	ASR-TSR 1		1	100	1000	6	1301	48	253	0	0	5/14/2019 10:54:28 AM	0
1	V09.MA	Varian_ASRTSR_051419	1	Tactile	60	ASR-TSR 1		1	100	1000	9	1343	45	390	0	0	5/14/2019 10:54:50 AM	0
1	V09.MA	Varian_ASRTSR_051419	1	st120	61	ASR-TSR 1		1	100	1000	9	238	34	94	0	0	5/14/2019 10:55:12 AM	0
1	V09.MA	Varian_ASRTSR_051419	1	st120	62	ASR-TSR 1		1	100	1000	10	765	36	207	0	0	5/14/2019 10:55:34 AM	0
1	V09.MA	Varian_ASRTSR_051419	1	st120	63	ASR-TSR 1		1	100	1000	3	529	36	153	0	0	5/14/2019 10:55:57 AM	0
1	V09.MA	Varian_ASRTSR_051419	1	st120	64	ASR-TSR 1		1	100	1000	10	938	33	279	0	0	5/14/2019 10:56:19 AM	0
1	V09.MA	Varian_ASRTSR_051419	1	st120	65	ASR-TSR 1		1	100	1000	5	323	32	97	0	0	5/14/2019 10:56:41 AM	0
1	V09.MA	Varian_ASRTSR_051419	1	Tactile	66	ASR-TSR 1		1	100	1000	1	1286	45	374	0	0	5/14/2019 10:57:03 AM	0
1	V09.MA	Varian_ASRTSR_051419	1	Tactile	67	ASR-TSR 1		1	100	1000	4	2031	46	546	0	0	5/14/2019 10:57:26 AM	0
1	V09.MA	Varian_ASRTSR_051419	1	Tactile	68	ASR-TSR 1		1	100	1000	6	817	50	255	0	0	5/14/2019 10:57:48 AM	0
1	V09.MA	Varian_ASRTSR_051419	1	Tactile	69	ASR-TSR 1		1	100	1000	19	2094	49	646	0	0	5/14/2019 10:58:10 AM	0
1	V09.MA	Varian_ASRTSR_051419	1	Tactile	70	ASR-TSR 1		1	100	1000	2	1079	51	282	0	0	5/14/2019 10:58:32 AM	0
1	V09.MA	Varian_ASRTSR_051419	1	st120	71	ASR-TSR 1		1	100	1000	12	559	34	153	0	0	5/14/2019 10:58:55 AM	0
1	V09.MA	Varian_ASRTSR_051419	1	st120	72	ASR-TSR 1		1	100	1000	12	428	33	146	0	0	5/14/2019 10:59:17 AM	0
1	V09.MA	Varian_ASRTSR_051419	1	st120	73	ASR-TSR 1		1	100	1000	8	519	35	156	0	0	5/14/2019 10:59:39 AM	0
1	V09.MA	Varian_ASRTSR_051419	1	st120	74	ASR-TSR 1		1	100	1000	18	174	56	68	0	0	5/14/2019 11:00:01 AM	0
1	V09.MA	Varian_ASRTSR_051419	1	st120	75	ASR-TSR 1		1	100	1000	2	219	33	72	0	0	5/14/2019 11:00:23 AM	0
1	V09.MA	Varian_ASRTSR_051419	1	Tactile	76	ASR-TSR 1		1	100	1000	4	1256	45	363	0	0	5/14/2019 11:00:46 AM	0
1	V09.MA	Varian_ASRTSR_051419	1	Tactile	77	ASR-TSR 1		1	100	1000	9	1476	47	383	0	0	5/14/2019 11:01:08 AM	0
1	V09.MA	Varian_ASRTSR_051419	1	Tactile	78	ASR-TSR 1		1	100	1000	10	1319	45	341	0	0	5/14/2019 11:01:30 AM	0
1	V09.MA	Varian_ASRTSR_051419	1	Tactile	79	ASR-TSR 1		1	100	1000	8	1071	44	406	0	0	5/14/2019 11:01:52 AM	0
1	V09.MA	Varian_ASRTSR_051419	1	Tactile	80	ASR-TSR 1		1	100	1000	13	1023	44	280	0	0	5/14/2019 11:02:15 AM	0
1	V09.MA	Varian_ASRTSR_051419	1	st120	81	ASR-TSR 1		1	100	1000	5	704	37	217	0	0	5/14/2019 11:02:37 AM	0
1	V09.MA	Varian_ASRTSR_051419	1	st120	82	ASR-TSR 1		1	100	1000	11	479	34	145	0	0	5/14/2019 11:02:59 AM	0
1	V09.MA	Varian_ASRTSR_051419	1	st120	83	ASR-TSR 1		1	100	1000	6	906	35	230	0	0	5/14/2019 11:03:21 AM	0
1	V09.MA	Varian_ASRTSR_051419	1	st120	84	ASR-TSR 1		1	100	1000	2	488	33	170	0	0	5/14/2019 11:03:44 AM	0
1	V09.MA	Varian_ASRTSR_051419	1	st120	85	ASR-TSR 1		1	100	1000	33	218	57	76	0	0	5/14/2019 11:04:06 AM	0
1	V09.MA	Varian_ASRTSR_051419	1	Tactile	86	ASR-TSR 1		1	100	1000	12	3118	48	700	0	0	5/14/2019 11:04:28 AM	0
1	V09.MA	Varian_ASRTSR_051419	1	Tactile	87	ASR-TSR 1		1	100	1000	7	2775	53	724	0	0	5/14/2019 11:04:50 AM	0
1	V09.MA	Varian_ASRTSR_051419	1	Tactile	88	ASR-TSR 1		1	100	1000	9	14	44	8	0	0	5/14/2019 11:05:12 AM	0
1	V09.MA	Varian_ASRTSR_051419	1	Tactile	89	ASR-TSR 1		1	100	1000	8	13	9	6	0	0	5/14/2019 11:05:35 AM	0
1	V09.MA	Varian_ASRTSR_051419	1	Tactile	90	ASR-TSR 1		1	100	1000	2	3858	47	895	0	0	5/14/2019 11:05:57 AM	0
1	V09.MA	Varian_ASRTSR_051419	1	st120	91	ASR-TSR 1		1	100	1000	2	715	33	153	0	0	5/14/2019 11:06:19 AM	0
1	V09.MA	Varian_ASRTSR_051419	1	st120	92	ASR-TSR 1		1	100	1000	8	737	38	205	0	0	5/14/2019 11:06:41 AM	0
1	V09.MA	Varian_ASRTSR_051419	1	st120	93	ASR-TSR 1		1	100	1000	32	108	55	34	0	0	5/14/2019 11:07:04 AM	0
1	V09.MA	Varian_ASRTSR_051419	1	st120	94	ASR-TSR 1		1	100	1000	5	385	32	108	0	0	5/14/2019 11:07:26 AM	0
1	V09.MA	Varian_ASRTSR_051419	1	st120	95	ASR-TSR 1		1	100	1000	18	680	37	203	0	0	5/14/2019 11:07:48 AM	0
1	V09.MA	Varian_ASRTSR_051419	1	Tactile	96	ASR-TSR 1		1	100	1000	5	25	97	7	0	0	5/14/2019 11:08:10 AM	0
1	V09.MA	Varian_ASRTSR_051419	1	Tactile	97	ASR-TSR 1		1	100	1000	15	790	55	226	0	0	5/14/2019 11:08:32 AM	0
1	V09.MA	Varian_ASRTSR_051419	1	Tactile	98	ASR-TSR 1		1	100	1000	7	729	35	192	0	0	5/14/2019 11:08:55 AM	0
1	V09.MA	Varian_ASRTSR_051419	1	Tactile	99	ASR-TSR 1		1	100	1000	2	1243	33	359	0	0	5/14/2019 11:09:17 AM	0
[truncated: 124,706 more rows]

## Sheet: 1
Chamber_ID	Subject_ID	Session_ID	Channel_ID	Trial_ID	Trial_Num	Group_ID	Param	Trial_List_Block	Samples	Rate	V_Start	mV_Max	T_Max	mV_Avg	V_Peak1	T_Peak1	Run_Time	TimeStampPT	Run_Data
1	V07.FA	Varian_ASRTSR_043019r2	1	st120	1	ASR-TSR 1		1	100	1000	8	2531	43	684	0	0	4/30/2019 10:25:45 AM	0
1	V07.FA	Varian_ASRTSR_043019r2	1	st120	2	ASR-TSR 1		1	100	1000	15	404	39	127	0	0	4/30/2019 10:26:07 AM	0
1	V07.FA	Varian_ASRTSR_043019r2	1	st120	3	ASR-TSR 1		1	100	1000	12	462	39	162	0	0	4/30/2019 10:26:29 AM	0
1	V07.FA	Varian_ASRTSR_043019r2	1	st120	4	ASR-TSR 1		1	100	1000	12	771	45	202	0	0	4/30/2019 10:26:51 AM	0
1	V07.FA	Varian_ASRTSR_043019r2	1	st120	5	ASR-TSR 1		1	100	1000	7	915	46	193	0	0	4/30/2019 10:27:13 AM	0
1	V07.FA	Varian_ASRTSR_043019r2	1	Tactile	6	ASR-TSR 1		1	100	1000	2	3708	95	927	0	0	4/30/2019 10:27:36 AM	0
1	V07.FA	Varian_ASRTSR_043019r2	1	Tactile	7	ASR-TSR 1		1	100	1000	8	2634	46	678	0	0	4/30/2019 10:27:58 AM	0
1	V07.FA	Varian_ASRTSR_043019r2	1	Tactile	8	ASR-TSR 1		1	100	1000	5	1820	43	542	0	0	4/30/2019 10:28:20 AM	0
1	V07.FA	Varian_ASRTSR_043019r2	1	Tactile	9	ASR-TSR 1		1	100	1000	7	2194	88	609	0	0	4/30/2019 10:28:42 AM	0
1	V07.FA	Varian_ASRTSR_043019r2	1	Tactile	10	ASR-TSR 1		1	100	1000	9	1810	86	592	0	0	4/30/2019 10:29:04 AM	0
1	V07.FA	Varian_ASRTSR_043019r2	1	st120	11	ASR-TSR 1		1	100	1000	10	415	36	112	0	0	4/30/2019 10:29:26 AM	0
1	V07.FA	Varian_ASRTSR_043019r2	1	st120	12	ASR-TSR 1		1	100	1000	6	822	35	229	0	0	4/30/2019 10:29:48 AM	0
1	V07.FA	Varian_ASRTSR_043019r2	1	st120	13	ASR-TSR 1		1	100	1000	10	1171	36	321	0	0	4/30/2019 10:30:10 AM	0
1	V07.FA	Varian_ASRTSR_043019r2	1	st120	14	ASR-TSR 1		1	100	1000	9	1014	37	304	0	0	4/30/2019 10:30:32 AM	0
1	V07.FA	Varian_ASRTSR_043019r2	1	st120	15	ASR-TSR 1		1	100	1000	10	883	37	265	0	0	4/30/2019 10:30:54 AM	0
1	V07.FA	Varian_ASRTSR_043019r2	1	Tactile	16	ASR-TSR 1		1	100	1000	5	3340	46	885	0	0	4/30/2019 10:31:17 AM	0
1	V07.FA	Varian_ASRTSR_043019r2	1	Tactile	17	ASR-TSR 1		1	100	1000	11	2688	51	702	0	0	4/30/2019 10:31:39 AM	0
1	V07.FA	Varian_ASRTSR_043019r2	1	Tactile	18	ASR-TSR 1		1	100	1000	6	2916	87	749	0	0	4/30/2019 10:32:01 AM	0
1	V07.FA	Varian_ASRTSR_043019r2	1	Tactile	19	ASR-TSR 1		1	100	1000	26	2560	45	665	0	0	4/30/2019 10:32:23 AM	0
1	V07.FA	Varian_ASRTSR_043019r2	1	Tactile	20	ASR-TSR 1		1	100	1000	5	2093	44	634	0	0	4/30/2019 10:32:45 AM	0
1	V07.FA	Varian_ASRTSR_043019r2	1	st120	21	ASR-TSR 1		1	100	1000	8	275	32	74	0	0	4/30/2019 10:33:07 AM	0
1	V07.FA	Varian_ASRTSR_043019r2	1	st120	22	ASR-TSR 1		1	100	1000	8	529	44	193	0	0	4/30/2019 10:33:29 AM	0
1	V07.FA	Varian_ASRTSR_043019r2	1	st120	23	ASR-TSR 1		1	100	1000	12	811	35	203	0	0	4/30/2019 10:33:51 AM	0
1	V07.FA	Varian_ASRTSR_043019r2	1	st120	24	ASR-TSR 1		1	100	1000	12	1412	42	457	0	0	4/30/2019 10:34:13 AM	0
1	V07.FA	Varian_ASRTSR_043019r2	1	st120	25	ASR-TSR 1		1	100	1000	12	724	39	206	0	0	4/30/2019 10:34:35 AM	0
1	V07.FA	Varian_ASRTSR_043019r2	1	Tactile	26	ASR-TSR 1		1	100	1000	7	1931	90	565	0	0	4/30/2019 10:34:58 AM	0
1	V07.FA	Varian_ASRTSR_043019r2	1	Tactile	27	ASR-TSR 1		1	100	1000	14	1129	50	320	0	0	4/30/2019 10:35:20 AM	0
1	V07.FA	Varian_ASRTSR_043019r2	1	Tactile	28	ASR-TSR 1		1	100	1000	10	1957	46	511	0	0	4/30/2019 10:35:42 AM	0
1	V07.FA	Varian_ASRTSR_043019r2	1	Tactile	29	ASR-TSR 1		1	100	1000	11	2473	97	833	0	0	4/30/2019 10:36:04 AM	0
1	V07.FA	Varian_ASRTSR_043019r2	1	Tactile	30	ASR-TSR 1		1	100	1000	12	2228	47	624	0	0	4/30/2019 10:36:26 AM	0
1	V07.FA	Varian_ASRTSR_043019r2	1	st120	31	ASR-TSR 1		1	100	1000	9	678	35	249	0	0	4/30/2019 10:36:48 AM	0
1	V07.FA	Varian_ASRTSR_043019r2	1	st120	32	ASR-TSR 1		1	100	1000	6	427	31	148	0	0	4/30/2019 10:37:10 AM	0
1	V07.FA	Varian_ASRTSR_043019r2	1	st120	33	ASR-TSR 1		1	100	1000	7	251	33	62	0	0	4/30/2019 10:37:32 AM	0
1	V07.FA	Varian_ASRTSR_043019r2	1	st120	34	ASR-TSR 1		1	100	1000	7	663	38	182	0	0	4/30/2019 10:37:54 AM	0
1	V07.FA	Varian_ASRTSR_043019r2	1	st120	35	ASR-TSR 1		1	100	1000	5	986	32	244	0	0	4/30/2019 10:38:17 AM	0
1	V07.FA	Varian_ASRTSR_043019r2	1	Tactile	36	ASR-TSR 1		1	100	1000	6	3702	45	1138	0	0	4/30/2019 10:38:39 AM	0
1	V07.FA	Varian_ASRTSR_043019r2	1	Tactile	37	ASR-TSR 1		1	100	1000	7	3038	45	885	0	0	4/30/2019 10:39:01 AM	0
1	V07.FA	Varian_ASRTSR_043019r2	1	Tactile	38	ASR-TSR 1		1	100	1000	8	2737	44	758	0	0	4/30/2019 10:39:23 AM	0
1	V07.FA	Varian_ASRTSR_043019r2	1	Tactile	39	ASR-TSR 1		1	100	1000	8	1789	44	511	0	0	4/30/2019 10:39:45 AM	0
1	V07.FA	Varian_ASRTSR_043019r2	1	Tactile	40	ASR-TSR 1		1	100	1000	5	3186	44	852	0	0	4/30/2019 10:40:07 AM	0
1	V07.FA	Varian_ASRTSR_043019r2	1	st120	41	ASR-TSR 1		1	100	1000	3	720	40	275	0	0	4/30/2019 10:40:29 AM	0
1	V07.FA	Varian_ASRTSR_043019r2	1	st120	42	ASR-TSR 1		1	100	1000	9	962	38	286	0	0	4/30/2019 10:40:51 AM	0
1	V07.FA	Varian_ASRTSR_043019r2	1	st120	43	ASR-TSR 1		1	100	1000	10	1485	36	405	0	0	4/30/2019 10:41:13 AM	0
1	V07.FA	Varian_ASRTSR_043019r2	1	st120	44	ASR-TSR 1		1	100	1000	10	1323	36	358	0	0	4/30/2019 10:41:36 AM	0
1	V07.FA	Varian_ASRTSR_043019r2	1	st120	45	ASR-TSR 1		1	100	1000	9	1396	45	386	0	0	4/30/2019 10:41:58 AM	0
1	V07.FA	Varian_ASRTSR_043019r2	1	Tactile	46	ASR-TSR 1		1	100	1000	9	1866	45	529	0	0	4/30/2019 10:42:20 AM	0
1	V07.FA	Varian_ASRTSR_043019r2	1	Tactile	47	ASR-TSR 1		1	100	1000	10	2217	47	623	0	0	4/30/2019 10:42:42 AM	0
1	V07.FA	Varian_ASRTSR_043019r2	1	Tactile	48	ASR-TSR 1		1	100	1000	5	4504	98	785	0	0	4/30/2019 10:43:04 AM	0
1	V07.FA	Varian_ASRTSR_043019r2	1	Tactile	49	ASR-TSR 1		1	100	1000	3	2431	45	753	0	0	4/30/2019 10:43:27 AM	0
1	V07.FA	Varian_ASRTSR_043019r2	1	Tactile	50	ASR-TSR 1		1	100	1000	7	2479	46	559	0	0	4/30/2019 10:43:49 AM	0
1	V07.FA	Varian_ASRTSR_043019r2	1	st120	51	ASR-TSR 1		1	100	1000	12	2470	43	826	0	0	4/30/2019 10:44:11 AM	0
1	V07.FA	Varian_ASRTSR_043019r2	1	st120	52	ASR-TSR 1		1	100	1000	13	2149	44	705	0	0	4/30/2019 10:44:33 AM	0
1	V07.FA	Varian_ASRTSR_043019r2	1	st120	53	ASR-TSR 1		1	100	1000	3	743	32	234	0	0	4/30/2019 10:44:55 AM	0
1	V07.FA	Varian_ASRTSR_043019r2	1	st120	54	ASR-TSR 1		1	100	1000	5	706	34	176	0	0	4/30/2019 10:45:17 AM	0
1	V07.FA	Varian_ASRTSR_043019r2	1	st120	55	ASR-TSR 1		1	100	1000	8	1028	32	247	0	0	4/30/2019 10:45:39 AM	0
1	V07.FA	Varian_ASRTSR_043019r2	1	Tactile	56	ASR-TSR 1		1	100	1000	9	2868	45	818	0	0	4/30/2019 10:46:01 AM	0
1	V07.FA	Varian_ASRTSR_043019r2	1	Tactile	57	ASR-TSR 1		1	100	1000	11	3713	99	964	0	0	4/30/2019 10:46:23 AM	0
1	V07.FA	Varian_ASRTSR_043019r2	1	Tactile	58	ASR-TSR 1		1	100	1000	2	2233	46	675	0	0	4/30/2019 10:46:45 AM	0
1	V07.FA	Varian_ASRTSR_043019r2	1	Tactile	59	ASR-TSR 1		1	100	1000	14	2797	45	848	0	0	4/30/2019 10:47:08 AM	0
1	V07.FA	Varian_ASRTSR_043019r2	1	Tactile	60	ASR-TSR 1		1	100	1000	11	2306	45	563	0	0	4/30/2019 10:47:30 AM	0
1	V07.FA	Varian_ASRTSR_043019r2	1	st120	61	ASR-TSR 1		1	100	1000	5	901	36	228	0	0	4/30/2019 10:47:52 AM	0
1	V07.FA	Varian_ASRTSR_043019r2	1	st120	62	ASR-TSR 1		1	100	1000	6	1669	36	536	0	0	4/30/2019 10:48:14 AM	0
1	V07.FA	Varian_ASRTSR_043019r2	1	st120	63	ASR-TSR 1		1	100	1000	11	600	43	183	0	0	4/30/2019 10:48:36 AM	0
1	V07.FA	Varian_ASRTSR_043019r2	1	st120	64	ASR-TSR 1		1	100	1000	9	685	44	248	0	0	4/30/2019 10:48:58 AM	0
1	V07.FA	Varian_ASRTSR_043019r2	1	st120	65	ASR-TSR 1		1	100	1000	9	1546	37	463	0	0	4/30/2019 10:49:20 AM	0
1	V07.FA	Varian_ASRTSR_043019r2	1	Tactile	66	ASR-TSR 1		1	100	1000	5	2148	47	549	0	0	4/30/2019 10:49:42 AM	0
1	V07.FA	Varian_ASRTSR_043019r2	1	Tactile	67	ASR-TSR 1		1	100	1000	9	3373	47	1030	0	0	4/30/2019 10:50:04 AM	0
1	V07.FA	Varian_ASRTSR_043019r2	1	Tactile	68	ASR-TSR 1		1	100	1000	11	2365	45	606	0	0	4/30/2019 10:50:27 AM	0
1	V07.FA	Varian_ASRTSR_043019r2	1	Tactile	69	ASR-TSR 1		1	100	1000	8	1167	81	392	0	0	4/30/2019 10:50:49 AM	0
1	V07.FA	Varian_ASRTSR_043019r2	1	Tactile	70	ASR-TSR 1		1	100	1000	9	2060	45	653	0	0	4/30/2019 10:51:11 AM	0
1	V07.FA	Varian_ASRTSR_043019r2	1	st120	71	ASR-TSR 1		1	100	1000	8	1114	34	406	0	0	4/30/2019 10:51:33 AM	0
1	V07.FA	Varian_ASRTSR_043019r2	1	st120	72	ASR-TSR 1		1	100	1000	1	1089	36	323	0	0	4/30/2019 10:51:55 AM	0
1	V07.FA	Varian_ASRTSR_043019r2	1	st120	73	ASR-TSR 1		1	100	1000	13	793	40	246	0	0	4/30/2019 10:52:17 AM	0
1	V07.FA	Varian_ASRTSR_043019r2	1	st120	74	ASR-TSR 1		1	100	1000	7	1395	33	397	0	0	4/30/2019 10:52:39 AM	0
1	V07.FA	Varian_ASRTSR_043019r2	1	st120	75	ASR-TSR 1		1	100	1000	1	1530	34	363	0	0	4/30/2019 10:53:01 AM	0
1	V07.FA	Varian_ASRTSR_043019r2	1	Tactile	76	ASR-TSR 1		1	100	1000	8	2355	45	709	0	0	4/30/2019 10:53:23 AM	0
1	V07.FA	Varian_ASRTSR_043019r2	1	Tactile	77	ASR-TSR 1		1	100	1000	7	2999	45	953	0	0	4/30/2019 10:53:46 AM	0
1	V07.FA	Varian_ASRTSR_043019r2	1	Tactile	78	ASR-TSR 1		1	100	1000	1	3251	44	901	0	0	4/30/2019 10:54:08 AM	0
1	V07.FA	Varian_ASRTSR_043019r2	1	Tactile	79	ASR-TSR 1		1	100	1000	10	2748	48	744	0	0	4/30/2019 10:54:30 AM	0
1	V07.FA	Varian_ASRTSR_043019r2	1	Tactile	80	ASR-TSR 1		1	100	1000	7	2695	87	807	0	0	4/30/2019 10:54:52 AM	0
1	V07.FA	Varian_ASRTSR_043019r2	1	st120	81	ASR-TSR 1		1	100	1000	3	830	43	284	0	0	4/30/2019 10:55:14 AM	0
1	V07.FA	Varian_ASRTSR_043019r2	1	st120	82	ASR-TSR 1		1	100	1000	13	665	36	142	0	0	4/30/2019 10:55:36 AM	0
1	V07.FA	Varian_ASRTSR_043019r2	1	st120	83	ASR-TSR 1		1	100	1000	6	1019	33	339	0	0	4/30/2019 10:55:58 AM	0
1	V07.FA	Varian_ASRTSR_043019r2	1	st120	84	ASR-TSR 1		1	100	1000	11	913	32	183	0	0	4/30/2019 10:56:20 AM	0
1	V07.FA	Varian_ASRTSR_043019r2	1	st120	85	ASR-TSR 1		1	100	1000	8	509	34	141	0	0	4/30/2019 10:56:42 AM	0
1	V07.FA	Varian_ASRTSR_043019r2	1	Tactile	86	ASR-TSR 1		1	100	1000	4	2613	53	786	0	0	4/30/2019 10:57:05 AM	0
1	V07.FA	Varian_ASRTSR_043019r2	1	Tactile	87	ASR-TSR 1		1	100	1000	6	3207	44	819	0	0	4/30/2019 10:57:27 AM	0
1	V07.FA	Varian_ASRTSR_043019r2	1	Tactile	88	ASR-TSR 1		1	100	1000	11	2766	46	921	0	0	4/30/2019 10:57:49 AM	0
1	V07.FA	Varian_ASRTSR_043019r2	1	Tactile	89	ASR-TSR 1		1	100	1000	9	2388	46	609	0	0	4/30/2019 10:58:11 AM	0
1	V07.FA	Varian_ASRTSR_043019r2	1	Tactile	90	ASR-TSR 1		1	100	1000	8	2409	46	618	0	0	4/30/2019 10:58:33 AM	0
1	V07.FA	Varian_ASRTSR_043019r2	1	st120	91	ASR-TSR 1		1	100	1000	5	658	37	177	0	0	4/30/2019 10:58:55 AM	0
1	V07.FA	Varian_ASRTSR_043019r2	1	st120	92	ASR-TSR 1		1	100	1000	6	1516	32	428	0	0	4/30/2019 10:59:18 AM	0
1	V07.FA	Varian_ASRTSR_043019r2	1	st120	93	ASR-TSR 1		1	100	1000	9	1194	33	373	0	0	4/30/2019 10:59:40 AM	0
1	V07.FA	Varian_ASRTSR_043019r2	1	st120	94	ASR-TSR 1		1	100	1000	11	2043	34	601	0	0	4/30/2019 11:00:02 AM	0
1	V07.FA	Varian_ASRTSR_043019r2	1	st120	95	ASR-TSR 1		1	100	1000	9	1385	37	401	0	0	4/30/2019 11:00:24 AM	0
1	V07.FA	Varian_ASRTSR_043019r2	1	Tactile	96	ASR-TSR 1		1	100	1000	6	2257	46	550	0	0	4/30/2019 11:00:46 AM	0
1	V07.FA	Varian_ASRTSR_043019r2	1	Tactile	97	ASR-TSR 1		1	100	1000	5	1494	47	452	0	0	4/30/2019 11:01:08 AM	0
1	V07.FA	Varian_ASRTSR_043019r2	1	Tactile	98	ASR-TSR 1		1	100	1000	12	2635	88	809	0	0	4/30/2019 11:01:30 AM	0
1	V07.FA	Varian_ASRTSR_043019r2	1	Tactile	99	ASR-TSR 1		1	100	1000	5	2120	47	475	0	0	4/30/2019 11:01:52 AM	0
1	V07.FA	Varian_ASRTSR_043019r2	1	Tactile	100	ASR-TSR 1		1	100	1000	6	3466	44	920	0	0	4/30/2019 11:02:14 AM	0
2	V07.FB	Varian_ASRTSR_043019r2	2	st120	1	ASR-TSR 1		1	100	1000	4	234	33	76	0	0	4/30/2019 10:25:45 AM	0
2	V07.FB	Varian_ASRTSR_043019r2	2	st120	2	ASR-TSR 1		1	100	1000	9	440	38	189	0	0	4/30/2019 10:26:07 AM	0
2	V07.FB	Varian_ASRTSR_043019r2	2	st120	3	ASR-TSR 1		1	100	1000	15	871	39	206	0	0	4/30/2019 10:26:29 AM	0
2	V07.FB	Varian_ASRTSR_043019r2	2	st120	4	ASR-TSR 1		1	100	1000	9	546	35	189	0	0	4/30/2019 10:26:51 AM	0
2	V07.FB	Varian_ASRTSR_043019r2	2	st120	5	ASR-TSR 1		1	100	1000	9	216	24	63	0	0	4/30/2019 10:27:14 AM	0
2	V07.FB	Varian_ASRTSR_043019r2	2	Tactile	6	ASR-TSR 1		1	100	1000	13	2932	20	585	0	0	4/30/2019 10:27:36 AM	0
2	V07.FB	Varian_ASRTSR_043019r2	2	Tactile	7	ASR-TSR 1		1	100	1000	15	2722	45	763	0	0	4/30/2019 10:27:58 AM	0
2	V07.FB	Varian_ASRTSR_043019r2	2	Tactile	8	ASR-TSR 1		1	100	1000	15	2877	20	637	0	0	4/30/2019 10:28:20 AM	0
2	V07.FB	Varian_ASRTSR_043019r2	2	Tactile	9	ASR-TSR 1		1	100	1000	12	2953	20	787	0	0	4/30/2019 10:28:42 AM	0
2	V07.FB	Varian_ASRTSR_043019r2	2	Tactile	10	ASR-TSR 1		1	100	1000	8	3599	92	1045	0	0	4/30/2019 10:29:04 AM	0
2	V07.FB	Varian_ASRTSR_043019r2	2	st120	11	ASR-TSR 1		1	100	1000	12	505	39	127	0	0	4/30/2019 10:29:26 AM	0
2	V07.FB	Varian_ASRTSR_043019r2	2	st120	12	ASR-TSR 1		1	100	1000	12	417	39	108	0	0	4/30/2019 10:29:48 AM	0
2	V07.FB	Varian_ASRTSR_043019r2	2	st120	13	ASR-TSR 1		1	100	1000	14	549	39	133	0	0	4/30/2019 10:30:10 AM	0
2	V07.FB	Varian_ASRTSR_043019r2	2	st120	14	ASR-TSR 1		1	100	1000	5	331	41	75	0	0	4/30/2019 10:30:32 AM	0
2	V07.FB	Varian_ASRTSR_043019r2	2	st120	15	ASR-TSR 1		1	100	1000	7	200	44	46	0	0	4/30/2019 10:30:55 AM	0
2	V07.FB	Varian_ASRTSR_043019r2	2	Tactile	16	ASR-TSR 1		1	100	1000	9	4175	61	881	0	0	4/30/2019 10:31:17 AM	0
2	V07.FB	Varian_ASRTSR_043019r2	2	Tactile	17	ASR-TSR 1		1	100	1000	3	2921	20	350	0	0	4/30/2019 10:31:39 AM	0
2	V07.FB	Varian_ASRTSR_043019r2	2	Tactile	18	ASR-TSR 1		1	100	1000	1	3159	88	829	0	0	4/30/2019 10:32:01 AM	0
2	V07.FB	Varian_ASRTSR_043019r2	2	Tactile	19	ASR-TSR 1		1	100	1000	15	3324	85	854	0	0	4/30/2019 10:32:23 AM	0
2	V07.FB	Varian_ASRTSR_043019r2	2	Tactile	20	ASR-TSR 1		1	100	1000	15	3540	85	886	0	0	4/30/2019 10:32:45 AM	0
2	V07.FB	Varian_ASRTSR_043019r2	2	st120	21	ASR-TSR 1		1	100	1000	6	1549	42	381	0	0	4/30/2019 10:33:07 AM	0
2	V07.FB	Varian_ASRTSR_043019r2	2	st120	22	ASR-TSR 1		1	100	1000	5	1104	40	294	0	0	4/30/2019 10:33:29 AM	0
2	V07.FB	Varian_ASRTSR_043019r2	2	st120	23	ASR-TSR 1		1	100	1000	4	285	37	57	0	0	4/30/2019 10:33:51 AM	0
2	V07.FB	Varian_ASRTSR_043019r2	2	st120	24	ASR-TSR 1		1	100	1000	5	302	39	60	0	0	4/30/2019 10:34:13 AM	0
2	V07.FB	Varian_ASRTSR_043019r2	2	st120	25	ASR-TSR 1		1	100	1000	12	57	45	16	0	0	4/30/2019 10:34:36 AM	0
2	V07.FB	Varian_ASRTSR_043019r2	2	Tactile	26	ASR-TSR 1		1	100	1000	15	2892	20	601	0	0	4/30/2019 10:34:58 AM	0
2	V07.FB	Varian_ASRTSR_043019r2	2	Tactile	27	ASR-TSR 1		1	100	1000	13	5709	96	963	0	0	4/30/2019 10:35:20 AM	0
2	V07.FB	Varian_ASRTSR_043019r2	2	Tactile	28	ASR-TSR 1		1	100	1000	1	3807	91	830	0	0	4/30/2019 10:35:42 AM	0
2	V07.FB	Varian_ASRTSR_043019r2	2	Tactile	29	ASR-TSR 1		1	100	1000	10	2885	20	460	0	0	4/30/2019 10:36:04 AM	0
2	V07.FB	Varian_ASRTSR_043019r2	2	Tactile	30	ASR-TSR 1		1	100	1000	12	2839	20	197	0	0	4/30/2019 10:36:26 AM	0
2	V07.FB	Varian_ASRTSR_043019r2	2	st120	31	ASR-TSR 1		1	100	1000	11	1479	35	392	0	0	4/30/2019 10:36:48 AM	0
2	V07.FB	Varian_ASRTSR_043019r2	2	st120	32	ASR-TSR 1		1	100	1000	20	205	37	51	0	0	4/30/2019 10:37:10 AM	0
2	V07.FB	Varian_ASRTSR_043019r2	2	st120	33	ASR-TSR 1		1	100	1000	13	225	34	51	0	0	4/30/2019 10:37:32 AM	0
2	V07.FB	Varian_ASRTSR_043019r2	2	st120	34	ASR-TSR 1		1	100	1000	8	384	34	88	0	0	4/30/2019 10:37:55 AM	0
2	V07.FB	Varian_ASRTSR_043019r2	2	st120	35	ASR-TSR 1		1	100	1000	14	649	36	209	0	0	4/30/2019 10:38:17 AM	0
2	V07.FB	Varian_ASRTSR_043019r2	2	Tactile	36	ASR-TSR 1		1	100	1000	5	3522	45	964	0	0	4/30/2019 10:38:39 AM	0
2	V07.FB	Varian_ASRTSR_043019r2	2	Tactile	37	ASR-TSR 1		1	100	1000	14	2675	20	585	0	0	4/30/2019 10:39:01 AM	0
2	V07.FB	Varian_ASRTSR_043019r2	2	Tactile	38	ASR-TSR 1		1	100	1000	11	2856	20	743	0	0	4/30/2019 10:39:23 AM	0
2	V07.FB	Varian_ASRTSR_043019r2	2	Tactile	39	ASR-TSR 1		1	100	1000	1	2341	20	459	0	0	4/30/2019 10:39:45 AM	0
2	V07.FB	Varian_ASRTSR_043019r2	2	Tactile	40	ASR-TSR 1		1	100	1000	12	2749	20	688	0	0	4/30/2019 10:40:07 AM	0
2	V07.FB	Varian_ASRTSR_043019r2	2	st120	41	ASR-TSR 1		1	100	1000	5	239	37	63	0	0	4/30/2019 10:40:29 AM	0
2	V07.FB	Varian_ASRTSR_043019r2	2	st120	42	ASR-TSR 1		1	100	1000	12	434	45	128	0	0	4/30/2019 10:40:51 AM	0
2	V07.FB	Varian_ASRTSR_043019r2	2	st120	43	ASR-TSR 1		1	100	1000	7	248	38	69	0	0	4/30/2019 10:41:14 AM	0
2	V07.FB	Varian_ASRTSR_043019r2	2	st120	44	ASR-TSR 1		1	100	1000	3	769	33	197	0	0	4/30/2019 10:41:36 AM	0
2	V07.FB	Varian_ASRTSR_043019r2	2	st120	45	ASR-TSR 1		1	100	1000	3	554	34	137	0	0	4/30/2019 10:41:58 AM	0
2	V07.FB	Varian_ASRTSR_043019r2	2	Tactile	46	ASR-TSR 1		1	100	1000	14	3217	46	865	0	0	4/30/2019 10:42:20 AM	0
2	V07.FB	Varian_ASRTSR_043019r2	2	Tactile	47	ASR-TSR 1		1	100	1000	14	2468	47	751	0	0	4/30/2019 10:42:42 AM	0
2	V07.FB	Varian_ASRTSR_043019r2	2	Tactile	48	ASR-TSR 1		1	100	1000	13	2001	44	579	0	0	4/30/2019 10:43:05 AM	0
2	V07.FB	Varian_ASRTSR_043019r2	2	Tactile	49	ASR-TSR 1		1	100	1000	15	2876	20	681	0	0	4/30/2019 10:43:27 AM	0
2	V07.FB	Varian_ASRTSR_043019r2	2	Tactile	50	ASR-TSR 1		1	100	1000	14	3495	45	1049	0	0	4/30/2019 10:43:49 AM	0
2	V07.FB	Varian_ASRTSR_043019r2	2	st120	51	ASR-TSR 1		1	100	1000	2	505	36	165	0	0	4/30/2019 10:44:11 AM	0
2	V07.FB	Varian_ASRTSR_043019r2	2	st120	52	ASR-TSR 1		1	100	1000	13	1165	35	306	0	0	4/30/2019 10:44:33 AM	0
2	V07.FB	Varian_ASRTSR_043019r2	2	st120	53	ASR-TSR 1		1	100	1000	5	245	33	81	0	0	4/30/2019 10:44:55 AM	0
2	V07.FB	Varian_ASRTSR_043019r2	2	st120	54	ASR-TSR 1		1	100	1000	7	734	36	169	0	0	4/30/2019 10:45:17 AM	0
2	V07.FB	Varian_ASRTSR_043019r2	2	st120	55	ASR-TSR 1		1	100	1000	12	851	36	223	0	0	4/30/2019 10:45:39 AM	0
2	V07.FB	Varian_ASRTSR_043019r2	2	Tactile	56	ASR-TSR 1		1	100	1000	15	2791	20	550	0	0	4/30/2019 10:46:01 AM	0
2	V07.FB	Varian_ASRTSR_043019r2	2	Tactile	57	ASR-TSR 1		1	100	1000	12	3034	20	778	0	0	4/30/2019 10:46:24 AM	0
2	V07.FB	Varian_ASRTSR_043019r2	2	Tactile	58	ASR-TSR 1		1	100	1000	8	2888	20	812	0	0	4/30/2019 10:46:46 AM	0
2	V07.FB	Varian_ASRTSR_043019r2	2	Tactile	59	ASR-TSR 1		1	100	1000	6	2775	45	752	0	0	4/30/2019 10:47:08 AM	0
2	V07.FB	Varian_ASRTSR_043019r2	2	Tactile	60	ASR-TSR 1		1	100	1000	5	2312	20	591	0	0	4/30/2019 10:47:30 AM	0
2	V07.FB	Varian_ASRTSR_043019r2	2	st120	61	ASR-TSR 1		1	100	1000	29	612	42	167	0	0	4/30/2019 10:47:52 AM	0
2	V07.FB	Varian_ASRTSR_043019r2	2	st120	62	ASR-TSR 1		1	100	1000	11	616	34	199	0	0	4/30/2019 10:48:14 AM	0
2	V07.FB	Varian_ASRTSR_043019r2	2	st120	63	ASR-TSR 1		1	100	1000	7	894	33	261	0	0	4/30/2019 10:48:36 AM	0
2	V07.FB	Varian_ASRTSR_043019r2	2	st120	64	ASR-TSR 1		1	100	1000	6	1534	34	464	0	0	4/30/2019 10:48:58 AM	0
2	V07.FB	Varian_ASRTSR_043019r2	2	st120	65	ASR-TSR 1		1	100	1000	10	388	33	132	0	0	4/30/2019 10:49:20 AM	0
2	V07.FB	Varian_ASRTSR_043019r2	2	Tactile	66	ASR-TSR 1		1	100	1000	10	5376	46	1133	0	0	4/30/2019 10:49:42 AM	0
2	V07.FB	Varian_ASRTSR_043019r2	2	Tactile	67	ASR-TSR 1		1	100	1000	14	1969	20	458	0	0	4/30/2019 10:50:05 AM	0
2	V07.FB	Varian_ASRTSR_043019r2	2	Tactile	68	ASR-TSR 1		1	100	1000	13	3135	48	701	0	0	4/30/2019 10:50:27 AM	0
2	V07.FB	Varian_ASRTSR_043019r2	2	Tactile	69	ASR-TSR 1		1	100	1000	10	2949	20	358	0	0	4/30/2019 10:50:49 AM	0
2	V07.FB	Varian_ASRTSR_043019r2	2	Tactile	70	ASR-TSR 1		1	100	1000	12	3605	47	1034	0	0	4/30/2019 10:51:11 AM	0
2	V07.FB	Varian_ASRTSR_043019r2	2	st120	71	ASR-TSR 1		1	100	1000	5	940	33	253	0	0	4/30/2019 10:51:33 AM	0
2	V07.FB	Varian_ASRTSR_043019r2	2	st120	72	ASR-TSR 1		1	100	1000	11	957	32	309	0	0	4/30/2019 10:51:55 AM	0
2	V07.FB	Varian_ASRTSR_043019r2	2	st120	73	ASR-TSR 1		1	100	1000	10	1174	33	354	0	0	4/30/2019 10:52:17 AM	0
2	V07.FB	Varian_ASRTSR_043019r2	2	st120	74	ASR-TSR 1		1	100	1000	13	55	92	17	0	0	4/30/2019 10:52:39 AM	0
2	V07.FB	Varian_ASRTSR_043019r2	2	st120	75	ASR-TSR 1		1	100	1000	5	564	33	174	0	0	4/30/2019 10:53:02 AM	0
2	V07.FB	Varian_ASRTSR_043019r2	2	Tactile	76	ASR-TSR 1		1	100	1000	16	3003	20	565	0	0	4/30/2019 10:53:24 AM	0
2	V07.FB	Varian_ASRTSR_043019r2	2	Tactile	77	ASR-TSR 1		1	100	1000	15	2952	20	339	0	0	4/30/2019 10:53:46 AM	0
2	V07.FB	Varian_ASRTSR_043019r2	2	Tactile	78	ASR-TSR 1		1	100	1000	8	2793	20	642	0	0	4/30/2019 10:54:08 AM	0
2	V07.FB	Varian_ASRTSR_043019r2	2	Tactile	79	ASR-TSR 1		1	100	1000	11	2670	46	795	0	0	4/30/2019 10:54:30 AM	0
2	V07.FB	Varian_ASRTSR_043019r2	2	Tactile	80	ASR-TSR 1		1	100	1000	1	2029	20	405	0	0	4/30/2019 10:54:52 AM	0
2	V07.FB	Varian_ASRTSR_043019r2	2	st120	81	ASR-TSR 1		1	100	1000	8	1162	34	340	0	0	4/30/2019 10:55:14 AM	0
2	V07.FB	Varian_ASRTSR_043019r2	2	st120	82	ASR-TSR 1		1	100	1000	0	1022	33	313	0	0	4/30/2019 10:55:36 AM	0
2	V07.FB	Varian_ASRTSR_043019r2	2	st120	83	ASR-TSR 1		1	100	1000	11	1028	33	280	0	0	4/30/2019 10:55:58 AM	0
2	V07.FB	Varian_ASRTSR_043019r2	2	st120	84	ASR-TSR 1		1	100	1000	13	1036	32	305	0	0	4/30/2019 10:56:21 AM	0
2	V07.FB	Varian_ASRTSR_043019r2	2	st120	85	ASR-TSR 1		1	100	1000	31	1002	35	283	0	0	4/30/2019 10:56:43 AM	0
2	V07.FB	Varian_ASRTSR_043019r2	2	Tactile	86	ASR-TSR 1		1	100	1000	13	2763	20	299	0	0	4/30/2019 10:57:05 AM	0
2	V07.FB	Varian_ASRTSR_043019r2	2	Tactile	87	ASR-TSR 1		1	100	1000	2	3302	44	953	0	0	4/30/2019 10:57:27 AM	0
2	V07.FB	Varian_ASRTSR_043019r2	2	Tactile	88	ASR-TSR 1		1	100	1000	12	3278	44	817	0	0	4/30/2019 10:57:49 AM	0
2	V07.FB	Varian_ASRTSR_043019r2	2	Tactile	89	ASR-TSR 1		1	100	1000	5	2365	45	562	0	0	4/30/2019 10:58:11 AM	0
2	V07.FB	Varian_ASRTSR_043019r2	2	Tactile	90	ASR-TSR 1		1	100	1000	0	2595	45	758	0	0	4/30/2019 10:58:33 AM	0
2	V07.FB	Varian_ASRTSR_043019r2	2	st120	91	ASR-TSR 1		1	100	1000	9	1194	35	334	0	0	4/30/2019 10:58:56 AM	0
2	V07.FB	Varian_ASRTSR_043019r2	2	st120	92	ASR-TSR 1		1	100	1000	5	1483	35	426	0	0	4/30/2019 10:59:18 AM	0
2	V07.FB	Varian_ASRTSR_043019r2	2	st120	93	ASR-TSR 1		1	100	1000	10	843	33	205	0	0	4/30/2019 10:59:40 AM	0
2	V07.FB	Varian_ASRTSR_043019r2	2	st120	94	ASR-TSR 1		1	100	1000	29	1211	35	307	0	0	4/30/2019 11:00:02 AM	0
2	V07.FB	Varian_ASRTSR_043019r2	2	st120	95	ASR-TSR 1		1	100	1000	1	1106	33	324	0	0	4/30/2019 11:00:24 AM	0
2	V07.FB	Varian_ASRTSR_043019r2	2	Tactile	96	ASR-TSR 1		1	100	1000	13	1546	20	286	0	0	4/30/2019 11:00:46 AM	0
2	V07.FB	Varian_ASRTSR_043019r2	2	Tactile	97	ASR-TSR 1		1	100	1000	11	2060	45	508	0	0	4/30/2019 11:01:08 AM	0
2	V07.FB	Varian_ASRTSR_043019r2	2	Tactile	98	ASR-TSR 1		1	100	1000	15	2856	20	438	0	0	4/30/2019 11:01:30 AM	0
2	V07.FB	Varian_ASRTSR_043019r2	2	Tactile	99	ASR-TSR 1		1	100	1000	10	2220	20	466	0	0	4/30/2019 11:01:52 AM	0
2	V07.FB	Varian_ASRTSR_043019r2	2	Tactile	100	ASR-TSR 1		1	100	1000	16	2589	20	356	0	0	4/30/2019 11:02:15 AM	0
3	V07.FC	Varian_ASRTSR_043019r2	3	st120	1	ASR-TSR 1		1	100	1000	5	101	60	27	0	0	4/30/2019 10:25:45 AM	0
3	V07.FC	Varian_ASRTSR_043019r2	3	st120	2	ASR-TSR 1		1	100	1000	26	204	54	58	0	0	4/30/2019 10:26:07 AM	0
3	V07.FC	Varian_ASRTSR_043019r2	3	st120	3	ASR-TSR 1		1	100	1000	17	226	55	58	0	0	4/30/2019 10:26:30 AM	0
3	V07.FC	Varian_ASRTSR_043019r2	3	st120	4	ASR-TSR 1		1	100	1000	7	242	48	56	0	0	4/30/2019 10:26:52 AM	0
3	V07.FC	Varian_ASRTSR_043019r2	3	st120	5	ASR-TSR 1		1	100	1000	8	632	39	157	0	0	4/30/2019 10:27:14 AM	0
3	V07.FC	Varian_ASRTSR_043019r2	3	Tactile	6	ASR-TSR 1		1	100	1000	12	2343	45	657	0	0	4/30/2019 10:27:36 AM	0
3	V07.FC	Varian_ASRTSR_043019r2	3	Tactile	7	ASR-TSR 1		1	100	1000	11	1378	48	408	0	0	4/30/2019 10:27:58 AM	0
3	V07.FC	Varian_ASRTSR_043019r2	3	Tactile	8	ASR-TSR 1		1	100	1000	15	609	47	163	0	0	4/30/2019 10:28:20 AM	0
3	V07.FC	Varian_ASRTSR_043019r2	3	Tactile	9	ASR-TSR 1		1	100	1000	13	565	47	166	0	0	4/30/2019 10:28:42 AM	0
3	V07.FC	Varian_ASRTSR_043019r2	3	Tactile	10	ASR-TSR 1		1	100	1000	5	1752	50	618	0	0	4/30/2019 10:29:04 AM	0
3	V07.FC	Varian_ASRTSR_043019r2	3	st120	11	ASR-TSR 1		1	100	1000	11	40	51	12	0	0	4/30/2019 10:29:26 AM	0
3	V07.FC	Varian_ASRTSR_043019r2	3	st120	12	ASR-TSR 1		1	100	1000	6	68	52	16	0	0	4/30/2019 10:29:48 AM	0
3	V07.FC	Varian_ASRTSR_043019r2	3	st120	13	ASR-TSR 1		1	100	1000	3	601	44	128	0	0	4/30/2019 10:30:10 AM	0
3	V07.FC	Varian_ASRTSR_043019r2	3	st120	14	ASR-TSR 1		1	100	1000	4	90	45	18	0	0	4/30/2019 10:30:33 AM	0
3	V07.FC	Varian_ASRTSR_043019r2	3	st120	15	ASR-TSR 1		1	100	1000	13	349	44	82	0	0	4/30/2019 10:30:55 AM	0
3	V07.FC	Varian_ASRTSR_043019r2	3	Tactile	16	ASR-TSR 1		1	100	1000	16	407	69	122	0	0	4/30/2019 10:31:17 AM	0
3	V07.FC	Varian_ASRTSR_043019r2	3	Tactile	17	ASR-TSR 1		1	100	1000	18	1101	53	305	0	0	4/30/2019 10:31:39 AM	0
3	V07.FC	Varian_ASRTSR_043019r2	3	Tactile	18	ASR-TSR 1		1	100	1000	10	862	51	240	0	0	4/30/2019 10:32:01 AM	0
3	V07.FC	Varian_ASRTSR_043019r2	3	Tactile	19	ASR-TSR 1		1	100	1000	18	1549	54	487	0	0	4/30/2019 10:32:23 AM	0
3	V07.FC	Varian_ASRTSR_043019r2	3	Tactile	20	ASR-TSR 1		1	100	1000	16	903	46	223	0	0	4/30/2019 10:32:45 AM	0
3	V07.FC	Varian_ASRTSR_043019r2	3	st120	21	ASR-TSR 1		1	100	1000	13	858	42	225	0	0	4/30/2019 10:33:07 AM	0
3	V07.FC	Varian_ASRTSR_043019r2	3	st120	22	ASR-TSR 1		1	100	1000	13	555	41	149	0	0	4/30/2019 10:33:29 AM	0
3	V07.FC	Varian_ASRTSR_043019r2	3	st120	23	ASR-TSR 1		1	100	1000	15	521	39	135	0	0	4/30/2019 10:33:52 AM	0
3	V07.FC	Varian_ASRTSR_043019r2	3	st120	24	ASR-TSR 1		1	100	1000	8	398	38	112	0	0	4/30/2019 10:34:14 AM	0
3	V07.FC	Varian_ASRTSR_043019r2	3	st120	25	ASR-TSR 1		1	100	1000	0	585	41	168	0	0	4/30/2019 10:34:36 AM	0
3	V07.FC	Varian_ASRTSR_043019r2	3	Tactile	26	ASR-TSR 1		1	100	1000	12	1122	48	253	0	0	4/30/2019 10:34:58 AM	0
3	V07.FC	Varian_ASRTSR_043019r2	3	Tactile	27	ASR-TSR 1		1	100	1000	11	1121	45	251	0	0	4/30/2019 10:35:20 AM	0
3	V07.FC	Varian_ASRTSR_043019r2	3	Tactile	28	ASR-TSR 1		1	100	1000	24	912	46	258	0	0	4/30/2019 10:35:42 AM	0
3	V07.FC	Varian_ASRTSR_043019r2	3	Tactile	29	ASR-TSR 1		1	100	1000	15	2379	53	743	0	0	4/30/2019 10:36:04 AM	0
3	V07.FC	Varian_ASRTSR_043019r2	3	Tactile	30	ASR-TSR 1		1	100	1000	16	1564	52	432	0	0	4/30/2019 10:36:26 AM	0
3	V07.FC	Varian_ASRTSR_043019r2	3	st120	31	ASR-TSR 1		1	100	1000	13	301	37	74	0	0	4/30/2019 10:36:48 AM	0
3	V07.FC	Varian_ASRTSR_043019r2	3	st120	32	ASR-TSR 1		1	100	1000	17	1316	42	338	0	0	4/30/2019 10:37:10 AM	0
3	V07.FC	Varian_ASRTSR_043019r2	3	st120	33	ASR-TSR 1		1	100	1000	11	404	45	110	0	0	4/30/2019 10:37:33 AM	0
3	V07.FC	Varian_ASRTSR_043019r2	3	st120	34	ASR-TSR 1		1	100	1000	2	1218	41	324	0	0	4/30/2019 10:37:55 AM	0
3	V07.FC	Varian_ASRTSR_043019r2	3	st120	35	ASR-TSR 1		1	100	1000	1	219	45	57	0	0	4/30/2019 10:38:17 AM	0
3	V07.FC	Varian_ASRTSR_043019r2	3	Tactile	36	ASR-TSR 1		1	100	1000	13	1047	45	311	0	0	4/30/2019 10:38:39 AM	0
3	V07.FC	Varian_ASRTSR_043019r2	3	Tactile	37	ASR-TSR 1		1	100	1000	11	756	34	242	0	0	4/30/2019 10:39:01 AM	0
3	V07.FC	Varian_ASRTSR_043019r2	3	Tactile	38	ASR-TSR 1		1	100	1000	10	1475	34	413	0	0	4/30/2019 10:39:23 AM	0
3	V07.FC	Varian_ASRTSR_043019r2	3	Tactile	39	ASR-TSR 1		1	100	1000	15	1310	54	353	0	0	4/30/2019 10:39:45 AM	0
3	V07.FC	Varian_ASRTSR_043019r2	3	Tactile	40	ASR-TSR 1		1	100	1000	15	1246	52	343	0	0	4/30/2019 10:40:07 AM	0
3	V07.FC	Varian_ASRTSR_043019r2	3	st120	41	ASR-TSR 1		1	100	1000	2	102	42	20	0	0	4/30/2019 10:40:29 AM	0
3	V07.FC	Varian_ASRTSR_043019r2	3	st120	42	ASR-TSR 1		1	100	1000	8	90	45	23	0	0	4/30/2019 10:40:52 AM	0
3	V07.FC	Varian_ASRTSR_043019r2	3	st120	43	ASR-TSR 1		1	100	1000	2	280	46	70	0	0	4/30/2019 10:41:14 AM	0
3	V07.FC	Varian_ASRTSR_043019r2	3	st120	44	ASR-TSR 1		1	100	1000	14	352	46	86	0	0	4/30/2019 10:41:36 AM	0
3	V07.FC	Varian_ASRTSR_043019r2	3	st120	45	ASR-TSR 1		1	100	1000	2	143	49	32	0	0	4/30/2019 10:41:58 AM	0
3	V07.FC	Varian_ASRTSR_043019r2	3	Tactile	46	ASR-TSR 1		1	100	1000	11	1147	45	303	0	0	4/30/2019 10:42:20 AM	0
3	V07.FC	Varian_ASRTSR_043019r2	3	Tactile	47	ASR-TSR 1		1	100	1000	9	3065	46	826	0	0	4/30/2019 10:42:42 AM	0
3	V07.FC	Varian_ASRTSR_043019r2	3	Tactile	48	ASR-TSR 1		1	100	1000	14	1353	45	372	0	0	4/30/2019 10:43:05 AM	0
3	V07.FC	Varian_ASRTSR_043019r2	3	Tactile	49	ASR-TSR 1		1	100	1000	4	1258	47	292	0	0	4/30/2019 10:43:27 AM	0
3	V07.FC	Varian_ASRTSR_043019r2	3	Tactile	50	ASR-TSR 1		1	100	1000	10	1207	45	306	0	0	4/30/2019 10:43:49 AM	0
3	V07.FC	Varian_ASRTSR_043019r2	3	st120	51	ASR-TSR 1		1	100	1000	9	1197	36	351	0	0	4/30/2019 10:44:11 AM	0
3	V07.FC	Varian_ASRTSR_043019r2	3	st120	52	ASR-TSR 1		1	100	1000	21	681	34	185	0	0	4/30/2019 10:44:33 AM	0
3	V07.FC	Varian_ASRTSR_043019r2	3	st120	53	ASR-TSR 1		1	100	1000	5	1509	36	414	0	0	4/30/2019 10:44:55 AM	0
3	V07.FC	Varian_ASRTSR_043019r2	3	st120	54	ASR-TSR 1		1	100	1000	16	674	35	163	0	0	4/30/2019 10:45:17 AM	0
3	V07.FC	Varian_ASRTSR_043019r2	3	st120	55	ASR-TSR 1		1	100	1000	5	324	65	94	0	0	4/30/2019 10:45:39 AM	0
3	V07.FC	Varian_ASRTSR_043019r2	3	Tactile	56	ASR-TSR 1		1	100	1000	9	703	64	205	0	0	4/30/2019 10:46:02 AM	0
3	V07.FC	Varian_ASRTSR_043019r2	3	Tactile	57	ASR-TSR 1		1	100	1000	11	1066	58	317	0	0	4/30/2019 10:46:24 AM	0
3	V07.FC	Varian_ASRTSR_043019r2	3	Tactile	58	ASR-TSR 1		1	100	1000	10	1695	45	460	0	0	4/30/2019 10:46:46 AM	0
3	V07.FC	Varian_ASRTSR_043019r2	3	Tactile	59	ASR-TSR 1		1	100	1000	7	2646	46	685	0	0	4/30/2019 10:47:08 AM	0
3	V07.FC	Varian_ASRTSR_043019r2	3	Tactile	60	ASR-TSR 1		1	100	1000	18	1223	44	312	0	0	4/30/2019 10:47:30 AM	0
3	V07.FC	Varian_ASRTSR_043019r2	3	st120	61	ASR-TSR 1		1	100	1000	1	336	40	86	0	0	4/30/2019 10:47:52 AM	0
3	V07.FC	Varian_ASRTSR_043019r2	3	st120	62	ASR-TSR 1		1	100	1000	9	547	37	136	0	0	4/30/2019 10:48:14 AM	0
3	V07.FC	Varian_ASRTSR_043019r2	3	st120	63	ASR-TSR 1		1	100	1000	3	957	39	228	0	0	4/30/2019 10:48:36 AM	0
3	V07.FC	Varian_ASRTSR_043019r2	3	st120	64	ASR-TSR 1		1	100	1000	9	1151	37	294	0	0	4/30/2019 10:48:58 AM	0
3	V07.FC	Varian_ASRTSR_043019r2	3	st120	65	ASR-TSR 1		1	100	1000	3	421	35	101	0	0	4/30/2019 10:49:21 AM	0
3	V07.FC	Varian_ASRTSR_043019r2	3	Tactile	66	ASR-TSR 1		1	100	1000	8	1460	44	429	0	0	4/30/2019 10:49:43 AM	0
3	V07.FC	Varian_ASRTSR_043019r2	3	Tactile	67	ASR-TSR 1		1	100	1000	15	2769	48	836	0	0	4/30/2019 10:50:05 AM	0
3	V07.FC	Varian_ASRTSR_043019r2	3	Tactile	68	ASR-TSR 1		1	100	1000	15	2192	54	760	0	0	4/30/2019 10:50:27 AM	0
3	V07.FC	Varian_ASRTSR_043019r2	3	Tactile	69	ASR-TSR 1		1	100	1000	12	1306	34	427	0	0	4/30/2019 10:50:49 AM	0
3	V07.FC	Varian_ASRTSR_043019r2	3	Tactile	70	ASR-TSR 1		1	100	1000	12	1412	46	406	0	0	4/30/2019 10:51:11 AM	0
3	V07.FC	Varian_ASRTSR_043019r2	3	st120	71	ASR-TSR 1		1	100	1000	7	1444	33	367	0	0	4/30/2019 10:51:33 AM	0
3	V07.FC	Varian_ASRTSR_043019r2	3	st120	72	ASR-TSR 1		1	100	1000	5	884	42	218	0	0	4/30/2019 10:51:55 AM	0
3	V07.FC	Varian_ASRTSR_043019r2	3	st120	73	ASR-TSR 1		1	100	1000	30	275	44	90	0	0	4/30/2019 10:52:17 AM	0
3	V07.FC	Varian_ASRTSR_043019r2	3	st120	74	ASR-TSR 1		1	100	1000	5	387	35	107	0	0	4/30/2019 10:52:40 AM	0
3	V07.FC	Varian_ASRTSR_043019r2	3	st120	75	ASR-TSR 1		1	100	1000	6	129	96	38	0	0	4/30/2019 10:53:02 AM	0
3	V07.FC	Varian_ASRTSR_043019r2	3	Tactile	76	ASR-TSR 1		1	100	1000	12	1555	43	403	0	0	4/30/2019 10:53:24 AM	0
3	V07.FC	Varian_ASRTSR_043019r2	3	Tactile	77	ASR-TSR 1		1	100	1000	9	1190	45	360	0	0	4/30/2019 10:53:46 AM	0
3	V07.FC	Varian_ASRTSR_043019r2	3	Tactile	78	ASR-TSR 1		1	100	1000	12	2554	46	780	0	0	4/30/2019 10:54:08 AM	0
3	V07.FC	Varian_ASRTSR_043019r2	3	Tactile	79	ASR-TSR 1		1	100	1000	6	1849	45	510	0	0	4/30/2019 10:54:30 AM	0
3	V07.FC	Varian_ASRTSR_043019r2	3	Tactile	80	ASR-TSR 1		1	100	1000	15	1335	50	276	0	0	4/30/2019 10:54:52 AM	0
3	V07.FC	Varian_ASRTSR_043019r2	3	st120	81	ASR-TSR 1		1	100	1000	3	555	38	138	0	0	4/30/2019 10:55:14 AM	0
3	V07.FC	Varian_ASRTSR_043019r2	3	st120	82	ASR-TSR 1		1	100	1000	4	494	53	177	0	0	4/30/2019 10:55:36 AM	0
3	V07.FC	Varian_ASRTSR_043019r2	3	st120	83	ASR-TSR 1		1	100	1000	9	966	39	260	0	0	4/30/2019 10:55:58 AM	0
3	V07.FC	Varian_ASRTSR_043019r2	3	st120	84	ASR-TSR 1		1	100	1000	8	142	47	35	0	0	4/30/2019 10:56:21 AM	0
3	V07.FC	Varian_ASRTSR_043019r2	3	st120	85	ASR-TSR 1		1	100	1000	14	326	33	76	0	0	4/30/2019 10:56:43 AM	0
3	V07.FC	Varian_ASRTSR_043019r2	3	Tactile	86	ASR-TSR 1		1	100	1000	12	1675	45	437	0	0	4/30/2019 10:57:05 AM	0
3	V07.FC	Varian_ASRTSR_043019r2	3	Tactile	87	ASR-TSR 1		1	100	1000	10	1288	47	320	0	0	4/30/2019 10:57:27 AM	0
3	V07.FC	Varian_ASRTSR_043019r2	3	Tactile	88	ASR-TSR 1		1	100	1000	19	1454	48	351	0	0	4/30/2019 10:57:49 AM	0
3	V07.FC	Varian_ASRTSR_043019r2	3	Tactile	89	ASR-TSR 1		1	100	1000	9	1778	45	476	0	0	4/30/2019 10:58:11 AM	0
3	V07.FC	Varian_ASRTSR_043019r2	3	Tactile	90	ASR-TSR 1		1	100	1000	14	1253	45	320	0	0	4/30/2019 10:58:34 AM	0
3	V07.FC	Varian_ASRTSR_043019r2	3	st120	91	ASR-TSR 1		1	100	1000	8	1528	36	425	0	0	4/30/2019 10:58:56 AM	0
3	V07.FC	Varian_ASRTSR_043019r2	3	st120	92	ASR-TSR 1		1	100	1000	11	391	34	99	0	0	4/30/2019 10:59:18 AM	0
3	V07.FC	Varian_ASRTSR_043019r2	3	st120	93	ASR-TSR 1		1	100	1000	13	700	36	162	0	0	4/30/2019 10:59:40 AM	0
3	V07.FC	Varian_ASRTSR_043019r2	3	st120	94	ASR-TSR 1		1	100	1000	12	1185	33	319	0	0	4/30/2019 11:00:02 AM	0
3	V07.FC	Varian_ASRTSR_043019r2	3	st120	95	ASR-TSR 1		1	100	1000	10	326	53	79	0	0	4/30/2019 11:00:24 AM	0
3	V07.FC	Varian_ASRTSR_043019r2	3	Tactile	96	ASR-TSR 1		1	100	1000	14	2175	48	559	0	0	4/30/2019 11:00:46 AM	0
3	V07.FC	Varian_ASRTSR_043019r2	3	Tactile	97	ASR-TSR 1		1	100	1000	10	2533	45	715	0	0	4/30/2019 11:01:08 AM	0
3	V07.FC	Varian_ASRTSR_043019r2	3	Tactile	98	ASR-TSR 1		1	100	1000	6	2924	45	778	0	0	4/30/2019 11:01:31 AM	0
3	V07.FC	Varian_ASRTSR_043019r2	3	Tactile	99	ASR-TSR 1		1	100	1000	5	3721	47	843	0	0	4/30/2019 11:01:53 AM	0
3	V07.FC	Varian_ASRTSR_043019r2	3	Tactile	100	ASR-TSR 1		1	100	1000	14	4514	45	1258	0	0	4/30/2019 11:02:15 AM	0
4	V07.FD	Varian_ASRTSR_043019r2	4	st120	1	ASR-TSR 1		1	100	1000	8	389	46	86	0	0	4/30/2019 10:25:45 AM	0
4	V07.FD	Varian_ASRTSR_043019r2	4	st120	2	ASR-TSR 1		1	100	1000	8	218	32	55	0	0	4/30/2019 10:26:08 AM	0
4	V07.FD	Varian_ASRTSR_043019r2	4	st120	3	ASR-TSR 1		1	100	1000	10	913	33	274	0	0	4/30/2019 10:26:30 AM	0
4	V07.FD	Varian_ASRTSR_043019r2	4	st120	4	ASR-TSR 1		1	100	1000	3	837	32	243	0	0	4/30/2019 10:26:52 AM	0
4	V07.FD	Varian_ASRTSR_043019r2	4	st120	5	ASR-TSR 1		1	100	1000	23	890	33	245	0	0	4/30/2019 10:27:14 AM	0
4	V07.FD	Varian_ASRTSR_043019r2	4	Tactile	6	ASR-TSR 1		1	100	1000	14	1761	47	440	0	0	4/30/2019 10:27:36 AM	0
4	V07.FD	Varian_ASRTSR_043019r2	4	Tactile	7	ASR-TSR 1		1	100	1000	9	1773	46	427	0	0	4/30/2019 10:27:58 AM	0
4	V07.FD	Varian_ASRTSR_043019r2	4	Tactile	8	ASR-TSR 1		1	100	1000	15	2061	89	661	0	0	4/30/2019 10:28:20 AM	0
4	V07.FD	Varian_ASRTSR_043019r2	4	Tactile	9	ASR-TSR 1		1	100	1000	16	2466	49	858	0	0	4/30/2019 10:28:42 AM	0
4	V07.FD	Varian_ASRTSR_043019r2	4	Tactile	10	ASR-TSR 1		1	100	1000	16	2163	47	560	0	0	4/30/2019 10:29:04 AM	0
4	V07.FD	Varian_ASRTSR_043019r2	4	st120	11	ASR-TSR 1		1	100	1000	22	605	33	139	0	0	4/30/2019 10:29:26 AM	0
4	V07.FD	Varian_ASRTSR_043019r2	4	st120	12	ASR-TSR 1		1	100	1000	8	546	33	124	0	0	4/30/2019 10:29:48 AM	0
4	V07.FD	Varian_ASRTSR_043019r2	4	st120	13	ASR-TSR 1		1	100	1000	20	699	32	157	0	0	4/30/2019 10:30:11 AM	0
4	V07.FD	Varian_ASRTSR_043019r2	4	st120	14	ASR-TSR 1		1	100	1000	7	736	32	156	0	0	4/30/2019 10:30:33 AM	0
4	V07.FD	Varian_ASRTSR_043019r2	4	st120	15	ASR-TSR 1		1	100	1000	11	824	32	181	0	0	4/30/2019 10:30:55 AM	0
4	V07.FD	Varian_ASRTSR_043019r2	4	Tactile	16	ASR-TSR 1		1	100	1000	13	1863	45	501	0	0	4/30/2019 10:31:17 AM	0
4	V07.FD	Varian_ASRTSR_043019r2	4	Tactile	17	ASR-TSR 1		1	100	1000	14	1226	45	301	0	0	4/30/2019 10:31:39 AM	0
4	V07.FD	Varian_ASRTSR_043019r2	4	Tactile	18	ASR-TSR 1		1	100	1000	16	2281	48	581	0	0	4/30/2019 10:32:01 AM	0
4	V07.FD	Varian_ASRTSR_043019r2	4	Tactile	19	ASR-TSR 1		1	100	1000	5	2498	46	651	0	0	4/30/2019 10:32:23 AM	0
4	V07.FD	Varian_ASRTSR_043019r2	4	Tactile	20	ASR-TSR 1		1	100	1000	13	1200	46	304	0	0	4/30/2019 10:32:45 AM	0
4	V07.FD	Varian_ASRTSR_043019r2	4	st120	21	ASR-TSR 1		1	100	1000	16	654	33	190	0	0	4/30/2019 10:33:07 AM	0
4	V07.FD	Varian_ASRTSR_043019r2	4	st120	22	ASR-TSR 1		1	100	1000	15	715	32	190	0	0	4/30/2019 10:33:30 AM	0
4	V07.FD	Varian_ASRTSR_043019r2	4	st120	23	ASR-TSR 1		1	100	1000	4	768	33	221	0	0	4/30/2019 10:33:52 AM	0
4	V07.FD	Varian_ASRTSR_043019r2	4	st120	24	ASR-TSR 1		1	100	1000	17	762	32	207	0	0	4/30/2019 10:34:14 AM	0
4	V07.FD	Varian_ASRTSR_043019r2	4	st120	25	ASR-TSR 1		1	100	1000	13	807	32	214	0	0	4/30/2019 10:34:36 AM	0
4	V07.FD	Varian_ASRTSR_043019r2	4	Tactile	26	ASR-TSR 1		1	100	1000	16	1213	48	288	0	0	4/30/2019 10:34:58 AM	0
4	V07.FD	Varian_ASRTSR_043019r2	4	Tactile	27	ASR-TSR 1		1	100	1000	14	1517	86	586	0	0	4/30/2019 10:35:20 AM	0
4	V07.FD	Varian_ASRTSR_043019r2	4	Tactile	28	ASR-TSR 1		1	100	1000	15	1980	46	534	0	0	4/30/2019 10:35:42 AM	0
4	V07.FD	Varian_ASRTSR_043019r2	4	Tactile	29	ASR-TSR 1		1	100	1000	16	1158	43	377	0	0	4/30/2019 10:36:04 AM	0
4	V07.FD	Varian_ASRTSR_043019r2	4	Tactile	30	ASR-TSR 1		1	100	1000	16	1315	45	318	0	0	4/30/2019 10:36:26 AM	0
4	V07.FD	Varian_ASRTSR_043019r2	4	st120	31	ASR-TSR 1		1	100	1000	8	1263	33	338	0	0	4/30/2019 10:36:49 AM	0
4	V07.FD	Varian_ASRTSR_043019r2	4	st120	32	ASR-TSR 1		1	100	1000	12	1438	33	385	0	0	4/30/2019 10:37:11 AM	0
4	V07.FD	Varian_ASRTSR_043019r2	4	st120	33	ASR-TSR 1		1	100	1000	13	1399	32	379	0	0	4/30/2019 10:37:33 AM	0
4	V07.FD	Varian_ASRTSR_043019r2	4	st120	34	ASR-TSR 1		1	100	1000	2	1382	32	370	0	0	4/30/2019 10:37:55 AM	0
4	V07.FD	Varian_ASRTSR_043019r2	4	st120	35	ASR-TSR 1		1	100	1000	7	809	34	208	0	0	4/30/2019 10:38:17 AM	0
4	V07.FD	Varian_ASRTSR_043019r2	4	Tactile	36	ASR-TSR 1		1	100	1000	14	1763	47	501	0	0	4/30/2019 10:38:39 AM	0
4	V07.FD	Varian_ASRTSR_043019r2	4	Tactile	37	ASR-TSR 1		1	100	1000	18	1731	44	443	0	0	4/30/2019 10:39:01 AM	0
4	V07.FD	Varian_ASRTSR_043019r2	4	Tactile	38	ASR-TSR 1		1	100	1000	13	1537	44	387	0	0	4/30/2019 10:39:23 AM	0
4	V07.FD	Varian_ASRTSR_043019r2	4	Tactile	39	ASR-TSR 1		1	100	1000	12	1641	44	418	0	0	4/30/2019 10:39:45 AM	0
4	V07.FD	Varian_ASRTSR_043019r2	4	Tactile	40	ASR-TSR 1		1	100	1000	16	1564	44	407	0	0	4/30/2019 10:40:07 AM	0
4	V07.FD	Varian_ASRTSR_043019r2	4	st120	41	ASR-TSR 1		1	100	1000	13	770	33	221	0	0	4/30/2019 10:40:30 AM	0
4	V07.FD	Varian_ASRTSR_043019r2	4	st120	42	ASR-TSR 1		1	100	1000	2	265	34	97	0	0	4/30/2019 10:40:52 AM	0
4	V07.FD	Varian_ASRTSR_043019r2	4	st120	43	ASR-TSR 1		1	100	1000	14	801	33	238	0	0	4/30/2019 10:41:14 AM	0
4	V07.FD	Varian_ASRTSR_043019r2	4	st120	44	ASR-TSR 1		1	100	1000	2	449	34	138	0	0	4/30/2019 10:41:36 AM	0
4	V07.FD	Varian_ASRTSR_043019r2	4	st120	45	ASR-TSR 1		1	100	1000	12	466	35	99	0	0	4/30/2019 10:41:58 AM	0
4	V07.FD	Varian_ASRTSR_043019r2	4	Tactile	46	ASR-TSR 1		1	100	1000	12	2941	46	792	0	0	4/30/2019 10:42:20 AM	0
4	V07.FD	Varian_ASRTSR_043019r2	4	Tactile	47	ASR-TSR 1		1	100	1000	18	1385	44	364	0	0	4/30/2019 10:42:43 AM	0
4	V07.FD	Varian_ASRTSR_043019r2	4	Tactile	48	ASR-TSR 1		1	100	1000	16	2003	45	573	0	0	4/30/2019 10:43:05 AM	0
4	V07.FD	Varian_ASRTSR_043019r2	4	Tactile	49	ASR-TSR 1		1	100	1000	19	1360	45	321	0	0	4/30/2019 10:43:27 AM	0
4	V07.FD	Varian_ASRTSR_043019r2	4	Tactile	50	ASR-TSR 1		1	100	1000	15	1851	44	483	0	0	4/30/2019 10:43:49 AM	0
4	V07.FD	Varian_ASRTSR_043019r2	4	st120	51	ASR-TSR 1		1	100	1000	24	253	36	59	0	0	4/30/2019 10:44:11 AM	0
4	V07.FD	Varian_ASRTSR_043019r2	4	st120	52	ASR-TSR 1		1	100	1000	15	292	39	63	0	0	4/30/2019 10:44:33 AM	0
4	V07.FD	Varian_ASRTSR_043019r2	4	st120	53	ASR-TSR 1		1	100	1000	14	534	34	132	0	0	4/30/2019 10:44:55 AM	0
4	V07.FD	Varian_ASRTSR_043019r2	4	st120	54	ASR-TSR 1		1	100	1000	11	433	32	125	0	0	4/30/2019 10:45:17 AM	0
4	V07.FD	Varian_ASRTSR_043019r2	4	st120	55	ASR-TSR 1		1	100	1000	3	396	35	98	0	0	4/30/2019 10:45:40 AM	0
4	V07.FD	Varian_ASRTSR_043019r2	4	Tactile	56	ASR-TSR 1		1	100	1000	2	597	33	155	0	0	4/30/2019 10:46:02 AM	0
4	V07.FD	Varian_ASRTSR_043019r2	4	Tactile	57	ASR-TSR 1		1	100	1000	6	1147	45	372	0	0	4/30/2019 10:46:24 AM	0
4	V07.FD	Varian_ASRTSR_043019r2	4	Tactile	58	ASR-TSR 1		1	100	1000	7	876	46	182	0	0	4/30/2019 10:46:46 AM	0
4	V07.FD	Varian_ASRTSR_043019r2	4	Tactile	59	ASR-TSR 1		1	100	1000	10	822	46	187	0	0	4/30/2019 10:47:08 AM	0
4	V07.FD	Varian_ASRTSR_043019r2	4	Tactile	60	ASR-TSR 1		1	100	1000	6	1467	45	420	0	0	4/30/2019 10:47:30 AM	0
4	V07.FD	Varian_ASRTSR_043019r2	4	st120	61	ASR-TSR 1		1	100	1000	6	1768	33	550	0	0	4/30/2019 10:47:52 AM	0
4	V07.FD	Varian_ASRTSR_043019r2	4	st120	62	ASR-TSR 1		1	100	1000	13	391	34	113	0	0	4/30/2019 10:48:14 AM	0
4	V07.FD	Varian_ASRTSR_043019r2	4	st120	63	ASR-TSR 1		1	100	1000	9	328	47	74	0	0	4/30/2019 10:48:36 AM	0
4	V07.FD	Varian_ASRTSR_043019r2	4	st120	64	ASR-TSR 1		1	100	1000	17	344	34	102	0	0	4/30/2019 10:48:59 AM	0
4	V07.FD	Varian_ASRTSR_043019r2	4	st120	65	ASR-TSR 1		1	100	1000	10	489	48	139	0	0	4/30/2019 10:49:21 AM	0
4	V07.FD	Varian_ASRTSR_043019r2	4	Tactile	66	ASR-TSR 1		1	100	1000	14	1955	47	554	0	0	4/30/2019 10:49:43 AM	0
4	V07.FD	Varian_ASRTSR_043019r2	4	Tactile	67	ASR-TSR 1		1	100	1000	11	4312	45	1188	0	0	4/30/2019 10:50:05 AM	0
4	V07.FD	Varian_ASRTSR_043019r2	4	Tactile	68	ASR-TSR 1		1	100	1000	11	2550	45	709	0	0	4/30/2019 10:50:27 AM	0
4	V07.FD	Varian_ASRTSR_043019r2	4	Tactile	69	ASR-TSR 1		1	100	1000	13	1993	47	600	0	0	4/30/2019 10:50:49 AM	0
4	V07.FD	Varian_ASRTSR_043019r2	4	Tactile	70	ASR-TSR 1		1	100	1000	16	2361	45	724	0	0	4/30/2019 10:51:11 AM	0
4	V07.FD	Varian_ASRTSR_043019r2	4	st120	71	ASR-TSR 1		1	100	1000	18	1436	34	345	0	0	4/30/2019 10:51:33 AM	0
4	V07.FD	Varian_ASRTSR_043019r2	4	st120	72	ASR-TSR 1		1	100	1000	15	1158	33	324	0	0	4/30/2019 10:51:55 AM	0
4	V07.FD	Varian_ASRTSR_043019r2	4	st120	73	ASR-TSR 1		1	100	1000	16	1066	33	272	0	0	4/30/2019 10:52:18 AM	0
4	V07.FD	Varian_ASRTSR_043019r2	4	st120	74	ASR-TSR 1		1	100	1000	14	1180	33	304	0	0	4/30/2019 10:52:40 AM	0
4	V07.FD	Varian_ASRTSR_043019r2	4	st120	75	ASR-TSR 1		1	100	1000	22	1247	33	292	0	0	4/30/2019 10:53:02 AM	0
4	V07.FD	Varian_ASRTSR_043019r2	4	Tactile	76	ASR-TSR 1		1	100	1000	11	1800	47	482	0	0	4/30/2019 10:53:24 AM	0
4	V07.FD	Varian_ASRTSR_043019r2	4	Tactile	77	ASR-TSR 1		1	100	1000	18	1444	45	374	0	0	4/30/2019 10:53:46 AM	0
4	V07.FD	Varian_ASRTSR_043019r2	4	Tactile	78	ASR-TSR 1		1	100	1000	16	844	89	344	0	0	4/30/2019 10:54:08 AM	0
4	V07.FD	Varian_ASRTSR_043019r2	4	Tactile	79	ASR-TSR 1		1	100	1000	14	1857	44	502	0	0	4/30/2019 10:54:30 AM	0
4	V07.FD	Varian_ASRTSR_043019r2	4	Tactile	80	ASR-TSR 1		1	100	1000	9	877	43	244	0	0	4/30/2019 10:54:52 AM	0
4	V07.FD	Varian_ASRTSR_043019r2	4	st120	81	ASR-TSR 1		1	100	1000	0	888	34	227	0	0	4/30/2019 10:55:14 AM	0
4	V07.FD	Varian_ASRTSR_043019r2	4	st120	82	ASR-TSR 1		1	100	1000	13	530	34	138	0	0	4/30/2019 10:55:37 AM	0
4	V07.FD	Varian_ASRTSR_043019r2	4	st120	83	ASR-TSR 1		1	100	1000	17	1193	34	334	0	0	4/30/2019 10:55:59 AM	0
4	V07.FD	Varian_ASRTSR_043019r2	4	st120	84	ASR-TSR 1		1	100	1000	11	258	34	69	0	0	4/30/2019 10:56:21 AM	0
4	V07.FD	Varian_ASRTSR_043019r2	4	st120	85	ASR-TSR 1		1	100	1000	16	175	35	46	0	0	4/30/2019 10:56:43 AM	0
4	V07.FD	Varian_ASRTSR_043019r2	4	Tactile	86	ASR-TSR 1		1	100	1000	6	851	56	283	0	0	4/30/2019 10:57:05 AM	0
4	V07.FD	Varian_ASRTSR_043019r2	4	Tactile	87	ASR-TSR 1		1	100	1000	13	2098	46	460	0	0	4/30/2019 10:57:27 AM	0
4	V07.FD	Varian_ASRTSR_043019r2	4	Tactile	88	ASR-TSR 1		1	100	1000	15	2557	48	651	0	0	4/30/2019 10:57:49 AM	0
4	V07.FD	Varian_ASRTSR_043019r2	4	Tactile	89	ASR-TSR 1		1	100	1000	1	3018	47	606	0	0	4/30/2019 10:58:12 AM	0
4	V07.FD	Varian_ASRTSR_043019r2	4	Tactile	90	ASR-TSR 1		1	100	1000	23	880	46	218	0	0	4/30/2019 10:58:34 AM	0
4	V07.FD	Varian_ASRTSR_043019r2	4	st120	91	ASR-TSR 1		1	100	1000	32	1232	33	344	0	0	4/30/2019 10:58:56 AM	0
4	V07.FD	Varian_ASRTSR_043019r2	4	st120	92	ASR-TSR 1		1	100	1000	9	52	49	16	0	0	4/30/2019 10:59:18 AM	0
4	V07.FD	Varian_ASRTSR_043019r2	4	st120	93	ASR-TSR 1		1	100	1000	7	130	49	39	0	0	4/30/2019 10:59:40 AM	0
4	V07.FD	Varian_ASRTSR_043019r2	4	st120	94	ASR-TSR 1		1	100	1000	10	598	33	167	0	0	4/30/2019 11:00:02 AM	0
4	V07.FD	Varian_ASRTSR_043019r2	4	st120	95	ASR-TSR 1		1	100	1000	7	519	35	149	0	0	4/30/2019 11:00:24 AM	0
4	V07.FD	Varian_ASRTSR_043019r2	4	Tactile	96	ASR-TSR 1		1	100	1000	9	2410	47	667	0	0	4/30/2019 11:00:46 AM	0
4	V07.FD	Varian_ASRTSR_043019r2	4	Tactile	97	ASR-TSR 1		1	100	1000	5	2145	46	559	0	0	4/30/2019 11:01:09 AM	0
4	V07.FD	Varian_ASRTSR_043019r2	4	Tactile	98	ASR-TSR 1		1	100	1000	15	1414	45	339	0	0	4/30/2019 11:01:31 AM	0
4	V07.FD	Varian_ASRTSR_043019r2	4	Tactile	99	ASR-TSR 1		1	100	1000	20	1558	46	393	0	0	4/30/2019 11:01:53 AM	0
4	V07.FD	Varian_ASRTSR_043019r2	4	Tactile	100	ASR-TSR 1		1	100	1000	3	1237	47	338	0	0	4/30/2019 11:02:15 AM	0
1	V07.MA	Varian_ASRTSR_043019r1	1	st120	1	ASR-TSR 1		1	100	1000	6	1548	39	429	0	0	4/30/2019 9:00:29 AM	0
1	V07.MA	Varian_ASRTSR_043019r1	1	st120	2	ASR-TSR 1		1	100	1000	9	1398	37	339	0	0	4/30/2019 9:00:52 AM	0
1	V07.MA	Varian_ASRTSR_043019r1	1	st120	3	ASR-TSR 1		1	100	1000	10	2560	40	651	0	0	4/30/2019 9:01:14 AM	0
1	V07.MA	Varian_ASRTSR_043019r1	1	st120	4	ASR-TSR 1		1	100	1000	13	1743	38	420	0	0	4/30/2019 9:01:36 AM	0
1	V07.MA	Varian_ASRTSR_043019r1	1	st120	5	ASR-TSR 1		1	100	1000	5	2126	37	550	0	0	4/30/2019 9:01:59 AM	0
1	V07.MA	Varian_ASRTSR_043019r1	1	Tactile	6	ASR-TSR 1		1	100	1000	13	3031	99	1085	0	0	4/30/2019 9:02:21 AM	0
1	V07.MA	Varian_ASRTSR_043019r1	1	Tactile	7	ASR-TSR 1		1	100	1000	12	1514	47	460	0	0	4/30/2019 9:02:43 AM	0
1	V07.MA	Varian_ASRTSR_043019r1	1	Tactile	8	ASR-TSR 1		1	100	1000	9	4380	89	996	0	0	4/30/2019 9:03:05 AM	0
1	V07.MA	Varian_ASRTSR_043019r1	1	Tactile	9	ASR-TSR 1		1	100	1000	9	4349	86	1154	0	0	4/30/2019 9:03:28 AM	0
1	V07.MA	Varian_ASRTSR_043019r1	1	Tactile	10	ASR-TSR 1		1	100	1000	10	3042	49	884	0	0	4/30/2019 9:03:50 AM	0
1	V07.MA	Varian_ASRTSR_043019r1	1	st120	11	ASR-TSR 1		1	100	1000	11	777	37	201	0	0	4/30/2019 9:04:12 AM	0
1	V07.MA	Varian_ASRTSR_043019r1	1	st120	12	ASR-TSR 1		1	100	1000	9	1230	38	351	0	0	4/30/2019 9:04:34 AM	0
1	V07.MA	Varian_ASRTSR_043019r1	1	st120	13	ASR-TSR 1		1	100	1000	7	723	38	210	0	0	4/30/2019 9:04:57 AM	0
1	V07.MA	Varian_ASRTSR_043019r1	1	st120	14	ASR-TSR 1		1	100	1000	7	526	39	137	0	0	4/30/2019 9:05:19 AM	0
1	V07.MA	Varian_ASRTSR_043019r1	1	st120	15	ASR-TSR 1		1	100	1000	13	842	36	211	0	0	4/30/2019 9:05:41 AM	0
1	V07.MA	Varian_ASRTSR_043019r1	1	Tactile	16	ASR-TSR 1		1	100	1000	3	3689	48	981	0	0	4/30/2019 9:06:03 AM	0
1	V07.MA	Varian_ASRTSR_043019r1	1	Tactile	17	ASR-TSR 1		1	100	1000	10	3547	48	906	0	0	4/30/2019 9:06:25 AM	0
1	V07.MA	Varian_ASRTSR_043019r1	1	Tactile	18	ASR-TSR 1		1	100	1000	9	4365	47	1004	0	0	4/30/2019 9:06:48 AM	0
1	V07.MA	Varian_ASRTSR_043019r1	1	Tactile	19	ASR-TSR 1		1	100	1000	6	3862	47	922	0	0	4/30/2019 9:07:10 AM	0
1	V07.MA	Varian_ASRTSR_043019r1	1	Tactile	20	ASR-TSR 1		1	100	1000	9	4039	49	926	0	0	4/30/2019 9:07:32 AM	0
1	V07.MA	Varian_ASRTSR_043019r1	1	st120	21	ASR-TSR 1		1	100	1000	5	435	37	125	0	0	4/30/2019 9:07:54 AM	0
1	V07.MA	Varian_ASRTSR_043019r1	1	st120	22	ASR-TSR 1		1	100	1000	10	306	39	77	0	0	4/30/2019 9:08:17 AM	0
1	V07.MA	Varian_ASRTSR_043019r1	1	st120	23	ASR-TSR 1		1	100	1000	13	1041	37	273	0	0	4/30/2019 9:08:39 AM	0
1	V07.MA	Varian_ASRTSR_043019r1	1	st120	24	ASR-TSR 1		1	100	1000	12	1139	40	297	0	0	4/30/2019 9:09:01 AM	0
1	V07.MA	Varian_ASRTSR_043019r1	1	st120	25	ASR-TSR 1		1	100	1000	8	806	40	197	0	0	4/30/2019 9:09:23 AM	0
1	V07.MA	Varian_ASRTSR_043019r1	1	Tactile	26	ASR-TSR 1		1	100	1000	12	4553	49	1187	0	0	4/30/2019 9:09:46 AM	0
1	V07.MA	Varian_ASRTSR_043019r1	1	Tactile	27	ASR-TSR 1		1	100	1000	2	4663	49	1139	0	0	4/30/2019 9:10:08 AM	0
1	V07.MA	Varian_ASRTSR_043019r1	1	Tactile	28	ASR-TSR 1		1	100	1000	6	4853	50	1146	0	0	4/30/2019 9:10:30 AM	0
1	V07.MA	Varian_ASRTSR_043019r1	1	Tactile	29	ASR-TSR 1		1	100	1000	7	4113	48	1226	0	0	4/30/2019 9:10:53 AM	0
1	V07.MA	Varian_ASRTSR_043019r1	1	Tactile	30	ASR-TSR 1		1	100	1000	11	6044	93	1087	0	0	4/30/2019 9:11:15 AM	0
1	V07.MA	Varian_ASRTSR_043019r1	1	st120	31	ASR-TSR 1		1	100	1000	9	1361	37	356	0	0	4/30/2019 9:11:37 AM	0
1	V07.MA	Varian_ASRTSR_043019r1	1	st120	32	ASR-TSR 1		1	100	1000	7	1324	34	357	0	0	4/30/2019 9:11:59 AM	0
1	V07.MA	Varian_ASRTSR_043019r1	1	st120	33	ASR-TSR 1		1	100	1000	12	1472	39	391	0	0	4/30/2019 9:12:22 AM	0
1	V07.MA	Varian_ASRTSR_043019r1	1	st120	34	ASR-TSR 1		1	100	1000	12	1510	38	496	0	0	4/30/2019 9:12:44 AM	0
1	V07.MA	Varian_ASRTSR_043019r1	1	st120	35	ASR-TSR 1		1	100	1000	7	2315	38	611	0	0	4/30/2019 9:13:07 AM	0
1	V07.MA	Varian_ASRTSR_043019r1	1	Tactile	36	ASR-TSR 1		1	100	1000	13	2306	49	838	0	0	4/30/2019 9:13:29 AM	0
1	V07.MA	Varian_ASRTSR_043019r1	1	Tactile	37	ASR-TSR 1		1	100	1000	13	5160	90	1039	0	0	4/30/2019 9:13:51 AM	0
1	V07.MA	Varian_ASRTSR_043019r1	1	Tactile	38	ASR-TSR 1		1	100	1000	13	5044	50	963	0	0	4/30/2019 9:14:14 AM	0
1	V07.MA	Varian_ASRTSR_043019r1	1	Tactile	39	ASR-TSR 1		1	100	1000	10	4773	50	1164	0	0	4/30/2019 9:14:36 AM	0
1	V07.MA	Varian_ASRTSR_043019r1	1	Tactile	40	ASR-TSR 1		1	100	1000	9	2979	87	810	0	0	4/30/2019 9:14:58 AM	0
1	V07.MA	Varian_ASRTSR_043019r1	1	st120	41	ASR-TSR 1		1	100	1000	11	1646	37	467	0	0	4/30/2019 9:15:21 AM	0
1	V07.MA	Varian_ASRTSR_043019r1	1	st120	42	ASR-TSR 1		1	100	1000	9	1174	35	316	0	0	4/30/2019 9:15:43 AM	0
1	V07.MA	Varian_ASRTSR_043019r1	1	st120	43	ASR-TSR 1		1	100	1000	12	1464	37	417	0	0	4/30/2019 9:16:05 AM	0
1	V07.MA	Varian_ASRTSR_043019r1	1	st120	44	ASR-TSR 1		1	100	1000	4	1888	36	523	0	0	4/30/2019 9:16:27 AM	0
1	V07.MA	Varian_ASRTSR_043019r1	1	st120	45	ASR-TSR 1		1	100	1000	9	1641	37	394	0	0	4/30/2019 9:16:50 AM	0
1	V07.MA	Varian_ASRTSR_043019r1	1	Tactile	46	ASR-TSR 1		1	100	1000	11	2593	45	845	0	0	4/30/2019 9:17:12 AM	0
1	V07.MA	Varian_ASRTSR_043019r1	1	Tactile	47	ASR-TSR 1		1	100	1000	11	4590	96	837	0	0	4/30/2019 9:17:34 AM	0
1	V07.MA	Varian_ASRTSR_043019r1	1	Tactile	48	ASR-TSR 1		1	100	1000	3	3641	92	964	0	0	4/30/2019 9:17:56 AM	0
1	V07.MA	Varian_ASRTSR_043019r1	1	Tactile	49	ASR-TSR 1		1	100	1000	8	4094	90	957	0	0	4/30/2019 9:18:19 AM	0
1	V07.MA	Varian_ASRTSR_043019r1	1	Tactile	50	ASR-TSR 1		1	100	1000	13	4024	48	1068	0	0	4/30/2019 9:18:41 AM	0
1	V07.MA	Varian_ASRTSR_043019r1	1	st120	51	ASR-TSR 1		1	100	1000	12	1449	37	420	0	0	4/30/2019 9:19:03 AM	0
1	V07.MA	Varian_ASRTSR_043019r1	1	st120	52	ASR-TSR 1		1	100	1000	5	1205	34	436	0	0	4/30/2019 9:19:25 AM	0
1	V07.MA	Varian_ASRTSR_043019r1	1	st120	53	ASR-TSR 1		1	100	1000	13	999	34	312	0	0	4/30/2019 9:19:48 AM	0
1	V07.MA	Varian_ASRTSR_043019r1	1	st120	54	ASR-TSR 1		1	100	1000	13	2206	36	597	0	0	4/30/2019 9:20:10 AM	0
1	V07.MA	Varian_ASRTSR_043019r1	1	st120	55	ASR-TSR 1		1	100	1000	9	1749	36	477	0	0	4/30/2019 9:20:32 AM	0
1	V07.MA	Varian_ASRTSR_043019r1	1	Tactile	56	ASR-TSR 1		1	100	1000	4	3009	97	957	0	0	4/30/2019 9:20:54 AM	0
1	V07.MA	Varian_ASRTSR_043019r1	1	Tactile	57	ASR-TSR 1		1	100	1000	2	2939	100	930	0	0	4/30/2019 9:21:17 AM	0
1	V07.MA	Varian_ASRTSR_043019r1	1	Tactile	58	ASR-TSR 1		1	100	1000	7	3282	47	678	0	0	4/30/2019 9:21:39 AM	0
1	V07.MA	Varian_ASRTSR_043019r1	1	Tactile	59	ASR-TSR 1		1	100	1000	5	2351	46	697	0	0	4/30/2019 9:22:01 AM	0
1	V07.MA	Varian_ASRTSR_043019r1	1	Tactile	60	ASR-TSR 1		1	100	1000	12	2792	45	865	0	0	4/30/2019 9:22:23 AM	0
1	V07.MA	Varian_ASRTSR_043019r1	1	st120	61	ASR-TSR 1		1	100	1000	10	2100	36	569	0	0	4/30/2019 9:22:46 AM	0
1	V07.MA	Varian_ASRTSR_043019r1	1	st120	62	ASR-TSR 1		1	100	1000	13	1625	34	477	0	0	4/30/2019 9:23:08 AM	0
1	V07.MA	Varian_ASRTSR_043019r1	1	st120	63	ASR-TSR 1		1	100	1000	11	1312	36	382	0	0	4/30/2019 9:23:30 AM	0
1	V07.MA	Varian_ASRTSR_043019r1	1	st120	64	ASR-TSR 1		1	100	1000	7	1933	35	542	0	0	4/30/2019 9:23:52 AM	0
1	V07.MA	Varian_ASRTSR_043019r1	1	st120	65	ASR-TSR 1		1	100	1000	10	2107	36	609	0	0	4/30/2019 9:24:15 AM	0
1	V07.MA	Varian_ASRTSR_043019r1	1	Tactile	66	ASR-TSR 1		1	100	1000	4	2239	48	515	0	0	4/30/2019 9:24:37 AM	0
1	V07.MA	Varian_ASRTSR_043019r1	1	Tactile	67	ASR-TSR 1		1	100	1000	11	5675	91	1087	0	0	4/30/2019 9:24:59 AM	0
1	V07.MA	Varian_ASRTSR_043019r1	1	Tactile	68	ASR-TSR 1		1	100	1000	7	3429	95	928	0	0	4/30/2019 9:25:21 AM	0
1	V07.MA	Varian_ASRTSR_043019r1	1	Tactile	69	ASR-TSR 1		1	100	1000	9	3063	49	892	0	0	4/30/2019 9:25:43 AM	0
1	V07.MA	Varian_ASRTSR_043019r1	1	Tactile	70	ASR-TSR 1		1	100	1000	12	5900	98	1111	0	0	4/30/2019 9:26:06 AM	0
1	V07.MA	Varian_ASRTSR_043019r1	1	st120	71	ASR-TSR 1		1	100	1000	0	1284	36	378	0	0	4/30/2019 9:26:28 AM	0
1	V07.MA	Varian_ASRTSR_043019r1	1	st120	72	ASR-TSR 1		1	100	1000	8	1295	33	379	0	0	4/30/2019 9:26:50 AM	0
1	V07.MA	Varian_ASRTSR_043019r1	1	st120	73	ASR-TSR 1		1	100	1000	11	1789	34	526	0	0	4/30/2019 9:27:12 AM	0
1	V07.MA	Varian_ASRTSR_043019r1	1	st120	74	ASR-TSR 1		1	100	1000	7	1333	36	360	0	0	4/30/2019 9:27:35 AM	0
1	V07.MA	Varian_ASRTSR_043019r1	1	st120	75	ASR-TSR 1		1	100	1000	8	1914	37	541	0	0	4/30/2019 9:27:57 AM	0
1	V07.MA	Varian_ASRTSR_043019r1	1	Tactile	76	ASR-TSR 1		1	100	1000	10	2284	46	542	0	0	4/30/2019 9:28:20 AM	0
1	V07.MA	Varian_ASRTSR_043019r1	1	Tactile	77	ASR-TSR 1		1	100	1000	12	2142	47	743	0	0	4/30/2019 9:28:42 AM	0
1	V07.MA	Varian_ASRTSR_043019r1	1	Tactile	78	ASR-TSR 1		1	100	1000	7	4487	46	940	0	0	4/30/2019 9:29:04 AM	0
1	V07.MA	Varian_ASRTSR_043019r1	1	Tactile	79	ASR-TSR 1		1	100	1000	10	2550	46	789	0	0	4/30/2019 9:29:26 AM	0
1	V07.MA	Varian_ASRTSR_043019r1	1	Tactile	80	ASR-TSR 1		1	100	1000	10	3030	47	860	0	0	4/30/2019 9:29:48 AM	0
1	V07.MA	Varian_ASRTSR_043019r1	1	st120	81	ASR-TSR 1		1	100	1000	13	1666	36	463	0	0	4/30/2019 9:30:11 AM	0
1	V07.MA	Varian_ASRTSR_043019r1	1	st120	82	ASR-TSR 1		1	100	1000	9	1636	35	441	0	0	4/30/2019 9:30:33 AM	0
1	V07.MA	Varian_ASRTSR_043019r1	1	st120	83	ASR-TSR 1		1	100	1000	10	1289	35	342	0	0	4/30/2019 9:30:55 AM	0
1	V07.MA	Varian_ASRTSR_043019r1	1	st120	84	ASR-TSR 1		1	100	1000	7	1686	35	462	0	0	4/30/2019 9:31:17 AM	0
1	V07.MA	Varian_ASRTSR_043019r1	1	st120	85	ASR-TSR 1		1	100	1000	10	1650	35	464	0	0	4/30/2019 9:31:40 AM	0
1	V07.MA	Varian_ASRTSR_043019r1	1	Tactile	86	ASR-TSR 1		1	100	1000	5	3329	47	847	0	0	4/30/2019 9:32:02 AM	0
1	V07.MA	Varian_ASRTSR_043019r1	1	Tactile	87	ASR-TSR 1		1	100	1000	8	3494	50	919	0	0	4/30/2019 9:32:24 AM	0
1	V07.MA	Varian_ASRTSR_043019r1	1	Tactile	88	ASR-TSR 1		1	100	1000	14	3920	47	994	0	0	4/30/2019 9:32:46 AM	0
1	V07.MA	Varian_ASRTSR_043019r1	1	Tactile	89	ASR-TSR 1		1	100	1000	2	1365	45	339	0	0	4/30/2019 9:33:09 AM	0
1	V07.MA	Varian_ASRTSR_043019r1	1	Tactile	90	ASR-TSR 1		1	100	1000	8	2365	46	689	0	0	4/30/2019 9:33:31 AM	0
1	V07.MA	Varian_ASRTSR_043019r1	1	st120	91	ASR-TSR 1		1	100	1000	8	674	21	180	0	0	4/30/2019 9:33:53 AM	0
1	V07.MA	Varian_ASRTSR_043019r1	1	st120	92	ASR-TSR 1		1	100	1000	8	1472	34	402	0	0	4/30/2019 9:34:15 AM	0
1	V07.MA	Varian_ASRTSR_043019r1	1	st120	93	ASR-TSR 1		1	100	1000	2	688	34	178	0	0	4/30/2019 9:34:38 AM	0
1	V07.MA	Varian_ASRTSR_043019r1	1	st120	94	ASR-TSR 1		1	100	1000	9	1481	33	415	0	0	4/30/2019 9:35:00 AM	0
1	V07.MA	Varian_ASRTSR_043019r1	1	st120	95	ASR-TSR 1		1	100	1000	6	1430	34	400	0	0	4/30/2019 9:35:22 AM	0
1	V07.MA	Varian_ASRTSR_043019r1	1	Tactile	96	ASR-TSR 1		1	100	1000	12	2276	44	896	0	0	4/30/2019 9:35:44 AM	0
1	V07.MA	Varian_ASRTSR_043019r1	1	Tactile	97	ASR-TSR 1		1	100	1000	27	1413	45	408	0	0	4/30/2019 9:36:07 AM	0
1	V07.MA	Varian_ASRTSR_043019r1	1	Tactile	98	ASR-TSR 1		1	100	1000	9	3826	47	913	0	0	4/30/2019 9:36:29 AM	0
1	V07.MA	Varian_ASRTSR_043019r1	1	Tactile	99	ASR-TSR 1		1	100	1000	6	2518	45	477	0	0	4/30/2019 9:36:51 AM	0
1	V07.MA	Varian_ASRTSR_043019r1	1	Tactile	100	ASR-TSR 1		1	100	1000	6	3792	46	955	0	0	4/30/2019 9:37:13 AM	0
2	V07.MB	Varian_ASRTSR_043019r1	2	st120	1	ASR-TSR 1		1	100	1000	17	756	36	193	0	0	4/30/2019 9:00:30 AM	0
2	V07.MB	Varian_ASRTSR_043019r1	2	st120	2	ASR-TSR 1		1	100	1000	13	908	34	252	0	0	4/30/2019 9:00:52 AM	0
2	V07.MB	Varian_ASRTSR_043019r1	2	st120	3	ASR-TSR 1		1	100	1000	10	976	40	327	0	0	4/30/2019 9:01:14 AM	0
2	V07.MB	Varian_ASRTSR_043019r1	2	st120	4	ASR-TSR 1		1	100	1000	5	758	35	206	0	0	4/30/2019 9:01:36 AM	0
2	V07.MB	Varian_ASRTSR_043019r1	2	st120	5	ASR-TSR 1		1	100	1000	10	874	34	216	0	0	4/30/2019 9:01:59 AM	0
2	V07.MB	Varian_ASRTSR_043019r1	2	Tactile	6	ASR-TSR 1		1	100	1000	11	2698	20	537	0	0	4/30/2019 9:02:21 AM	0
2	V07.MB	Varian_ASRTSR_043019r1	2	Tactile	7	ASR-TSR 1		1	100	1000	12	3823	100	925	0	0	4/30/2019 9:02:43 AM	0
2	V07.MB	Varian_ASRTSR_043019r1	2	Tactile	8	ASR-TSR 1		1	100	1000	9	2757	20	567	0	0	4/30/2019 9:03:05 AM	0
2	V07.MB	Varian_ASRTSR_043019r1	2	Tactile	9	ASR-TSR 1		1	100	1000	5	2875	20	687	0	0	4/30/2019 9:03:28 AM	0
2	V07.MB	Varian_ASRTSR_043019r1	2	Tactile	10	ASR-TSR 1		1	100	1000	9	6623	98	1253	0	0	4/30/2019 9:03:50 AM	0
2	V07.MB	Varian_ASRTSR_043019r1	2	st120	11	ASR-TSR 1		1	100	1000	10	101	46	29	0	0	4/30/2019 9:04:12 AM	0
2	V07.MB	Varian_ASRTSR_043019r1	2	st120	12	ASR-TSR 1		1	100	1000	3	199	48	48	0	0	4/30/2019 9:04:34 AM	0
2	V07.MB	Varian_ASRTSR_043019r1	2	st120	13	ASR-TSR 1		1	100	1000	5	280	41	75	0	0	4/30/2019 9:04:57 AM	0
2	V07.MB	Varian_ASRTSR_043019r1	2	st120	14	ASR-TSR 1		1	100	1000	6	561	40	119	0	0	4/30/2019 9:05:19 AM	0
2	V07.MB	Varian_ASRTSR_043019r1	2	st120	15	ASR-TSR 1		1	100	1000	3	116	49	28	0	0	4/30/2019 9:05:41 AM	0
2	V07.MB	Varian_ASRTSR_043019r1	2	Tactile	16	ASR-TSR 1		1	100	1000	15	1846	20	487	0	0	4/30/2019 9:06:03 AM	0
2	V07.MB	Varian_ASRTSR_043019r1	2	Tactile	17	ASR-TSR 1		1	100	1000	9	1973	20	413	0	0	4/30/2019 9:06:26 AM	0
2	V07.MB	Varian_ASRTSR_043019r1	2	Tactile	18	ASR-TSR 1		1	100	1000	13	1900	20	356	0	0	4/30/2019 9:06:48 AM	0
2	V07.MB	Varian_ASRTSR_043019r1	2	Tactile	19	ASR-TSR 1		1	100	1000	2	1804	48	783	0	0	4/30/2019 9:07:10 AM	0
2	V07.MB	Varian_ASRTSR_043019r1	2	Tactile	20	ASR-TSR 1		1	100	1000	15	1718	20	366	0	0	4/30/2019 9:07:32 AM	0
2	V07.MB	Varian_ASRTSR_043019r1	2	st120	21	ASR-TSR 1		1	100	1000	11	169	47	44	0	0	4/30/2019 9:07:54 AM	0
2	V07.MB	Varian_ASRTSR_043019r1	2	st120	22	ASR-TSR 1		1	100	1000	9	146	48	38	0	0	4/30/2019 9:08:17 AM	0
2	V07.MB	Varian_ASRTSR_043019r1	2	st120	23	ASR-TSR 1		1	100	1000	5	114	48	37	0	0	4/30/2019 9:08:39 AM	0
2	V07.MB	Varian_ASRTSR_043019r1	2	st120	24	ASR-TSR 1		1	100	1000	9	200	43	68	0	0	4/30/2019 9:09:01 AM	0
2	V07.MB	Varian_ASRTSR_043019r1	2	st120	25	ASR-TSR 1		1	100	1000	5	642	44	185	0	0	4/30/2019 9:09:24 AM	0
2	V07.MB	Varian_ASRTSR_043019r1	2	Tactile	26	ASR-TSR 1		1	100	1000	5	1682	20	512	0	0	4/30/2019 9:09:46 AM	0
2	V07.MB	Varian_ASRTSR_043019r1	2	Tactile	27	ASR-TSR 1		1	100	1000	13	2690	20	460	0	0	4/30/2019 9:10:08 AM	0
2	V07.MB	Varian_ASRTSR_043019r1	2	Tactile	28	ASR-TSR 1		1	100	1000	13	2941	20	483	0	0	4/30/2019 9:10:30 AM	0
2	V07.MB	Varian_ASRTSR_043019r1	2	Tactile	29	ASR-TSR 1		1	100	1000	14	2979	20	797	0	0	4/30/2019 9:10:53 AM	0
2	V07.MB	Varian_ASRTSR_043019r1	2	Tactile	30	ASR-TSR 1		1	100	1000	17	2969	20	629	0	0	4/30/2019 9:11:15 AM	0
2	V07.MB	Varian_ASRTSR_043019r1	2	st120	31	ASR-TSR 1		1	100	1000	9	321	38	82	0	0	4/30/2019 9:11:37 AM	0
2	V07.MB	Varian_ASRTSR_043019r1	2	st120	32	ASR-TSR 1		1	100	1000	4	361	39	89	0	0	4/30/2019 9:12:00 AM	0
2	V07.MB	Varian_ASRTSR_043019r1	2	st120	33	ASR-TSR 1		1	100	1000	8	111	47	33	0	0	4/30/2019 9:12:22 AM	0
2	V07.MB	Varian_ASRTSR_043019r1	2	st120	34	ASR-TSR 1		1	100	1000	10	213	46	49	0	0	4/30/2019 9:12:44 AM	0
2	V07.MB	Varian_ASRTSR_043019r1	2	st120	35	ASR-TSR 1		1	100	1000	12	99	47	27	0	0	4/30/2019 9:13:07 AM	0
2	V07.MB	Varian_ASRTSR_043019r1	2	Tactile	36	ASR-TSR 1		1	100	1000	6	2994	20	563	0	0	4/30/2019 9:13:29 AM	0
2	V07.MB	Varian_ASRTSR_043019r1	2	Tactile	37	ASR-TSR 1		1	100	1000	16	2882	20	672	0	0	4/30/2019 9:13:51 AM	0
2	V07.MB	Varian_ASRTSR_043019r1	2	Tactile	38	ASR-TSR 1		1	100	1000	10	2998	20	435	0	0	4/30/2019 9:14:14 AM	0
2	V07.MB	Varian_ASRTSR_043019r1	2	Tactile	39	ASR-TSR 1		1	100	1000	13	5952	98	949	0	0	4/30/2019 9:14:36 AM	0
2	V07.MB	Varian_ASRTSR_043019r1	2	Tactile	40	ASR-TSR 1		1	100	1000	9	2926	20	540	0	0	4/30/2019 9:14:59 AM	0
2	V07.MB	Varian_ASRTSR_043019r1	2	st120	41	ASR-TSR 1		1	100	1000	13	663	38	174	0	0	4/30/2019 9:15:21 AM	0
2	V07.MB	Varian_ASRTSR_043019r1	2	st120	42	ASR-TSR 1		1	100	1000	5	279	43	73	0	0	4/30/2019 9:15:43 AM	0
2	V07.MB	Varian_ASRTSR_043019r1	2	st120	43	ASR-TSR 1		1	100	1000	9	204	45	49	0	0	4/30/2019 9:16:05 AM	0
2	V07.MB	Varian_ASRTSR_043019r1	2	st120	44	ASR-TSR 1		1	100	1000	14	1227	33	313	0	0	4/30/2019 9:16:28 AM	0
2	V07.MB	Varian_ASRTSR_043019r1	2	st120	45	ASR-TSR 1		1	100	1000	9	722	36	164	0	0	4/30/2019 9:16:50 AM	0
2	V07.MB	Varian_ASRTSR_043019r1	2	Tactile	46	ASR-TSR 1		1	100	1000	14	3029	20	565	0	0	4/30/2019 9:17:12 AM	0
2	V07.MB	Varian_ASRTSR_043019r1	2	Tactile	47	ASR-TSR 1		1	100	1000	13	2958	20	688	0	0	4/30/2019 9:17:34 AM	0
2	V07.MB	Varian_ASRTSR_043019r1	2	Tactile	48	ASR-TSR 1		1	100	1000	14	2842	20	687	0	0	4/30/2019 9:17:57 AM	0
2	V07.MB	Varian_ASRTSR_043019r1	2	Tactile	49	ASR-TSR 1		1	100	1000	5	3171	91	835	0	0	4/30/2019 9:18:19 AM	0
2	V07.MB	Varian_ASRTSR_043019r1	2	Tactile	50	ASR-TSR 1		1	100	1000	18	2996	20	721	0	0	4/30/2019 9:18:41 AM	0
2	V07.MB	Varian_ASRTSR_043019r1	2	st120	51	ASR-TSR 1		1	100	1000	8	806	40	208	0	0	4/30/2019 9:19:03 AM	0
2	V07.MB	Varian_ASRTSR_043019r1	2	st120	52	ASR-TSR 1		1	100	1000	15	562	38	136	0	0	4/30/2019 9:19:25 AM	0
2	V07.MB	Varian_ASRTSR_043019r1	2	st120	53	ASR-TSR 1		1	100	1000	6	1756	44	489	0	0	4/30/2019 9:19:48 AM	0
2	V07.MB	Varian_ASRTSR_043019r1	2	st120	54	ASR-TSR 1		1	100	1000	9	641	39	141	0	0	4/30/2019 9:20:10 AM	0
2	V07.MB	Varian_ASRTSR_043019r1	2	st120	55	ASR-TSR 1		1	100	1000	6	3141	35	795	0	0	4/30/2019 9:20:32 AM	0
2	V07.MB	Varian_ASRTSR_043019r1	2	Tactile	56	ASR-TSR 1		1	100	1000	3	3012	20	327	0	0	4/30/2019 9:20:55 AM	0
2	V07.MB	Varian_ASRTSR_043019r1	2	Tactile	57	ASR-TSR 1		1	100	1000	9	3041	20	336	0	0	4/30/2019 9:21:17 AM	0
2	V07.MB	Varian_ASRTSR_043019r1	2	Tactile	58	ASR-TSR 1		1	100	1000	5	2956	20	301	0	0	4/30/2019 9:21:39 AM	0
2	V07.MB	Varian_ASRTSR_043019r1	2	Tactile	59	ASR-TSR 1		1	100	1000	10	2984	20	513	0	0	4/30/2019 9:22:01 AM	0
2	V07.MB	Varian_ASRTSR_043019r1	2	Tactile	60	ASR-TSR 1		1	100	1000	15	3008	20	546	0	0	4/30/2019 9:22:23 AM	0
2	V07.MB	Varian_ASRTSR_043019r1	2	st120	61	ASR-TSR 1		1	100	1000	6	732	33	203	0	0	4/30/2019 9:22:46 AM	0
2	V07.MB	Varian_ASRTSR_043019r1	2	st120	62	ASR-TSR 1		1	100	1000	7	1021	34	269	0	0	4/30/2019 9:23:08 AM	0
2	V07.MB	Varian_ASRTSR_043019r1	2	st120	63	ASR-TSR 1		1	100	1000	15	1481	35	375	0	0	4/30/2019 9:23:30 AM	0
2	V07.MB	Varian_ASRTSR_043019r1	2	st120	64	ASR-TSR 1		1	100	1000	7	1187	33	264	0	0	4/30/2019 9:23:52 AM	0
2	V07.MB	Varian_ASRTSR_043019r1	2	st120	65	ASR-TSR 1		1	100	1000	2	1578	36	387	0	0	4/30/2019 9:24:15 AM	0
2	V07.MB	Varian_ASRTSR_043019r1	2	Tactile	66	ASR-TSR 1		1	100	1000	19	2960	20	542	0	0	4/30/2019 9:24:37 AM	0
2	V07.MB	Varian_ASRTSR_043019r1	2	Tactile	67	ASR-TSR 1		1	100	1000	8	2975	20	459	0	0	4/30/2019 9:24:59 AM	0
2	V07.MB	Varian_ASRTSR_043019r1	2	Tactile	68	ASR-TSR 1		1	100	1000	17	3770	44	912	0	0	4/30/2019 9:25:21 AM	0
2	V07.MB	Varian_ASRTSR_043019r1	2	Tactile	69	ASR-TSR 1		1	100	1000	16	2973	20	721	0	0	4/30/2019 9:25:44 AM	0
2	V07.MB	Varian_ASRTSR_043019r1	2	Tactile	70	ASR-TSR 1		1	100	1000	9	2979	20	775	0	0	4/30/2019 9:26:06 AM	0
2	V07.MB	Varian_ASRTSR_043019r1	2	st120	71	ASR-TSR 1		1	100	1000	13	1083	34	251	0	0	4/30/2019 9:26:28 AM	0
2	V07.MB	Varian_ASRTSR_043019r1	2	st120	72	ASR-TSR 1		1	100	1000	9	1477	33	390	0	0	4/30/2019 9:26:50 AM	0
2	V07.MB	Varian_ASRTSR_043019r1	2	st120	73	ASR-TSR 1		1	100	1000	6	1197	33	286	0	0	4/30/2019 9:27:13 AM	0
2	V07.MB	Varian_ASRTSR_043019r1	2	st120	74	ASR-TSR 1		1	100	1000	13	1405	32	349	0	0	4/30/2019 9:27:35 AM	0
2	V07.MB	Varian_ASRTSR_043019r1	2	st120	75	ASR-TSR 1		1	100	1000	21	1472	33	355	0	0	4/30/2019 9:27:57 AM	0
2	V07.MB	Varian_ASRTSR_043019r1	2	Tactile	76	ASR-TSR 1		1	100	1000	5	3610	47	1010	0	0	4/30/2019 9:28:20 AM	0
2	V07.MB	Varian_ASRTSR_043019r1	2	Tactile	77	ASR-TSR 1		1	100	1000	2	3458	44	821	0	0	4/30/2019 9:28:42 AM	0
2	V07.MB	Varian_ASRTSR_043019r1	2	Tactile	78	ASR-TSR 1		1	100	1000	16	3014	20	736	0	0	4/30/2019 9:29:04 AM	0
2	V07.MB	Varian_ASRTSR_043019r1	2	Tactile	79	ASR-TSR 1		1	100	1000	13	2848	20	532	0	0	4/30/2019 9:29:26 AM	0
2	V07.MB	Varian_ASRTSR_043019r1	2	Tactile	80	ASR-TSR 1		1	100	1000	8	2937	20	566	0	0	4/30/2019 9:29:49 AM	0
2	V07.MB	Varian_ASRTSR_043019r1	2	st120	81	ASR-TSR 1		1	100	1000	10	1503	33	379	0	0	4/30/2019 9:30:11 AM	0
2	V07.MB	Varian_ASRTSR_043019r1	2	st120	82	ASR-TSR 1		1	100	1000	9	2462	34	488	0	0	4/30/2019 9:30:33 AM	0
2	V07.MB	Varian_ASRTSR_043019r1	2	st120	83	ASR-TSR 1		1	100	1000	12	1124	32	298	0	0	4/30/2019 9:30:55 AM	0
2	V07.MB	Varian_ASRTSR_043019r1	2	st120	84	ASR-TSR 1		1	100	1000	9	849	33	210	0	0	4/30/2019 9:31:18 AM	0
2	V07.MB	Varian_ASRTSR_043019r1	2	st120	85	ASR-TSR 1		1	100	1000	4	838	32	200	0	0	4/30/2019 9:31:40 AM	0
2	V07.MB	Varian_ASRTSR_043019r1	2	Tactile	86	ASR-TSR 1		1	100	1000	12	2893	20	633	0	0	4/30/2019 9:32:02 AM	0
2	V07.MB	Varian_ASRTSR_043019r1	2	Tactile	87	ASR-TSR 1		1	100	1000	14	2914	20	544	0	0	4/30/2019 9:32:24 AM	0
2	V07.MB	Varian_ASRTSR_043019r1	2	Tactile	88	ASR-TSR 1		1	100	1000	12	3002	20	676	0	0	4/30/2019 9:32:47 AM	0
2	V07.MB	Varian_ASRTSR_043019r1	2	Tactile	89	ASR-TSR 1		1	100	1000	13	2885	20	616	0	0	4/30/2019 9:33:09 AM	0
2	V07.MB	Varian_ASRTSR_043019r1	2	Tactile	90	ASR-TSR 1		1	100	1000	15	2760	20	503	0	0	4/30/2019 9:33:31 AM	0
2	V07.MB	Varian_ASRTSR_043019r1	2	st120	91	ASR-TSR 1		1	100	1000	4	1195	33	269	0	0	4/30/2019 9:33:53 AM	0
2	V07.MB	Varian_ASRTSR_043019r1	2	st120	92	ASR-TSR 1		1	100	1000	17	1432	34	359	0	0	4/30/2019 9:34:15 AM	0
2	V07.MB	Varian_ASRTSR_043019r1	2	st120	93	ASR-TSR 1		1	100	1000	13	1136	35	233	0	0	4/30/2019 9:34:38 AM	0
2	V07.MB	Varian_ASRTSR_043019r1	2	st120	94	ASR-TSR 1		1	100	1000	9	1007	36	216	0	0	4/30/2019 9:35:00 AM	0
2	V07.MB	Varian_ASRTSR_043019r1	2	st120	95	ASR-TSR 1		1	100	1000	9	1010	31	243	0	0	4/30/2019 9:35:22 AM	0
2	V07.MB	Varian_ASRTSR_043019r1	2	Tactile	96	ASR-TSR 1		1	100	1000	8	2754	46	638	0	0	4/30/2019 9:35:44 AM	0
2	V07.MB	Varian_ASRTSR_043019r1	2	Tactile	97	ASR-TSR 1		1	100	1000	12	2800	20	612	0	0	4/30/2019 9:36:07 AM	0
2	V07.MB	Varian_ASRTSR_043019r1	2	Tactile	98	ASR-TSR 1		1	100	1000	8	3029	48	697	0	0	4/30/2019 9:36:29 AM	0
2	V07.MB	Varian_ASRTSR_043019r1	2	Tactile	99	ASR-TSR 1		1	100	1000	7	2812	20	329	0	0	4/30/2019 9:36:51 AM	0
2	V07.MB	Varian_ASRTSR_043019r1	2	Tactile	100	ASR-TSR 1		1	100	1000	13	2612	20	304	0	0	4/30/2019 9:37:13 AM	0
3	V07.MC	Varian_ASRTSR_043019r1	3	st120	1	ASR-TSR 1		1	100	1000	9	497	42	178	0	0	4/30/2019 9:00:30 AM	0
3	V07.MC	Varian_ASRTSR_043019r1	3	st120	2	ASR-TSR 1		1	100	1000	3	823	36	308	0	0	4/30/2019 9:00:52 AM	0
3	V07.MC	Varian_ASRTSR_043019r1	3	st120	3	ASR-TSR 1		1	100	1000	4	494	35	136	0	0	4/30/2019 9:01:14 AM	0
3	V07.MC	Varian_ASRTSR_043019r1	3	st120	4	ASR-TSR 1		1	100	1000	7	1019	40	256	0	0	4/30/2019 9:01:37 AM	0
3	V07.MC	Varian_ASRTSR_043019r1	3	st120	5	ASR-TSR 1		1	100	1000	12	417	38	108	0	0	4/30/2019 9:01:59 AM	0
3	V07.MC	Varian_ASRTSR_043019r1	3	Tactile	6	ASR-TSR 1		1	100	1000	9	3479	86	1228	0	0	4/30/2019 9:02:21 AM	0
3	V07.MC	Varian_ASRTSR_043019r1	3	Tactile	7	ASR-TSR 1		1	100	1000	8	3989	96	1102	0	0	4/30/2019 9:02:43 AM	0
3	V07.MC	Varian_ASRTSR_043019r1	3	Tactile	8	ASR-TSR 1		1	100	1000	9	2475	87	747	0	0	4/30/2019 9:03:06 AM	0
3	V07.MC	Varian_ASRTSR_043019r1	3	Tactile	9	ASR-TSR 1		1	100	1000	10	2139	83	697	0	0	4/30/2019 9:03:28 AM	0
3	V07.MC	Varian_ASRTSR_043019r1	3	Tactile	10	ASR-TSR 1		1	100	1000	9	6578	88	1226	0	0	4/30/2019 9:03:50 AM	0
3	V07.MC	Varian_ASRTSR_043019r1	3	st120	11	ASR-TSR 1		1	100	1000	24	554	39	142	0	0	4/30/2019 9:04:12 AM	0
3	V07.MC	Varian_ASRTSR_043019r1	3	st120	12	ASR-TSR 1		1	100	1000	7	1604	44	423	0	0	4/30/2019 9:04:35 AM	0
3	V07.MC	Varian_ASRTSR_043019r1	3	st120	13	ASR-TSR 1		1	100	1000	6	1023	44	264	0	0	4/30/2019 9:04:57 AM	0
3	V07.MC	Varian_ASRTSR_043019r1	3	st120	14	ASR-TSR 1		1	100	1000	11	123	42	28	0	0	4/30/2019 9:05:19 AM	0
3	V07.MC	Varian_ASRTSR_043019r1	3	st120	15	ASR-TSR 1		1	100	1000	8	1231	44	336	0	0	4/30/2019 9:05:41 AM	0
3	V07.MC	Varian_ASRTSR_043019r1	3	Tactile	16	ASR-TSR 1		1	100	1000	10	1409	33	498	0	0	4/30/2019 9:06:03 AM	0
3	V07.MC	Varian_ASRTSR_043019r1	3	Tactile	17	ASR-TSR 1		1	100	1000	12	1878	49	474	0	0	4/30/2019 9:06:26 AM	0
3	V07.MC	Varian_ASRTSR_043019r1	3	Tactile	18	ASR-TSR 1		1	100	1000	11	3630	86	1085	0	0	4/30/2019 9:06:48 AM	0
3	V07.MC	Varian_ASRTSR_043019r1	3	Tactile	19	ASR-TSR 1		1	100	1000	11	3964	87	992	0	0	4/30/2019 9:07:10 AM	0
3	V07.MC	Varian_ASRTSR_043019r1	3	Tactile	20	ASR-TSR 1		1	100	1000	7	2052	48	699	0	0	4/30/2019 9:07:32 AM	0
3	V07.MC	Varian_ASRTSR_043019r1	3	st120	21	ASR-TSR 1		1	100	1000	1	837	44	187	0	0	4/30/2019 9:07:55 AM	0
3	V07.MC	Varian_ASRTSR_043019r1	3	st120	22	ASR-TSR 1		1	100	1000	10	452	41	113	0	0	4/30/2019 9:08:17 AM	0
3	V07.MC	Varian_ASRTSR_043019r1	3	st120	23	ASR-TSR 1		1	100	1000	10	1837	43	523	0	0	4/30/2019 9:08:39 AM	0
3	V07.MC	Varian_ASRTSR_043019r1	3	st120	24	ASR-TSR 1		1	100	1000	7	1558	42	406	0	0	4/30/2019 9:09:01 AM	0
3	V07.MC	Varian_ASRTSR_043019r1	3	st120	25	ASR-TSR 1		1	100	1000	13	1658	42	435	0	0	4/30/2019 9:09:24 AM	0
3	V07.MC	Varian_ASRTSR_043019r1	3	Tactile	26	ASR-TSR 1		1	100	1000	6	1882	49	638	0	0	4/30/2019 9:09:46 AM	0
3	V07.MC	Varian_ASRTSR_043019r1	3	Tactile	27	ASR-TSR 1		1	100	1000	15	4656	94	905	0	0	4/30/2019 9:10:08 AM	0
3	V07.MC	Varian_ASRTSR_043019r1	3	Tactile	28	ASR-TSR 1		1	100	1000	10	1691	47	461	0	0	4/30/2019 9:10:30 AM	0
3	V07.MC	Varian_ASRTSR_043019r1	3	Tactile	29	ASR-TSR 1		1	100	1000	14	1722	33	550	0	0	4/30/2019 9:10:53 AM	0
3	V07.MC	Varian_ASRTSR_043019r1	3	Tactile	30	ASR-TSR 1		1	100	1000	14	3033	89	847	0	0	4/30/2019 9:11:15 AM	0
3	V07.MC	Varian_ASRTSR_043019r1	3	st120	31	ASR-TSR 1		1	100	1000	13	1505	41	526	0	0	4/30/2019 9:11:37 AM	0
3	V07.MC	Varian_ASRTSR_043019r1	3	st120	32	ASR-TSR 1		1	100	1000	3	1312	43	343	0	0	4/30/2019 9:12:00 AM	0
3	V07.MC	Varian_ASRTSR_043019r1	3	st120	33	ASR-TSR 1		1	100	1000	12	1733	45	593	0	0	4/30/2019 9:12:22 AM	0
3	V07.MC	Varian_ASRTSR_043019r1	3	st120	34	ASR-TSR 1		1	100	1000	5	1550	45	423	0	0	4/30/2019 9:12:45 AM	0
3	V07.MC	Varian_ASRTSR_043019r1	3	st120	35	ASR-TSR 1		1	100	1000	17	1236	39	345	0	0	4/30/2019 9:13:07 AM	0
3	V07.MC	Varian_ASRTSR_043019r1	3	Tactile	36	ASR-TSR 1		1	100	1000	19	4488	87	1010	0	0	4/30/2019 9:13:29 AM	0
3	V07.MC	Varian_ASRTSR_043019r1	3	Tactile	37	ASR-TSR 1		1	100	1000	14	4705	88	863	0	0	4/30/2019 9:13:52 AM	0
3	V07.MC	Varian_ASRTSR_043019r1	3	Tactile	38	ASR-TSR 1		1	100	1000	16	2174	49	544	0	0	4/30/2019 9:14:14 AM	0
3	V07.MC	Varian_ASRTSR_043019r1	3	Tactile	39	ASR-TSR 1		1	100	1000	10	1303	32	399	0	0	4/30/2019 9:14:36 AM	0
3	V07.MC	Varian_ASRTSR_043019r1	3	Tactile	40	ASR-TSR 1		1	100	1000	5	1625	47	321	0	0	4/30/2019 9:14:59 AM	0
3	V07.MC	Varian_ASRTSR_043019r1	3	st120	41	ASR-TSR 1		1	100	1000	5	619	47	174	0	0	4/30/2019 9:15:21 AM	0
3	V07.MC	Varian_ASRTSR_043019r1	3	st120	42	ASR-TSR 1		1	100	1000	15	220	40	54	0	0	4/30/2019 9:15:43 AM	0
3	V07.MC	Varian_ASRTSR_043019r1	3	st120	43	ASR-TSR 1		1	100	1000	13	174	41	37	0	0	4/30/2019 9:16:05 AM	0
3	V07.MC	Varian_ASRTSR_043019r1	3	st120	44	ASR-TSR 1		1	100	1000	56	420	37	90	0	0	4/30/2019 9:16:28 AM	0
3	V07.MC	Varian_ASRTSR_043019r1	3	st120	45	ASR-TSR 1		1	100	1000	13	552	43	172	0	0	4/30/2019 9:16:50 AM	0
3	V07.MC	Varian_ASRTSR_043019r1	3	Tactile	46	ASR-TSR 1		1	100	1000	16	1297	45	345	0	0	4/30/2019 9:17:12 AM	0
3	V07.MC	Varian_ASRTSR_043019r1	3	Tactile	47	ASR-TSR 1		1	100	1000	9	1278	44	385	0	0	4/30/2019 9:17:34 AM	0
3	V07.MC	Varian_ASRTSR_043019r1	3	Tactile	48	ASR-TSR 1		1	100	1000	17	1299	43	394	0	0	4/30/2019 9:17:57 AM	0
3	V07.MC	Varian_ASRTSR_043019r1	3	Tactile	49	ASR-TSR 1		1	100	1000	6	1473	44	434	0	0	4/30/2019 9:18:19 AM	0
3	V07.MC	Varian_ASRTSR_043019r1	3	Tactile	50	ASR-TSR 1		1	100	1000	11	1750	45	456	0	0	4/30/2019 9:18:41 AM	0
3	V07.MC	Varian_ASRTSR_043019r1	3	st120	51	ASR-TSR 1		1	100	1000	3	919	36	254	0	0	4/30/2019 9:19:03 AM	0
3	V07.MC	Varian_ASRTSR_043019r1	3	st120	52	ASR-TSR 1		1	100	1000	20	559	34	157	0	0	4/30/2019 9:19:26 AM	0
3	V07.MC	Varian_ASRTSR_043019r1	3	st120	53	ASR-TSR 1		1	100	1000	8	849	36	237	0	0	4/30/2019 9:19:48 AM	0
3	V07.MC	Varian_ASRTSR_043019r1	3	st120	54	ASR-TSR 1		1	100	1000	6	625	35	174	0	0	4/30/2019 9:20:10 AM	0
3	V07.MC	Varian_ASRTSR_043019r1	3	st120	55	ASR-TSR 1		1	100	1000	6	802	35	233	0	0	4/30/2019 9:20:32 AM	0
3	V07.MC	Varian_ASRTSR_043019r1	3	Tactile	56	ASR-TSR 1		1	100	1000	13	2841	46	827	0	0	4/30/2019 9:20:55 AM	0
3	V07.MC	Varian_ASRTSR_043019r1	3	Tactile	57	ASR-TSR 1		1	100	1000	10	1894	45	585	0	0	4/30/2019 9:21:17 AM	0
3	V07.MC	Varian_ASRTSR_043019r1	3	Tactile	58	ASR-TSR 1		1	100	1000	2	1740	45	473	0	0	4/30/2019 9:21:39 AM	0
3	V07.MC	Varian_ASRTSR_043019r1	3	Tactile	59	ASR-TSR 1		1	100	1000	5	2267	44	603	0	0	4/30/2019 9:22:01 AM	0
3	V07.MC	Varian_ASRTSR_043019r1	3	Tactile	60	ASR-TSR 1		1	100	1000	5	1776	45	443	0	0	4/30/2019 9:22:24 AM	0
3	V07.MC	Varian_ASRTSR_043019r1	3	st120	61	ASR-TSR 1		1	100	1000	5	715	35	194	0	0	4/30/2019 9:22:46 AM	0
3	V07.MC	Varian_ASRTSR_043019r1	3	st120	62	ASR-TSR 1		1	100	1000	5	824	38	211	0	0	4/30/2019 9:23:08 AM	0
3	V07.MC	Varian_ASRTSR_043019r1	3	st120	63	ASR-TSR 1		1	100	1000	7	776	37	217	0	0	4/30/2019 9:23:30 AM	0
3	V07.MC	Varian_ASRTSR_043019r1	3	st120	64	ASR-TSR 1		1	100	1000	3	255	38	66	0	0	4/30/2019 9:23:53 AM	0
3	V07.MC	Varian_ASRTSR_043019r1	3	st120	65	ASR-TSR 1		1	100	1000	8	887	38	210	0	0	4/30/2019 9:24:15 AM	0
3	V07.MC	Varian_ASRTSR_043019r1	3	Tactile	66	ASR-TSR 1		1	100	1000	6	1814	45	469	0	0	4/30/2019 9:24:37 AM	0
3	V07.MC	Varian_ASRTSR_043019r1	3	Tactile	67	ASR-TSR 1		1	100	1000	7	2296	45	614	0	0	4/30/2019 9:24:59 AM	0
3	V07.MC	Varian_ASRTSR_043019r1	3	Tactile	68	ASR-TSR 1		1	100	1000	10	1909	44	616	0	0	4/30/2019 9:25:21 AM	0
3	V07.MC	Varian_ASRTSR_043019r1	3	Tactile	69	ASR-TSR 1		1	100	1000	12	2299	86	814	0	0	4/30/2019 9:25:44 AM	0
3	V07.MC	Varian_ASRTSR_043019r1	3	Tactile	70	ASR-TSR 1		1	100	1000	6	2564	49	650	0	0	4/30/2019 9:26:06 AM	0
3	V07.MC	Varian_ASRTSR_043019r1	3	st120	71	ASR-TSR 1		1	100	1000	9	335	30	70	0	0	4/30/2019 9:26:28 AM	0
3	V07.MC	Varian_ASRTSR_043019r1	3	st120	72	ASR-TSR 1		1	100	1000	14	1456	37	410	0	0	4/30/2019 9:26:50 AM	0
3	V07.MC	Varian_ASRTSR_043019r1	3	st120	73	ASR-TSR 1		1	100	1000	2	3748	41	1121	0	0	4/30/2019 9:27:13 AM	0
3	V07.MC	Varian_ASRTSR_043019r1	3	st120	74	ASR-TSR 1		1	100	1000	11	507	38	118	0	0	4/30/2019 9:27:35 AM	0
3	V07.MC	Varian_ASRTSR_043019r1	3	st120	75	ASR-TSR 1		1	100	1000	6	488	33	119	0	0	4/30/2019 9:27:58 AM	0
3	V07.MC	Varian_ASRTSR_043019r1	3	Tactile	76	ASR-TSR 1		1	100	1000	8	3894	46	870	0	0	4/30/2019 9:28:20 AM	0
3	V07.MC	Varian_ASRTSR_043019r1	3	Tactile	77	ASR-TSR 1		1	100	1000	5	2129	46	566	0	0	4/30/2019 9:28:42 AM	0
3	V07.MC	Varian_ASRTSR_043019r1	3	Tactile	78	ASR-TSR 1		1	100	1000	13	2170	48	553	0	0	4/30/2019 9:29:04 AM	0
3	V07.MC	Varian_ASRTSR_043019r1	3	Tactile	79	ASR-TSR 1		1	100	1000	12	1761	45	373	0	0	4/30/2019 9:29:26 AM	0
3	V07.MC	Varian_ASRTSR_043019r1	3	Tactile	80	ASR-TSR 1		1	100	1000	13	1757	46	381	0	0	4/30/2019 9:29:49 AM	0
3	V07.MC	Varian_ASRTSR_043019r1	3	st120	81	ASR-TSR 1		1	100	1000	8	1552	44	455	0	0	4/30/2019 9:30:11 AM	0
3	V07.MC	Varian_ASRTSR_043019r1	3	st120	82	ASR-TSR 1		1	100	1000	0	447	33	143	0	0	4/30/2019 9:30:33 AM	0
3	V07.MC	Varian_ASRTSR_043019r1	3	st120	83	ASR-TSR 1		1	100	1000	8	629	48	212	0	0	4/30/2019 9:30:55 AM	0
3	V07.MC	Varian_ASRTSR_043019r1	3	st120	84	ASR-TSR 1		1	100	1000	8	469	38	126	0	0	4/30/2019 9:31:18 AM	0
3	V07.MC	Varian_ASRTSR_043019r1	3	st120	85	ASR-TSR 1		1	100	1000	2	444	38	100	0	0	4/30/2019 9:31:40 AM	0
3	V07.MC	Varian_ASRTSR_043019r1	3	Tactile	86	ASR-TSR 1		1	100	1000	4	2022	89	730	0	0	4/30/2019 9:32:02 AM	0
3	V07.MC	Varian_ASRTSR_043019r1	3	Tactile	87	ASR-TSR 1		1	100	1000	5	1958	44	502	0	0	4/30/2019 9:32:24 AM	0
3	V07.MC	Varian_ASRTSR_043019r1	3	Tactile	88	ASR-TSR 1		1	100	1000	19	1438	32	532	0	0	4/30/2019 9:32:47 AM	0
3	V07.MC	Varian_ASRTSR_043019r1	3	Tactile	89	ASR-TSR 1		1	100	1000	9	2806	45	853	0	0	4/30/2019 9:33:09 AM	0
3	V07.MC	Varian_ASRTSR_043019r1	3	Tactile	90	ASR-TSR 1		1	100	1000	0	1811	95	666	0	0	4/30/2019 9:33:31 AM	0
3	V07.MC	Varian_ASRTSR_043019r1	3	st120	91	ASR-TSR 1		1	100	1000	1	532	33	134	0	0	4/30/2019 9:33:53 AM	0
3	V07.MC	Varian_ASRTSR_043019r1	3	st120	92	ASR-TSR 1		1	100	1000	15	685	21	223	0	0	4/30/2019 9:34:16 AM	0
3	V07.MC	Varian_ASRTSR_043019r1	3	st120	93	ASR-TSR 1		1	100	1000	8	371	21	132	0	0	4/30/2019 9:34:38 AM	0
3	V07.MC	Varian_ASRTSR_043019r1	3	st120	94	ASR-TSR 1		1	100	1000	23	630	33	190	0	0	4/30/2019 9:35:00 AM	0
3	V07.MC	Varian_ASRTSR_043019r1	3	st120	95	ASR-TSR 1		1	100	1000	13	578	32	179	0	0	4/30/2019 9:35:22 AM	0
3	V07.MC	Varian_ASRTSR_043019r1	3	Tactile	96	ASR-TSR 1		1	100	1000	13	1957	32	632	0	0	4/30/2019 9:35:45 AM	0
3	V07.MC	Varian_ASRTSR_043019r1	3	Tactile	97	ASR-TSR 1		1	100	1000	6	2776	46	677	0	0	4/30/2019 9:36:07 AM	0
3	V07.MC	Varian_ASRTSR_043019r1	3	Tactile	98	ASR-TSR 1		1	100	1000	12	1965	45	507	0	0	4/30/2019 9:36:29 AM	0
3	V07.MC	Varian_ASRTSR_043019r1	3	Tactile	99	ASR-TSR 1		1	100	1000	19	2092	89	780	0	0	4/30/2019 9:36:51 AM	0
3	V07.MC	Varian_ASRTSR_043019r1	3	Tactile	100	ASR-TSR 1		1	100	1000	25	1763	32	493	0	0	4/30/2019 9:37:14 AM	0
4	V07.MD	Varian_ASRTSR_043019r1	4	st120	1	ASR-TSR 1		1	100	1000	19	1111	36	326	0	0	4/30/2019 9:00:30 AM	0
4	V07.MD	Varian_ASRTSR_043019r1	4	st120	2	ASR-TSR 1		1	100	1000	9	912	34	247	0	0	4/30/2019 9:00:52 AM	0
4	V07.MD	Varian_ASRTSR_043019r1	4	st120	3	ASR-TSR 1		1	100	1000	16	959	33	243	0	0	4/30/2019 9:01:15 AM	0
4	V07.MD	Varian_ASRTSR_043019r1	4	st120	4	ASR-TSR 1		1	100	1000	12	946	33	223	0	0	4/30/2019 9:01:37 AM	0
4	V07.MD	Varian_ASRTSR_043019r1	4	st120	5	ASR-TSR 1		1	100	1000	20	696	34	197	0	0	4/30/2019 9:01:59 AM	0
4	V07.MD	Varian_ASRTSR_043019r1	4	Tactile	6	ASR-TSR 1		1	100	1000	7	1972	45	561	0	0	4/30/2019 9:02:21 AM	0
4	V07.MD	Varian_ASRTSR_043019r1	4	Tactile	7	ASR-TSR 1		1	100	1000	0	1760	44	394	0	0	4/30/2019 9:02:43 AM	0
4	V07.MD	Varian_ASRTSR_043019r1	4	Tactile	8	ASR-TSR 1		1	100	1000	7	1975	44	575	0	0	4/30/2019 9:03:06 AM	0
4	V07.MD	Varian_ASRTSR_043019r1	4	Tactile	9	ASR-TSR 1		1	100	1000	3	3067	44	802	0	0	4/30/2019 9:03:28 AM	0
4	V07.MD	Varian_ASRTSR_043019r1	4	Tactile	10	ASR-TSR 1		1	100	1000	10	2894	44	782	0	0	4/30/2019 9:03:50 AM	0
4	V07.MD	Varian_ASRTSR_043019r1	4	st120	11	ASR-TSR 1		1	100	1000	10	1876	34	538	0	0	4/30/2019 9:04:12 AM	0
4	V07.MD	Varian_ASRTSR_043019r1	4	st120	12	ASR-TSR 1		1	100	1000	13	1364	33	374	0	0	4/30/2019 9:04:35 AM	0
4	V07.MD	Varian_ASRTSR_043019r1	4	st120	13	ASR-TSR 1		1	100	1000	11	579	35	173	0	0	4/30/2019 9:04:57 AM	0
4	V07.MD	Varian_ASRTSR_043019r1	4	st120	14	ASR-TSR 1		1	100	1000	9	85	41	16	0	0	4/30/2019 9:05:19 AM	0
4	V07.MD	Varian_ASRTSR_043019r1	4	st120	15	ASR-TSR 1		1	100	1000	13	40	42	12	0	0	4/30/2019 9:05:41 AM	0
4	V07.MD	Varian_ASRTSR_043019r1	4	Tactile	16	ASR-TSR 1		1	100	1000	9	2272	46	597	0	0	4/30/2019 9:06:04 AM	0
4	V07.MD	Varian_ASRTSR_043019r1	4	Tactile	17	ASR-TSR 1		1	100	1000	17	2799	46	684	0	0	4/30/2019 9:06:26 AM	0
4	V07.MD	Varian_ASRTSR_043019r1	4	Tactile	18	ASR-TSR 1		1	100	1000	18	1928	48	463	0	0	4/30/2019 9:06:48 AM	0
4	V07.MD	Varian_ASRTSR_043019r1	4	Tactile	19	ASR-TSR 1		1	100	1000	10	1694	48	377	0	0	4/30/2019 9:07:10 AM	0
4	V07.MD	Varian_ASRTSR_043019r1	4	Tactile	20	ASR-TSR 1		1	100	1000	17	1422	47	362	0	0	4/30/2019 9:07:33 AM	0
4	V07.MD	Varian_ASRTSR_043019r1	4	st120	21	ASR-TSR 1		1	100	1000	16	496	34	108	0	0	4/30/2019 9:07:55 AM	0
4	V07.MD	Varian_ASRTSR_043019r1	4	st120	22	ASR-TSR 1		1	100	1000	20	235	34	52	0	0	4/30/2019 9:08:17 AM	0
4	V07.MD	Varian_ASRTSR_043019r1	4	st120	23	ASR-TSR 1		1	100	1000	11	411	35	87	0	0	4/30/2019 9:08:39 AM	0
4	V07.MD	Varian_ASRTSR_043019r1	4	st120	24	ASR-TSR 1		1	100	1000	14	358	35	67	0	0	4/30/2019 9:09:02 AM	0
4	V07.MD	Varian_ASRTSR_043019r1	4	st120	25	ASR-TSR 1		1	100	1000	17	304	35	67	0	0	4/30/2019 9:09:24 AM	0
4	V07.MD	Varian_ASRTSR_043019r1	4	Tactile	26	ASR-TSR 1		1	100	1000	10	1586	49	398	0	0	4/30/2019 9:09:46 AM	0
4	V07.MD	Varian_ASRTSR_043019r1	4	Tactile	27	ASR-TSR 1		1	100	1000	10	2772	46	828	0	0	4/30/2019 9:10:08 AM	0
4	V07.MD	Varian_ASRTSR_043019r1	4	Tactile	28	ASR-TSR 1		1	100	1000	7	2102	46	553	0	0	4/30/2019 9:10:31 AM	0
4	V07.MD	Varian_ASRTSR_043019r1	4	Tactile	29	ASR-TSR 1		1	100	1000	11	2111	44	531	0	0	4/30/2019 9:10:53 AM	0
4	V07.MD	Varian_ASRTSR_043019r1	4	Tactile	30	ASR-TSR 1		1	100	1000	10	2762	44	694	0	0	4/30/2019 9:11:15 AM	0
4	V07.MD	Varian_ASRTSR_043019r1	4	st120	31	ASR-TSR 1		1	100	1000	20	493	36	108	0	0	4/30/2019 9:11:37 AM	0
4	V07.MD	Varian_ASRTSR_043019r1	4	st120	32	ASR-TSR 1		1	100	1000	6	783	33	194	0	0	4/30/2019 9:12:00 AM	0
4	V07.MD	Varian_ASRTSR_043019r1	4	st120	33	ASR-TSR 1		1	100	1000	21	331	39	71	0	0	4/30/2019 9:12:22 AM	0
4	V07.MD	Varian_ASRTSR_043019r1	4	st120	34	ASR-TSR 1		1	100	1000	16	811	34	181	0	0	4/30/2019 9:12:45 AM	0
4	V07.MD	Varian_ASRTSR_043019r1	4	st120	35	ASR-TSR 1		1	100	1000	5	291	34	68	0	0	4/30/2019 9:13:07 AM	0
4	V07.MD	Varian_ASRTSR_043019r1	4	Tactile	36	ASR-TSR 1		1	100	1000	14	2494	44	632	0	0	4/30/2019 9:13:29 AM	0
4	V07.MD	Varian_ASRTSR_043019r1	4	Tactile	37	ASR-TSR 1		1	100	1000	15	2347	44	607	0	0	4/30/2019 9:13:52 AM	0
4	V07.MD	Varian_ASRTSR_043019r1	4	Tactile	38	ASR-TSR 1		1	100	1000	8	3205	45	891	0	0	4/30/2019 9:14:14 AM	0
4	V07.MD	Varian_ASRTSR_043019r1	4	Tactile	39	ASR-TSR 1		1	100	1000	13	1212	45	389	0	0	4/30/2019 9:14:37 AM	0
4	V07.MD	Varian_ASRTSR_043019r1	4	Tactile	40	ASR-TSR 1		1	100	1000	7	1969	44	520	0	0	4/30/2019 9:14:59 AM	0
4	V07.MD	Varian_ASRTSR_043019r1	4	st120	41	ASR-TSR 1		1	100	1000	12	892	35	213	0	0	4/30/2019 9:15:21 AM	0
4	V07.MD	Varian_ASRTSR_043019r1	4	st120	42	ASR-TSR 1		1	100	1000	11	1255	33	322	0	0	4/30/2019 9:15:43 AM	0
4	V07.MD	Varian_ASRTSR_043019r1	4	st120	43	ASR-TSR 1		1	100	1000	6	805	34	182	0	0	4/30/2019 9:16:06 AM	0
4	V07.MD	Varian_ASRTSR_043019r1	4	st120	44	ASR-TSR 1		1	100	1000	14	411	35	84	0	0	4/30/2019 9:16:28 AM	0
4	V07.MD	Varian_ASRTSR_043019r1	4	st120	45	ASR-TSR 1		1	100	1000	1	715	35	174	0	0	4/30/2019 9:16:50 AM	0
4	V07.MD	Varian_ASRTSR_043019r1	4	Tactile	46	ASR-TSR 1		1	100	1000	2	971	42	280	0	0	4/30/2019 9:17:12 AM	0
4	V07.MD	Varian_ASRTSR_043019r1	4	Tactile	47	ASR-TSR 1		1	100	1000	14	2335	45	622	0	0	4/30/2019 9:17:35 AM	0
4	V07.MD	Varian_ASRTSR_043019r1	4	Tactile	48	ASR-TSR 1		1	100	1000	16	3299	48	693	0	0	4/30/2019 9:17:57 AM	0
4	V07.MD	Varian_ASRTSR_043019r1	4	Tactile	49	ASR-TSR 1		1	100	1000	12	883	46	242	0	0	4/30/2019 9:18:19 AM	0
4	V07.MD	Varian_ASRTSR_043019r1	4	Tactile	50	ASR-TSR 1		1	100	1000	16	1528	44	433	0	0	4/30/2019 9:18:41 AM	0
4	V07.MD	Varian_ASRTSR_043019r1	4	st120	51	ASR-TSR 1		1	100	1000	8	1379	33	350	0	0	4/30/2019 9:19:04 AM	0
4	V07.MD	Varian_ASRTSR_043019r1	4	st120	52	ASR-TSR 1		1	100	1000	13	1525	33	409	0	0	4/30/2019 9:19:26 AM	0
4	V07.MD	Varian_ASRTSR_043019r1	4	st120	53	ASR-TSR 1		1	100	1000	16	1191	33	314	0	0	4/30/2019 9:19:48 AM	0
4	V07.MD	Varian_ASRTSR_043019r1	4	st120	54	ASR-TSR 1		1	100	1000	15	1286	33	333	0	0	4/30/2019 9:20:10 AM	0
4	V07.MD	Varian_ASRTSR_043019r1	4	st120	55	ASR-TSR 1		1	100	1000	17	1229	33	315	0	0	4/30/2019 9:20:33 AM	0
4	V07.MD	Varian_ASRTSR_043019r1	4	Tactile	56	ASR-TSR 1		1	100	1000	13	1935	44	533	0	0	4/30/2019 9:20:55 AM	0
4	V07.MD	Varian_ASRTSR_043019r1	4	Tactile	57	ASR-TSR 1		1	100	1000	14	1504	43	415	0	0	4/30/2019 9:21:17 AM	0
4	V07.MD	Varian_ASRTSR_043019r1	4	Tactile	58	ASR-TSR 1		1	100	1000	17	2582	45	641	0	0	4/30/2019 9:21:39 AM	0
4	V07.MD	Varian_ASRTSR_043019r1	4	Tactile	59	ASR-TSR 1		1	100	1000	12	1197	41	334	0	0	4/30/2019 9:22:02 AM	0
4	V07.MD	Varian_ASRTSR_043019r1	4	Tactile	60	ASR-TSR 1		1	100	1000	11	1639	43	499	0	0	4/30/2019 9:22:24 AM	0
4	V07.MD	Varian_ASRTSR_043019r1	4	st120	61	ASR-TSR 1		1	100	1000	5	739	33	198	0	0	4/30/2019 9:22:46 AM	0
4	V07.MD	Varian_ASRTSR_043019r1	4	st120	62	ASR-TSR 1		1	100	1000	13	409	37	98	0	0	4/30/2019 9:23:08 AM	0
4	V07.MD	Varian_ASRTSR_043019r1	4	st120	63	ASR-TSR 1		1	100	1000	14	1314	35	357	0	0	4/30/2019 9:23:30 AM	0
4	V07.MD	Varian_ASRTSR_043019r1	4	st120	64	ASR-TSR 1		1	100	1000	16	402	33	91	0	0	4/30/2019 9:23:53 AM	0
4	V07.MD	Varian_ASRTSR_043019r1	4	st120	65	ASR-TSR 1		1	100	1000	14	721	33	177	0	0	4/30/2019 9:24:15 AM	0
4	V07.MD	Varian_ASRTSR_043019r1	4	Tactile	66	ASR-TSR 1		1	100	1000	2	4083	46	1087	0	0	4/30/2019 9:24:37 AM	0
4	V07.MD	Varian_ASRTSR_043019r1	4	Tactile	67	ASR-TSR 1		1	100	1000	14	3669	44	980	0	0	4/30/2019 9:24:59 AM	0
4	V07.MD	Varian_ASRTSR_043019r1	4	Tactile	68	ASR-TSR 1		1	100	1000	14	3292	47	806	0	0	4/30/2019 9:25:22 AM	0
4	V07.MD	Varian_ASRTSR_043019r1	4	Tactile	69	ASR-TSR 1		1	100	1000	12	3318	47	689	0	0	4/30/2019 9:25:44 AM	0
4	V07.MD	Varian_ASRTSR_043019r1	4	Tactile	70	ASR-TSR 1		1	100	1000	16	1671	46	384	0	0	4/30/2019 9:26:06 AM	0
4	V07.MD	Varian_ASRTSR_043019r1	4	st120	71	ASR-TSR 1		1	100	1000	14	1447	34	356	0	0	4/30/2019 9:26:28 AM	0
4	V07.MD	Varian_ASRTSR_043019r1	4	st120	72	ASR-TSR 1		1	100	1000	12	1637	34	418	0	0	4/30/2019 9:26:51 AM	0
4	V07.MD	Varian_ASRTSR_043019r1	4	st120	73	ASR-TSR 1		1	100	1000	13	1322	34	358	0	0	4/30/2019 9:27:13 AM	0
4	V07.MD	Varian_ASRTSR_043019r1	4	st120	74	ASR-TSR 1		1	100	1000	17	587	35	116	0	0	4/30/2019 9:27:36 AM	0
4	V07.MD	Varian_ASRTSR_043019r1	4	st120	75	ASR-TSR 1		1	100	1000	19	149	39	37	0	0	4/30/2019 9:27:58 AM	0
4	V07.MD	Varian_ASRTSR_043019r1	4	Tactile	76	ASR-TSR 1		1	100	1000	10	704	32	224	0	0	4/30/2019 9:28:20 AM	0
4	V07.MD	Varian_ASRTSR_043019r1	4	Tactile	77	ASR-TSR 1		1	100	1000	14	2575	48	738	0	0	4/30/2019 9:28:42 AM	0
4	V07.MD	Varian_ASRTSR_043019r1	4	Tactile	78	ASR-TSR 1		1	100	1000	1	2001	45	557	0	0	4/30/2019 9:29:04 AM	0
4	V07.MD	Varian_ASRTSR_043019r1	4	Tactile	79	ASR-TSR 1		1	100	1000	16	2895	44	735	0	0	4/30/2019 9:29:27 AM	0
4	V07.MD	Varian_ASRTSR_043019r1	4	Tactile	80	ASR-TSR 1		1	100	1000	15	6387	50	1550	0	0	4/30/2019 9:29:49 AM	0
4	V07.MD	Varian_ASRTSR_043019r1	4	st120	81	ASR-TSR 1		1	100	1000	12	1075	33	297	0	0	4/30/2019 9:30:11 AM	0
4	V07.MD	Varian_ASRTSR_043019r1	4	st120	82	ASR-TSR 1		1	100	1000	28	677	33	181	0	0	4/30/2019 9:30:33 AM	0
4	V07.MD	Varian_ASRTSR_043019r1	4	st120	83	ASR-TSR 1		1	100	1000	8	2880	33	806	0	0	4/30/2019 9:30:56 AM	0
4	V07.MD	Varian_ASRTSR_043019r1	4	st120	84	ASR-TSR 1		1	100	1000	13	744	35	195	0	0	4/30/2019 9:31:18 AM	0
4	V07.MD	Varian_ASRTSR_043019r1	4	st120	85	ASR-TSR 1		1	100	1000	13	729	33	214	0	0	4/30/2019 9:31:40 AM	0
4	V07.MD	Varian_ASRTSR_043019r1	4	Tactile	86	ASR-TSR 1		1	100	1000	1	2975	46	850	0	0	4/30/2019 9:32:02 AM	0
4	V07.MD	Varian_ASRTSR_043019r1	4	Tactile	87	ASR-TSR 1		1	100	1000	8	1035	55	292	0	0	4/30/2019 9:32:25 AM	0
4	V07.MD	Varian_ASRTSR_043019r1	4	Tactile	88	ASR-TSR 1		1	100	1000	3	2834	46	701	0	0	4/30/2019 9:32:47 AM	0
4	V07.MD	Varian_ASRTSR_043019r1	4	Tactile	89	ASR-TSR 1		1	100	1000	18	2903	45	794	0	0	4/30/2019 9:33:09 AM	0
4	V07.MD	Varian_ASRTSR_043019r1	4	Tactile	90	ASR-TSR 1		1	100	1000	14	3924	45	1007	0	0	4/30/2019 9:33:31 AM	0
4	V07.MD	Varian_ASRTSR_043019r1	4	st120	91	ASR-TSR 1		1	100	1000	14	570	32	171	0	0	4/30/2019 9:33:53 AM	0
4	V07.MD	Varian_ASRTSR_043019r1	4	st120	92	ASR-TSR 1		1	100	1000	2	2173	34	616	0	0	4/30/2019 9:34:16 AM	0
4	V07.MD	Varian_ASRTSR_043019r1	4	st120	93	ASR-TSR 1		1	100	1000	7	1716	34	484	0	0	4/30/2019 9:34:38 AM	0
4	V07.MD	Varian_ASRTSR_043019r1	4	st120	94	ASR-TSR 1		1	100	1000	9	810	34	210	0	0	4/30/2019 9:35:00 AM	0
4	V07.MD	Varian_ASRTSR_043019r1	4	st120	95	ASR-TSR 1		1	100	1000	11	913	35	231	0	0	4/30/2019 9:35:22 AM	0
4	V07.MD	Varian_ASRTSR_043019r1	4	Tactile	96	ASR-TSR 1		1	100	1000	23	2976	47	964	0	0	4/30/2019 9:35:45 AM	0
4	V07.MD	Varian_ASRTSR_043019r1	4	Tactile	97	ASR-TSR 1		1	100	1000	12	1000	43	243	0	0	4/30/2019 9:36:07 AM	0
4	V07.MD	Varian_ASRTSR_043019r1	4	Tactile	98	ASR-TSR 1		1	100	1000	5	3008	47	784	0	0	4/30/2019 9:36:29 AM	0
4	V07.MD	Varian_ASRTSR_043019r1	4	Tactile	99	ASR-TSR 1		1	100	1000	13	1595	45	414	0	0	4/30/2019 9:36:51 AM	0
4	V07.MD	Varian_ASRTSR_043019r1	4	Tactile	100	ASR-TSR 1		1	100	1000	11	590	44	212	0	0	4/30/2019 9:37:14 AM	0
5	V07.ME	Varian_ASRTSR_043019r1	5	st120	1	ASR-TSR 1		1	100	1000	5	653	40	252	0	0	4/30/2019 9:00:30 AM	0
5	V07.ME	Varian_ASRTSR_043019r1	5	st120	2	ASR-TSR 1		1	100	1000	7	901	36	239	0	0	4/30/2019 9:00:52 AM	0
5	V07.ME	Varian_ASRTSR_043019r1	5	st120	3	ASR-TSR 1		1	100	1000	18	294	43	60	0	0	4/30/2019 9:01:15 AM	0
5	V07.ME	Varian_ASRTSR_043019r1	5	st120	4	ASR-TSR 1		1	100	1000	8	72	34	20	0	0	4/30/2019 9:01:37 AM	0
5	V07.ME	Varian_ASRTSR_043019r1	5	st120	5	ASR-TSR 1		1	100	1000	7	27	15	10	0	0	4/30/2019 9:01:59 AM	0
5	V07.ME	Varian_ASRTSR_043019r1	5	Tactile	6	ASR-TSR 1		1	100	1000	16	1714	79	531	0	0	4/30/2019 9:02:21 AM	0
5	V07.ME	Varian_ASRTSR_043019r1	5	Tactile	7	ASR-TSR 1		1	100	1000	14	2436	45	675	0	0	4/30/2019 9:02:44 AM	0
5	V07.ME	Varian_ASRTSR_043019r1	5	Tactile	8	ASR-TSR 1		1	100	1000	10	2401	45	514	0	0	4/30/2019 9:03:06 AM	0
5	V07.ME	Varian_ASRTSR_043019r1	5	Tactile	9	ASR-TSR 1		1	100	1000	7	2073	46	493	0	0	4/30/2019 9:03:28 AM	0
5	V07.ME	Varian_ASRTSR_043019r1	5	Tactile	10	ASR-TSR 1		1	100	1000	18	2061	48	479	0	0	4/30/2019 9:03:50 AM	0
5	V07.ME	Varian_ASRTSR_043019r1	5	st120	11	ASR-TSR 1		1	100	1000	5	140	37	34	0	0	4/30/2019 9:04:13 AM	0
5	V07.ME	Varian_ASRTSR_043019r1	5	st120	12	ASR-TSR 1		1	100	1000	9	174	40	31	0	0	4/30/2019 9:04:35 AM	0
5	V07.ME	Varian_ASRTSR_043019r1	5	st120	13	ASR-TSR 1		1	100	1000	17	632	38	139	0	0	4/30/2019 9:04:57 AM	0
5	V07.ME	Varian_ASRTSR_043019r1	5	st120	14	ASR-TSR 1		1	100	1000	14	492	38	101	0	0	4/30/2019 9:05:19 AM	0
5	V07.ME	Varian_ASRTSR_043019r1	5	st120	15	ASR-TSR 1		1	100	1000	2	317	40	66	0	0	4/30/2019 9:05:41 AM	0
5	V07.ME	Varian_ASRTSR_043019r1	5	Tactile	16	ASR-TSR 1		1	100	1000	16	2478	45	574	0	0	4/30/2019 9:06:04 AM	0
5	V07.ME	Varian_ASRTSR_043019r1	5	Tactile	17	ASR-TSR 1		1	100	1000	10	2269	48	594	0	0	4/30/2019 9:06:26 AM	0
5	V07.ME	Varian_ASRTSR_043019r1	5	Tactile	18	ASR-TSR 1		1	100	1000	10	3240	47	748	0	0	4/30/2019 9:06:48 AM	0
5	V07.ME	Varian_ASRTSR_043019r1	5	Tactile	19	ASR-TSR 1		1	100	1000	16	3344	71	841	0	0	4/30/2019 9:07:10 AM	0
5	V07.ME	Varian_ASRTSR_043019r1	5	Tactile	20	ASR-TSR 1		1	100	1000	14	3785	70	949	0	0	4/30/2019 9:07:33 AM	0
5	V07.ME	Varian_ASRTSR_043019r1	5	st120	21	ASR-TSR 1		1	100	1000	8	210	39	43	0	0	4/30/2019 9:07:55 AM	0
5	V07.ME	Varian_ASRTSR_043019r1	5	st120	22	ASR-TSR 1		1	100	1000	17	357	39	89	0	0	4/30/2019 9:08:17 AM	0
5	V07.ME	Varian_ASRTSR_043019r1	5	st120	23	ASR-TSR 1		1	100	1000	14	1000	44	296	0	0	4/30/2019 9:08:40 AM	0
5	V07.ME	Varian_ASRTSR_043019r1	5	st120	24	ASR-TSR 1		1	100	1000	13	845	38	188	0	0	4/30/2019 9:09:02 AM	0
5	V07.ME	Varian_ASRTSR_043019r1	5	st120	25	ASR-TSR 1		1	100	1000	4	690	37	175	0	0	4/30/2019 9:09:24 AM	0
5	V07.ME	Varian_ASRTSR_043019r1	5	Tactile	26	ASR-TSR 1		1	100	1000	14	3011	49	743	0	0	4/30/2019 9:09:46 AM	0
5	V07.ME	Varian_ASRTSR_043019r1	5	Tactile	27	ASR-TSR 1		1	100	1000	5	3346	46	720	0	0	4/30/2019 9:10:08 AM	0
5	V07.ME	Varian_ASRTSR_043019r1	5	Tactile	28	ASR-TSR 1		1	100	1000	11	3120	52	1054	0	0	4/30/2019 9:10:31 AM	0
5	V07.ME	Varian_ASRTSR_043019r1	5	Tactile	29	ASR-TSR 1		1	100	1000	42	3062	83	995	0	0	4/30/2019 9:10:53 AM	0
5	V07.ME	Varian_ASRTSR_043019r1	5	Tactile	30	ASR-TSR 1		1	100	1000	10	2457	47	760	0	0	4/30/2019 9:11:15 AM	0
5	V07.ME	Varian_ASRTSR_043019r1	5	st120	31	ASR-TSR 1		1	100	1000	14	402	38	88	0	0	4/30/2019 9:11:38 AM	0
5	V07.ME	Varian_ASRTSR_043019r1	5	st120	32	ASR-TSR 1		1	100	1000	35	159	36	47	0	0	4/30/2019 9:12:00 AM	0
5	V07.ME	Varian_ASRTSR_043019r1	5	st120	33	ASR-TSR 1		1	100	1000	5	372	38	92	0	0	4/30/2019 9:12:22 AM	0
5	V07.ME	Varian_ASRTSR_043019r1	5	st120	34	ASR-TSR 1		1	100	1000	13	922	39	244	0	0	4/30/2019 9:12:45 AM	0
5	V07.ME	Varian_ASRTSR_043019r1	5	st120	35	ASR-TSR 1		1	100	1000	4	2361	35	622	0	0	4/30/2019 9:13:07 AM	0
5	V07.ME	Varian_ASRTSR_043019r1	5	Tactile	36	ASR-TSR 1		1	100	1000	7	2271	43	664	0	0	4/30/2019 9:13:30 AM	0
5	V07.ME	Varian_ASRTSR_043019r1	5	Tactile	37	ASR-TSR 1		1	100	1000	14	3673	83	963	0	0	4/30/2019 9:13:52 AM	0
5	V07.ME	Varian_ASRTSR_043019r1	5	Tactile	38	ASR-TSR 1		1	100	1000	9	6029	94	1068	0	0	4/30/2019 9:14:14 AM	0
5	V07.ME	Varian_ASRTSR_043019r1	5	Tactile	39	ASR-TSR 1		1	100	1000	11	3324	46	776	0	0	4/30/2019 9:14:37 AM	0
5	V07.ME	Varian_ASRTSR_043019r1	5	Tactile	40	ASR-TSR 1		1	100	1000	22	2545	44	734	0	0	4/30/2019 9:14:59 AM	0
5	V07.ME	Varian_ASRTSR_043019r1	5	st120	41	ASR-TSR 1		1	100	1000	20	1388	36	353	0	0	4/30/2019 9:15:21 AM	0
5	V07.ME	Varian_ASRTSR_043019r1	5	st120	42	ASR-TSR 1		1	100	1000	13	1402	39	390	0	0	4/30/2019 9:15:43 AM	0
5	V07.ME	Varian_ASRTSR_043019r1	5	st120	43	ASR-TSR 1		1	100	1000	10	1333	35	313	0	0	4/30/2019 9:16:06 AM	0
5	V07.ME	Varian_ASRTSR_043019r1	5	st120	44	ASR-TSR 1		1	100	1000	16	1329	37	319	0	0	4/30/2019 9:16:28 AM	0
5	V07.ME	Varian_ASRTSR_043019r1	5	st120	45	ASR-TSR 1		1	100	1000	13	1319	37	320	0	0	4/30/2019 9:16:50 AM	0
5	V07.ME	Varian_ASRTSR_043019r1	5	Tactile	46	ASR-TSR 1		1	100	1000	6	2079	45	700	0	0	4/30/2019 9:17:12 AM	0
5	V07.ME	Varian_ASRTSR_043019r1	5	Tactile	47	ASR-TSR 1		1	100	1000	16	1906	66	657	0	0	4/30/2019 9:17:35 AM	0
5	V07.ME	Varian_ASRTSR_043019r1	5	Tactile	48	ASR-TSR 1		1	100	1000	11	1852	45	625	0	0	4/30/2019 9:17:57 AM	0
5	V07.ME	Varian_ASRTSR_043019r1	5	Tactile	49	ASR-TSR 1		1	100	1000	13	1690	65	735	0	0	4/30/2019 9:18:19 AM	0
5	V07.ME	Varian_ASRTSR_043019r1	5	Tactile	50	ASR-TSR 1		1	100	1000	5	2581	43	625	0	0	4/30/2019 9:18:41 AM	0
5	V07.ME	Varian_ASRTSR_043019r1	5	st120	51	ASR-TSR 1		1	100	1000	2	1237	34	346	0	0	4/30/2019 9:19:04 AM	0
5	V07.ME	Varian_ASRTSR_043019r1	5	st120	52	ASR-TSR 1		1	100	1000	9	640	32	114	0	0	4/30/2019 9:19:26 AM	0
5	V07.ME	Varian_ASRTSR_043019r1	5	st120	53	ASR-TSR 1		1	100	1000	12	1432	36	385	0	0	4/30/2019 9:19:48 AM	0
5	V07.ME	Varian_ASRTSR_043019r1	5	st120	54	ASR-TSR 1		1	100	1000	9	1085	35	314	0	0	4/30/2019 9:20:10 AM	0
5	V07.ME	Varian_ASRTSR_043019r1	5	st120	55	ASR-TSR 1		1	100	1000	8	726	35	198	0	0	4/30/2019 9:20:33 AM	0
5	V07.ME	Varian_ASRTSR_043019r1	5	Tactile	56	ASR-TSR 1		1	100	1000	6	1410	43	352	0	0	4/30/2019 9:20:55 AM	0
5	V07.ME	Varian_ASRTSR_043019r1	5	Tactile	57	ASR-TSR 1		1	100	1000	16	2097	43	598	0	0	4/30/2019 9:21:17 AM	0
5	V07.ME	Varian_ASRTSR_043019r1	5	Tactile	58	ASR-TSR 1		1	100	1000	16	3578	45	930	0	0	4/30/2019 9:21:39 AM	0
5	V07.ME	Varian_ASRTSR_043019r1	5	Tactile	59	ASR-TSR 1		1	100	1000	12	2212	44	596	0	0	4/30/2019 9:22:02 AM	0
5	V07.ME	Varian_ASRTSR_043019r1	5	Tactile	60	ASR-TSR 1		1	100	1000	10	3858	44	1112	0	0	4/30/2019 9:22:24 AM	0
5	V07.ME	Varian_ASRTSR_043019r1	5	st120	61	ASR-TSR 1		1	100	1000	13	1440	33	401	0	0	4/30/2019 9:22:46 AM	0
5	V07.ME	Varian_ASRTSR_043019r1	5	st120	62	ASR-TSR 1		1	100	1000	13	1224	35	317	0	0	4/30/2019 9:23:08 AM	0
5	V07.ME	Varian_ASRTSR_043019r1	5	st120	63	ASR-TSR 1		1	100	1000	7	1382	34	393	0	0	4/30/2019 9:23:31 AM	0
5	V07.ME	Varian_ASRTSR_043019r1	5	st120	64	ASR-TSR 1		1	100	1000	16	1380	33	367	0	0	4/30/2019 9:23:53 AM	0
5	V07.ME	Varian_ASRTSR_043019r1	5	st120	65	ASR-TSR 1		1	100	1000	17	1250	33	334	0	0	4/30/2019 9:24:15 AM	0
5	V07.ME	Varian_ASRTSR_043019r1	5	Tactile	66	ASR-TSR 1		1	100	1000	13	3460	44	974	0	0	4/30/2019 9:24:37 AM	0
5	V07.ME	Varian_ASRTSR_043019r1	5	Tactile	67	ASR-TSR 1		1	100	1000	8	2091	46	503	0	0	4/30/2019 9:25:00 AM	0
5	V07.ME	Varian_ASRTSR_043019r1	5	Tactile	68	ASR-TSR 1		1	100	1000	11	1738	31	631	0	0	4/30/2019 9:25:22 AM	0
5	V07.ME	Varian_ASRTSR_043019r1	5	Tactile	69	ASR-TSR 1		1	100	1000	17	2637	42	791	0	0	4/30/2019 9:25:44 AM	0
5	V07.ME	Varian_ASRTSR_043019r1	5	Tactile	70	ASR-TSR 1		1	100	1000	9	2379	43	705	0	0	4/30/2019 9:26:06 AM	0
5	V07.ME	Varian_ASRTSR_043019r1	5	st120	71	ASR-TSR 1		1	100	1000	20	1953	35	556	0	0	4/30/2019 9:26:29 AM	0
5	V07.ME	Varian_ASRTSR_043019r1	5	st120	72	ASR-TSR 1		1	100	1000	18	565	35	155	0	0	4/30/2019 9:26:51 AM	0
5	V07.ME	Varian_ASRTSR_043019r1	5	st120	73	ASR-TSR 1		1	100	1000	5	1397	33	388	0	0	4/30/2019 9:27:13 AM	0
5	V07.ME	Varian_ASRTSR_043019r1	5	st120	74	ASR-TSR 1		1	100	1000	34	250	35	79	0	0	4/30/2019 9:27:36 AM	0
5	V07.ME	Varian_ASRTSR_043019r1	5	st120	75	ASR-TSR 1		1	100	1000	10	863	35	225	0	0	4/30/2019 9:27:58 AM	0
5	V07.ME	Varian_ASRTSR_043019r1	5	Tactile	76	ASR-TSR 1		1	100	1000	15	617	46	167	0	0	4/30/2019 9:28:20 AM	0
5	V07.ME	Varian_ASRTSR_043019r1	5	Tactile	77	ASR-TSR 1		1	100	1000	13	4447	45	847	0	0	4/30/2019 9:28:42 AM	0
5	V07.ME	Varian_ASRTSR_043019r1	5	Tactile	78	ASR-TSR 1		1	100	1000	8	1729	44	428	0	0	4/30/2019 9:29:05 AM	0
5	V07.ME	Varian_ASRTSR_043019r1	5	Tactile	79	ASR-TSR 1		1	100	1000	16	2021	44	569	0	0	4/30/2019 9:29:27 AM	0
5	V07.ME	Varian_ASRTSR_043019r1	5	Tactile	80	ASR-TSR 1		1	100	1000	22	3296	43	907	0	0	4/30/2019 9:29:49 AM	0
5	V07.ME	Varian_ASRTSR_043019r1	5	st120	81	ASR-TSR 1		1	100	1000	5	1736	34	489	0	0	4/30/2019 9:30:11 AM	0
5	V07.ME	Varian_ASRTSR_043019r1	5	st120	82	ASR-TSR 1		1	100	1000	16	1544	34	414	0	0	4/30/2019 9:30:33 AM	0
5	V07.ME	Varian_ASRTSR_043019r1	5	st120	83	ASR-TSR 1		1	100	1000	13	1272	34	330	0	0	4/30/2019 9:30:56 AM	0
5	V07.ME	Varian_ASRTSR_043019r1	5	st120	84	ASR-TSR 1		1	100	1000	2	684	34	177	0	0	4/30/2019 9:31:18 AM	0
5	V07.ME	Varian_ASRTSR_043019r1	5	st120	85	ASR-TSR 1		1	100	1000	7	1773	34	525	0	0	4/30/2019 9:31:40 AM	0
5	V07.ME	Varian_ASRTSR_043019r1	5	Tactile	86	ASR-TSR 1		1	100	1000	2	3133	43	857	0	0	4/30/2019 9:32:02 AM	0
5	V07.ME	Varian_ASRTSR_043019r1	5	Tactile	87	ASR-TSR 1		1	100	1000	14	2223	43	571	0	0	4/30/2019 9:32:25 AM	0
5	V07.ME	Varian_ASRTSR_043019r1	5	Tactile	88	ASR-TSR 1		1	100	1000	4	2451	45	690	0	0	4/30/2019 9:32:47 AM	0
5	V07.ME	Varian_ASRTSR_043019r1	5	Tactile	89	ASR-TSR 1		1	100	1000	1	1018	43	273	0	0	4/30/2019 9:33:09 AM	0
5	V07.ME	Varian_ASRTSR_043019r1	5	Tactile	90	ASR-TSR 1		1	100	1000	17	3148	44	774	0	0	4/30/2019 9:33:31 AM	0
5	V07.ME	Varian_ASRTSR_043019r1	5	st120	91	ASR-TSR 1		1	100	1000	8	2365	33	681	0	0	4/30/2019 9:33:54 AM	0
5	V07.ME	Varian_ASRTSR_043019r1	5	st120	92	ASR-TSR 1		1	100	1000	17	2232	36	640	0	0	4/30/2019 9:34:16 AM	0
5	V07.ME	Varian_ASRTSR_043019r1	5	st120	93	ASR-TSR 1		1	100	1000	13	1515	33	369	0	0	4/30/2019 9:34:38 AM	0
5	V07.ME	Varian_ASRTSR_043019r1	5	st120	94	ASR-TSR 1		1	100	1000	10	402	32	113	0	0	4/30/2019 9:35:00 AM	0
5	V07.ME	Varian_ASRTSR_043019r1	5	st120	95	ASR-TSR 1		1	100	1000	14	1429	35	417	0	0	4/30/2019 9:35:23 AM	0
5	V07.ME	Varian_ASRTSR_043019r1	5	Tactile	96	ASR-TSR 1		1	100	1000	5	1181	43	285	0	0	4/30/2019 9:35:45 AM	0
5	V07.ME	Varian_ASRTSR_043019r1	5	Tactile	97	ASR-TSR 1		1	100	1000	15	2485	45	594	0	0	4/30/2019 9:36:07 AM	0
5	V07.ME	Varian_ASRTSR_043019r1	5	Tactile	98	ASR-TSR 1		1	100	1000	16	3591	44	746	0	0	4/30/2019 9:36:29 AM	0
5	V07.ME	Varian_ASRTSR_043019r1	5	Tactile	99	ASR-TSR 1		1	100	1000	11	2724	45	779	0	0	4/30/2019 9:36:52 AM	0
5	V07.ME	Varian_ASRTSR_043019r1	5	Tactile	100	ASR-TSR 1		1	100	1000	11	2361	44	623	0	0	4/30/2019 9:37:14 AM	0
1	V08.FA	Varian_ASRTSR_050719r2	1	st120	1	ASR-TSR 1		1	100	1000	9	1070	58	371	0	0	5/7/2019 10:10:00 AM	0
1	V08.FA	Varian_ASRTSR_050719r2	1	st120	2	ASR-TSR 1		1	100	1000	10	972	41	320	0	0	5/7/2019 10:10:23 AM	0
1	V08.FA	Varian_ASRTSR_050719r2	1	st120	3	ASR-TSR 1		1	100	1000	9	1908	46	483	0	0	5/7/2019 10:10:45 AM	0
1	V08.FA	Varian_ASRTSR_050719r2	1	st120	4	ASR-TSR 1		1	100	1000	9	559	52	174	0	0	5/7/2019 10:11:07 AM	0
1	V08.FA	Varian_ASRTSR_050719r2	1	st120	5	ASR-TSR 1		1	100	1000	9	1720	49	390	0	0	5/7/2019 10:11:29 AM	0
1	V08.FA	Varian_ASRTSR_050719r2	1	Tactile	6	ASR-TSR 1		1	100	1000	8	618	31	198	0	0	5/7/2019 10:11:52 AM	0
1	V08.FA	Varian_ASRTSR_050719r2	1	Tactile	7	ASR-TSR 1		1	100	1000	7	1906	50	474	0	0	5/7/2019 10:12:14 AM	0
1	V08.FA	Varian_ASRTSR_050719r2	1	Tactile	8	ASR-TSR 1		1	100	1000	14	1068	61	275	0	0	5/7/2019 10:12:36 AM	0
1	V08.FA	Varian_ASRTSR_050719r2	1	Tactile	9	ASR-TSR 1		1	100	1000	9	834	48	231	0	0	5/7/2019 10:12:58 AM	0
1	V08.FA	Varian_ASRTSR_050719r2	1	Tactile	10	ASR-TSR 1		1	100	1000	10	2574	54	627	0	0	5/7/2019 10:13:21 AM	0
1	V08.FA	Varian_ASRTSR_050719r2	1	st120	11	ASR-TSR 1		1	100	1000	13	2135	42	578	0	0	5/7/2019 10:13:43 AM	0
1	V08.FA	Varian_ASRTSR_050719r2	1	st120	12	ASR-TSR 1		1	100	1000	14	1612	40	473	0	0	5/7/2019 10:14:05 AM	0
1	V08.FA	Varian_ASRTSR_050719r2	1	st120	13	ASR-TSR 1		1	100	1000	2	663	40	150	0	0	5/7/2019 10:14:27 AM	0
1	V08.FA	Varian_ASRTSR_050719r2	1	st120	14	ASR-TSR 1		1	100	1000	10	1396	46	407	0	0	5/7/2019 10:14:50 AM	0
1	V08.FA	Varian_ASRTSR_050719r2	1	st120	15	ASR-TSR 1		1	100	1000	10	1839	45	514	0	0	5/7/2019 10:15:12 AM	0
1	V08.FA	Varian_ASRTSR_050719r2	1	Tactile	16	ASR-TSR 1		1	100	1000	12	1487	50	392	0	0	5/7/2019 10:15:34 AM	0
1	V08.FA	Varian_ASRTSR_050719r2	1	Tactile	17	ASR-TSR 1		1	100	1000	7	2041	49	481	0	0	5/7/2019 10:15:56 AM	0
1	V08.FA	Varian_ASRTSR_050719r2	1	Tactile	18	ASR-TSR 1		1	100	1000	12	937	47	268	0	0	5/7/2019 10:16:19 AM	0
1	V08.FA	Varian_ASRTSR_050719r2	1	Tactile	19	ASR-TSR 1		1	100	1000	10	1490	47	340	0	0	5/7/2019 10:16:41 AM	0
1	V08.FA	Varian_ASRTSR_050719r2	1	Tactile	20	ASR-TSR 1		1	100	1000	7	1554	48	377	0	0	5/7/2019 10:17:03 AM	0
1	V08.FA	Varian_ASRTSR_050719r2	1	st120	21	ASR-TSR 1		1	100	1000	0	739	40	186	0	0	5/7/2019 10:17:25 AM	0
1	V08.FA	Varian_ASRTSR_050719r2	1	st120	22	ASR-TSR 1		1	100	1000	3	858	40	221	0	0	5/7/2019 10:17:48 AM	0
1	V08.FA	Varian_ASRTSR_050719r2	1	st120	23	ASR-TSR 1		1	100	1000	10	234	32	71	0	0	5/7/2019 10:18:10 AM	0
1	V08.FA	Varian_ASRTSR_050719r2	1	st120	24	ASR-TSR 1		1	100	1000	4	746	22	181	0	0	5/7/2019 10:18:32 AM	0
1	V08.FA	Varian_ASRTSR_050719r2	1	st120	25	ASR-TSR 1		1	100	1000	11	249	97	121	0	0	5/7/2019 10:18:54 AM	0
1	V08.FA	Varian_ASRTSR_050719r2	1	Tactile	26	ASR-TSR 1		1	100	1000	10	1187	44	407	0	0	5/7/2019 10:19:17 AM	0
1	V08.FA	Varian_ASRTSR_050719r2	1	Tactile	27	ASR-TSR 1		1	100	1000	6	1919	47	437	0	0	5/7/2019 10:19:39 AM	0
1	V08.FA	Varian_ASRTSR_050719r2	1	Tactile	28	ASR-TSR 1		1	100	1000	10	1675	47	376	0	0	5/7/2019 10:20:01 AM	0
1	V08.FA	Varian_ASRTSR_050719r2	1	Tactile	29	ASR-TSR 1		1	100	1000	11	1653	46	493	0	0	5/7/2019 10:20:23 AM	0
1	V08.FA	Varian_ASRTSR_050719r2	1	Tactile	30	ASR-TSR 1		1	100	1000	10	1742	48	441	0	0	5/7/2019 10:20:46 AM	0
1	V08.FA	Varian_ASRTSR_050719r2	1	st120	31	ASR-TSR 1		1	100	1000	2	941	51	296	0	0	5/7/2019 10:21:08 AM	0
1	V08.FA	Varian_ASRTSR_050719r2	1	st120	32	ASR-TSR 1		1	100	1000	10	572	21	183	0	0	5/7/2019 10:21:30 AM	0
1	V08.FA	Varian_ASRTSR_050719r2	1	st120	33	ASR-TSR 1		1	100	1000	18	1150	44	356	0	0	5/7/2019 10:21:52 AM	0
1	V08.FA	Varian_ASRTSR_050719r2	1	st120	34	ASR-TSR 1		1	100	1000	9	324	84	124	0	0	5/7/2019 10:22:15 AM	0
1	V08.FA	Varian_ASRTSR_050719r2	1	st120	35	ASR-TSR 1		1	100	1000	4	551	83	193	0	0	5/7/2019 10:22:37 AM	0
1	V08.FA	Varian_ASRTSR_050719r2	1	Tactile	36	ASR-TSR 1		1	100	1000	9	737	31	283	0	0	5/7/2019 10:22:59 AM	0
1	V08.FA	Varian_ASRTSR_050719r2	1	Tactile	37	ASR-TSR 1		1	100	1000	6	1017	47	355	0	0	5/7/2019 10:23:21 AM	0
1	V08.FA	Varian_ASRTSR_050719r2	1	Tactile	38	ASR-TSR 1		1	100	1000	10	702	55	283	0	0	5/7/2019 10:23:44 AM	0
1	V08.FA	Varian_ASRTSR_050719r2	1	Tactile	39	ASR-TSR 1		1	100	1000	13	794	45	232	0	0	5/7/2019 10:24:06 AM	0
1	V08.FA	Varian_ASRTSR_050719r2	1	Tactile	40	ASR-TSR 1		1	100	1000	12	2050	47	407	0	0	5/7/2019 10:24:28 AM	0
1	V08.FA	Varian_ASRTSR_050719r2	1	st120	41	ASR-TSR 1		1	100	1000	7	1108	39	279	0	0	5/7/2019 10:24:50 AM	0
1	V08.FA	Varian_ASRTSR_050719r2	1	st120	42	ASR-TSR 1		1	100	1000	13	1327	56	396	0	0	5/7/2019 10:25:13 AM	0
1	V08.FA	Varian_ASRTSR_050719r2	1	st120	43	ASR-TSR 1		1	100	1000	7	1322	32	415	0	0	5/7/2019 10:25:35 AM	0
1	V08.FA	Varian_ASRTSR_050719r2	1	st120	44	ASR-TSR 1		1	100	1000	10	639	52	235	0	0	5/7/2019 10:25:57 AM	0
1	V08.FA	Varian_ASRTSR_050719r2	1	st120	45	ASR-TSR 1		1	100	1000	4	1080	39	345	0	0	5/7/2019 10:26:19 AM	0
1	V08.FA	Varian_ASRTSR_050719r2	1	Tactile	46	ASR-TSR 1		1	100	1000	5	2088	47	692	0	0	5/7/2019 10:26:42 AM	0
1	V08.FA	Varian_ASRTSR_050719r2	1	Tactile	47	ASR-TSR 1		1	100	1000	2	1972	46	486	0	0	5/7/2019 10:27:04 AM	0
1	V08.FA	Varian_ASRTSR_050719r2	1	Tactile	48	ASR-TSR 1		1	100	1000	8	649	49	166	0	0	5/7/2019 10:27:26 AM	0
1	V08.FA	Varian_ASRTSR_050719r2	1	Tactile	49	ASR-TSR 1		1	100	1000	6	2812	47	796	0	0	5/7/2019 10:27:49 AM	0
1	V08.FA	Varian_ASRTSR_050719r2	1	Tactile	50	ASR-TSR 1		1	100	1000	2	965	51	258	0	0	5/7/2019 10:28:11 AM	0
1	V08.FA	Varian_ASRTSR_050719r2	1	st120	51	ASR-TSR 1		1	100	1000	13	990	37	270	0	0	5/7/2019 10:28:33 AM	0
1	V08.FA	Varian_ASRTSR_050719r2	1	st120	52	ASR-TSR 1		1	100	1000	13	530	37	144	0	0	5/7/2019 10:28:55 AM	0
1	V08.FA	Varian_ASRTSR_050719r2	1	st120	53	ASR-TSR 1		1	100	1000	5	649	31	221	0	0	5/7/2019 10:29:18 AM	0
1	V08.FA	Varian_ASRTSR_050719r2	1	st120	54	ASR-TSR 1		1	100	1000	7	1271	44	311	0	0	5/7/2019 10:29:40 AM	0
1	V08.FA	Varian_ASRTSR_050719r2	1	st120	55	ASR-TSR 1		1	100	1000	9	437	36	155	0	0	5/7/2019 10:30:02 AM	0
1	V08.FA	Varian_ASRTSR_050719r2	1	Tactile	56	ASR-TSR 1		1	100	1000	8	1329	48	298	0	0	5/7/2019 10:30:24 AM	0
1	V08.FA	Varian_ASRTSR_050719r2	1	Tactile	57	ASR-TSR 1		1	100	1000	10	1278	46	362	0	0	5/7/2019 10:30:47 AM	0
1	V08.FA	Varian_ASRTSR_050719r2	1	Tactile	58	ASR-TSR 1		1	100	1000	5	1237	46	338	0	0	5/7/2019 10:31:09 AM	0
1	V08.FA	Varian_ASRTSR_050719r2	1	Tactile	59	ASR-TSR 1		1	100	1000	5	1015	61	318	0	0	5/7/2019 10:31:31 AM	0
1	V08.FA	Varian_ASRTSR_050719r2	1	Tactile	60	ASR-TSR 1		1	100	1000	1	760	33	309	0	0	5/7/2019 10:31:53 AM	0
1	V08.FA	Varian_ASRTSR_050719r2	1	st120	61	ASR-TSR 1		1	100	1000	5	418	32	105	0	0	5/7/2019 10:32:16 AM	0
1	V08.FA	Varian_ASRTSR_050719r2	1	st120	62	ASR-TSR 1		1	100	1000	3	599	33	184	0	0	5/7/2019 10:32:38 AM	0
1	V08.FA	Varian_ASRTSR_050719r2	1	st120	63	ASR-TSR 1		1	100	1000	7	1028	32	296	0	0	5/7/2019 10:33:00 AM	0
1	V08.FA	Varian_ASRTSR_050719r2	1	st120	64	ASR-TSR 1		1	100	1000	8	1726	38	502	0	0	5/7/2019 10:33:22 AM	0
1	V08.FA	Varian_ASRTSR_050719r2	1	st120	65	ASR-TSR 1		1	100	1000	12	1835	39	550	0	0	5/7/2019 10:33:45 AM	0
1	V08.FA	Varian_ASRTSR_050719r2	1	Tactile	66	ASR-TSR 1		1	100	1000	12	1359	49	363	0	0	5/7/2019 10:34:07 AM	0
1	V08.FA	Varian_ASRTSR_050719r2	1	Tactile	67	ASR-TSR 1		1	100	1000	11	1605	52	461	0	0	5/7/2019 10:34:29 AM	0
1	V08.FA	Varian_ASRTSR_050719r2	1	Tactile	68	ASR-TSR 1		1	100	1000	6	2152	46	635	0	0	5/7/2019 10:34:51 AM	0
1	V08.FA	Varian_ASRTSR_050719r2	1	Tactile	69	ASR-TSR 1		1	100	1000	5	1470	87	412	0	0	5/7/2019 10:35:14 AM	0
1	V08.FA	Varian_ASRTSR_050719r2	1	Tactile	70	ASR-TSR 1		1	100	1000	11	750	56	257	0	0	5/7/2019 10:35:36 AM	0
1	V08.FA	Varian_ASRTSR_050719r2	1	st120	71	ASR-TSR 1		1	100	1000	5	1009	32	318	0	0	5/7/2019 10:35:58 AM	0
1	V08.FA	Varian_ASRTSR_050719r2	1	st120	72	ASR-TSR 1		1	100	1000	1	765	34	267	0	0	5/7/2019 10:36:20 AM	0
1	V08.FA	Varian_ASRTSR_050719r2	1	st120	73	ASR-TSR 1		1	100	1000	2	265	31	76	0	0	5/7/2019 10:36:43 AM	0
1	V08.FA	Varian_ASRTSR_050719r2	1	st120	74	ASR-TSR 1		1	100	1000	10	334	32	81	0	0	5/7/2019 10:37:05 AM	0
1	V08.FA	Varian_ASRTSR_050719r2	1	st120	75	ASR-TSR 1		1	100	1000	2	454	49	126	0	0	5/7/2019 10:37:27 AM	0
1	V08.FA	Varian_ASRTSR_050719r2	1	Tactile	76	ASR-TSR 1		1	100	1000	5	1911	45	537	0	0	5/7/2019 10:37:49 AM	0
1	V08.FA	Varian_ASRTSR_050719r2	1	Tactile	77	ASR-TSR 1		1	100	1000	0	1814	52	440	0	0	5/7/2019 10:38:12 AM	0
1	V08.FA	Varian_ASRTSR_050719r2	1	Tactile	78	ASR-TSR 1		1	100	1000	10	1576	47	420	0	0	5/7/2019 10:38:34 AM	0
1	V08.FA	Varian_ASRTSR_050719r2	1	Tactile	79	ASR-TSR 1		1	100	1000	2	729	74	246	0	0	5/7/2019 10:38:56 AM	0
1	V08.FA	Varian_ASRTSR_050719r2	1	Tactile	80	ASR-TSR 1		1	100	1000	9	1817	47	530	0	0	5/7/2019 10:39:18 AM	0
1	V08.FA	Varian_ASRTSR_050719r2	1	st120	81	ASR-TSR 1		1	100	1000	11	1167	36	327	0	0	5/7/2019 10:39:41 AM	0
1	V08.FA	Varian_ASRTSR_050719r2	1	st120	82	ASR-TSR 1		1	100	1000	14	1208	35	287	0	0	5/7/2019 10:40:03 AM	0
1	V08.FA	Varian_ASRTSR_050719r2	1	st120	83	ASR-TSR 1		1	100	1000	10	925	48	314	0	0	5/7/2019 10:40:25 AM	0
1	V08.FA	Varian_ASRTSR_050719r2	1	st120	84	ASR-TSR 1		1	100	1000	2	639	33	190	0	0	5/7/2019 10:40:47 AM	0
1	V08.FA	Varian_ASRTSR_050719r2	1	st120	85	ASR-TSR 1		1	100	1000	5	594	35	126	0	0	5/7/2019 10:41:10 AM	0
1	V08.FA	Varian_ASRTSR_050719r2	1	Tactile	86	ASR-TSR 1		1	100	1000	11	1584	46	546	0	0	5/7/2019 10:41:32 AM	0
1	V08.FA	Varian_ASRTSR_050719r2	1	Tactile	87	ASR-TSR 1		1	100	1000	12	1146	53	324	0	0	5/7/2019 10:41:54 AM	0
1	V08.FA	Varian_ASRTSR_050719r2	1	Tactile	88	ASR-TSR 1		1	100	1000	10	1120	47	249	0	0	5/7/2019 10:42:16 AM	0
1	V08.FA	Varian_ASRTSR_050719r2	1	Tactile	89	ASR-TSR 1		1	100	1000	2	1281	31	459	0	0	5/7/2019 10:42:39 AM	0
1	V08.FA	Varian_ASRTSR_050719r2	1	Tactile	90	ASR-TSR 1		1	100	1000	13	935	47	202	0	0	5/7/2019 10:43:01 AM	0
1	V08.FA	Varian_ASRTSR_050719r2	1	st120	91	ASR-TSR 1		1	100	1000	12	1060	35	264	0	0	5/7/2019 10:43:23 AM	0
1	V08.FA	Varian_ASRTSR_050719r2	1	st120	92	ASR-TSR 1		1	100	1000	21	977	31	296	0	0	5/7/2019 10:43:45 AM	0
1	V08.FA	Varian_ASRTSR_050719r2	1	st120	93	ASR-TSR 1		1	100	1000	11	669	36	168	0	0	5/7/2019 10:44:08 AM	0
1	V08.FA	Varian_ASRTSR_050719r2	1	st120	94	ASR-TSR 1		1	100	1000	9	2122	35	641	0	0	5/7/2019 10:44:30 AM	0
1	V08.FA	Varian_ASRTSR_050719r2	1	st120	95	ASR-TSR 1		1	100	1000	9	1186	33	358	0	0	5/7/2019 10:44:52 AM	0
1	V08.FA	Varian_ASRTSR_050719r2	1	Tactile	96	ASR-TSR 1		1	100	1000	3	3611	47	1041	0	0	5/7/2019 10:45:14 AM	0
1	V08.FA	Varian_ASRTSR_050719r2	1	Tactile	97	ASR-TSR 1		1	100	1000	2	560	50	155	0	0	5/7/2019 10:45:37 AM	0
1	V08.FA	Varian_ASRTSR_050719r2	1	Tactile	98	ASR-TSR 1		1	100	1000	8	2273	47	589	0	0	5/7/2019 10:45:59 AM	0
1	V08.FA	Varian_ASRTSR_050719r2	1	Tactile	99	ASR-TSR 1		1	100	1000	10	1172	44	270	0	0	5/7/2019 10:46:21 AM	0
1	V08.FA	Varian_ASRTSR_050719r2	1	Tactile	100	ASR-TSR 1		1	100	1000	9	1963	50	493	0	0	5/7/2019 10:46:44 AM	0
2	V08.FB	Varian_ASRTSR_050719r2	2	st120	1	ASR-TSR 1		1	100	1000	6	1892	38	503	0	0	5/7/2019 10:10:00 AM	0
2	V08.FB	Varian_ASRTSR_050719r2	2	st120	2	ASR-TSR 1		1	100	1000	4	705	33	188	0	0	5/7/2019 10:10:23 AM	0
2	V08.FB	Varian_ASRTSR_050719r2	2	st120	3	ASR-TSR 1		1	100	1000	11	1405	35	392	0	0	5/7/2019 10:10:45 AM	0
2	V08.FB	Varian_ASRTSR_050719r2	2	st120	4	ASR-TSR 1		1	100	1000	9	1237	35	322	0	0	5/7/2019 10:11:07 AM	0
2	V08.FB	Varian_ASRTSR_050719r2	2	st120	5	ASR-TSR 1		1	100	1000	7	1363	34	421	0	0	5/7/2019 10:11:29 AM	0
2	V08.FB	Varian_ASRTSR_050719r2	2	Tactile	6	ASR-TSR 1		1	100	1000	7	2691	46	855	0	0	5/7/2019 10:11:52 AM	0
2	V08.FB	Varian_ASRTSR_050719r2	2	Tactile	7	ASR-TSR 1		1	100	1000	12	1563	48	458	0	0	5/7/2019 10:12:14 AM	0
2	V08.FB	Varian_ASRTSR_050719r2	2	Tactile	8	ASR-TSR 1		1	100	1000	7	2738	51	888	0	0	5/7/2019 10:12:36 AM	0
2	V08.FB	Varian_ASRTSR_050719r2	2	Tactile	9	ASR-TSR 1		1	100	1000	9	1396	43	392	0	0	5/7/2019 10:12:58 AM	0
2	V08.FB	Varian_ASRTSR_050719r2	2	Tactile	10	ASR-TSR 1		1	100	1000	16	1655	44	486	0	0	5/7/2019 10:13:21 AM	0
2	V08.FB	Varian_ASRTSR_050719r2	2	st120	11	ASR-TSR 1		1	100	1000	4	481	37	124	0	0	5/7/2019 10:13:43 AM	0
2	V08.FB	Varian_ASRTSR_050719r2	2	st120	12	ASR-TSR 1		1	100	1000	6	1050	37	297	0	0	5/7/2019 10:14:05 AM	0
2	V08.FB	Varian_ASRTSR_050719r2	2	st120	13	ASR-TSR 1		1	100	1000	13	420	35	116	0	0	5/7/2019 10:14:27 AM	0
2	V08.FB	Varian_ASRTSR_050719r2	2	st120	14	ASR-TSR 1		1	100	1000	6	508	36	143	0	0	5/7/2019 10:14:50 AM	0
2	V08.FB	Varian_ASRTSR_050719r2	2	st120	15	ASR-TSR 1		1	100	1000	6	337	35	93	0	0	5/7/2019 10:15:12 AM	0
2	V08.FB	Varian_ASRTSR_050719r2	2	Tactile	16	ASR-TSR 1		1	100	1000	15	1059	81	434	0	0	5/7/2019 10:15:34 AM	0
2	V08.FB	Varian_ASRTSR_050719r2	2	Tactile	17	ASR-TSR 1		1	100	1000	13	928	67	353	0	0	5/7/2019 10:15:56 AM	0
2	V08.FB	Varian_ASRTSR_050719r2	2	Tactile	18	ASR-TSR 1		1	100	1000	14	1161	70	425	0	0	5/7/2019 10:16:19 AM	0
2	V08.FB	Varian_ASRTSR_050719r2	2	Tactile	19	ASR-TSR 1		1	100	1000	5	1365	68	449	0	0	5/7/2019 10:16:41 AM	0
2	V08.FB	Varian_ASRTSR_050719r2	2	Tactile	20	ASR-TSR 1		1	100	1000	13	1889	84	683	0	0	5/7/2019 10:17:03 AM	0
2	V08.FB	Varian_ASRTSR_050719r2	2	st120	21	ASR-TSR 1		1	100	1000	10	568	35	145	0	0	5/7/2019 10:17:25 AM	0
2	V08.FB	Varian_ASRTSR_050719r2	2	st120	22	ASR-TSR 1		1	100	1000	12	659	38	195	0	0	5/7/2019 10:17:48 AM	0
2	V08.FB	Varian_ASRTSR_050719r2	2	st120	23	ASR-TSR 1		1	100	1000	9	466	33	111	0	0	5/7/2019 10:18:10 AM	0
2	V08.FB	Varian_ASRTSR_050719r2	2	st120	24	ASR-TSR 1		1	100	1000	10	586	36	175	0	0	5/7/2019 10:18:32 AM	0
2	V08.FB	Varian_ASRTSR_050719r2	2	st120	25	ASR-TSR 1		1	100	1000	10	658	35	172	0	0	5/7/2019 10:18:55 AM	0
2	V08.FB	Varian_ASRTSR_050719r2	2	Tactile	26	ASR-TSR 1		1	100	1000	12	1652	47	479	0	0	5/7/2019 10:19:17 AM	0
2	V08.FB	Varian_ASRTSR_050719r2	2	Tactile	27	ASR-TSR 1		1	100	1000	6	4935	90	1361	0	0	5/7/2019 10:19:39 AM	0
2	V08.FB	Varian_ASRTSR_050719r2	2	Tactile	28	ASR-TSR 1		1	100	1000	13	1786	48	475	0	0	5/7/2019 10:20:01 AM	0
2	V08.FB	Varian_ASRTSR_050719r2	2	Tactile	29	ASR-TSR 1		1	100	1000	15	2170	48	576	0	0	5/7/2019 10:20:24 AM	0
2	V08.FB	Varian_ASRTSR_050719r2	2	Tactile	30	ASR-TSR 1		1	100	1000	12	1665	45	497	0	0	5/7/2019 10:20:46 AM	0
2	V08.FB	Varian_ASRTSR_050719r2	2	st120	31	ASR-TSR 1		1	100	1000	7	632	32	173	0	0	5/7/2019 10:21:08 AM	0
2	V08.FB	Varian_ASRTSR_050719r2	2	st120	32	ASR-TSR 1		1	100	1000	13	683	34	194	0	0	5/7/2019 10:21:30 AM	0
2	V08.FB	Varian_ASRTSR_050719r2	2	st120	33	ASR-TSR 1		1	100	1000	3	658	35	173	0	0	5/7/2019 10:21:53 AM	0
2	V08.FB	Varian_ASRTSR_050719r2	2	st120	34	ASR-TSR 1		1	100	1000	9	948	34	249	0	0	5/7/2019 10:22:15 AM	0
2	V08.FB	Varian_ASRTSR_050719r2	2	st120	35	ASR-TSR 1		1	100	1000	4	327	33	86	0	0	5/7/2019 10:22:37 AM	0
2	V08.FB	Varian_ASRTSR_050719r2	2	Tactile	36	ASR-TSR 1		1	100	1000	11	2486	45	724	0	0	5/7/2019 10:22:59 AM	0
2	V08.FB	Varian_ASRTSR_050719r2	2	Tactile	37	ASR-TSR 1		1	100	1000	7	2848	46	923	0	0	5/7/2019 10:23:22 AM	0
2	V08.FB	Varian_ASRTSR_050719r2	2	Tactile	38	ASR-TSR 1		1	100	1000	5	2490	45	808	0	0	5/7/2019 10:23:44 AM	0
2	V08.FB	Varian_ASRTSR_050719r2	2	Tactile	39	ASR-TSR 1		1	100	1000	12	2933	45	1049	0	0	5/7/2019 10:24:06 AM	0
2	V08.FB	Varian_ASRTSR_050719r2	2	Tactile	40	ASR-TSR 1		1	100	1000	9	3205	46	989	0	0	5/7/2019 10:24:28 AM	0
2	V08.FB	Varian_ASRTSR_050719r2	2	st120	41	ASR-TSR 1		1	100	1000	18	208	54	46	0	0	5/7/2019 10:24:51 AM	0
2	V08.FB	Varian_ASRTSR_050719r2	2	st120	42	ASR-TSR 1		1	100	1000	7	74	47	20	0	0	5/7/2019 10:25:13 AM	0
2	V08.FB	Varian_ASRTSR_050719r2	2	st120	43	ASR-TSR 1		1	100	1000	13	323	34	85	0	0	5/7/2019 10:25:35 AM	0
2	V08.FB	Varian_ASRTSR_050719r2	2	st120	44	ASR-TSR 1		1	100	1000	12	799	33	195	0	0	5/7/2019 10:25:57 AM	0
2	V08.FB	Varian_ASRTSR_050719r2	2	st120	45	ASR-TSR 1		1	100	1000	11	762	34	220	0	0	5/7/2019 10:26:20 AM	0
2	V08.FB	Varian_ASRTSR_050719r2	2	Tactile	46	ASR-TSR 1		1	100	1000	8	1699	89	513	0	0	5/7/2019 10:26:42 AM	0
2	V08.FB	Varian_ASRTSR_050719r2	2	Tactile	47	ASR-TSR 1		1	100	1000	11	1303	43	375	0	0	5/7/2019 10:27:04 AM	0
2	V08.FB	Varian_ASRTSR_050719r2	2	Tactile	48	ASR-TSR 1		1	100	1000	16	1356	47	293	0	0	5/7/2019 10:27:26 AM	0
2	V08.FB	Varian_ASRTSR_050719r2	2	Tactile	49	ASR-TSR 1		1	100	1000	16	2618	53	769	0	0	5/7/2019 10:27:49 AM	0
2	V08.FB	Varian_ASRTSR_050719r2	2	Tactile	50	ASR-TSR 1		1	100	1000	12	1406	78	479	0	0	5/7/2019 10:28:11 AM	0
2	V08.FB	Varian_ASRTSR_050719r2	2	st120	51	ASR-TSR 1		1	100	1000	3	560	32	201	0	0	5/7/2019 10:28:33 AM	0
2	V08.FB	Varian_ASRTSR_050719r2	2	st120	52	ASR-TSR 1		1	100	1000	10	519	32	166	0	0	5/7/2019 10:28:55 AM	0
2	V08.FB	Varian_ASRTSR_050719r2	2	st120	53	ASR-TSR 1		1	100	1000	9	452	34	140	0	0	5/7/2019 10:29:18 AM	0
2	V08.FB	Varian_ASRTSR_050719r2	2	st120	54	ASR-TSR 1		1	100	1000	8	698	53	184	0	0	5/7/2019 10:29:40 AM	0
2	V08.FB	Varian_ASRTSR_050719r2	2	st120	55	ASR-TSR 1		1	100	1000	17	1053	31	306	0	0	5/7/2019 10:30:02 AM	0
2	V08.FB	Varian_ASRTSR_050719r2	2	Tactile	56	ASR-TSR 1		1	100	1000	13	812	31	261	0	0	5/7/2019 10:30:24 AM	0
2	V08.FB	Varian_ASRTSR_050719r2	2	Tactile	57	ASR-TSR 1		1	100	1000	5	1123	32	372	0	0	5/7/2019 10:30:47 AM	0
2	V08.FB	Varian_ASRTSR_050719r2	2	Tactile	58	ASR-TSR 1		1	100	1000	11	1358	47	326	0	0	5/7/2019 10:31:09 AM	0
2	V08.FB	Varian_ASRTSR_050719r2	2	Tactile	59	ASR-TSR 1		1	100	1000	15	2310	47	626	0	0	5/7/2019 10:31:31 AM	0
2	V08.FB	Varian_ASRTSR_050719r2	2	Tactile	60	ASR-TSR 1		1	100	1000	14	2516	47	806	0	0	5/7/2019 10:31:53 AM	0
2	V08.FB	Varian_ASRTSR_050719r2	2	st120	61	ASR-TSR 1		1	100	1000	8	522	32	148	0	0	5/7/2019 10:32:16 AM	0
2	V08.FB	Varian_ASRTSR_050719r2	2	st120	62	ASR-TSR 1		1	100	1000	8	318	32	76	0	0	5/7/2019 10:32:38 AM	0
2	V08.FB	Varian_ASRTSR_050719r2	2	st120	63	ASR-TSR 1		1	100	1000	3	1039	33	297	0	0	5/7/2019 10:33:00 AM	0
2	V08.FB	Varian_ASRTSR_050719r2	2	st120	64	ASR-TSR 1		1	100	1000	16	838	33	268	0	0	5/7/2019 10:33:22 AM	0
2	V08.FB	Varian_ASRTSR_050719r2	2	st120	65	ASR-TSR 1		1	100	1000	14	917	32	258	0	0	5/7/2019 10:33:45 AM	0
2	V08.FB	Varian_ASRTSR_050719r2	2	Tactile	66	ASR-TSR 1		1	100	1000	13	1474	43	346	0	0	5/7/2019 10:34:07 AM	0
2	V08.FB	Varian_ASRTSR_050719r2	2	Tactile	67	ASR-TSR 1		1	100	1000	17	1396	46	367	0	0	5/7/2019 10:34:29 AM	0
2	V08.FB	Varian_ASRTSR_050719r2	2	Tactile	68	ASR-TSR 1		1	100	1000	9	1388	42	352	0	0	5/7/2019 10:34:51 AM	0
2	V08.FB	Varian_ASRTSR_050719r2	2	Tactile	69	ASR-TSR 1		1	100	1000	10	1667	43	529	0	0	5/7/2019 10:35:14 AM	0
2	V08.FB	Varian_ASRTSR_050719r2	2	Tactile	70	ASR-TSR 1		1	100	1000	6	2733	45	732	0	0	5/7/2019 10:35:36 AM	0
2	V08.FB	Varian_ASRTSR_050719r2	2	st120	71	ASR-TSR 1		1	100	1000	3	706	33	237	0	0	5/7/2019 10:35:58 AM	0
2	V08.FB	Varian_ASRTSR_050719r2	2	st120	72	ASR-TSR 1		1	100	1000	15	931	34	272	0	0	5/7/2019 10:36:20 AM	0
2	V08.FB	Varian_ASRTSR_050719r2	2	st120	73	ASR-TSR 1		1	100	1000	6	1011	44	277	0	0	5/7/2019 10:36:43 AM	0
2	V08.FB	Varian_ASRTSR_050719r2	2	st120	74	ASR-TSR 1		1	100	1000	10	348	32	104	0	0	5/7/2019 10:37:05 AM	0
2	V08.FB	Varian_ASRTSR_050719r2	2	st120	75	ASR-TSR 1		1	100	1000	12	661	33	205	0	0	5/7/2019 10:37:27 AM	0
2	V08.FB	Varian_ASRTSR_050719r2	2	Tactile	76	ASR-TSR 1		1	100	1000	16	1140	41	323	0	0	5/7/2019 10:37:49 AM	0
2	V08.FB	Varian_ASRTSR_050719r2	2	Tactile	77	ASR-TSR 1		1	100	1000	9	1046	44	372	0	0	5/7/2019 10:38:12 AM	0
2	V08.FB	Varian_ASRTSR_050719r2	2	Tactile	78	ASR-TSR 1		1	100	1000	15	1937	47	535	0	0	5/7/2019 10:38:34 AM	0
2	V08.FB	Varian_ASRTSR_050719r2	2	Tactile	79	ASR-TSR 1		1	100	1000	10	641	42	189	0	0	5/7/2019 10:38:56 AM	0
2	V08.FB	Varian_ASRTSR_050719r2	2	Tactile	80	ASR-TSR 1		1	100	1000	13	1124	31	284	0	0	5/7/2019 10:39:19 AM	0
2	V08.FB	Varian_ASRTSR_050719r2	2	st120	81	ASR-TSR 1		1	100	1000	20	1110	32	353	0	0	5/7/2019 10:39:41 AM	0
2	V08.FB	Varian_ASRTSR_050719r2	2	st120	82	ASR-TSR 1		1	100	1000	8	1274	32	367	0	0	5/7/2019 10:40:03 AM	0
2	V08.FB	Varian_ASRTSR_050719r2	2	st120	83	ASR-TSR 1		1	100	1000	6	1006	33	310	0	0	5/7/2019 10:40:25 AM	0
2	V08.FB	Varian_ASRTSR_050719r2	2	st120	84	ASR-TSR 1		1	100	1000	10	1208	32	335	0	0	5/7/2019 10:40:48 AM	0
2	V08.FB	Varian_ASRTSR_050719r2	2	st120	85	ASR-TSR 1		1	100	1000	3	697	32	188	0	0	5/7/2019 10:41:10 AM	0
2	V08.FB	Varian_ASRTSR_050719r2	2	Tactile	86	ASR-TSR 1		1	100	1000	7	2746	48	1006	0	0	5/7/2019 10:41:32 AM	0
2	V08.FB	Varian_ASRTSR_050719r2	2	Tactile	87	ASR-TSR 1		1	100	1000	2	1246	53	288	0	0	5/7/2019 10:41:54 AM	0
2	V08.FB	Varian_ASRTSR_050719r2	2	Tactile	88	ASR-TSR 1		1	100	1000	10	1802	45	443	0	0	5/7/2019 10:42:17 AM	0
2	V08.FB	Varian_ASRTSR_050719r2	2	Tactile	89	ASR-TSR 1		1	100	1000	6	653	43	165	0	0	5/7/2019 10:42:39 AM	0
2	V08.FB	Varian_ASRTSR_050719r2	2	Tactile	90	ASR-TSR 1		1	100	1000	10	842	42	216	0	0	5/7/2019 10:43:01 AM	0
2	V08.FB	Varian_ASRTSR_050719r2	2	st120	91	ASR-TSR 1		1	100	1000	13	1288	34	329	0	0	5/7/2019 10:43:23 AM	0
2	V08.FB	Varian_ASRTSR_050719r2	2	st120	92	ASR-TSR 1		1	100	1000	11	752	32	193	0	0	5/7/2019 10:43:46 AM	0
2	V08.FB	Varian_ASRTSR_050719r2	2	st120	93	ASR-TSR 1		1	100	1000	15	829	32	257	0	0	5/7/2019 10:44:08 AM	0
2	V08.FB	Varian_ASRTSR_050719r2	2	st120	94	ASR-TSR 1		1	100	1000	6	951	32	271	0	0	5/7/2019 10:44:30 AM	0
2	V08.FB	Varian_ASRTSR_050719r2	2	st120	95	ASR-TSR 1		1	100	1000	10	583	34	150	0	0	5/7/2019 10:44:52 AM	0
2	V08.FB	Varian_ASRTSR_050719r2	2	Tactile	96	ASR-TSR 1		1	100	1000	12	1245	46	350	0	0	5/7/2019 10:45:15 AM	0
2	V08.FB	Varian_ASRTSR_050719r2	2	Tactile	97	ASR-TSR 1		1	100	1000	13	1704	49	529	0	0	5/7/2019 10:45:37 AM	0
2	V08.FB	Varian_ASRTSR_050719r2	2	Tactile	98	ASR-TSR 1		1	100	1000	15	771	41	222	0	0	5/7/2019 10:45:59 AM	0
2	V08.FB	Varian_ASRTSR_050719r2	2	Tactile	99	ASR-TSR 1		1	100	1000	10	1177	43	312	0	0	5/7/2019 10:46:21 AM	0
2	V08.FB	Varian_ASRTSR_050719r2	2	Tactile	100	ASR-TSR 1		1	100	1000	14	1219	46	384	0	0	5/7/2019 10:46:44 AM	0
3	V08.FC	Varian_ASRTSR_050719r2	3	st120	1	ASR-TSR 1		1	100	1000	13	639	39	160	0	0	5/7/2019 10:10:01 AM	0
3	V08.FC	Varian_ASRTSR_050719r2	3	st120	2	ASR-TSR 1		1	100	1000	6	1915	44	546	0	0	5/7/2019 10:10:23 AM	0
3	V08.FC	Varian_ASRTSR_050719r2	3	st120	3	ASR-TSR 1		1	100	1000	12	2257	45	625	0	0	5/7/2019 10:10:45 AM	0
3	V08.FC	Varian_ASRTSR_050719r2	3	st120	4	ASR-TSR 1		1	100	1000	8	933	47	215	0	0	5/7/2019 10:11:07 AM	0
3	V08.FC	Varian_ASRTSR_050719r2	3	st120	5	ASR-TSR 1		1	100	1000	10	1000	45	256	0	0	5/7/2019 10:11:30 AM	0
3	V08.FC	Varian_ASRTSR_050719r2	3	Tactile	6	ASR-TSR 1		1	100	1000	9	1262	57	314	0	0	5/7/2019 10:11:52 AM	0
3	V08.FC	Varian_ASRTSR_050719r2	3	Tactile	7	ASR-TSR 1		1	100	1000	17	1459	93	474	0	0	5/7/2019 10:12:14 AM	0
3	V08.FC	Varian_ASRTSR_050719r2	3	Tactile	8	ASR-TSR 1		1	100	1000	11	758	32	245	0	0	5/7/2019 10:12:36 AM	0
3	V08.FC	Varian_ASRTSR_050719r2	3	Tactile	9	ASR-TSR 1		1	100	1000	5	929	44	269	0	0	5/7/2019 10:12:59 AM	0
3	V08.FC	Varian_ASRTSR_050719r2	3	Tactile	10	ASR-TSR 1		1	100	1000	10	1331	33	460	0	0	5/7/2019 10:13:21 AM	0
3	V08.FC	Varian_ASRTSR_050719r2	3	st120	11	ASR-TSR 1		1	100	1000	5	346	41	84	0	0	5/7/2019 10:13:43 AM	0
3	V08.FC	Varian_ASRTSR_050719r2	3	st120	12	ASR-TSR 1		1	100	1000	6	134	70	40	0	0	5/7/2019 10:14:05 AM	0
3	V08.FC	Varian_ASRTSR_050719r2	3	st120	13	ASR-TSR 1		1	100	1000	10	495	41	134	0	0	5/7/2019 10:14:28 AM	0
3	V08.FC	Varian_ASRTSR_050719r2	3	st120	14	ASR-TSR 1		1	100	1000	5	377	41	98	0	0	5/7/2019 10:14:50 AM	0
3	V08.FC	Varian_ASRTSR_050719r2	3	st120	15	ASR-TSR 1		1	100	1000	8	684	39	194	0	0	5/7/2019 10:15:12 AM	0
3	V08.FC	Varian_ASRTSR_050719r2	3	Tactile	16	ASR-TSR 1		1	100	1000	17	1714	55	422	0	0	5/7/2019 10:15:34 AM	0
3	V08.FC	Varian_ASRTSR_050719r2	3	Tactile	17	ASR-TSR 1		1	100	1000	17	1044	57	328	0	0	5/7/2019 10:15:57 AM	0
3	V08.FC	Varian_ASRTSR_050719r2	3	Tactile	18	ASR-TSR 1		1	100	1000	5	1169	57	350	0	0	5/7/2019 10:16:19 AM	0
3	V08.FC	Varian_ASRTSR_050719r2	3	Tactile	19	ASR-TSR 1		1	100	1000	7	1139	52	319	0	0	5/7/2019 10:16:41 AM	0
3	V08.FC	Varian_ASRTSR_050719r2	3	Tactile	20	ASR-TSR 1		1	100	1000	14	1187	34	292	0	0	5/7/2019 10:17:03 AM	0
3	V08.FC	Varian_ASRTSR_050719r2	3	st120	21	ASR-TSR 1		1	100	1000	8	319	38	104	0	0	5/7/2019 10:17:26 AM	0
3	V08.FC	Varian_ASRTSR_050719r2	3	st120	22	ASR-TSR 1		1	100	1000	18	101	45	26	0	0	5/7/2019 10:17:48 AM	0
3	V08.FC	Varian_ASRTSR_050719r2	3	st120	23	ASR-TSR 1		1	100	1000	4	206	42	67	0	0	5/7/2019 10:18:10 AM	0
3	V08.FC	Varian_ASRTSR_050719r2	3	st120	24	ASR-TSR 1		1	100	1000	18	210	44	65	0	0	5/7/2019 10:18:32 AM	0
3	V08.FC	Varian_ASRTSR_050719r2	3	st120	25	ASR-TSR 1		1	100	1000	10	744	39	229	0	0	5/7/2019 10:18:55 AM	0
3	V08.FC	Varian_ASRTSR_050719r2	3	Tactile	26	ASR-TSR 1		1	100	1000	9	811	34	212	0	0	5/7/2019 10:19:17 AM	0
3	V08.FC	Varian_ASRTSR_050719r2	3	Tactile	27	ASR-TSR 1		1	100	1000	12	2203	54	580	0	0	5/7/2019 10:19:39 AM	0
3	V08.FC	Varian_ASRTSR_050719r2	3	Tactile	28	ASR-TSR 1		1	100	1000	12	550	31	165	0	0	5/7/2019 10:20:01 AM	0
3	V08.FC	Varian_ASRTSR_050719r2	3	Tactile	29	ASR-TSR 1		1	100	1000	15	863	50	223	0	0	5/7/2019 10:20:24 AM	0
3	V08.FC	Varian_ASRTSR_050719r2	3	Tactile	30	ASR-TSR 1		1	100	1000	10	751	55	237	0	0	5/7/2019 10:20:46 AM	0
3	V08.FC	Varian_ASRTSR_050719r2	3	st120	31	ASR-TSR 1		1	100	1000	13	382	33	109	0	0	5/7/2019 10:21:08 AM	0
3	V08.FC	Varian_ASRTSR_050719r2	3	st120	32	ASR-TSR 1		1	100	1000	2	787	45	235	0	0	5/7/2019 10:21:30 AM	0
3	V08.FC	Varian_ASRTSR_050719r2	3	st120	33	ASR-TSR 1		1	100	1000	4	1134	33	334	0	0	5/7/2019 10:21:53 AM	0
3	V08.FC	Varian_ASRTSR_050719r2	3	st120	34	ASR-TSR 1		1	100	1000	14	456	45	158	0	0	5/7/2019 10:22:15 AM	0
3	V08.FC	Varian_ASRTSR_050719r2	3	st120	35	ASR-TSR 1		1	100	1000	11	813	36	249	0	0	5/7/2019 10:22:37 AM	0
3	V08.FC	Varian_ASRTSR_050719r2	3	Tactile	36	ASR-TSR 1		1	100	1000	9	1196	47	237	0	0	5/7/2019 10:22:59 AM	0
3	V08.FC	Varian_ASRTSR_050719r2	3	Tactile	37	ASR-TSR 1		1	100	1000	7	1691	47	328	0	0	5/7/2019 10:23:22 AM	0
3	V08.FC	Varian_ASRTSR_050719r2	3	Tactile	38	ASR-TSR 1		1	100	1000	1	1529	47	307	0	0	5/7/2019 10:23:44 AM	0
3	V08.FC	Varian_ASRTSR_050719r2	3	Tactile	39	ASR-TSR 1		1	100	1000	2	1279	46	357	0	0	5/7/2019 10:24:06 AM	0
3	V08.FC	Varian_ASRTSR_050719r2	3	Tactile	40	ASR-TSR 1		1	100	1000	13	1253	44	435	0	0	5/7/2019 10:24:28 AM	0
3	V08.FC	Varian_ASRTSR_050719r2	3	st120	41	ASR-TSR 1		1	100	1000	15	905	36	249	0	0	5/7/2019 10:24:51 AM	0
3	V08.FC	Varian_ASRTSR_050719r2	3	st120	42	ASR-TSR 1		1	100	1000	7	440	35	135	0	0	5/7/2019 10:25:13 AM	0
3	V08.FC	Varian_ASRTSR_050719r2	3	st120	43	ASR-TSR 1		1	100	1000	9	183	38	64	0	0	5/7/2019 10:25:35 AM	0
3	V08.FC	Varian_ASRTSR_050719r2	3	st120	44	ASR-TSR 1		1	100	1000	5	546	36	141	0	0	5/7/2019 10:25:57 AM	0
3	V08.FC	Varian_ASRTSR_050719r2	3	st120	45	ASR-TSR 1		1	100	1000	6	527	44	156	0	0	5/7/2019 10:26:20 AM	0
3	V08.FC	Varian_ASRTSR_050719r2	3	Tactile	46	ASR-TSR 1		1	100	1000	5	1937	46	527	0	0	5/7/2019 10:26:42 AM	0
3	V08.FC	Varian_ASRTSR_050719r2	3	Tactile	47	ASR-TSR 1		1	100	1000	10	965	46	261	0	0	5/7/2019 10:27:04 AM	0
3	V08.FC	Varian_ASRTSR_050719r2	3	Tactile	48	ASR-TSR 1		1	100	1000	9	1042	45	290	0	0	5/7/2019 10:27:27 AM	0
3	V08.FC	Varian_ASRTSR_050719r2	3	Tactile	49	ASR-TSR 1		1	100	1000	13	1302	43	435	0	0	5/7/2019 10:27:49 AM	0
3	V08.FC	Varian_ASRTSR_050719r2	3	Tactile	50	ASR-TSR 1		1	100	1000	14	1217	45	265	0	0	5/7/2019 10:28:11 AM	0
3	V08.FC	Varian_ASRTSR_050719r2	3	st120	51	ASR-TSR 1		1	100	1000	5	411	44	145	0	0	5/7/2019 10:28:33 AM	0
3	V08.FC	Varian_ASRTSR_050719r2	3	st120	52	ASR-TSR 1		1	100	1000	9	377	34	99	0	0	5/7/2019 10:28:56 AM	0
3	V08.FC	Varian_ASRTSR_050719r2	3	st120	53	ASR-TSR 1		1	100	1000	15	205	50	54	0	0	5/7/2019 10:29:18 AM	0
3	V08.FC	Varian_ASRTSR_050719r2	3	st120	54	ASR-TSR 1		1	100	1000	0	491	32	124	0	0	5/7/2019 10:29:40 AM	0
3	V08.FC	Varian_ASRTSR_050719r2	3	st120	55	ASR-TSR 1		1	100	1000	10	280	32	80	0	0	5/7/2019 10:30:02 AM	0
3	V08.FC	Varian_ASRTSR_050719r2	3	Tactile	56	ASR-TSR 1		1	100	1000	16	1160	58	280	0	0	5/7/2019 10:30:25 AM	0
3	V08.FC	Varian_ASRTSR_050719r2	3	Tactile	57	ASR-TSR 1		1	100	1000	13	1376	53	355	0	0	5/7/2019 10:30:47 AM	0
3	V08.FC	Varian_ASRTSR_050719r2	3	Tactile	58	ASR-TSR 1		1	100	1000	13	804	64	215	0	0	5/7/2019 10:31:09 AM	0
3	V08.FC	Varian_ASRTSR_050719r2	3	Tactile	59	ASR-TSR 1		1	100	1000	12	1130	43	305	0	0	5/7/2019 10:31:31 AM	0
3	V08.FC	Varian_ASRTSR_050719r2	3	Tactile	60	ASR-TSR 1		1	100	1000	13	571	56	155	0	0	5/7/2019 10:31:54 AM	0
3	V08.FC	Varian_ASRTSR_050719r2	3	st120	61	ASR-TSR 1		1	100	1000	9	206	34	52	0	0	5/7/2019 10:32:16 AM	0
3	V08.FC	Varian_ASRTSR_050719r2	3	st120	62	ASR-TSR 1		1	100	1000	9	115	42	26	0	0	5/7/2019 10:32:38 AM	0
3	V08.FC	Varian_ASRTSR_050719r2	3	st120	63	ASR-TSR 1		1	100	1000	2	473	35	111	0	0	5/7/2019 10:33:00 AM	0
3	V08.FC	Varian_ASRTSR_050719r2	3	st120	64	ASR-TSR 1		1	100	1000	1	385	57	159	0	0	5/7/2019 10:33:23 AM	0
3	V08.FC	Varian_ASRTSR_050719r2	3	st120	65	ASR-TSR 1		1	100	1000	10	775	31	205	0	0	5/7/2019 10:33:45 AM	0
3	V08.FC	Varian_ASRTSR_050719r2	3	Tactile	66	ASR-TSR 1		1	100	1000	17	1487	51	430	0	0	5/7/2019 10:34:07 AM	0
3	V08.FC	Varian_ASRTSR_050719r2	3	Tactile	67	ASR-TSR 1		1	100	1000	15	850	63	245	0	0	5/7/2019 10:34:29 AM	0
3	V08.FC	Varian_ASRTSR_050719r2	3	Tactile	68	ASR-TSR 1		1	100	1000	5	1120	45	281	0	0	5/7/2019 10:34:52 AM	0
3	V08.FC	Varian_ASRTSR_050719r2	3	Tactile	69	ASR-TSR 1		1	100	1000	6	692	66	260	0	0	5/7/2019 10:35:14 AM	0
3	V08.FC	Varian_ASRTSR_050719r2	3	Tactile	70	ASR-TSR 1		1	100	1000	11	663	45	247	0	0	5/7/2019 10:35:36 AM	0
3	V08.FC	Varian_ASRTSR_050719r2	3	st120	71	ASR-TSR 1		1	100	1000	14	683	33	197	0	0	5/7/2019 10:35:58 AM	0
3	V08.FC	Varian_ASRTSR_050719r2	3	st120	72	ASR-TSR 1		1	100	1000	16	713	33	195	0	0	5/7/2019 10:36:21 AM	0
3	V08.FC	Varian_ASRTSR_050719r2	3	st120	73	ASR-TSR 1		1	100	1000	5	1091	33	289	0	0	5/7/2019 10:36:43 AM	0
3	V08.FC	Varian_ASRTSR_050719r2	3	st120	74	ASR-TSR 1		1	100	1000	12	341	21	127	0	0	5/7/2019 10:37:05 AM	0
3	V08.FC	Varian_ASRTSR_050719r2	3	st120	75	ASR-TSR 1		1	100	1000	13	332	37	88	0	0	5/7/2019 10:37:27 AM	0
3	V08.FC	Varian_ASRTSR_050719r2	3	Tactile	76	ASR-TSR 1		1	100	1000	13	1046	31	380	0	0	5/7/2019 10:37:50 AM	0
3	V08.FC	Varian_ASRTSR_050719r2	3	Tactile	77	ASR-TSR 1		1	100	1000	5	1845	50	509	0	0	5/7/2019 10:38:12 AM	0
3	V08.FC	Varian_ASRTSR_050719r2	3	Tactile	78	ASR-TSR 1		1	100	1000	15	485	33	179	0	0	5/7/2019 10:38:34 AM	0
3	V08.FC	Varian_ASRTSR_050719r2	3	Tactile	79	ASR-TSR 1		1	100	1000	11	790	43	177	0	0	5/7/2019 10:38:56 AM	0
3	V08.FC	Varian_ASRTSR_050719r2	3	Tactile	80	ASR-TSR 1		1	100	1000	13	1017	32	316	0	0	5/7/2019 10:39:19 AM	0
3	V08.FC	Varian_ASRTSR_050719r2	3	st120	81	ASR-TSR 1		1	100	1000	6	223	65	63	0	0	5/7/2019 10:39:41 AM	0
3	V08.FC	Varian_ASRTSR_050719r2	3	st120	82	ASR-TSR 1		1	100	1000	5	903	32	253	0	0	5/7/2019 10:40:03 AM	0
3	V08.FC	Varian_ASRTSR_050719r2	3	st120	83	ASR-TSR 1		1	100	1000	10	703	33	168	0	0	5/7/2019 10:40:25 AM	0
3	V08.FC	Varian_ASRTSR_050719r2	3	st120	84	ASR-TSR 1		1	100	1000	14	912	34	219	0	0	5/7/2019 10:40:48 AM	0
3	V08.FC	Varian_ASRTSR_050719r2	3	st120	85	ASR-TSR 1		1	100	1000	9	724	32	191	0	0	5/7/2019 10:41:10 AM	0
3	V08.FC	Varian_ASRTSR_050719r2	3	Tactile	86	ASR-TSR 1		1	100	1000	13	907	59	308	0	0	5/7/2019 10:41:32 AM	0
3	V08.FC	Varian_ASRTSR_050719r2	3	Tactile	87	ASR-TSR 1		1	100	1000	18	870	69	331	0	0	5/7/2019 10:41:54 AM	0
3	V08.FC	Varian_ASRTSR_050719r2	3	Tactile	88	ASR-TSR 1		1	100	1000	6	899	46	270	0	0	5/7/2019 10:42:17 AM	0
3	V08.FC	Varian_ASRTSR_050719r2	3	Tactile	89	ASR-TSR 1		1	100	1000	9	2873	60	894	0	0	5/7/2019 10:42:39 AM	0
3	V08.FC	Varian_ASRTSR_050719r2	3	Tactile	90	ASR-TSR 1		1	100	1000	5	1015	54	277	0	0	5/7/2019 10:43:01 AM	0
3	V08.FC	Varian_ASRTSR_050719r2	3	st120	91	ASR-TSR 1		1	100	1000	15	359	53	141	0	0	5/7/2019 10:43:23 AM	0
3	V08.FC	Varian_ASRTSR_050719r2	3	st120	92	ASR-TSR 1		1	100	1000	14	515	31	171	0	0	5/7/2019 10:43:46 AM	0
3	V08.FC	Varian_ASRTSR_050719r2	3	st120	93	ASR-TSR 1		1	100	1000	3	325	35	76	0	0	5/7/2019 10:44:08 AM	0
3	V08.FC	Varian_ASRTSR_050719r2	3	st120	94	ASR-TSR 1		1	100	1000	4	314	31	87	0	0	5/7/2019 10:44:30 AM	0
3	V08.FC	Varian_ASRTSR_050719r2	3	st120	95	ASR-TSR 1		1	100	1000	2	94	33	23	0	0	5/7/2019 10:44:52 AM	0
3	V08.FC	Varian_ASRTSR_050719r2	3	Tactile	96	ASR-TSR 1		1	100	1000	14	894	43	285	0	0	5/7/2019 10:45:15 AM	0
3	V08.FC	Varian_ASRTSR_050719r2	3	Tactile	97	ASR-TSR 1		1	100	1000	15	399	31	126	0	0	5/7/2019 10:45:37 AM	0
3	V08.FC	Varian_ASRTSR_050719r2	3	Tactile	98	ASR-TSR 1		1	100	1000	15	641	53	199	0	0	5/7/2019 10:45:59 AM	0
3	V08.FC	Varian_ASRTSR_050719r2	3	Tactile	99	ASR-TSR 1		1	100	1000	14	702	47	186	0	0	5/7/2019 10:46:21 AM	0
3	V08.FC	Varian_ASRTSR_050719r2	3	Tactile	100	ASR-TSR 1		1	100	1000	2	631	32	181	0	0	5/7/2019 10:46:44 AM	0
4	V08.FD	Varian_ASRTSR_050719r2	4	st120	1	ASR-TSR 1		1	100	1000	10	241	91	83	0	0	5/7/2019 10:10:01 AM	0
4	V08.FD	Varian_ASRTSR_050719r2	4	st120	2	ASR-TSR 1		1	100	1000	8	1192	42	363	0	0	5/7/2019 10:10:23 AM	0
4	V08.FD	Varian_ASRTSR_050719r2	4	st120	3	ASR-TSR 1		1	100	1000	10	819	35	232	0	0	5/7/2019 10:10:45 AM	0
4	V08.FD	Varian_ASRTSR_050719r2	4	st120	4	ASR-TSR 1		1	100	1000	10	659	41	153	0	0	5/7/2019 10:11:07 AM	0
4	V08.FD	Varian_ASRTSR_050719r2	4	st120	5	ASR-TSR 1		1	100	1000	16	271	40	93	0	0	5/7/2019 10:11:30 AM	0
4	V08.FD	Varian_ASRTSR_050719r2	4	Tactile	6	ASR-TSR 1		1	100	1000	16	1796	83	520	0	0	5/7/2019 10:11:52 AM	0
4	V08.FD	Varian_ASRTSR_050719r2	4	Tactile	7	ASR-TSR 1		1	100	1000	5	1949	82	629	0	0	5/7/2019 10:12:14 AM	0
4	V08.FD	Varian_ASRTSR_050719r2	4	Tactile	8	ASR-TSR 1		1	100	1000	17	2793	84	770	0	0	5/7/2019 10:12:36 AM	0
4	V08.FD	Varian_ASRTSR_050719r2	4	Tactile	9	ASR-TSR 1		1	100	1000	12	2161	51	763	0	0	5/7/2019 10:12:59 AM	0
4	V08.FD	Varian_ASRTSR_050719r2	4	Tactile	10	ASR-TSR 1		1	100	1000	11	1078	53	282	0	0	5/7/2019 10:13:21 AM	0
4	V08.FD	Varian_ASRTSR_050719r2	4	st120	11	ASR-TSR 1		1	100	1000	32	533	38	164	0	0	5/7/2019 10:13:43 AM	0
4	V08.FD	Varian_ASRTSR_050719r2	4	st120	12	ASR-TSR 1		1	100	1000	5	188	78	60	0	0	5/7/2019 10:14:05 AM	0
4	V08.FD	Varian_ASRTSR_050719r2	4	st120	13	ASR-TSR 1		1	100	1000	4	536	39	144	0	0	5/7/2019 10:14:28 AM	0
4	V08.FD	Varian_ASRTSR_050719r2	4	st120	14	ASR-TSR 1		1	100	1000	10	1128	38	280	0	0	5/7/2019 10:14:50 AM	0
4	V08.FD	Varian_ASRTSR_050719r2	4	st120	15	ASR-TSR 1		1	100	1000	9	536	39	158	0	0	5/7/2019 10:15:12 AM	0
4	V08.FD	Varian_ASRTSR_050719r2	4	Tactile	16	ASR-TSR 1		1	100	1000	15	1060	81	430	0	0	5/7/2019 10:15:34 AM	0
4	V08.FD	Varian_ASRTSR_050719r2	4	Tactile	17	ASR-TSR 1		1	100	1000	12	1594	61	540	0	0	5/7/2019 10:15:57 AM	0
4	V08.FD	Varian_ASRTSR_050719r2	4	Tactile	18	ASR-TSR 1		1	100	1000	9	1689	55	458	0	0	5/7/2019 10:16:19 AM	0
4	V08.FD	Varian_ASRTSR_050719r2	4	Tactile	19	ASR-TSR 1		1	100	1000	16	2011	75	677	0	0	5/7/2019 10:16:41 AM	0
4	V08.FD	Varian_ASRTSR_050719r2	4	Tactile	20	ASR-TSR 1		1	100	1000	12	2438	77	755	0	0	5/7/2019 10:17:04 AM	0
4	V08.FD	Varian_ASRTSR_050719r2	4	st120	21	ASR-TSR 1		1	100	1000	3	958	39	222	0	0	5/7/2019 10:17:26 AM	0
4	V08.FD	Varian_ASRTSR_050719r2	4	st120	22	ASR-TSR 1		1	100	1000	18	1667	39	358	0	0	5/7/2019 10:17:48 AM	0
4	V08.FD	Varian_ASRTSR_050719r2	4	st120	23	ASR-TSR 1		1	100	1000	11	833	39	240	0	0	5/7/2019 10:18:10 AM	0
4	V08.FD	Varian_ASRTSR_050719r2	4	st120	24	ASR-TSR 1		1	100	1000	15	779	38	199	0	0	5/7/2019 10:18:33 AM	0
4	V08.FD	Varian_ASRTSR_050719r2	4	st120	25	ASR-TSR 1		1	100	1000	14	1082	37	303	0	0	5/7/2019 10:18:55 AM	0
4	V08.FD	Varian_ASRTSR_050719r2	4	Tactile	26	ASR-TSR 1		1	100	1000	2	704	66	238	0	0	5/7/2019 10:19:17 AM	0
4	V08.FD	Varian_ASRTSR_050719r2	4	Tactile	27	ASR-TSR 1		1	100	1000	6	3995	89	1174	0	0	5/7/2019 10:19:39 AM	0
4	V08.FD	Varian_ASRTSR_050719r2	4	Tactile	28	ASR-TSR 1		1	100	1000	7	2250	49	688	0	0	5/7/2019 10:20:02 AM	0
4	V08.FD	Varian_ASRTSR_050719r2	4	Tactile	29	ASR-TSR 1		1	100	1000	16	1749	52	479	0	0	5/7/2019 10:20:24 AM	0
4	V08.FD	Varian_ASRTSR_050719r2	4	Tactile	30	ASR-TSR 1		1	100	1000	15	1640	51	413	0	0	5/7/2019 10:20:46 AM	0
4	V08.FD	Varian_ASRTSR_050719r2	4	st120	31	ASR-TSR 1		1	100	1000	9	945	39	202	0	0	5/7/2019 10:21:08 AM	0
4	V08.FD	Varian_ASRTSR_050719r2	4	st120	32	ASR-TSR 1		1	100	1000	9	731	36	184	0	0	5/7/2019 10:21:31 AM	0
4	V08.FD	Varian_ASRTSR_050719r2	4	st120	33	ASR-TSR 1		1	100	1000	13	733	39	196	0	0	5/7/2019 10:21:53 AM	0
4	V08.FD	Varian_ASRTSR_050719r2	4	st120	34	ASR-TSR 1		1	100	1000	17	406	48	155	0	0	5/7/2019 10:22:15 AM	0
4	V08.FD	Varian_ASRTSR_050719r2	4	st120	35	ASR-TSR 1		1	100	1000	19	546	33	157	0	0	5/7/2019 10:22:37 AM	0
4	V08.FD	Varian_ASRTSR_050719r2	4	Tactile	36	ASR-TSR 1		1	100	1000	6	1437	53	371	0	0	5/7/2019 10:23:00 AM	0
4	V08.FD	Varian_ASRTSR_050719r2	4	Tactile	37	ASR-TSR 1		1	100	1000	18	998	47	255	0	0	5/7/2019 10:23:22 AM	0
4	V08.FD	Varian_ASRTSR_050719r2	4	Tactile	38	ASR-TSR 1		1	100	1000	26	2293	49	515	0	0	5/7/2019 10:23:44 AM	0
4	V08.FD	Varian_ASRTSR_050719r2	4	Tactile	39	ASR-TSR 1		1	100	1000	10	1133	49	292	0	0	5/7/2019 10:24:06 AM	0
4	V08.FD	Varian_ASRTSR_050719r2	4	Tactile	40	ASR-TSR 1		1	100	1000	17	2155	50	849	0	0	5/7/2019 10:24:29 AM	0
4	V08.FD	Varian_ASRTSR_050719r2	4	st120	41	ASR-TSR 1		1	100	1000	40	509	42	128	0	0	5/7/2019 10:24:51 AM	0
4	V08.FD	Varian_ASRTSR_050719r2	4	st120	42	ASR-TSR 1		1	100	1000	4	840	37	250	0	0	5/7/2019 10:25:13 AM	0
4	V08.FD	Varian_ASRTSR_050719r2	4	st120	43	ASR-TSR 1		1	100	1000	3	266	35	64	0	0	5/7/2019 10:25:35 AM	0
4	V08.FD	Varian_ASRTSR_050719r2	4	st120	44	ASR-TSR 1		1	100	1000	2	430	35	124	0	0	5/7/2019 10:25:58 AM	0
4	V08.FD	Varian_ASRTSR_050719r2	4	st120	45	ASR-TSR 1		1	100	1000	5	132	78	36	0	0	5/7/2019 10:26:20 AM	0
4	V08.FD	Varian_ASRTSR_050719r2	4	Tactile	46	ASR-TSR 1		1	100	1000	4	788	45	265	0	0	5/7/2019 10:26:42 AM	0
4	V08.FD	Varian_ASRTSR_050719r2	4	Tactile	47	ASR-TSR 1		1	100	1000	1	1754	45	522	0	0	5/7/2019 10:27:04 AM	0
4	V08.FD	Varian_ASRTSR_050719r2	4	Tactile	48	ASR-TSR 1		1	100	1000	13	2609	51	690	0	0	5/7/2019 10:27:27 AM	0
4	V08.FD	Varian_ASRTSR_050719r2	4	Tactile	49	ASR-TSR 1		1	100	1000	14	1526	50	390	0	0	5/7/2019 10:27:49 AM	0
4	V08.FD	Varian_ASRTSR_050719r2	4	Tactile	50	ASR-TSR 1		1	100	1000	11	2255	54	795	0	0	5/7/2019 10:28:11 AM	0
4	V08.FD	Varian_ASRTSR_050719r2	4	st120	51	ASR-TSR 1		1	100	1000	2	1228	41	359	0	0	5/7/2019 10:28:33 AM	0
4	V08.FD	Varian_ASRTSR_050719r2	4	st120	52	ASR-TSR 1		1	100	1000	12	1838	42	525	0	0	5/7/2019 10:28:56 AM	0
4	V08.FD	Varian_ASRTSR_050719r2	4	st120	53	ASR-TSR 1		1	100	1000	13	1366	45	302	0	0	5/7/2019 10:29:18 AM	0
4	V08.FD	Varian_ASRTSR_050719r2	4	st120	54	ASR-TSR 1		1	100	1000	28	940	44	187	0	0	5/7/2019 10:29:40 AM	0
4	V08.FD	Varian_ASRTSR_050719r2	4	st120	55	ASR-TSR 1		1	100	1000	13	1100	44	271	0	0	5/7/2019 10:30:02 AM	0
4	V08.FD	Varian_ASRTSR_050719r2	4	Tactile	56	ASR-TSR 1		1	100	1000	7	1689	47	537	0	0	5/7/2019 10:30:25 AM	0
4	V08.FD	Varian_ASRTSR_050719r2	4	Tactile	57	ASR-TSR 1		1	100	1000	17	2981	45	854	0	0	5/7/2019 10:30:47 AM	0
4	V08.FD	Varian_ASRTSR_050719r2	4	Tactile	58	ASR-TSR 1		1	100	1000	12	1904	51	757	0	0	5/7/2019 10:31:09 AM	0
4	V08.FD	Varian_ASRTSR_050719r2	4	Tactile	59	ASR-TSR 1		1	100	1000	12	1941	54	450	0	0	5/7/2019 10:31:31 AM	0
4	V08.FD	Varian_ASRTSR_050719r2	4	Tactile	60	ASR-TSR 1		1	100	1000	7	2383	51	802	0	0	5/7/2019 10:31:54 AM	0
4	V08.FD	Varian_ASRTSR_050719r2	4	st120	61	ASR-TSR 1		1	100	1000	10	1581	44	430	0	0	5/7/2019 10:32:16 AM	0
4	V08.FD	Varian_ASRTSR_050719r2	4	st120	62	ASR-TSR 1		1	100	1000	13	816	37	191	0	0	5/7/2019 10:32:38 AM	0
4	V08.FD	Varian_ASRTSR_050719r2	4	st120	63	ASR-TSR 1		1	100	1000	22	521	36	123	0	0	5/7/2019 10:33:00 AM	0
4	V08.FD	Varian_ASRTSR_050719r2	4	st120	64	ASR-TSR 1		1	100	1000	13	450	38	114	0	0	5/7/2019 10:33:23 AM	0
4	V08.FD	Varian_ASRTSR_050719r2	4	st120	65	ASR-TSR 1		1	100	1000	7	1408	33	404	0	0	5/7/2019 10:33:45 AM	0
4	V08.FD	Varian_ASRTSR_050719r2	4	Tactile	66	ASR-TSR 1		1	100	1000	4	1285	46	389	0	0	5/7/2019 10:34:07 AM	0
4	V08.FD	Varian_ASRTSR_050719r2	4	Tactile	67	ASR-TSR 1		1	100	1000	13	3184	50	1076	0	0	5/7/2019 10:34:29 AM	0
4	V08.FD	Varian_ASRTSR_050719r2	4	Tactile	68	ASR-TSR 1		1	100	1000	10	1179	46	347	0	0	5/7/2019 10:34:52 AM	0
4	V08.FD	Varian_ASRTSR_050719r2	4	Tactile	69	ASR-TSR 1		1	100	1000	12	1522	98	526	0	0	5/7/2019 10:35:14 AM	0
4	V08.FD	Varian_ASRTSR_050719r2	4	Tactile	70	ASR-TSR 1		1	100	1000	12	1693	54	514	0	0	5/7/2019 10:35:36 AM	0
4	V08.FD	Varian_ASRTSR_050719r2	4	st120	71	ASR-TSR 1		1	100	1000	13	1967	38	573	0	0	5/7/2019 10:35:58 AM	0
4	V08.FD	Varian_ASRTSR_050719r2	4	st120	72	ASR-TSR 1		1	100	1000	13	1091	38	272	0	0	5/7/2019 10:36:21 AM	0
4	V08.FD	Varian_ASRTSR_050719r2	4	st120	73	ASR-TSR 1		1	100	1000	13	1468	37	423	0	0	5/7/2019 10:36:43 AM	0
4	V08.FD	Varian_ASRTSR_050719r2	4	st120	74	ASR-TSR 1		1	100	1000	12	775	35	199	0	0	5/7/2019 10:37:05 AM	0
4	V08.FD	Varian_ASRTSR_050719r2	4	st120	75	ASR-TSR 1		1	100	1000	16	1966	37	555	0	0	5/7/2019 10:37:27 AM	0
4	V08.FD	Varian_ASRTSR_050719r2	4	Tactile	76	ASR-TSR 1		1	100	1000	2	1312	49	391	0	0	5/7/2019 10:37:50 AM	0
4	V08.FD	Varian_ASRTSR_050719r2	4	Tactile	77	ASR-TSR 1		1	100	1000	12	2135	51	524	0	0	5/7/2019 10:38:12 AM	0
4	V08.FD	Varian_ASRTSR_050719r2	4	Tactile	78	ASR-TSR 1		1	100	1000	19	1006	47	334	0	0	5/7/2019 10:38:34 AM	0
4	V08.FD	Varian_ASRTSR_050719r2	4	Tactile	79	ASR-TSR 1		1	100	1000	14	1061	49	288	0	0	5/7/2019 10:38:57 AM	0
4	V08.FD	Varian_ASRTSR_050719r2	4	Tactile	80	ASR-TSR 1		1	100	1000	16	905	53	267	0	0	5/7/2019 10:39:19 AM	0
4	V08.FD	Varian_ASRTSR_050719r2	4	st120	81	ASR-TSR 1		1	100	1000	14	2188	37	618	0	0	5/7/2019 10:39:41 AM	0
4	V08.FD	Varian_ASRTSR_050719r2	4	st120	82	ASR-TSR 1		1	100	1000	19	1034	32	324	0	0	5/7/2019 10:40:03 AM	0
4	V08.FD	Varian_ASRTSR_050719r2	4	st120	83	ASR-TSR 1		1	100	1000	9	1328	35	360	0	0	5/7/2019 10:40:26 AM	0
4	V08.FD	Varian_ASRTSR_050719r2	4	st120	84	ASR-TSR 1		1	100	1000	16	623	32	228	0	0	5/7/2019 10:40:48 AM	0
4	V08.FD	Varian_ASRTSR_050719r2	4	st120	85	ASR-TSR 1		1	100	1000	10	744	33	238	0	0	5/7/2019 10:41:10 AM	0
4	V08.FD	Varian_ASRTSR_050719r2	4	Tactile	86	ASR-TSR 1		1	100	1000	8	1443	48	421	0	0	5/7/2019 10:41:32 AM	0
4	V08.FD	Varian_ASRTSR_050719r2	4	Tactile	87	ASR-TSR 1		1	100	1000	16	675	46	219	0	0	5/7/2019 10:41:55 AM	0
4	V08.FD	Varian_ASRTSR_050719r2	4	Tactile	88	ASR-TSR 1		1	100	1000	11	1083	47	285	0	0	5/7/2019 10:42:17 AM	0
4	V08.FD	Varian_ASRTSR_050719r2	4	Tactile	89	ASR-TSR 1		1	100	1000	7	1129	75	311	0	0	5/7/2019 10:42:39 AM	0
4	V08.FD	Varian_ASRTSR_050719r2	4	Tactile	90	ASR-TSR 1		1	100	1000	10	1627	45	491	0	0	5/7/2019 10:43:01 AM	0
4	V08.FD	Varian_ASRTSR_050719r2	4	st120	91	ASR-TSR 1		1	100	1000	0	978	33	277	0	0	5/7/2019 10:43:24 AM	0
4	V08.FD	Varian_ASRTSR_050719r2	4	st120	92	ASR-TSR 1		1	100	1000	10	171	20	47	0	0	5/7/2019 10:43:46 AM	0
4	V08.FD	Varian_ASRTSR_050719r2	4	st120	93	ASR-TSR 1		1	100	1000	2	480	34	137	0	0	5/7/2019 10:44:08 AM	0
4	V08.FD	Varian_ASRTSR_050719r2	4	st120	94	ASR-TSR 1		1	100	1000	8	1043	32	352	0	0	5/7/2019 10:44:30 AM	0
4	V08.FD	Varian_ASRTSR_050719r2	4	st120	95	ASR-TSR 1		1	100	1000	18	707	33	204	0	0	5/7/2019 10:44:53 AM	0
4	V08.FD	Varian_ASRTSR_050719r2	4	Tactile	96	ASR-TSR 1		1	100	1000	13	1266	49	291	0	0	5/7/2019 10:45:15 AM	0
4	V08.FD	Varian_ASRTSR_050719r2	4	Tactile	97	ASR-TSR 1		1	100	1000	7	1597	50	401	0	0	5/7/2019 10:45:37 AM	0
4	V08.FD	Varian_ASRTSR_050719r2	4	Tactile	98	ASR-TSR 1		1	100	1000	16	3491	47	877	0	0	5/7/2019 10:45:59 AM	0
4	V08.FD	Varian_ASRTSR_050719r2	4	Tactile	99	ASR-TSR 1		1	100	1000	10	1582	40	397	0	0	5/7/2019 10:46:22 AM	0
4	V08.FD	Varian_ASRTSR_050719r2	4	Tactile	100	ASR-TSR 1		1	100	1000	5	2686	43	692	0	0	5/7/2019 10:46:44 AM	0
5	V08.FE	Varian_ASRTSR_050719r2	5	st120	1	ASR-TSR 1		1	100	1000	8	283	32	69	0	0	5/7/2019 10:10:01 AM	0
5	V08.FE	Varian_ASRTSR_050719r2	5	st120	2	ASR-TSR 1		1	100	1000	14	1031	33	217	0	0	5/7/2019 10:10:23 AM	0
5	V08.FE	Varian_ASRTSR_050719r2	5	st120	3	ASR-TSR 1		1	100	1000	4	296	34	83	0	0	5/7/2019 10:10:45 AM	0
5	V08.FE	Varian_ASRTSR_050719r2	5	st120	4	ASR-TSR 1		1	100	1000	13	877	32	266	0	0	5/7/2019 10:11:08 AM	0
5	V08.FE	Varian_ASRTSR_050719r2	5	st120	5	ASR-TSR 1		1	100	1000	13	583	32	154	0	0	5/7/2019 10:11:30 AM	0
5	V08.FE	Varian_ASRTSR_050719r2	5	Tactile	6	ASR-TSR 1		1	100	1000	17	3130	45	889	0	0	5/7/2019 10:11:52 AM	0
5	V08.FE	Varian_ASRTSR_050719r2	5	Tactile	7	ASR-TSR 1		1	100	1000	3	1857	42	506	0	0	5/7/2019 10:12:14 AM	0
5	V08.FE	Varian_ASRTSR_050719r2	5	Tactile	8	ASR-TSR 1		1	100	1000	13	3427	85	912	0	0	5/7/2019 10:12:37 AM	0
5	V08.FE	Varian_ASRTSR_050719r2	5	Tactile	9	ASR-TSR 1		1	100	1000	14	1445	43	421	0	0	5/7/2019 10:12:59 AM	0
5	V08.FE	Varian_ASRTSR_050719r2	5	Tactile	10	ASR-TSR 1		1	100	1000	4	1914	41	558	0	0	5/7/2019 10:13:21 AM	0
5	V08.FE	Varian_ASRTSR_050719r2	5	st120	11	ASR-TSR 1		1	100	1000	15	333	41	90	0	0	5/7/2019 10:13:43 AM	0
5	V08.FE	Varian_ASRTSR_050719r2	5	st120	12	ASR-TSR 1		1	100	1000	10	181	39	51	0	0	5/7/2019 10:14:06 AM	0
5	V08.FE	Varian_ASRTSR_050719r2	5	st120	13	ASR-TSR 1		1	100	1000	14	81	44	24	0	0	5/7/2019 10:14:28 AM	0
5	V08.FE	Varian_ASRTSR_050719r2	5	st120	14	ASR-TSR 1		1	100	1000	14	64	60	14	0	0	5/7/2019 10:14:50 AM	0
5	V08.FE	Varian_ASRTSR_050719r2	5	st120	15	ASR-TSR 1		1	100	1000	15	226	36	64	0	0	5/7/2019 10:15:12 AM	0
5	V08.FE	Varian_ASRTSR_050719r2	5	Tactile	16	ASR-TSR 1		1	100	1000	16	1658	47	372	0	0	5/7/2019 10:15:35 AM	0
5	V08.FE	Varian_ASRTSR_050719r2	5	Tactile	17	ASR-TSR 1		1	100	1000	15	1121	42	285	0	0	5/7/2019 10:15:57 AM	0
5	V08.FE	Varian_ASRTSR_050719r2	5	Tactile	18	ASR-TSR 1		1	100	1000	13	1313	44	272	0	0	5/7/2019 10:16:19 AM	0
5	V08.FE	Varian_ASRTSR_050719r2	5	Tactile	19	ASR-TSR 1		1	100	1000	13	1885	46	539	0	0	5/7/2019 10:16:41 AM	0
5	V08.FE	Varian_ASRTSR_050719r2	5	Tactile	20	ASR-TSR 1		1	100	1000	14	1740	46	477	0	0	5/7/2019 10:17:04 AM	0
5	V08.FE	Varian_ASRTSR_050719r2	5	st120	21	ASR-TSR 1		1	100	1000	14	342	44	106	0	0	5/7/2019 10:17:26 AM	0
5	V08.FE	Varian_ASRTSR_050719r2	5	st120	22	ASR-TSR 1		1	100	1000	15	435	43	109	0	0	5/7/2019 10:17:48 AM	0
5	V08.FE	Varian_ASRTSR_050719r2	5	st120	23	ASR-TSR 1		1	100	1000	13	688	33	181	0	0	5/7/2019 10:18:10 AM	0
5	V08.FE	Varian_ASRTSR_050719r2	5	st120	24	ASR-TSR 1		1	100	1000	5	130	36	35	0	0	5/7/2019 10:18:33 AM	0
5	V08.FE	Varian_ASRTSR_050719r2	5	st120	25	ASR-TSR 1		1	100	1000	1	232	46	68	0	0	5/7/2019 10:18:55 AM	0
5	V08.FE	Varian_ASRTSR_050719r2	5	Tactile	26	ASR-TSR 1		1	100	1000	12	1312	43	402	0	0	5/7/2019 10:19:17 AM	0
5	V08.FE	Varian_ASRTSR_050719r2	5	Tactile	27	ASR-TSR 1		1	100	1000	16	1467	44	395	0	0	5/7/2019 10:19:39 AM	0
5	V08.FE	Varian_ASRTSR_050719r2	5	Tactile	28	ASR-TSR 1		1	100	1000	9	1486	45	415	0	0	5/7/2019 10:20:02 AM	0
5	V08.FE	Varian_ASRTSR_050719r2	5	Tactile	29	ASR-TSR 1		1	100	1000	20	1999	44	622	0	0	5/7/2019 10:20:24 AM	0
5	V08.FE	Varian_ASRTSR_050719r2	5	Tactile	30	ASR-TSR 1		1	100	1000	13	1917	41	591	0	0	5/7/2019 10:20:46 AM	0
5	V08.FE	Varian_ASRTSR_050719r2	5	st120	31	ASR-TSR 1		1	100	1000	9	435	35	96	0	0	5/7/2019 10:21:08 AM	0
5	V08.FE	Varian_ASRTSR_050719r2	5	st120	32	ASR-TSR 1		1	100	1000	5	146	46	33	0	0	5/7/2019 10:21:31 AM	0
5	V08.FE	Varian_ASRTSR_050719r2	5	st120	33	ASR-TSR 1		1	100	1000	10	435	35	97	0	0	5/7/2019 10:21:53 AM	0
5	V08.FE	Varian_ASRTSR_050719r2	5	st120	34	ASR-TSR 1		1	100	1000	6	524	35	123	0	0	5/7/2019 10:22:15 AM	0
5	V08.FE	Varian_ASRTSR_050719r2	5	st120	35	ASR-TSR 1		1	100	1000	14	89	40	24	0	0	5/7/2019 10:22:37 AM	0
5	V08.FE	Varian_ASRTSR_050719r2	5	Tactile	36	ASR-TSR 1		1	100	1000	16	2162	47	535	0	0	5/7/2019 10:23:00 AM	0
5	V08.FE	Varian_ASRTSR_050719r2	5	Tactile	37	ASR-TSR 1		1	100	1000	9	1222	44	279	0	0	5/7/2019 10:23:22 AM	0
5	V08.FE	Varian_ASRTSR_050719r2	5	Tactile	38	ASR-TSR 1		1	100	1000	4	2148	45	549	0	0	5/7/2019 10:23:44 AM	0
5	V08.FE	Varian_ASRTSR_050719r2	5	Tactile	39	ASR-TSR 1		1	100	1000	5	2555	45	816	0	0	5/7/2019 10:24:06 AM	0
5	V08.FE	Varian_ASRTSR_050719r2	5	Tactile	40	ASR-TSR 1		1	100	1000	8	1722	45	452	0	0	5/7/2019 10:24:29 AM	0
5	V08.FE	Varian_ASRTSR_050719r2	5	st120	41	ASR-TSR 1		1	100	1000	10	524	33	163	0	0	5/7/2019 10:24:51 AM	0
5	V08.FE	Varian_ASRTSR_050719r2	5	st120	42	ASR-TSR 1		1	100	1000	10	229	32	78	0	0	5/7/2019 10:25:13 AM	0
5	V08.FE	Varian_ASRTSR_050719r2	5	st120	43	ASR-TSR 1		1	100	1000	13	584	34	163	0	0	5/7/2019 10:25:35 AM	0
5	V08.FE	Varian_ASRTSR_050719r2	5	st120	44	ASR-TSR 1		1	100	1000	16	731	34	192	0	0	5/7/2019 10:25:58 AM	0
5	V08.FE	Varian_ASRTSR_050719r2	5	st120	45	ASR-TSR 1		1	100	1000	14	554	35	172	0	0	5/7/2019 10:26:20 AM	0
5	V08.FE	Varian_ASRTSR_050719r2	5	Tactile	46	ASR-TSR 1		1	100	1000	13	648	40	176	0	0	5/7/2019 10:26:42 AM	0
5	V08.FE	Varian_ASRTSR_050719r2	5	Tactile	47	ASR-TSR 1		1	100	1000	14	1419	45	391	0	0	5/7/2019 10:27:05 AM	0
5	V08.FE	Varian_ASRTSR_050719r2	5	Tactile	48	ASR-TSR 1		1	100	1000	6	2119	42	609	0	0	5/7/2019 10:27:27 AM	0
5	V08.FE	Varian_ASRTSR_050719r2	5	Tactile	49	ASR-TSR 1		1	100	1000	11	972	44	354	0	0	5/7/2019 10:27:49 AM	0
5	V08.FE	Varian_ASRTSR_050719r2	5	Tactile	50	ASR-TSR 1		1	100	1000	16	1486	43	349	0	0	5/7/2019 10:28:11 AM	0
5	V08.FE	Varian_ASRTSR_050719r2	5	st120	51	ASR-TSR 1		1	100	1000	15	648	31	179	0	0	5/7/2019 10:28:34 AM	0
5	V08.FE	Varian_ASRTSR_050719r2	5	st120	52	ASR-TSR 1		1	100	1000	14	861	32	276	0	0	5/7/2019 10:28:56 AM	0
5	V08.FE	Varian_ASRTSR_050719r2	5	st120	53	ASR-TSR 1		1	100	1000	6	495	34	119	0	0	5/7/2019 10:29:18 AM	0
5	V08.FE	Varian_ASRTSR_050719r2	5	st120	54	ASR-TSR 1		1	100	1000	5	111	57	26	0	0	5/7/2019 10:29:40 AM	0
5	V08.FE	Varian_ASRTSR_050719r2	5	st120	55	ASR-TSR 1		1	100	1000	5	369	34	92	0	0	5/7/2019 10:30:03 AM	0
5	V08.FE	Varian_ASRTSR_050719r2	5	Tactile	56	ASR-TSR 1		1	100	1000	7	1543	43	433	0	0	5/7/2019 10:30:25 AM	0
5	V08.FE	Varian_ASRTSR_050719r2	5	Tactile	57	ASR-TSR 1		1	100	1000	5	2200	44	601	0	0	5/7/2019 10:30:47 AM	0
5	V08.FE	Varian_ASRTSR_050719r2	5	Tactile	58	ASR-TSR 1		1	100	1000	18	1817	41	597	0	0	5/7/2019 10:31:09 AM	0
5	V08.FE	Varian_ASRTSR_050719r2	5	Tactile	59	ASR-TSR 1		1	100	1000	18	3069	42	824	0	0	5/7/2019 10:31:32 AM	0
5	V08.FE	Varian_ASRTSR_050719r2	5	Tactile	60	ASR-TSR 1		1	100	1000	6	1852	42	454	0	0	5/7/2019 10:31:54 AM	0
5	V08.FE	Varian_ASRTSR_050719r2	5	st120	61	ASR-TSR 1		1	100	1000	12	93	31	19	0	0	5/7/2019 10:32:16 AM	0
5	V08.FE	Varian_ASRTSR_050719r2	5	st120	62	ASR-TSR 1		1	100	1000	12	193	34	39	0	0	5/7/2019 10:32:38 AM	0
5	V08.FE	Varian_ASRTSR_050719r2	5	st120	63	ASR-TSR 1		1	100	1000	9	175	53	52	0	0	5/7/2019 10:33:01 AM	0
5	V08.FE	Varian_ASRTSR_050719r2	5	st120	64	ASR-TSR 1		1	100	1000	9	286	33	86	0	0	5/7/2019 10:33:23 AM	0
5	V08.FE	Varian_ASRTSR_050719r2	5	st120	65	ASR-TSR 1		1	100	1000	16	447	31	140	0	0	5/7/2019 10:33:45 AM	0
5	V08.FE	Varian_ASRTSR_050719r2	5	Tactile	66	ASR-TSR 1		1	100	1000	2	3384	44	895	0	0	5/7/2019 10:34:07 AM	0
5	V08.FE	Varian_ASRTSR_050719r2	5	Tactile	67	ASR-TSR 1		1	100	1000	13	2510	43	692	0	0	5/7/2019 10:34:30 AM	0
5	V08.FE	Varian_ASRTSR_050719r2	5	Tactile	68	ASR-TSR 1		1	100	1000	8	3171	44	880	0	0	5/7/2019 10:34:52 AM	0
5	V08.FE	Varian_ASRTSR_050719r2	5	Tactile	69	ASR-TSR 1		1	100	1000	15	2350	41	635	0	0	5/7/2019 10:35:14 AM	0
5	V08.FE	Varian_ASRTSR_050719r2	5	Tactile	70	ASR-TSR 1		1	100	1000	10	2064	42	595	0	0	5/7/2019 10:35:36 AM	0
5	V08.FE	Varian_ASRTSR_050719r2	5	st120	71	ASR-TSR 1		1	100	1000	12	343	33	107	0	0	5/7/2019 10:35:59 AM	0
5	V08.FE	Varian_ASRTSR_050719r2	5	st120	72	ASR-TSR 1		1	100	1000	12	799	32	197	0	0	5/7/2019 10:36:21 AM	0
5	V08.FE	Varian_ASRTSR_050719r2	5	st120	73	ASR-TSR 1		1	100	1000	16	181	34	47	0	0	5/7/2019 10:36:43 AM	0
5	V08.FE	Varian_ASRTSR_050719r2	5	st120	74	ASR-TSR 1		1	100	1000	9	116	32	25	0	0	5/7/2019 10:37:05 AM	0
5	V08.FE	Varian_ASRTSR_050719r2	5	st120	75	ASR-TSR 1		1	100	1000	4	557	32	132	0	0	5/7/2019 10:37:28 AM	0
5	V08.FE	Varian_ASRTSR_050719r2	5	Tactile	76	ASR-TSR 1		1	100	1000	3	704	42	186	0	0	5/7/2019 10:37:50 AM	0
5	V08.FE	Varian_ASRTSR_050719r2	5	Tactile	77	ASR-TSR 1		1	100	1000	5	1239	37	284	0	0	5/7/2019 10:38:12 AM	0
5	V08.FE	Varian_ASRTSR_050719r2	5	Tactile	78	ASR-TSR 1		1	100	1000	15	3007	44	807	0	0	5/7/2019 10:38:34 AM	0
5	V08.FE	Varian_ASRTSR_050719r2	5	Tactile	79	ASR-TSR 1		1	100	1000	9	1169	40	281	0	0	5/7/2019 10:38:57 AM	0
5	V08.FE	Varian_ASRTSR_050719r2	5	Tactile	80	ASR-TSR 1		1	100	1000	17	967	43	211	0	0	5/7/2019 10:39:19 AM	0
5	V08.FE	Varian_ASRTSR_050719r2	5	st120	81	ASR-TSR 1		1	100	1000	18	896	32	257	0	0	5/7/2019 10:39:41 AM	0
5	V08.FE	Varian_ASRTSR_050719r2	5	st120	82	ASR-TSR 1		1	100	1000	16	872	33	232	0	0	5/7/2019 10:40:03 AM	0
5	V08.FE	Varian_ASRTSR_050719r2	5	st120	83	ASR-TSR 1		1	100	1000	14	598	32	169	0	0	5/7/2019 10:40:26 AM	0
5	V08.FE	Varian_ASRTSR_050719r2	5	st120	84	ASR-TSR 1		1	100	1000	2	1015	31	321	0	0	5/7/2019 10:40:48 AM	0
5	V08.FE	Varian_ASRTSR_050719r2	5	st120	85	ASR-TSR 1		1	100	1000	22	837	32	241	0	0	5/7/2019 10:41:10 AM	0
5	V08.FE	Varian_ASRTSR_050719r2	5	Tactile	86	ASR-TSR 1		1	100	1000	10	1681	42	465	0	0	5/7/2019 10:41:32 AM	0
5	V08.FE	Varian_ASRTSR_050719r2	5	Tactile	87	ASR-TSR 1		1	100	1000	12	1853	42	444	0	0	5/7/2019 10:41:55 AM	0
5	V08.FE	Varian_ASRTSR_050719r2	5	Tactile	88	ASR-TSR 1		1	100	1000	8	2488	42	734	0	0	5/7/2019 10:42:17 AM	0
5	V08.FE	Varian_ASRTSR_050719r2	5	Tactile	89	ASR-TSR 1		1	100	1000	14	2021	42	502	0	0	5/7/2019 10:42:39 AM	0
5	V08.FE	Varian_ASRTSR_050719r2	5	Tactile	90	ASR-TSR 1		1	100	1000	8	1922	42	551	0	0	5/7/2019 10:43:01 AM	0
5	V08.FE	Varian_ASRTSR_050719r2	5	st120	91	ASR-TSR 1		1	100	1000	14	760	33	206	0	0	5/7/2019 10:43:24 AM	0
5	V08.FE	Varian_ASRTSR_050719r2	5	st120	92	ASR-TSR 1		1	100	1000	9	584	33	155	0	0	5/7/2019 10:43:46 AM	0
5	V08.FE	Varian_ASRTSR_050719r2	5	st120	93	ASR-TSR 1		1	100	1000	15	666	32	186	0	0	5/7/2019 10:44:08 AM	0
5	V08.FE	Varian_ASRTSR_050719r2	5	st120	94	ASR-TSR 1		1	100	1000	5	667	31	208	0	0	5/7/2019 10:44:30 AM	0
5	V08.FE	Varian_ASRTSR_050719r2	5	st120	95	ASR-TSR 1		1	100	1000	2	343	32	97	0	0	5/7/2019 10:44:53 AM	0
5	V08.FE	Varian_ASRTSR_050719r2	5	Tactile	96	ASR-TSR 1		1	100	1000	11	2922	44	824	0	0	5/7/2019 10:45:15 AM	0
5	V08.FE	Varian_ASRTSR_050719r2	5	Tactile	97	ASR-TSR 1		1	100	1000	13	3204	44	935	0	0	5/7/2019 10:45:37 AM	0
5	V08.FE	Varian_ASRTSR_050719r2	5	Tactile	98	ASR-TSR 1		1	100	1000	10	1682	41	451	0	0	5/7/2019 10:45:59 AM	0
5	V08.FE	Varian_ASRTSR_050719r2	5	Tactile	99	ASR-TSR 1		1	100	1000	14	1328	42	391	0	0	5/7/2019 10:46:22 AM	0
5	V08.FE	Varian_ASRTSR_050719r2	5	Tactile	100	ASR-TSR 1		1	100	1000	3	2092	43	599	0	0	5/7/2019 10:46:44 AM	0
1	V08.MA	Varian_ASRTSR_050719r1	1	st120	1	ASR-TSR 1		1	100	1000	0	584	52	186	0	0	5/7/2019 9:03:42 AM	0
1	V08.MA	Varian_ASRTSR_050719r1	1	st120	2	ASR-TSR 1		1	100	1000	4	875	33	321	0	0	5/7/2019 9:04:04 AM	0
1	V08.MA	Varian_ASRTSR_050719r1	1	st120	3	ASR-TSR 1		1	100	1000	3	785	37	310	0	0	5/7/2019 9:04:27 AM	0
1	V08.MA	Varian_ASRTSR_050719r1	1	st120	4	ASR-TSR 1		1	100	1000	0	279	41	84	0	0	5/7/2019 9:04:49 AM	0
1	V08.MA	Varian_ASRTSR_050719r1	1	st120	5	ASR-TSR 1		1	100	1000	5	1148	44	288	0	0	5/7/2019 9:05:11 AM	0
1	V08.MA	Varian_ASRTSR_050719r1	1	Tactile	6	ASR-TSR 1		1	100	1000	7	1830	52	527	0	0	5/7/2019 9:05:33 AM	0
1	V08.MA	Varian_ASRTSR_050719r1	1	Tactile	7	ASR-TSR 1		1	100	1000	8	1263	53	457	0	0	5/7/2019 9:05:56 AM	0
1	V08.MA	Varian_ASRTSR_050719r1	1	Tactile	8	ASR-TSR 1		1	100	1000	8	2237	72	766	0	0	5/7/2019 9:06:18 AM	0
1	V08.MA	Varian_ASRTSR_050719r1	1	Tactile	9	ASR-TSR 1		1	100	1000	9	1277	43	280	0	0	5/7/2019 9:06:40 AM	0
1	V08.MA	Varian_ASRTSR_050719r1	1	Tactile	10	ASR-TSR 1		1	100	1000	2	1319	45	303	0	0	5/7/2019 9:07:03 AM	0
1	V08.MA	Varian_ASRTSR_050719r1	1	st120	11	ASR-TSR 1		1	100	1000	13	835	42	203	0	0	5/7/2019 9:07:25 AM	0
1	V08.MA	Varian_ASRTSR_050719r1	1	st120	12	ASR-TSR 1		1	100	1000	11	283	39	72	0	0	5/7/2019 9:07:47 AM	0
1	V08.MA	Varian_ASRTSR_050719r1	1	st120	13	ASR-TSR 1		1	100	1000	9	688	40	174	0	0	5/7/2019 9:08:09 AM	0
1	V08.MA	Varian_ASRTSR_050719r1	1	st120	14	ASR-TSR 1		1	100	1000	2	1539	46	389	0	0	5/7/2019 9:08:32 AM	0
1	V08.MA	Varian_ASRTSR_050719r1	1	st120	15	ASR-TSR 1		1	100	1000	7	1704	42	442	0	0	5/7/2019 9:08:54 AM	0
1	V08.MA	Varian_ASRTSR_050719r1	1	Tactile	16	ASR-TSR 1		1	100	1000	7	2057	51	758	0	0	5/7/2019 9:09:16 AM	0
1	V08.MA	Varian_ASRTSR_050719r1	1	Tactile	17	ASR-TSR 1		1	100	1000	2	2647	48	822	0	0	5/7/2019 9:09:38 AM	0
1	V08.MA	Varian_ASRTSR_050719r1	1	Tactile	18	ASR-TSR 1		1	100	1000	11	1800	92	472	0	0	5/7/2019 9:10:01 AM	0
1	V08.MA	Varian_ASRTSR_050719r1	1	Tactile	19	ASR-TSR 1		1	100	1000	2	1359	50	470	0	0	5/7/2019 9:10:23 AM	0
1	V08.MA	Varian_ASRTSR_050719r1	1	Tactile	20	ASR-TSR 1		1	100	1000	6	2066	50	553	0	0	5/7/2019 9:10:45 AM	0
1	V08.MA	Varian_ASRTSR_050719r1	1	st120	21	ASR-TSR 1		1	100	1000	9	939	40	244	0	0	5/7/2019 9:11:07 AM	0
1	V08.MA	Varian_ASRTSR_050719r1	1	st120	22	ASR-TSR 1		1	100	1000	8	2475	43	726	0	0	5/7/2019 9:11:30 AM	0
1	V08.MA	Varian_ASRTSR_050719r1	1	st120	23	ASR-TSR 1		1	100	1000	10	1125	37	324	0	0	5/7/2019 9:11:52 AM	0
1	V08.MA	Varian_ASRTSR_050719r1	1	st120	24	ASR-TSR 1		1	100	1000	9	482	38	112	0	0	5/7/2019 9:12:14 AM	0
1	V08.MA	Varian_ASRTSR_050719r1	1	st120	25	ASR-TSR 1		1	100	1000	9	1854	44	496	0	0	5/7/2019 9:12:37 AM	0
1	V08.MA	Varian_ASRTSR_050719r1	1	Tactile	26	ASR-TSR 1		1	100	1000	26	1516	44	431	0	0	5/7/2019 9:12:59 AM	0
1	V08.MA	Varian_ASRTSR_050719r1	1	Tactile	27	ASR-TSR 1		1	100	1000	3	1042	55	332	0	0	5/7/2019 9:13:21 AM	0
1	V08.MA	Varian_ASRTSR_050719r1	1	Tactile	28	ASR-TSR 1		1	100	1000	37	2168	45	585	0	0	5/7/2019 9:13:44 AM	0
1	V08.MA	Varian_ASRTSR_050719r1	1	Tactile	29	ASR-TSR 1		1	100	1000	8	1083	66	387	0	0	5/7/2019 9:14:06 AM	0
1	V08.MA	Varian_ASRTSR_050719r1	1	Tactile	30	ASR-TSR 1		1	100	1000	12	1457	65	396	0	0	5/7/2019 9:14:28 AM	0
1	V08.MA	Varian_ASRTSR_050719r1	1	st120	31	ASR-TSR 1		1	100	1000	5	378	37	81	0	0	5/7/2019 9:14:50 AM	0
1	V08.MA	Varian_ASRTSR_050719r1	1	st120	32	ASR-TSR 1		1	100	1000	9	491	37	127	0	0	5/7/2019 9:15:13 AM	0
1	V08.MA	Varian_ASRTSR_050719r1	1	st120	33	ASR-TSR 1		1	100	1000	11	439	35	113	0	0	5/7/2019 9:15:35 AM	0
1	V08.MA	Varian_ASRTSR_050719r1	1	st120	34	ASR-TSR 1		1	100	1000	20	161	53	52	0	0	5/7/2019 9:15:57 AM	0
1	V08.MA	Varian_ASRTSR_050719r1	1	st120	35	ASR-TSR 1		1	100	1000	6	675	38	161	0	0	5/7/2019 9:16:19 AM	0
1	V08.MA	Varian_ASRTSR_050719r1	1	Tactile	36	ASR-TSR 1		1	100	1000	1	794	42	280	0	0	5/7/2019 9:16:42 AM	0
1	V08.MA	Varian_ASRTSR_050719r1	1	Tactile	37	ASR-TSR 1		1	100	1000	10	997	41	286	0	0	5/7/2019 9:17:04 AM	0
1	V08.MA	Varian_ASRTSR_050719r1	1	Tactile	38	ASR-TSR 1		1	100	1000	14	2167	51	614	0	0	5/7/2019 9:17:26 AM	0
1	V08.MA	Varian_ASRTSR_050719r1	1	Tactile	39	ASR-TSR 1		1	100	1000	10	1168	45	375	0	0	5/7/2019 9:17:49 AM	0
1	V08.MA	Varian_ASRTSR_050719r1	1	Tactile	40	ASR-TSR 1		1	100	1000	5	2322	44	553	0	0	5/7/2019 9:18:11 AM	0
1	V08.MA	Varian_ASRTSR_050719r1	1	st120	41	ASR-TSR 1		1	100	1000	3	896	34	276	0	0	5/7/2019 9:18:33 AM	0
1	V08.MA	Varian_ASRTSR_050719r1	1	st120	42	ASR-TSR 1		1	100	1000	11	211	42	66	0	0	5/7/2019 9:18:55 AM	0
1	V08.MA	Varian_ASRTSR_050719r1	1	st120	43	ASR-TSR 1		1	100	1000	10	1064	42	275	0	0	5/7/2019 9:19:18 AM	0
1	V08.MA	Varian_ASRTSR_050719r1	1	st120	44	ASR-TSR 1		1	100	1000	8	790	34	249	0	0	5/7/2019 9:19:40 AM	0
1	V08.MA	Varian_ASRTSR_050719r1	1	st120	45	ASR-TSR 1		1	100	1000	7	300	32	65	0	0	5/7/2019 9:20:02 AM	0
1	V08.MA	Varian_ASRTSR_050719r1	1	Tactile	46	ASR-TSR 1		1	100	1000	7	928	67	296	0	0	5/7/2019 9:20:24 AM	0
1	V08.MA	Varian_ASRTSR_050719r1	1	Tactile	47	ASR-TSR 1		1	100	1000	7	1278	43	438	0	0	5/7/2019 9:20:47 AM	0
1	V08.MA	Varian_ASRTSR_050719r1	1	Tactile	48	ASR-TSR 1		1	100	1000	12	1287	48	246	0	0	5/7/2019 9:21:09 AM	0
1	V08.MA	Varian_ASRTSR_050719r1	1	Tactile	49	ASR-TSR 1		1	100	1000	10	1245	44	396	0	0	5/7/2019 9:21:31 AM	0
1	V08.MA	Varian_ASRTSR_050719r1	1	Tactile	50	ASR-TSR 1		1	100	1000	8	1278	45	310	0	0	5/7/2019 9:21:54 AM	0
1	V08.MA	Varian_ASRTSR_050719r1	1	st120	51	ASR-TSR 1		1	100	1000	2	1389	37	351	0	0	5/7/2019 9:22:16 AM	0
1	V08.MA	Varian_ASRTSR_050719r1	1	st120	52	ASR-TSR 1		1	100	1000	13	580	32	191	0	0	5/7/2019 9:22:38 AM	0
1	V08.MA	Varian_ASRTSR_050719r1	1	st120	53	ASR-TSR 1		1	100	1000	0	516	33	94	0	0	5/7/2019 9:23:00 AM	0
1	V08.MA	Varian_ASRTSR_050719r1	1	st120	54	ASR-TSR 1		1	100	1000	4	1260	37	317	0	0	5/7/2019 9:23:23 AM	0
1	V08.MA	Varian_ASRTSR_050719r1	1	st120	55	ASR-TSR 1		1	100	1000	8	1849	39	455	0	0	5/7/2019 9:23:45 AM	0
1	V08.MA	Varian_ASRTSR_050719r1	1	Tactile	56	ASR-TSR 1		1	100	1000	11	1686	43	482	0	0	5/7/2019 9:24:07 AM	0
1	V08.MA	Varian_ASRTSR_050719r1	1	Tactile	57	ASR-TSR 1		1	100	1000	8	1758	43	531	0	0	5/7/2019 9:24:29 AM	0
1	V08.MA	Varian_ASRTSR_050719r1	1	Tactile	58	ASR-TSR 1		1	100	1000	5	1437	44	386	0	0	5/7/2019 9:24:52 AM	0
1	V08.MA	Varian_ASRTSR_050719r1	1	Tactile	59	ASR-TSR 1		1	100	1000	12	2618	45	557	0	0	5/7/2019 9:25:14 AM	0
1	V08.MA	Varian_ASRTSR_050719r1	1	Tactile	60	ASR-TSR 1		1	100	1000	0	1096	32	377	0	0	5/7/2019 9:25:36 AM	0
1	V08.MA	Varian_ASRTSR_050719r1	1	st120	61	ASR-TSR 1		1	100	1000	0	873	36	219	0	0	5/7/2019 9:25:59 AM	0
1	V08.MA	Varian_ASRTSR_050719r1	1	st120	62	ASR-TSR 1		1	100	1000	11	1003	35	357	0	0	5/7/2019 9:26:21 AM	0
1	V08.MA	Varian_ASRTSR_050719r1	1	st120	63	ASR-TSR 1		1	100	1000	8	197	37	55	0	0	5/7/2019 9:26:43 AM	0
1	V08.MA	Varian_ASRTSR_050719r1	1	st120	64	ASR-TSR 1		1	100	1000	0	610	33	180	0	0	5/7/2019 9:27:05 AM	0
1	V08.MA	Varian_ASRTSR_050719r1	1	st120	65	ASR-TSR 1		1	100	1000	5	1020	34	343	0	0	5/7/2019 9:27:28 AM	0
1	V08.MA	Varian_ASRTSR_050719r1	1	Tactile	66	ASR-TSR 1		1	100	1000	5	1714	43	505	0	0	5/7/2019 9:27:50 AM	0
1	V08.MA	Varian_ASRTSR_050719r1	1	Tactile	67	ASR-TSR 1		1	100	1000	13	2135	43	604	0	0	5/7/2019 9:28:12 AM	0
1	V08.MA	Varian_ASRTSR_050719r1	1	Tactile	68	ASR-TSR 1		1	100	1000	7	1080	42	374	0	0	5/7/2019 9:28:35 AM	0
1	V08.MA	Varian_ASRTSR_050719r1	1	Tactile	69	ASR-TSR 1		1	100	1000	1	2331	44	583	0	0	5/7/2019 9:28:57 AM	0
1	V08.MA	Varian_ASRTSR_050719r1	1	Tactile	70	ASR-TSR 1		1	100	1000	8	1429	64	394	0	0	5/7/2019 9:29:19 AM	0
1	V08.MA	Varian_ASRTSR_050719r1	1	st120	71	ASR-TSR 1		1	100	1000	7	738	33	221	0	0	5/7/2019 9:29:41 AM	0
1	V08.MA	Varian_ASRTSR_050719r1	1	st120	72	ASR-TSR 1		1	100	1000	15	634	33	202	0	0	5/7/2019 9:30:04 AM	0
1	V08.MA	Varian_ASRTSR_050719r1	1	st120	73	ASR-TSR 1		1	100	1000	1	400	32	151	0	0	5/7/2019 9:30:26 AM	0
1	V08.MA	Varian_ASRTSR_050719r1	1	st120	74	ASR-TSR 1		1	100	1000	6	465	33	140	0	0	5/7/2019 9:30:48 AM	0
1	V08.MA	Varian_ASRTSR_050719r1	1	st120	75	ASR-TSR 1		1	100	1000	8	653	43	183	0	0	5/7/2019 9:31:10 AM	0
1	V08.MA	Varian_ASRTSR_050719r1	1	Tactile	76	ASR-TSR 1		1	100	1000	9	1525	42	502	0	0	5/7/2019 9:31:33 AM	0
1	V08.MA	Varian_ASRTSR_050719r1	1	Tactile	77	ASR-TSR 1		1	100	1000	7	1546	45	399	0	0	5/7/2019 9:31:55 AM	0
1	V08.MA	Varian_ASRTSR_050719r1	1	Tactile	78	ASR-TSR 1		1	100	1000	11	778	32	233	0	0	5/7/2019 9:32:17 AM	0
1	V08.MA	Varian_ASRTSR_050719r1	1	Tactile	79	ASR-TSR 1		1	100	1000	7	1310	63	367	0	0	5/7/2019 9:32:40 AM	0
1	V08.MA	Varian_ASRTSR_050719r1	1	Tactile	80	ASR-TSR 1		1	100	1000	8	1385	43	379	0	0	5/7/2019 9:33:02 AM	0
1	V08.MA	Varian_ASRTSR_050719r1	1	st120	81	ASR-TSR 1		1	100	1000	6	692	34	188	0	0	5/7/2019 9:33:24 AM	0
1	V08.MA	Varian_ASRTSR_050719r1	1	st120	82	ASR-TSR 1		1	100	1000	9	517	31	175	0	0	5/7/2019 9:33:46 AM	0
1	V08.MA	Varian_ASRTSR_050719r1	1	st120	83	ASR-TSR 1		1	100	1000	5	596	31	223	0	0	5/7/2019 9:34:09 AM	0
1	V08.MA	Varian_ASRTSR_050719r1	1	st120	84	ASR-TSR 1		1	100	1000	12	539	32	175	0	0	5/7/2019 9:34:31 AM	0
1	V08.MA	Varian_ASRTSR_050719r1	1	st120	85	ASR-TSR 1		1	100	1000	4	838	31	260	0	0	5/7/2019 9:34:53 AM	0
1	V08.MA	Varian_ASRTSR_050719r1	1	Tactile	86	ASR-TSR 1		1	100	1000	10	1829	44	515	0	0	5/7/2019 9:35:15 AM	0
1	V08.MA	Varian_ASRTSR_050719r1	1	Tactile	87	ASR-TSR 1		1	100	1000	9	1443	43	431	0	0	5/7/2019 9:35:38 AM	0
1	V08.MA	Varian_ASRTSR_050719r1	1	Tactile	88	ASR-TSR 1		1	100	1000	1	1503	43	432	0	0	5/7/2019 9:36:00 AM	0
1	V08.MA	Varian_ASRTSR_050719r1	1	Tactile	89	ASR-TSR 1		1	100	1000	11	991	45	335	0	0	5/7/2019 9:36:22 AM	0
1	V08.MA	Varian_ASRTSR_050719r1	1	Tactile	90	ASR-TSR 1		1	100	1000	9	1911	42	578	0	0	5/7/2019 9:36:45 AM	0
1	V08.MA	Varian_ASRTSR_050719r1	1	st120	91	ASR-TSR 1		1	100	1000	9	1129	35	278	0	0	5/7/2019 9:37:07 AM	0
1	V08.MA	Varian_ASRTSR_050719r1	1	st120	92	ASR-TSR 1		1	100	1000	3	930	36	209	0	0	5/7/2019 9:37:29 AM	0
1	V08.MA	Varian_ASRTSR_050719r1	1	st120	93	ASR-TSR 1		1	100	1000	6	371	38	96	0	0	5/7/2019 9:37:51 AM	0
1	V08.MA	Varian_ASRTSR_050719r1	1	st120	94	ASR-TSR 1		1	100	1000	9	958	34	281	0	0	5/7/2019 9:38:14 AM	0
1	V08.MA	Varian_ASRTSR_050719r1	1	st120	95	ASR-TSR 1		1	100	1000	0	406	53	177	0	0	5/7/2019 9:38:36 AM	0
1	V08.MA	Varian_ASRTSR_050719r1	1	Tactile	96	ASR-TSR 1		1	100	1000	4	2314	44	541	0	0	5/7/2019 9:38:58 AM	0
1	V08.MA	Varian_ASRTSR_050719r1	1	Tactile	97	ASR-TSR 1		1	100	1000	7	1702	66	715	0	0	5/7/2019 9:39:20 AM	0
1	V08.MA	Varian_ASRTSR_050719r1	1	Tactile	98	ASR-TSR 1		1	100	1000	10	1495	44	523	0	0	5/7/2019 9:39:43 AM	0
1	V08.MA	Varian_ASRTSR_050719r1	1	Tactile	99	ASR-TSR 1		1	100	1000	7	2178	78	690	0	0	5/7/2019 9:40:05 AM	0
1	V08.MA	Varian_ASRTSR_050719r1	1	Tactile	100	ASR-TSR 1		1	100	1000	0	2151	60	645	0	0	5/7/2019 9:40:27 AM	0
2	V08.MB	Varian_ASRTSR_050719r1	2	st120	1	ASR-TSR 1		1	100	1000	6	1292	44	348	0	0	5/7/2019 9:03:42 AM	0
2	V08.MB	Varian_ASRTSR_050719r1	2	st120	2	ASR-TSR 1		1	100	1000	10	1667	39	518	0	0	5/7/2019 9:04:04 AM	0
2	V08.MB	Varian_ASRTSR_050719r1	2	st120	3	ASR-TSR 1		1	100	1000	12	905	39	280	0	0	5/7/2019 9:04:27 AM	0
2	V08.MB	Varian_ASRTSR_050719r1	2	st120	4	ASR-TSR 1		1	100	1000	9	870	41	261	0	0	5/7/2019 9:04:49 AM	0
2	V08.MB	Varian_ASRTSR_050719r1	2	st120	5	ASR-TSR 1		1	100	1000	4	278	43	77	0	0	5/7/2019 9:05:11 AM	0
2	V08.MB	Varian_ASRTSR_050719r1	2	Tactile	6	ASR-TSR 1		1	100	1000	11	2311	52	608	0	0	5/7/2019 9:05:34 AM	0
2	V08.MB	Varian_ASRTSR_050719r1	2	Tactile	7	ASR-TSR 1		1	100	1000	12	3113	52	925	0	0	5/7/2019 9:05:56 AM	0
2	V08.MB	Varian_ASRTSR_050719r1	2	Tactile	8	ASR-TSR 1		1	100	1000	10	2519	51	697	0	0	5/7/2019 9:06:18 AM	0
2	V08.MB	Varian_ASRTSR_050719r1	2	Tactile	9	ASR-TSR 1		1	100	1000	14	2493	51	760	0	0	5/7/2019 9:06:40 AM	0
2	V08.MB	Varian_ASRTSR_050719r1	2	Tactile	10	ASR-TSR 1		1	100	1000	12	3537	88	1067	0	0	5/7/2019 9:07:03 AM	0
2	V08.MB	Varian_ASRTSR_050719r1	2	st120	11	ASR-TSR 1		1	100	1000	19	1318	39	352	0	0	5/7/2019 9:07:25 AM	0
2	V08.MB	Varian_ASRTSR_050719r1	2	st120	12	ASR-TSR 1		1	100	1000	6	645	38	214	0	0	5/7/2019 9:07:47 AM	0
2	V08.MB	Varian_ASRTSR_050719r1	2	st120	13	ASR-TSR 1		1	100	1000	13	1128	38	304	0	0	5/7/2019 9:08:09 AM	0
2	V08.MB	Varian_ASRTSR_050719r1	2	st120	14	ASR-TSR 1		1	100	1000	13	1520	40	364	0	0	5/7/2019 9:08:32 AM	0
2	V08.MB	Varian_ASRTSR_050719r1	2	st120	15	ASR-TSR 1		1	100	1000	8	1539	39	386	0	0	5/7/2019 9:08:54 AM	0
2	V08.MB	Varian_ASRTSR_050719r1	2	Tactile	16	ASR-TSR 1		1	100	1000	12	2388	54	735	0	0	5/7/2019 9:09:16 AM	0
2	V08.MB	Varian_ASRTSR_050719r1	2	Tactile	17	ASR-TSR 1		1	100	1000	13	2433	53	777	0	0	5/7/2019 9:09:39 AM	0
2	V08.MB	Varian_ASRTSR_050719r1	2	Tactile	18	ASR-TSR 1		1	100	1000	0	3157	51	916	0	0	5/7/2019 9:10:01 AM	0
2	V08.MB	Varian_ASRTSR_050719r1	2	Tactile	19	ASR-TSR 1		1	100	1000	9	3222	52	847	0	0	5/7/2019 9:10:23 AM	0
2	V08.MB	Varian_ASRTSR_050719r1	2	Tactile	20	ASR-TSR 1		1	100	1000	13	3510	52	950	0	0	5/7/2019 9:10:45 AM	0
2	V08.MB	Varian_ASRTSR_050719r1	2	st120	21	ASR-TSR 1		1	100	1000	3	555	39	142	0	0	5/7/2019 9:11:08 AM	0
2	V08.MB	Varian_ASRTSR_050719r1	2	st120	22	ASR-TSR 1		1	100	1000	19	814	39	242	0	0	5/7/2019 9:11:30 AM	0
2	V08.MB	Varian_ASRTSR_050719r1	2	st120	23	ASR-TSR 1		1	100	1000	2	892	39	226	0	0	5/7/2019 9:11:52 AM	0
2	V08.MB	Varian_ASRTSR_050719r1	2	st120	24	ASR-TSR 1		1	100	1000	18	1432	41	407	0	0	5/7/2019 9:12:14 AM	0
2	V08.MB	Varian_ASRTSR_050719r1	2	st120	25	ASR-TSR 1		1	100	1000	9	843	39	216	0	0	5/7/2019 9:12:37 AM	0
2	V08.MB	Varian_ASRTSR_050719r1	2	Tactile	26	ASR-TSR 1		1	100	1000	17	3859	54	970	0	0	5/7/2019 9:12:59 AM	0
2	V08.MB	Varian_ASRTSR_050719r1	2	Tactile	27	ASR-TSR 1		1	100	1000	14	3066	52	895	0	0	5/7/2019 9:13:21 AM	0
2	V08.MB	Varian_ASRTSR_050719r1	2	Tactile	28	ASR-TSR 1		1	100	1000	14	4659	97	1095	0	0	5/7/2019 9:13:44 AM	0
2	V08.MB	Varian_ASRTSR_050719r1	2	Tactile	29	ASR-TSR 1		1	100	1000	8	5809	93	982	0	0	5/7/2019 9:14:06 AM	0
2	V08.MB	Varian_ASRTSR_050719r1	2	Tactile	30	ASR-TSR 1		1	100	1000	17	5169	100	997	0	0	5/7/2019 9:14:28 AM	0
2	V08.MB	Varian_ASRTSR_050719r1	2	st120	31	ASR-TSR 1		1	100	1000	1	789	38	216	0	0	5/7/2019 9:14:50 AM	0
2	V08.MB	Varian_ASRTSR_050719r1	2	st120	32	ASR-TSR 1		1	100	1000	9	1512	39	393	0	0	5/7/2019 9:15:13 AM	0
2	V08.MB	Varian_ASRTSR_050719r1	2	st120	33	ASR-TSR 1		1	100	1000	12	3341	45	1200	0	0	5/7/2019 9:15:35 AM	0
2	V08.MB	Varian_ASRTSR_050719r1	2	st120	34	ASR-TSR 1		1	100	1000	9	2187	42	666	0	0	5/7/2019 9:15:57 AM	0
2	V08.MB	Varian_ASRTSR_050719r1	2	st120	35	ASR-TSR 1		1	100	1000	1	1497	38	404	0	0	5/7/2019 9:16:20 AM	0
2	V08.MB	Varian_ASRTSR_050719r1	2	Tactile	36	ASR-TSR 1		1	100	1000	9	2635	55	989	0	0	5/7/2019 9:16:42 AM	0
2	V08.MB	Varian_ASRTSR_050719r1	2	Tactile	37	ASR-TSR 1		1	100	1000	4	3271	89	993	0	0	5/7/2019 9:17:04 AM	0
2	V08.MB	Varian_ASRTSR_050719r1	2	Tactile	38	ASR-TSR 1		1	100	1000	12	4332	93	874	0	0	5/7/2019 9:17:26 AM	0
2	V08.MB	Varian_ASRTSR_050719r1	2	Tactile	39	ASR-TSR 1		1	100	1000	13	3643	93	886	0	0	5/7/2019 9:17:49 AM	0
2	V08.MB	Varian_ASRTSR_050719r1	2	Tactile	40	ASR-TSR 1		1	100	1000	15	5748	95	982	0	0	5/7/2019 9:18:11 AM	0
2	V08.MB	Varian_ASRTSR_050719r1	2	st120	41	ASR-TSR 1		1	100	1000	2	616	32	222	0	0	5/7/2019 9:18:33 AM	0
2	V08.MB	Varian_ASRTSR_050719r1	2	st120	42	ASR-TSR 1		1	100	1000	13	392	39	98	0	0	5/7/2019 9:18:55 AM	0
2	V08.MB	Varian_ASRTSR_050719r1	2	st120	43	ASR-TSR 1		1	100	1000	13	383	36	99	0	0	5/7/2019 9:19:18 AM	0
2	V08.MB	Varian_ASRTSR_050719r1	2	st120	44	ASR-TSR 1		1	100	1000	6	618	38	162	0	0	5/7/2019 9:19:40 AM	0
2	V08.MB	Varian_ASRTSR_050719r1	2	st120	45	ASR-TSR 1		1	100	1000	2	348	35	99	0	0	5/7/2019 9:20:02 AM	0
2	V08.MB	Varian_ASRTSR_050719r1	2	Tactile	46	ASR-TSR 1		1	100	1000	17	1070	60	312	0	0	5/7/2019 9:20:25 AM	0
2	V08.MB	Varian_ASRTSR_050719r1	2	Tactile	47	ASR-TSR 1		1	100	1000	12	1465	64	450	0	0	5/7/2019 9:20:47 AM	0
2	V08.MB	Varian_ASRTSR_050719r1	2	Tactile	48	ASR-TSR 1		1	100	1000	18	1234	57	377	0	0	5/7/2019 9:21:09 AM	0
2	V08.MB	Varian_ASRTSR_050719r1	2	Tactile	49	ASR-TSR 1		1	100	1000	15	2657	53	678	0	0	5/7/2019 9:21:31 AM	0
2	V08.MB	Varian_ASRTSR_050719r1	2	Tactile	50	ASR-TSR 1		1	100	1000	17	1613	53	508	0	0	5/7/2019 9:21:54 AM	0
2	V08.MB	Varian_ASRTSR_050719r1	2	st120	51	ASR-TSR 1		1	100	1000	21	605	35	199	0	0	5/7/2019 9:22:16 AM	0
2	V08.MB	Varian_ASRTSR_050719r1	2	st120	52	ASR-TSR 1		1	100	1000	4	986	39	228	0	0	5/7/2019 9:22:38 AM	0
2	V08.MB	Varian_ASRTSR_050719r1	2	st120	53	ASR-TSR 1		1	100	1000	11	681	37	175	0	0	5/7/2019 9:23:00 AM	0
2	V08.MB	Varian_ASRTSR_050719r1	2	st120	54	ASR-TSR 1		1	100	1000	7	2408	42	677	0	0	5/7/2019 9:23:23 AM	0
2	V08.MB	Varian_ASRTSR_050719r1	2	st120	55	ASR-TSR 1		1	100	1000	3	562	35	124	0	0	5/7/2019 9:23:45 AM	0
2	V08.MB	Varian_ASRTSR_050719r1	2	Tactile	56	ASR-TSR 1		1	100	1000	13	1773	47	533	0	0	5/7/2019 9:24:07 AM	0
2	V08.MB	Varian_ASRTSR_050719r1	2	Tactile	57	ASR-TSR 1		1	100	1000	9	2041	54	760	0	0	5/7/2019 9:24:30 AM	0
2	V08.MB	Varian_ASRTSR_050719r1	2	Tactile	58	ASR-TSR 1		1	100	1000	10	1933	51	770	0	0	5/7/2019 9:24:52 AM	0
2	V08.MB	Varian_ASRTSR_050719r1	2	Tactile	59	ASR-TSR 1		1	100	1000	12	2544	91	756	0	0	5/7/2019 9:25:14 AM	0
2	V08.MB	Varian_ASRTSR_050719r1	2	Tactile	60	ASR-TSR 1		1	100	1000	18	2061	96	676	0	0	5/7/2019 9:25:36 AM	0
2	V08.MB	Varian_ASRTSR_050719r1	2	st120	61	ASR-TSR 1		1	100	1000	7	2026	43	529	0	0	5/7/2019 9:25:59 AM	0
2	V08.MB	Varian_ASRTSR_050719r1	2	st120	62	ASR-TSR 1		1	100	1000	13	914	35	243	0	0	5/7/2019 9:26:21 AM	0
2	V08.MB	Varian_ASRTSR_050719r1	2	st120	63	ASR-TSR 1		1	100	1000	12	1193	38	268	0	0	5/7/2019 9:26:43 AM	0
2	V08.MB	Varian_ASRTSR_050719r1	2	st120	64	ASR-TSR 1		1	100	1000	13	2750	44	971	0	0	5/7/2019 9:27:06 AM	0
2	V08.MB	Varian_ASRTSR_050719r1	2	st120	65	ASR-TSR 1		1	100	1000	3	600	36	151	0	0	5/7/2019 9:27:28 AM	0
2	V08.MB	Varian_ASRTSR_050719r1	2	Tactile	66	ASR-TSR 1		1	100	1000	8	2529	53	874	0	0	5/7/2019 9:27:50 AM	0
2	V08.MB	Varian_ASRTSR_050719r1	2	Tactile	67	ASR-TSR 1		1	100	1000	16	2323	89	840	0	0	5/7/2019 9:28:12 AM	0
2	V08.MB	Varian_ASRTSR_050719r1	2	Tactile	68	ASR-TSR 1		1	100	1000	13	1671	55	559	0	0	5/7/2019 9:28:35 AM	0
2	V08.MB	Varian_ASRTSR_050719r1	2	Tactile	69	ASR-TSR 1		1	100	1000	13	1500	42	371	0	0	5/7/2019 9:28:57 AM	0
2	V08.MB	Varian_ASRTSR_050719r1	2	Tactile	70	ASR-TSR 1		1	100	1000	15	1111	41	303	0	0	5/7/2019 9:29:19 AM	0
2	V08.MB	Varian_ASRTSR_050719r1	2	st120	71	ASR-TSR 1		1	100	1000	13	466	53	106	0	0	5/7/2019 9:29:41 AM	0
2	V08.MB	Varian_ASRTSR_050719r1	2	st120	72	ASR-TSR 1		1	100	1000	10	284	66	96	0	0	5/7/2019 9:30:04 AM	0
2	V08.MB	Varian_ASRTSR_050719r1	2	st120	73	ASR-TSR 1		1	100	1000	1	327	52	86	0	0	5/7/2019 9:30:26 AM	0
2	V08.MB	Varian_ASRTSR_050719r1	2	st120	74	ASR-TSR 1		1	100	1000	8	664	37	153	0	0	5/7/2019 9:30:48 AM	0
2	V08.MB	Varian_ASRTSR_050719r1	2	st120	75	ASR-TSR 1		1	100	1000	15	602	37	144	0	0	5/7/2019 9:31:11 AM	0
2	V08.MB	Varian_ASRTSR_050719r1	2	Tactile	76	ASR-TSR 1		1	100	1000	16	1549	63	563	0	0	5/7/2019 9:31:33 AM	0
2	V08.MB	Varian_ASRTSR_050719r1	2	Tactile	77	ASR-TSR 1		1	100	1000	18	719	31	278	0	0	5/7/2019 9:31:55 AM	0
2	V08.MB	Varian_ASRTSR_050719r1	2	Tactile	78	ASR-TSR 1		1	100	1000	16	842	32	267	0	0	5/7/2019 9:32:17 AM	0
2	V08.MB	Varian_ASRTSR_050719r1	2	Tactile	79	ASR-TSR 1		1	100	1000	9	899	49	307	0	0	5/7/2019 9:32:40 AM	0
2	V08.MB	Varian_ASRTSR_050719r1	2	Tactile	80	ASR-TSR 1		1	100	1000	10	1017	45	274	0	0	5/7/2019 9:33:02 AM	0
2	V08.MB	Varian_ASRTSR_050719r1	2	st120	81	ASR-TSR 1		1	100	1000	12	800	35	192	0	0	5/7/2019 9:33:24 AM	0
2	V08.MB	Varian_ASRTSR_050719r1	2	st120	82	ASR-TSR 1		1	100	1000	5	948	33	245	0	0	5/7/2019 9:33:47 AM	0
2	V08.MB	Varian_ASRTSR_050719r1	2	st120	83	ASR-TSR 1		1	100	1000	6	822	34	197	0	0	5/7/2019 9:34:09 AM	0
2	V08.MB	Varian_ASRTSR_050719r1	2	st120	84	ASR-TSR 1		1	100	1000	4	756	34	174	0	0	5/7/2019 9:34:31 AM	0
2	V08.MB	Varian_ASRTSR_050719r1	2	st120	85	ASR-TSR 1		1	100	1000	13	744	33	201	0	0	5/7/2019 9:34:53 AM	0
2	V08.MB	Varian_ASRTSR_050719r1	2	Tactile	86	ASR-TSR 1		1	100	1000	10	791	31	295	0	0	5/7/2019 9:35:16 AM	0
2	V08.MB	Varian_ASRTSR_050719r1	2	Tactile	87	ASR-TSR 1		1	100	1000	4	1181	44	379	0	0	5/7/2019 9:35:38 AM	0
2	V08.MB	Varian_ASRTSR_050719r1	2	Tactile	88	ASR-TSR 1		1	100	1000	14	1411	42	325	0	0	5/7/2019 9:36:00 AM	0
2	V08.MB	Varian_ASRTSR_050719r1	2	Tactile	89	ASR-TSR 1		1	100	1000	14	1270	44	417	0	0	5/7/2019 9:36:22 AM	0
2	V08.MB	Varian_ASRTSR_050719r1	2	Tactile	90	ASR-TSR 1		1	100	1000	2	1460	43	336	0	0	5/7/2019 9:36:45 AM	0
2	V08.MB	Varian_ASRTSR_050719r1	2	st120	91	ASR-TSR 1		1	100	1000	4	608	32	211	0	0	5/7/2019 9:37:07 AM	0
2	V08.MB	Varian_ASRTSR_050719r1	2	st120	92	ASR-TSR 1		1	100	1000	7	944	38	258	0	0	5/7/2019 9:37:29 AM	0
2	V08.MB	Varian_ASRTSR_050719r1	2	st120	93	ASR-TSR 1		1	100	1000	10	645	35	159	0	0	5/7/2019 9:37:52 AM	0
2	V08.MB	Varian_ASRTSR_050719r1	2	st120	94	ASR-TSR 1		1	100	1000	2	825	36	200	0	0	5/7/2019 9:38:14 AM	0
2	V08.MB	Varian_ASRTSR_050719r1	2	st120	95	ASR-TSR 1		1	100	1000	4	406	38	85	0	0	5/7/2019 9:38:36 AM	0
2	V08.MB	Varian_ASRTSR_050719r1	2	Tactile	96	ASR-TSR 1		1	100	1000	10	1111	49	287	0	0	5/7/2019 9:38:58 AM	0
2	V08.MB	Varian_ASRTSR_050719r1	2	Tactile	97	ASR-TSR 1		1	100	1000	9	1371	97	416	0	0	5/7/2019 9:39:21 AM	0
2	V08.MB	Varian_ASRTSR_050719r1	2	Tactile	98	ASR-TSR 1		1	100	1000	9	1174	43	281	0	0	5/7/2019 9:39:43 AM	0
2	V08.MB	Varian_ASRTSR_050719r1	2	Tactile	99	ASR-TSR 1		1	100	1000	14	909	58	267	0	0	5/7/2019 9:40:05 AM	0
2	V08.MB	Varian_ASRTSR_050719r1	2	Tactile	100	ASR-TSR 1		1	100	1000	11	1216	63	433	0	0	5/7/2019 9:40:27 AM	0
3	V08.MC	Varian_ASRTSR_050719r1	3	st120	1	ASR-TSR 1		1	100	1000	0	4448	39	1277	0	0	5/7/2019 9:03:42 AM	0
3	V08.MC	Varian_ASRTSR_050719r1	3	st120	2	ASR-TSR 1		1	100	1000	23	2990	40	1227	0	0	5/7/2019 9:04:05 AM	0
3	V08.MC	Varian_ASRTSR_050719r1	3	st120	3	ASR-TSR 1		1	100	1000	4	3596	65	1210	0	0	5/7/2019 9:04:27 AM	0
3	V08.MC	Varian_ASRTSR_050719r1	3	st120	4	ASR-TSR 1		1	100	1000	7	3011	60	1105	0	0	5/7/2019 9:04:49 AM	0
3	V08.MC	Varian_ASRTSR_050719r1	3	st120	5	ASR-TSR 1		1	100	1000	9	607	39	160	0	0	5/7/2019 9:05:11 AM	0
3	V08.MC	Varian_ASRTSR_050719r1	3	Tactile	6	ASR-TSR 1		1	100	1000	14	2070	50	784	0	0	5/7/2019 9:05:34 AM	0
3	V08.MC	Varian_ASRTSR_050719r1	3	Tactile	7	ASR-TSR 1		1	100	1000	11	2228	88	705	0	0	5/7/2019 9:05:56 AM	0
3	V08.MC	Varian_ASRTSR_050719r1	3	Tactile	8	ASR-TSR 1		1	100	1000	6	2210	97	680	0	0	5/7/2019 9:06:18 AM	0
3	V08.MC	Varian_ASRTSR_050719r1	3	Tactile	9	ASR-TSR 1		1	100	1000	12	3409	95	804	0	0	5/7/2019 9:06:40 AM	0
3	V08.MC	Varian_ASRTSR_050719r1	3	Tactile	10	ASR-TSR 1		1	100	1000	10	1744	88	630	0	0	5/7/2019 9:07:03 AM	0
3	V08.MC	Varian_ASRTSR_050719r1	3	st120	11	ASR-TSR 1		1	100	1000	12	2413	42	667	0	0	5/7/2019 9:07:25 AM	0
3	V08.MC	Varian_ASRTSR_050719r1	3	st120	12	ASR-TSR 1		1	100	1000	1	1602	41	451	0	0	5/7/2019 9:07:47 AM	0
3	V08.MC	Varian_ASRTSR_050719r1	3	st120	13	ASR-TSR 1		1	100	1000	27	1201	37	309	0	0	5/7/2019 9:08:10 AM	0
3	V08.MC	Varian_ASRTSR_050719r1	3	st120	14	ASR-TSR 1		1	100	1000	8	590	34	157	0	0	5/7/2019 9:08:32 AM	0
3	V08.MC	Varian_ASRTSR_050719r1	3	st120	15	ASR-TSR 1		1	100	1000	11	935	34	277	0	0	5/7/2019 9:08:54 AM	0
3	V08.MC	Varian_ASRTSR_050719r1	3	Tactile	16	ASR-TSR 1		1	100	1000	15	2676	92	775	0	0	5/7/2019 9:09:16 AM	0
3	V08.MC	Varian_ASRTSR_050719r1	3	Tactile	17	ASR-TSR 1		1	100	1000	1	2559	91	787	0	0	5/7/2019 9:09:39 AM	0
3	V08.MC	Varian_ASRTSR_050719r1	3	Tactile	18	ASR-TSR 1		1	100	1000	15	2851	55	742	0	0	5/7/2019 9:10:01 AM	0
3	V08.MC	Varian_ASRTSR_050719r1	3	Tactile	19	ASR-TSR 1		1	100	1000	15	3242	97	752	0	0	5/7/2019 9:10:23 AM	0
3	V08.MC	Varian_ASRTSR_050719r1	3	Tactile	20	ASR-TSR 1		1	100	1000	17	2724	100	654	0	0	5/7/2019 9:10:45 AM	0
3	V08.MC	Varian_ASRTSR_050719r1	3	st120	21	ASR-TSR 1		1	100	1000	23	994	39	258	0	0	5/7/2019 9:11:08 AM	0
3	V08.MC	Varian_ASRTSR_050719r1	3	st120	22	ASR-TSR 1		1	100	1000	13	2228	46	666	0	0	5/7/2019 9:11:30 AM	0
3	V08.MC	Varian_ASRTSR_050719r1	3	st120	23	ASR-TSR 1		1	100	1000	10	1097	41	266	0	0	5/7/2019 9:11:52 AM	0
3	V08.MC	Varian_ASRTSR_050719r1	3	st120	24	ASR-TSR 1		1	100	1000	15	471	39	114	0	0	5/7/2019 9:12:15 AM	0
3	V08.MC	Varian_ASRTSR_050719r1	3	st120	25	ASR-TSR 1		1	100	1000	0	1387	35	453	0	0	5/7/2019 9:12:37 AM	0
3	V08.MC	Varian_ASRTSR_050719r1	3	Tactile	26	ASR-TSR 1		1	100	1000	16	2267	48	605	0	0	5/7/2019 9:12:59 AM	0
3	V08.MC	Varian_ASRTSR_050719r1	3	Tactile	27	ASR-TSR 1		1	100	1000	11	3914	47	910	0	0	5/7/2019 9:13:21 AM	0
3	V08.MC	Varian_ASRTSR_050719r1	3	Tactile	28	ASR-TSR 1		1	100	1000	17	2811	50	559	0	0	5/7/2019 9:13:44 AM	0
3	V08.MC	Varian_ASRTSR_050719r1	3	Tactile	29	ASR-TSR 1		1	100	1000	13	2888	48	780	0	0	5/7/2019 9:14:06 AM	0
3	V08.MC	Varian_ASRTSR_050719r1	3	Tactile	30	ASR-TSR 1		1	100	1000	14	2989	50	859	0	0	5/7/2019 9:14:28 AM	0
3	V08.MC	Varian_ASRTSR_050719r1	3	st120	31	ASR-TSR 1		1	100	1000	6	252	37	77	0	0	5/7/2019 9:14:51 AM	0
3	V08.MC	Varian_ASRTSR_050719r1	3	st120	32	ASR-TSR 1		1	100	1000	25	722	32	236	0	0	5/7/2019 9:15:13 AM	0
3	V08.MC	Varian_ASRTSR_050719r1	3	st120	33	ASR-TSR 1		1	100	1000	22	971	34	248	0	0	5/7/2019 9:15:35 AM	0
3	V08.MC	Varian_ASRTSR_050719r1	3	st120	34	ASR-TSR 1		1	100	1000	10	1254	51	384	0	0	5/7/2019 9:15:57 AM	0
3	V08.MC	Varian_ASRTSR_050719r1	3	st120	35	ASR-TSR 1		1	100	1000	4	1017	36	270	0	0	5/7/2019 9:16:20 AM	0
3	V08.MC	Varian_ASRTSR_050719r1	3	Tactile	36	ASR-TSR 1		1	100	1000	10	2357	47	708	0	0	5/7/2019 9:16:42 AM	0
3	V08.MC	Varian_ASRTSR_050719r1	3	Tactile	37	ASR-TSR 1		1	100	1000	88	3783	91	897	0	0	5/7/2019 9:17:04 AM	0
3	V08.MC	Varian_ASRTSR_050719r1	3	Tactile	38	ASR-TSR 1		1	100	1000	17	1736	91	613	0	0	5/7/2019 9:17:27 AM	0
3	V08.MC	Varian_ASRTSR_050719r1	3	Tactile	39	ASR-TSR 1		1	100	1000	0	3629	88	871	0	0	5/7/2019 9:17:49 AM	0
3	V08.MC	Varian_ASRTSR_050719r1	3	Tactile	40	ASR-TSR 1		1	100	1000	11	930	46	320	0	0	5/7/2019 9:18:11 AM	0
3	V08.MC	Varian_ASRTSR_050719r1	3	st120	41	ASR-TSR 1		1	100	1000	5	996	35	250	0	0	5/7/2019 9:18:33 AM	0
3	V08.MC	Varian_ASRTSR_050719r1	3	st120	42	ASR-TSR 1		1	100	1000	13	962	37	215	0	0	5/7/2019 9:18:56 AM	0
3	V08.MC	Varian_ASRTSR_050719r1	3	st120	43	ASR-TSR 1		1	100	1000	14	1142	35	278	0	0	5/7/2019 9:19:18 AM	0
3	V08.MC	Varian_ASRTSR_050719r1	3	st120	44	ASR-TSR 1		1	100	1000	15	641	35	172	0	0	5/7/2019 9:19:40 AM	0
3	V08.MC	Varian_ASRTSR_050719r1	3	st120	45	ASR-TSR 1		1	100	1000	8	1043	37	265	0	0	5/7/2019 9:20:02 AM	0
3	V08.MC	Varian_ASRTSR_050719r1	3	Tactile	46	ASR-TSR 1		1	100	1000	0	4213	85	1029	0	0	5/7/2019 9:20:25 AM	0
3	V08.MC	Varian_ASRTSR_050719r1	3	Tactile	47	ASR-TSR 1		1	100	1000	11	2152	50	550	0	0	5/7/2019 9:20:47 AM	0
3	V08.MC	Varian_ASRTSR_050719r1	3	Tactile	48	ASR-TSR 1		1	100	1000	13	1673	48	378	0	0	5/7/2019 9:21:09 AM	0
3	V08.MC	Varian_ASRTSR_050719r1	3	Tactile	49	ASR-TSR 1		1	100	1000	12	1100	50	247	0	0	5/7/2019 9:21:32 AM	0
3	V08.MC	Varian_ASRTSR_050719r1	3	Tactile	50	ASR-TSR 1		1	100	1000	3	2668	48	712	0	0	5/7/2019 9:21:54 AM	0
3	V08.MC	Varian_ASRTSR_050719r1	3	st120	51	ASR-TSR 1		1	100	1000	13	1436	46	321	0	0	5/7/2019 9:22:16 AM	0
3	V08.MC	Varian_ASRTSR_050719r1	3	st120	52	ASR-TSR 1		1	100	1000	12	781	36	199	0	0	5/7/2019 9:22:38 AM	0
3	V08.MC	Varian_ASRTSR_050719r1	3	st120	53	ASR-TSR 1		1	100	1000	2	683	37	181	0	0	5/7/2019 9:23:01 AM	0
3	V08.MC	Varian_ASRTSR_050719r1	3	st120	54	ASR-TSR 1		1	100	1000	10	1073	33	272	0	0	5/7/2019 9:23:23 AM	0
3	V08.MC	Varian_ASRTSR_050719r1	3	st120	55	ASR-TSR 1		1	100	1000	9	1280	33	346	0	0	5/7/2019 9:23:45 AM	0
3	V08.MC	Varian_ASRTSR_050719r1	3	Tactile	56	ASR-TSR 1		1	100	1000	13	1425	46	303	0	0	5/7/2019 9:24:07 AM	0
3	V08.MC	Varian_ASRTSR_050719r1	3	Tactile	57	ASR-TSR 1		1	100	1000	3	1960	48	585	0	0	5/7/2019 9:24:30 AM	0
3	V08.MC	Varian_ASRTSR_050719r1	3	Tactile	58	ASR-TSR 1		1	100	1000	8	2458	52	652	0	0	5/7/2019 9:24:52 AM	0
3	V08.MC	Varian_ASRTSR_050719r1	3	Tactile	59	ASR-TSR 1		1	100	1000	14	1585	47	405	0	0	5/7/2019 9:25:14 AM	0
3	V08.MC	Varian_ASRTSR_050719r1	3	Tactile	60	ASR-TSR 1		1	100	1000	17	1620	48	448	0	0	5/7/2019 9:25:37 AM	0
3	V08.MC	Varian_ASRTSR_050719r1	3	st120	61	ASR-TSR 1		1	100	1000	5	1243	36	367	0	0	5/7/2019 9:25:59 AM	0
3	V08.MC	Varian_ASRTSR_050719r1	3	st120	62	ASR-TSR 1		1	100	1000	6	966	21	275	0	0	5/7/2019 9:26:21 AM	0
3	V08.MC	Varian_ASRTSR_050719r1	3	st120	63	ASR-TSR 1		1	100	1000	13	1089	35	263	0	0	5/7/2019 9:26:43 AM	0
3	V08.MC	Varian_ASRTSR_050719r1	3	st120	64	ASR-TSR 1		1	100	1000	9	1654	39	523	0	0	5/7/2019 9:27:06 AM	0
3	V08.MC	Varian_ASRTSR_050719r1	3	st120	65	ASR-TSR 1		1	100	1000	4	1565	38	448	0	0	5/7/2019 9:27:28 AM	0
3	V08.MC	Varian_ASRTSR_050719r1	3	Tactile	66	ASR-TSR 1		1	100	1000	16	2248	51	574	0	0	5/7/2019 9:27:50 AM	0
3	V08.MC	Varian_ASRTSR_050719r1	3	Tactile	67	ASR-TSR 1		1	100	1000	11	1624	44	378	0	0	5/7/2019 9:28:13 AM	0
3	V08.MC	Varian_ASRTSR_050719r1	3	Tactile	68	ASR-TSR 1		1	100	1000	12	2332	45	719	0	0	5/7/2019 9:28:35 AM	0
3	V08.MC	Varian_ASRTSR_050719r1	3	Tactile	69	ASR-TSR 1		1	100	1000	12	815	60	230	0	0	5/7/2019 9:28:57 AM	0
3	V08.MC	Varian_ASRTSR_050719r1	3	Tactile	70	ASR-TSR 1		1	100	1000	18	2017	46	551	0	0	5/7/2019 9:29:19 AM	0
3	V08.MC	Varian_ASRTSR_050719r1	3	st120	71	ASR-TSR 1		1	100	1000	9	376	35	105	0	0	5/7/2019 9:29:42 AM	0
3	V08.MC	Varian_ASRTSR_050719r1	3	st120	72	ASR-TSR 1		1	100	1000	8	656	36	163	0	0	5/7/2019 9:30:04 AM	0
3	V08.MC	Varian_ASRTSR_050719r1	3	st120	73	ASR-TSR 1		1	100	1000	9	1074	34	318	0	0	5/7/2019 9:30:26 AM	0
3	V08.MC	Varian_ASRTSR_050719r1	3	st120	74	ASR-TSR 1		1	100	1000	13	2166	35	562	0	0	5/7/2019 9:30:48 AM	0
3	V08.MC	Varian_ASRTSR_050719r1	3	st120	75	ASR-TSR 1		1	100	1000	11	1225	39	305	0	0	5/7/2019 9:31:11 AM	0
3	V08.MC	Varian_ASRTSR_050719r1	3	Tactile	76	ASR-TSR 1		1	100	1000	9	1439	47	315	0	0	5/7/2019 9:31:33 AM	0
3	V08.MC	Varian_ASRTSR_050719r1	3	Tactile	77	ASR-TSR 1		1	100	1000	3	2388	89	845	0	0	5/7/2019 9:31:55 AM	0
3	V08.MC	Varian_ASRTSR_050719r1	3	Tactile	78	ASR-TSR 1		1	100	1000	14	1221	46	396	0	0	5/7/2019 9:32:18 AM	0
3	V08.MC	Varian_ASRTSR_050719r1	3	Tactile	79	ASR-TSR 1		1	100	1000	17	1452	50	354	0	0	5/7/2019 9:32:40 AM	0
3	V08.MC	Varian_ASRTSR_050719r1	3	Tactile	80	ASR-TSR 1		1	100	1000	5	2046	47	504	0	0	5/7/2019 9:33:02 AM	0
3	V08.MC	Varian_ASRTSR_050719r1	3	st120	81	ASR-TSR 1		1	100	1000	8	984	46	249	0	0	5/7/2019 9:33:24 AM	0
3	V08.MC	Varian_ASRTSR_050719r1	3	st120	82	ASR-TSR 1		1	100	1000	5	1987	44	524	0	0	5/7/2019 9:33:47 AM	0
3	V08.MC	Varian_ASRTSR_050719r1	3	st120	83	ASR-TSR 1		1	100	1000	10	1224	34	289	0	0	5/7/2019 9:34:09 AM	0
3	V08.MC	Varian_ASRTSR_050719r1	3	st120	84	ASR-TSR 1		1	100	1000	5	1412	35	335	0	0	5/7/2019 9:34:31 AM	0
3	V08.MC	Varian_ASRTSR_050719r1	3	st120	85	ASR-TSR 1		1	100	1000	5	1101	36	347	0	0	5/7/2019 9:34:53 AM	0
3	V08.MC	Varian_ASRTSR_050719r1	3	Tactile	86	ASR-TSR 1		1	100	1000	4	2816	47	751	0	0	5/7/2019 9:35:16 AM	0
3	V08.MC	Varian_ASRTSR_050719r1	3	Tactile	87	ASR-TSR 1		1	100	1000	9	3571	88	1232	0	0	5/7/2019 9:35:38 AM	0
3	V08.MC	Varian_ASRTSR_050719r1	3	Tactile	88	ASR-TSR 1		1	100	1000	14	1485	42	337	0	0	5/7/2019 9:36:00 AM	0
3	V08.MC	Varian_ASRTSR_050719r1	3	Tactile	89	ASR-TSR 1		1	100	1000	15	1867	45	533	0	0	5/7/2019 9:36:23 AM	0
3	V08.MC	Varian_ASRTSR_050719r1	3	Tactile	90	ASR-TSR 1		1	100	1000	12	753	31	258	0	0	5/7/2019 9:36:45 AM	0
3	V08.MC	Varian_ASRTSR_050719r1	3	st120	91	ASR-TSR 1		1	100	1000	15	1898	39	562	0	0	5/7/2019 9:37:07 AM	0
3	V08.MC	Varian_ASRTSR_050719r1	3	st120	92	ASR-TSR 1		1	100	1000	3	2038	35	548	0	0	5/7/2019 9:37:29 AM	0
3	V08.MC	Varian_ASRTSR_050719r1	3	st120	93	ASR-TSR 1		1	100	1000	12	982	35	284	0	0	5/7/2019 9:37:52 AM	0
3	V08.MC	Varian_ASRTSR_050719r1	3	st120	94	ASR-TSR 1		1	100	1000	2	517	71	164	0	0	5/7/2019 9:38:14 AM	0
3	V08.MC	Varian_ASRTSR_050719r1	3	st120	95	ASR-TSR 1		1	100	1000	9	464	35	149	0	0	5/7/2019 9:38:36 AM	0
3	V08.MC	Varian_ASRTSR_050719r1	3	Tactile	96	ASR-TSR 1		1	100	1000	17	3280	46	875	0	0	5/7/2019 9:38:58 AM	0
3	V08.MC	Varian_ASRTSR_050719r1	3	Tactile	97	ASR-TSR 1		1	100	1000	5	2231	46	653	0	0	5/7/2019 9:39:21 AM	0
3	V08.MC	Varian_ASRTSR_050719r1	3	Tactile	98	ASR-TSR 1		1	100	1000	10	2104	48	502	0	0	5/7/2019 9:39:43 AM	0
[truncated: 19,192 more rows]

## Sheet: 2
Chamber_ID	Subject_ID	Session_ID	Channel_ID	Trial_ID	Trial_Num	Group_ID	Param	Trial_List_Block	Samples	Rate	V_Start	mV_Max	T_Max	mV_Avg	V_Peak1	T_Peak1	Run_Time	TimeStampPT	Run_Data
[truncated: 21,200 more rows]

[truncated: 5 more sheets: 3, 4, Errors, V11.Males_1, V21.ME_4]
