# Supplementary material for: Cognitive and behavioral effects of whole brain conventional or high dose rate (FLASH) proton irradiation in a neonatal Sprague Dawley rat model
Source: PLoS One. 2022 Sep 16;17(9):e0274007. doi: 10.1371/journal.pone.0274007 (PMC9481014; doi:10.1371/journal.pone.0274007)
Supplement: S1 Data — (ZIP) [file pone.0274007.s001.zip › Varian Weights 5+8.xlsx]

## Sheet: Sheet1
	Group	Animal	P7	P11	P21	P28	P35	P42	P49	P56	P63	P70	P77	P84	P91	P98	P105	P112	P119	P126	P133
8Flash	1	V07.MA	18.4	28.2	50.5	78.6	99.4	128.4	171.8	224.6	267.2	318	345.7	326.4	397.2	424.4	435.7	442	477.5	499.1	1				M	F
5Flash	2	V07.MB	17.8	28.4	52.6	79	102.6	138	176	229.2	270	308.9	344.69	375.5	392.5	418.6	430.8	441.2	468.9	481.4	1		8Flash	1	22	22
Control	3	V07.MC	17.8	28.8	52.8	78.6	100.1	127.3	158.6	194.9	226.7	272.6	306.2	350.1	383.5	418.9	468.3	457.5	486.5	492.8	1		5Flash	2	22	21
5Conv	4	V07.MD	16.8	26.8	53	79.7	102.5	138.8	175.7	222.3	258.6	307.9	339	393.5	421.5	448.7	435.8	479.5	509.5	526.1	1		Control	3	21	21
8Conv	5	V07.ME	18.1	28.9	49.8	74.9	102.9	88.8	129	170	213	261.3	296	340.9	358.6	383.5	399.9	417.4	441.7	455.4	1		5Conv	4	22	21
8Flash	1	V07.FA	15.1	26.5	48.9	73.7	95.4	93.3	148.1	188.1	206.7	224.5	241.8	261.9	273.6	268.5	283.3	295.4	303	295.8	1		8Conv	5	22	21
5Flash	2	V07.FB	17.7	28.8	56	84.3	107.2	136.1	175.5	208.8	238.3	252.1	267.6	276.3	286	301.4	307.6	314.3	323.5	324.5	1
Control	3	V07.FC	17.2	27.2	55.1	80.2	96.1	132.2	179.1	212	236	254.3	266.5	286.2	282	299.6	311.2	314.5	315	323.6	1			V20.FA=preg during MWM
5Conv	4	V07.FD	16.7	27.5	51	79.1	100.2	127.9	160	197.9	219.1	235.6	255.8	281.3	294.4	293.7	311.2	325.2	329	326.1	1
8Conv	5	V07.FE	16.4	26.9	48.1	.	.	.	.	.	.	.	.	.	.	.	.	.	.	.	.
8Conv	5	V08.MA	17.2	28	48.2	73.3	101.4	93	131.8	167.5	211.8	232	267.7	279.9	300	308.5	313.6	313	.	289.2	322.2
8Flash	1	V08.MB	17.5	27.6	47.5	73.3	101.3	97.2	133.9	159.2	227.8	262.1	286.6	309.4	338.6	349.3	371.3	395.3	.	426.8	436.4
5Flash	2	V08.MC	16.4	26.7	45.6	64.4	79.2	103.9	131.7	176.4	201.6	240.98	279.2	317.2	345.5	370.2	385.6	407	.	447.7	458.5
Control	3	V08.MD	17.3	28.3	50.2	72.8	96.9	128.5	168.2	201.1	256.9	296.6	331.2	364	395.4	415.5	427.7	456.5	.	491.7	519.7
5Conv	4	V08.ME	17.2	28.2	51.3	77.7	114	162	214.2	254.3	301	334.1	356.8	381.6	400.1	415.1	434.8	458	.	502.8	505.7
8Conv	5	V08.FA	17.2	27.5	47.6	69.9	99.7	94.4	146	175.2	203.8	226.8	231.4	246.23	259	261.5	273.1	289.6	.	293.7	278.3
8Flash	1	V08.FB	16.9	27.7	46.9	69.8	99.1	128	155.9	178.4	200.1	214.4	232.4	243.3	247.2	248.2	257.4	266.2	.	274.8	280.3
5Flash	2	V08.FC	16.6	26.5	48.8	73.1	109.8	145.3	176.3	198.1	221.7	240.9	256.9	256.7	251.9	268.3	280.3	289.1	.	299.2	305.3
Control	3	V08.FD	16.1	26.4	48.2	73.6	105.7	141	177.1	198.1	220.9	235.9	245.7	256.1	269.2	267.7	264.8	280	.	289.8	264.9
5Conv	4	V08.FE	17.3	27.8	50.6	72	101.1	127.1	154.6	175.6	199.9	210.7	228	238.8	248.3	253.3	260.7	276.6	.	265	264.1
8Flash	1	V09.MA	14.7	25	38.7	57.2	75.2	92.4	122.6	163.7	203.4	243	273	299.6	319.1	341.4	353.8	.	.	400.1	405.6
5Flash	2	V09.MB	16.3	24	41.3	26.9	70.7	96.7	132.1	174	219.8	263.3	298.2	342.6	370.3	398.5	422.9	.	.	487.3	485.6
Control	3	V09.MC	15.7	25.2	44.1	63	85	124.9	166.4	212.7	262.4	310.3	342.1	368.2	393.1	412.5	427	.	.	492.6	496.8
8Conv	5	V09.MD	14.6	25	39.3	59.9	79.5	98.8	147.1	202.1	243.7	276	298.9	318	338.2	352.9	367.1	.	.	411.4	406.3
5Conv	4	V09.ME	15.5	24.9	41.7	60.6	81.9	119.3	155.4	205.6	258.4	305.4	338.3	356	369.7	423.4	435.9	.	.	499.1	405.2
.	.	V09.MF	15.8	26.6	43.4	65.4	89.4	126.3	1709	218.3	274.8	.	356.4	388.1	420.1	.	469	.	.	438.9	.
.	.	V09.MG	15.5	24.6	42.2	85.7	.	.	.	.	.	.	.	.	.	.	.	.	.	.	.
.	.	V09.MH	15.5	25.7	44.3	64.3	.	.	.	.	.	.	.	.	.	.	.	.	.	.	.
.	.	V09.FA	14.1	24.3	40.5	64.4	96	140.6	179	170.5	231.58	.	267.2	280.8	294.4	.	.	.	.	.	.
8Flash	1	V10.MA	18	29.4	51.2	79.7	113.1	121.4	167.1	214.7	254.9	274.9	306.9	330.1	351.6	375.6	.	.	428.2	440.9	425.6
8Conv	5	V10.MB	19	29.9	53.1	79.2	112.5	110.6	158.8	207.3	253.8	278.6	301.6	318.8	345.6	360.3	.	.	413.7	420.8	426.4
Control	3	V10.MC	17.3	28.8	53.5	82.9	121.8	161	206.4	264.8	309.8	329.9	355.1	372.7	405.8	418.5	.	.	469	480.4	495.3
5Flash	2	V10.MD	18.7	29.9	54	83.3	121.7	164.1	214.3	274.5	324.2	349.3	377.6	395.8	412.3	434.2	.	.	487.4	500.8	517.8
5Conv	4	V10.ME	18.5	28.2	55	93.2	151.5	199	253.4	309.6	346.2	316.6	389.8	399.8	406.3	419.9	.	.	459.1	443.2	453.6
8Flash	1	V10.FA	17.1	28.3	48.3	80.3	108.4	86	125.4	168.6	196.4	215.9	226.3	222.6	248	262.5	.	.	284.8	293.2	282.9
8Conv	5	V10.FB	17.1	26.9	48.4	75.5	104.7	100.4	138.6	175.4	190.6	209.3	225.6	228.5	237.4	243.6	.	.	261	267.5	268.7
Control	3	V10.FC	17.7	28.8	56.1	88.2	124.3	170.7	210.8	243.6	267.4	275	295.2	296.9	304.4	316.8	.	.	334.5	337.7	333.1
5Flash	2	V10.FD	15.6	26.3	49.6	80.6	122.1	156.6	186.5	208.5	214.3	226.4	238.6	240.2	240.3	252.4	.	.	274.7	279.5	275.1
5Conv	4	V10.FE	14.1	24.1	47.9	77.2	107.3	134.8	207.8	193	203.6	208.4	236.2	239.8	247.6	260.6	.	.	275.4	282.4	266.8
5Conv	4	V11.MA	18	28.8	53.9	90.6	127.4	174.8	234.4	282.8	369.3	393.2	381.7	403.6	426.3	457.5	.	500.1	508.6	533	507.5
8Flash	1	V11.MB	18.7	29.9	53	85.4	103.6	104.5	211	210.3	239.9	278.2	304.3	342.1	360.6	398.7	.	355.9	341.2	352.5	.
8Conv	5	V11.MC	17.4	29	53.4	88.1	110.2	164.2	153.7	264.8	300.6	337.7	362.2	391.9	407.7	442	.	433.7	475.9	490.8	513
Control	3	V11.MD	18	29.1	54.5	92	106.9	152.4	219.8	269.8	307.4	355.9	377.8	411.1	427.3	463.3	.	483.5	501.2	520.4	528.3
5Flash	2	V11.ME	15.7	25.8	50.9	90	107.8	157.6	228.1	270.2	310.8	345.3	372.6	397.2	420.9	453.5	.	514.6	549.7	365.2	572
5Conv	4	V11.FA	14.9	24.8	45.2	74.9	92.2	126.4	168.4	198.7	223.7	243.3	253.6	256.4	264.7	283	.	289	306.8	275.8	282.1
8Flash	1	V11.FB	16	27	45.2	77	92.8	104	142.5	181.6	209.5	235	242.2	251.8	258.3	277.5	.	291.9	295	304.6	246
8Conv	5	V11.FC	15	25.4	42.2	74.2	84.3	92.9	135	172.3	196.4	205.5	225.1	243.1	262	260	.	283.5	289.7	210.6	297.3
Control	3	V11.FD	15.1	24.9	46.2	77.7	94.2	133.2	175.1	203.6	221.69	235.5	254.9	264.5	274.2	283.4	.	306.2	313.4	240.6	323
5Flash	2	V11.FE	15.4	26.5	47.1	81.4	112.4	144.6	195	231.9	259.9	279.2	289.4	299.1	306.1	319.4	.	332.9	334.6	339.7	338.8
5Flash	2	V12.MA	18	29.1	56.4	82.9	119.8	147.5	215	258	309.6	347.9	368.8	388.1	414.4	428.8	452.6	478.1	498.5	515.8	535.1
5Conv	4	V12.MB	18.7	29.1	56.3	84	122.4	170.7	216.2	252.8	299	339.8	364.6	390.8	405.3	433.6	461.4	476.2	494.7	515.6	526.3
8Flash	1	V12.MC	17.4	29.1	55.2	87.98	132.9	190.4	244.7	292.7	347.7	388	417.6	438.4	455.8	476.3	489.8	509.5	520.8	545.9	562.1
8Conv	5	V12.MD	18	28.4	42.3	61.2	93.6	108	148.1	188.5	252	289.1	313.3	336.7	358.2	382.5	403.9	422.6	433.5	448.3	468.1
Control	3	V12.ME	15.7	29.6	55.5	81	126.3	181.5	236.9	279.6	339.2	373	406	427.9	451.9	478.6	496.9	502.8	517.9	535	548.3
5Flash	2	V12.FA	14.9	29.6	55.9	81.7	198.8	165.9	196.3	216.8	.	256	263.6	264.2	275.9	286.4	292.2	296.6	303.6	316.8	322.2
5Conv	4	V12.FB	16	29.3	57.9	85	126.7	167.3	196.9	222.6	240.6	246.3	262.2	269.9	276.2	276.3	284.2	299.3	310.6	308.7	319.6
8Flash	1	V12.FC	15	28.7	54.3	80.7	123.4	150.2	187.9	213.6	240.5	249	260.5	278.3	286.8	291.2	295.4	311.8	319	327.9	322.2
8Conv	5	V12.FD	15.1	28.6	51.9	81.3	112.9	117.8	153.9	174.4	202.4	219.1	242.3	242.1	252.3	270.1	279.1	277.7	284.4	295.7	295.7
Control	3	V12.FE	15.4	29.3	54.3	84	127.4	171.7	204.7	220.4	248.4	258.8	268.5	272.7	284.1	294.4	314	306.1	313.8	323.2	321.5
Control	3	V13.MA	16.2	26.2	52.6	78.4	116.2	155.9	188.2	232.2	.	296.7	336.5	357.3	377.2	396.2	420.8	441.3	460.9	477.6	477
5Flash	2	V13.MB	15.8	25	52	78.4	112.8	149.5	189.6	246	292.3	316.8	356.1	370.3	402.2	436.8	448.1	473.6	491.5	516.1	515.3
5Conv	4	V13.MC	15.7	24.2	50	75.5	109.9	143.1	176.8	228.4	272.9	297.4	331.7	329.4	351.2	370.4	393.6	404.5	427.4	449.3	447.7
8Flash	1	V13.MD	15.6	24.5	48.9	72.5	106.5	137.8	169.7	218.5	264	278.5	307.2	321.8	338.4	359.2	369.8	387	418	430	422.6
8Conv	5	V13.ME	15.1	24.5	49.4	73.6	101.3	125.1	161.5	217.9	265.8	285.4	315	328.8	349.2	368.3	380.5	402.7	420.6	440.5	432.8
Control	3	V13.FA	15.4	24.5	51.3	78.8	117.5	150.9	176.8	213	231.4	239.4	260.7	245.8	283.1	282.3	291.9	313.1	317.4	310.5	315
5Flash	2	V13.FB	14.8	24.2	48.4	72	104.3	130.3	151.2	186.1	213.7	220.2	238.1	274.3	255.7	269.8	268.1	284	288.6	286.2	287.2
5Conv	4	V13.FC	16.4	26.1	52.3	79.9	116.4	144.2	171.6	201.1	231.2	243.3	266.2	264.2	264.7	281.3	290.9	306.7	306.9	316.8	315.8
8Flash	1	V13.FD	15.4	25.2	49.4	74.1	108.1	132.1	153.9	177.6	198	215.8	241.3	247	250.3	256.3	269.8	282.9	280	299.6	301.9
8Conv	5	V13.FE	16.2	26.5	51.5	79.8	118	139.9	174.6	202.4	224.3	231.2	249.5	257.1	270.1	272.8	284.6	298.6	304.6	312.8	310.7
8Conv	5	V14.MA	19	30.7	57.3	92.6	107.4	115.2	157	203	233	279	303.4	335.7	375.8	397.1	421.1	445.8	471.9	486	496.8
Control	3	V14.MB	19	29.6	56.6	95.8	115	138.4	184.1	239.5	277.5	319.6	340.2	355.9	384.8	219.5	416.2	436.5	460.6	473.2	485
5Flash	2	V14.MC	17.6	28.8	55.1	88	114.6	139.7	191.9	236.4	269	302.8	339.4	350.6	379.5	340.8	363.6	389.6	424.5	429.2	437.8
5Conv	4	V14.MD	17.1	28.1	54.4	88.3	104.9	133.4	176.3	228.4	266.3	302.6	321.5	349.6	378.5	361.3	393.6	421.3	453.7	466	471.7
8Flash	1	V14.ME	18.6	30.2	58.1	88	126.9	119.6	160.7	214.9	257.1	301.3	331.3	367.1	405.5	416.8	452.4	477.7	508.9	523.4	543.6
8Conv	5	V14.FA	17.1	28.1	50.7	78	104.2	111.8	150.5	185.1	.	231.6	243	249.8	262.8	290.5	283.5	283.5	295.1	292.2	298.4
Control	3	V14.FB	16.2	27.1	54.4	88.2	118.1	131.2	167.9	197.8	226.6	238.4	242.1	253.6	275.2	289.6	280.5	286.8	303.1	298.6	294.5
5Flash	2	V14.FC	18.1	28.9	53.1	83.5	116.8	137.2	172.8	200.2	216.9	234.7	236	245.1	247.3	273.6	270.3	268.4	275.1	279.2	288.3
5Conv	4	V14.FD	17.2	28.8	56.2	93.8	112.9	152.9	189.9	216.1	240.9	247.2	263	264.2	277.2	294.6	284.9	294.8	306.1	303.3	304.6
8Flash	1	V14.FE	18	29.4	54.6	89.6	110.2	106.6	140.5	166.8	202	225.2	243.4	259.8	268.8	299.8	297.7	294.1	318.2	306.2	325.2
8Flash	1	V15.MA	17.8	27.6	56.7	84.3	104.2	97.5	156.3	203	294.3	.	324.8	362.8	396.8	426.9	464.9	497.2	521.1	542.9	544.6
8Conv	5	V15.MB	17.1	26.9	53	80.1	105.4	148.5	185.8	233.1	267.3	301.8	334.9	364.6	380.8	396.2	405.2	423.5	447.9	468.5	474.4
Control	3	V15.MC	16.5	25.7	54.1	81.3	105.7	152	199.1	261	310.7	357.9	388.9	430.6	455.6	482.4	495.3	512	536.6	560.9	566.1
5Flash	2	V15.MD	17.8	27.5	54.1	82.5	105.7	155.6	206.1	260.9	308.4	355	436.8	423.4	451.8	468.8	490.6	511.8	526.9	540	537.1
5Conv	4	V15.ME	18.3	27.4	55.9	87.8	119.5	176.4	273.4	305.9	360.8	400.5	393.7	453.5	469.2	489.9	513.6	535.2	556.6	557.6	563
8Flash	1	V15.FA	17.4	26.3	50.6	80	114.6	132.5	150.8	183.7	205	218.6	239.6	260	255.5	269.3	280.9	290.3	290	291.6	316.1
8Conv	5	V15.FB	17.3	26.2	55.2	85.6	108.7	98.4	154.6	190.2	221.9	233.1	253.8	271.7	279	285	304.2	313.2	322.4	320.3	290.3
Control	3	V15.FC	17.3	26.7	56	85.6	113.3	154.8	191.9	234.2	257.2	272.9	293.6	319.6	327	332.1	345.3	346.4	360.6	361.3	368
5Flash	2	V15.FD	16.4	26.1	53.7	82.7	113.2	159.4	197	226.1	256.8	269.9	292.7	291.9	308.1	319.3	327.7	345.6	346	351.9	339.1
5Conv	4	V15.FE	18.6	29.1	58.7	86.2	117.5	155.2	183.5	226.4	242.2	250.8	272.7	279	289.9	291.4	305.4	321.8	322.6	320.1	318
8Flash	1	V16.MA	14.8	24.1	41.9	64.4	89.4	127.3	176.4	220.2	266.5	309.8	334.7	345.4	369.9	389.8	402.1	413.5	437.8	411.8	463.3
8Conv	5	V16.MB	14.2	22.7	40.4	61.5	76.6	105.2	147.7	183.6	223.7	258.8	291.2	305.7	328.2	345.3	367.9	378.8	393.5	453	423.7
Control	3	V16.MC	13	22.6	39.2	57.4	72.4	98.1	134.8	174.6	213.6	251.4	272.2	293	310.7	328	321.3	350.5	365.6	372.9	378.8
5Flash	2	V16.MD	14.6	24.8	43.6	67.5	87.7	122.9	166.2	213.9	270	323.2	356.1	388.9	410.5	435	426.1	471.4	495	513.9	529.6
5Conv	4	V16.ME	14.3	23.7	42.7	60.9	85	118.4	162.6	202.8	248.3	297.6	323.7	340.3	350.2	371.5	388.2	399.8	420.3	438.9	447.4
8Flash	1	V16.FA	12.6	22.6	40.3	64.4	96.4	130.4	166.4	195.8	215.2	247.5	259.8	270.4	267.1	272.4	284.5	290	293.3	290.8	299.3
8Conv	5	V16.FB	15.4	24.8	42.9	69.4	99.6	111.5	158.6	192.8	214.9	241.3	253	252.3	258.8	269.8	277.7	289.9	298.2	295.4	298.9
Control	3	V16.FC	13.9	22.4	39.5	59.1	82.2	106.2	142	172.8	198.6	218	220	239.6	243.8	248.1	252.7	259.6	267.5	264.5	265.2
5Flash	2	V16.FD	12.1	21	40.9	62.1	80.6	110.4	150.2	156.1	212.7	238.1	259.2	272.4	269.2	279.5	291.6	269.8	290	298.7	308.8
5Conv	4	V16.FE	12	20.5	37.8	59.2	80.2	111.8	152.4	167.1	191.2	209.3	224.9	218.6	228.6	230.3	237.2	221.6	241.6	249.9	245.2
5Flash	2	V17.MA	14	26	47.5	78.2	109.6	156.4	205.8	250	260	285	385.5	410.4	436	499.2	472	497	513.9	537.5	546.8
5Conv	4	V17.MB	14.2	23.8	45.1	75.4	105.5	132.6	174.6	214.9	257.5	299.8	323.3	338.3	358.8	387.3	396.2	414.6	439.5	450.2	446
8Flash	1	V17.MF	13	26.8	49.1	85.9	110.2	129.2	187.5	246.6	224.7	320.7	339.1	351.6	366.8	393.3	398.4	418.6	434.4	443	453.3
8Conv	5	V17.MD	14.6	27.9	46.7	73.3	100.3	107.3	150.7	250.2	239.5	278.6	306.2	326.9	348	373.6	388.8	400.5	419.4	428.2	436.1
Control	3	V17.ME	14.3	27	50.6	79	116.3	159.3	202.7	195.9	259.6	333.6	358.5	369.7	392.7	418.3	420.7	433.2	449.3	461.7	467.1
5Flash	2	V17.FA	12.6	23.2	45.6	75.7	110.7	134.2	161.6	182.5	204.6	222.6	235.2	241.6	256	267.1	266.9	280.7	290.6	282.6	277.9
8Flash	1	V17.FF	15.4	28.5	49	81.1	101.7	120.6	157	185.7	214.6	236.5	241.4	243.7	249.9	268.1	279.4	282.8	294.5	291	286
5Conv	4	V17.FC	13.98	25.8	46.5	78.6	108.6	139	169.2	193.5	212.9	230.4	242	246.9	247.3	266.2	271	272.2	277.6	276.1	278.4
8Conv	5	V17.FD	12.1	26.7	46.5	76.9	107.2	125	161.9	187.7	209.5	229.3	243	242.2	244.6	266.7	272.3	271.1	274.9	275.8	278.6
Control	3	V17.FE	12	28.6	52.2	87.9	126.4	154.6	193.9	225.3	254.9	277.3	275.6	287.5	307	320.1	320.6	316.7	303.2	339.9	341.5
8Flash	1	V18.MA	16.8	28.4	50.1	87.3	87.2	138.5	207.5	271.9	318.2	376.8	.	400.3	428	449.1	458.7	469.3	471.2	501.8	506.1
8Conv	5	V18.MB	17	28.5	49.6	79.1	91.5	95.6	152.4	178.8	262.5	330.6	.	352	372.8	381.1	390.2	401.4	412.1	442.6	446.1
5Flash	2	V18.MC	11.8	19.7	36.2	36.1	.	.	.	.	.	.	.	.	.	.	.	.	.	.	.
5Conv	4	V18.MD	15.3	27	48.4	79.7	118.8	166.8	218.7	263.9	305.6	358.9	.	362.7	395.7	401.4	415	434.8	434.8	437.4	447.7
		V18.ME	.	.	.	.	.	.	.	.	.	.	.	.	.	.	.	.	.	.	.
8Flash	1	V18.FA	15.1	25.5	47.4	83.8	84.7	109.9	150.2	182.1	205.1	239.2	.	236.9	262.1	263.9	256.4	258.3	292.06	296.6	296.1
8Conv	5	V18.FB	16.3	27.9	51.1	85.1	119	155.6	186.6	208.8	237.8	270.14	.	266	287.6	290.2	299.7	301.9	316.2	325.8	322.8
5Flash	2	V18.FC	13.5	24.1	46.1	74.2	105.6	138	167.7	195.9	222.1	245.1	.	246.3	264	268.4	274.9	274.7	281.8	289.8	284.5
5Conv	4	V18.FD	11.8	22.1	43.5	42.5	99.8	140.7	176	212.6	224.9	257.8	.	266.7	307.3	293.5	315.7	306.8	339.2	336.6	339.1
Control	3	V18.FE	15.8	26.3	49.8	80.3	107.9	155.3	190.3	221	236.7	270.7	.	267.5	280	289.8	301.2	306.7	309.7	337.8	312
Control	3	V19.MA	16.2	28.1	53.9	71.5	124.5	182.3	241.9	306.5	375.7	410	454.4	.	525.3	563.7	.	604.9	617.9	.	653.2
5Flash	2	V19.MB	15.4	26.1	50.7	69	122.7	182.6	243.5	312.6	374	410.4	443	.	486.7	512.3	.	545.5	568.7	.	604.9
5Conv	4	V19.MC	15.8	28.3	54.9	74.7	137.2	194.3	257.4	327.5	285.3	423.7	454.7	.	509.7	543	.	582.6	600.2	.	626.5
8Flash	1	V19.MD	15.2	26.5	53.2	74.2	116.3	115.2	177.7	245.8	299.8	320.1	351	.	405.2	434.1	.	480.8	505.7	.	530.6
8Conv	5	V19.ME	15.9	27.7	53.7	72.1	108.3	116.8	176.7	243.9	304.2	337.7	376.2	.	437.6	468.3	.	528.5	543	.	578.8
Control	3	V19.FA	14.6	26.7	53.9	71.8	122.1	168	212.5	250.2	277.2	287.6	308.7	.	241.6	253.9	.	266.6	275.2	.	272.1
5Flash	2	V19.FB	16.6	28.3	55.4	71	119.4	165.2	205.4	236.7	259.8	281.8	303.8	.	322.8	333.6	.	356.7	360.5	.	372.9
5Conv	4	V19.FC	14.7	26.4	52	71.5	121.3	165.7	195.6	225.7	255.5	268	279	.	296.9	312.6	.	331.4	338.6	.	340.2
8Flash	1	V19.FD	14.4	27.7	51.9	68.5	107.8	120.8	159.9	192.3	225.3	241.2	257.2	.	290.3	296.8	.	318.2	320.7	.	318.2
8Conv	5	V19.FE	16.6	27	54.4	72.3	117	109.9	164.9	193	228.7	245.8	261.9	.	288	299.7	.	322	337.2	.	313.8
8Conv	5	V20.MA	15.6	23.6	44.7	69.7	102	113	179.2	230.1	281.6	300.7	330.3	331.8	344.2	359.6	367.2	381.9	398.9	411.1	427.6
Control	3	V20.MB	16.5	24.4	49.8	77.5	116.8	166.8	231.4	289	347.8	375.9	411.2	416.2	432.5	450.8	482.8	487.9	501.4	515.2	536.8
5Flash	2	V20.MC	15.6	23.4	45.2	67.4	99.4	141.3	204.1	238.5	294	325.6	358	368.8	396.8	412.3	428.2	444.6	462.9	478.6	493.4
5Conv	4	V20.MD	15.8	24.6	47.1	72	110.6	158.3	182.6	267.9	321.4	351.7	382	374.5	395.1	416.3	426.4	442.1	457.6	474.8	481.3
8Flash	1	V20.ME	15.5	23.1	41.3	60.7	99	87.8	131.3	186.1	238.4	268.9	302	315.5	403.2	362.8	381.7	396.1	414.5	445	456.8
8Conv	5	V20.FA	14.4	21.4	42.2	67.8	102	144.4	181.9	216.3	234.5	241.3	318.2	328.5	.	354	304.6	396	438.1	418.2	.
Control	3	V20.FB	14.1	21.5	40	60.7	98.3	143.8	170.3	201.9	218.9	223.8	240.2	243.4	243.4	258.9	264	277.9	282.1	287.1	292.5
5Flash	2	V20.FC	16.5	25.4	47.9	70.4	97.6	131.9	162.8	195.3	222.5	231.8	252.1	263.8	269.7	285.8	292.5	314	311.4	320.8	326.6
5Conv	4	V20.FD	15.4	23	43.3	69.2	103.9	147.8	178.2	202.9	235.3	251	278.7	273.7	287.7	298.3	309.3	319.2	328.2	341.4	339
8Flash	1	V20.FE	16.7	24.1	45.5	71.4	110.4	152.3	177.6	211.6	233.2	253.4	276.2	275.3	276.2	285.8	294.1	303.1	302.8	317.8	310.7
8Flash	1	V21.MA	17.2	27.2	54.8	82	119	113.2	185.1	250.3	308	335.1	379.6	338.8	.	444.2	459.7	480.5	504.7	525.7	526.7
8Conv	5	V21.MB	18.5	28.4	55.8	89.1	134.5	131.6	243.4	272.4	326	364.9	280.8	406.6	.	442.1	460.8	477.1	490.6	512.3	520.3
Control	3	V21.MC	18	27	54.9	85.2	129.8	182.4	205.8	311.8	371.8	421.8	449.2	470.2	.	509	529.3	542.9	551.8	586	595.7
5Flash	2	V21.MD	18.2	27.2	59	92.5	146.1	211.9	274.8	347.3	400.1	444.3	458.9	480.5	.	508.3	513.7	540.1	567.1	583.2	582.5
5Conv	4	V21.ME	18.7	28.2	57.3	89.1	136	184.6	255.6	313.7	371.4	424	434.6	456.8	.	497.5	528	528.8	544.8	562.9	560.2
8Flash	1	V21.FA	17.9	27.8	56.3	85.4	122.4	99.5	124.3	169.4	200.1	224.3	237.6	255.5	.	273.3	287.5	283.5	292.9	298.7	293.3
8Conv	5	V21.FB	16.7	25.7	52.6	80.5	119.8	140.9	190.1	217.2	236.2	254.5	262.9	264.9	.	282.1	293	294.9	304.7	308.4	304.9
Control	3	V21.FC	18	27.5	54	82.6	121.1	166.3	212.9	218.1	245.1	258.5	261.3	263.6	.	280.7	295.6	303.2	311.2	312.8	309
5Flash	2	V21.FD	18.7	28.6	57.3	85.9	120.4	168.6	197.2	234.6	253.4	275.9	282.3	292.5	.	297.2	299.8	312.6	323.7	319.7	327.4
5Conv	4	V21.FE	19.7	29.2	60.3	85.8	128.4	168.2	208.9	235.9	261.2	267.1	278.5	290.6	.	293.9	303.7	304.1	318.9	318.8	309.1
5Conv	4	V22.MA	16.3	26.4	51.4	71.5	119.8	190.9	246.7	302.3	359.1	.	410.2	.	436.5	448.9	473.9	485.3	500.2	512.9	523.7
8Flash	1	V22.MB	16.9	24.8	47.1	66.4	102.6	99.8	127.5	189.2	245.2	.	300.6	.	344.2	346.7	364.3	377.6	345.7	404.1	407.5
8Conv	5	V22.MC	15.3	23.6	42.9	57.7	81	90.6	140.2	193.4	243.9	.	291.7	.	335	340.5	353	356.8	383.9	386.8	392.1
Control	3	V22.MD	16.5	25.5	52	72.6	111.9	175.2	239.8	290.3	343.2	.	398.6	.	438.1	438.2	455.1	468.2	479.1	489.1	492.1
5Flash	2	V22.ME	18.8	28.6	56.8	79.5	113.8	170.6	235	292	352.8	.	398.7	.	460.3	474.1	492.4	499.8	522.2	539.7	342.5
5Conv	4	V22.FA	15.8	24.5	49.8	71.6	110.6	167.2	192.7	208.9	237.8	.	259.8	.	276.2	304.1	291.8	293.6	297.4	312.4	292.9
8Flash	1	V22.FB	17.9	27.1	54.5	73.1	101.1	86.3	122.6	166.7	206.8	.	241.9	.	273.9	284.9	299.1	300.7	311.2	313.3	317.1
8Conv	5	V22.FC	15.4	24	49.7	71.8	99.3	127.8	174	198.1	223.5	.	251.6	.	275.1	266.9	290.2	301.8	309.1	303.3	308.5
Control	3	V22.FD	17.2	25.4	53.6	75.6	102.3	159.6	210.6	236.2	270.3	.	289	.	313.1	318.7	329.7	338.6	346.1	356.6	359.6
5Flash	2	V22.FE	16.8	25.3	52.4	74	104.8	156.9	195.4	224.7	247.6	.	259	.	281.3	289.3	291.8	301.9	312.8	308	312.3
5Flash	2	V23.MA	16.2	26	51.4	81.8	120	174	229.6	283.2	321.9	345	.	390	405.6	413.8	429.9	450.2	455.7	470.2	448.4
5Conv	4	V23.MB	17	26.1	50	81.6	110.8	90.7	200	248.9	279.7	303	.	351.6	361.2	373.4	394.5	412.3	430.7	440.3	448.4
8Flash	1	V23.MC	17	25.8	49.5	78.1	109.8	156.7	151.3	211.7	259.2	247.4	.	330.7	358.3	379.8	388.7	433	452.9	465.8	468.2
8Conv	5	V23.MD	16.5	25.4	48.8	71.2	106.4	160.2	200.9	246.4	279.9	299.3	.	342.2	360	374.4	398.7	411.5	420.4	439.7	438.4
Control	3	V23.ME	16.1	25.5	49.2	72.4	103.8	159.8	208	264.7	297	324.8	.	371.2	388.5	398.6	402.8	435.4	445.4	458.7	458.9
5Flash	2	V23.FA	15.8	25.2	48.7	72.9	102.6	145.5	170.2	200.7	218.8	234.1	.	257.7	265.8	266	274.2	284.2	296.1	295.8	263
5Conv	4	V23.FB	16.4	25.8	51	76.4	113.7	149.7	166	186	195.5	213.9	.	227	234	234.6	236.9	240.4	250.8	245.3	250.9
8Flash	1	V23.FC	16.6	26	51.5	79.1	119.2	156.4	173.8	199.2	206.9	222.8	.	240.2	242.2	248.8	259.2	263.8	290	274.6	272.6
8Conv	5	V23.FD	15.2	23.4	45.6	67.3	95.4	124.6	147.1	174.3	188.3	199.8	.	216.5	228.9	227.8	236.5	239	247.3	248.5	250.8
Control	3	V23.FE	15.8	25	50.5	78.3	117.8	157.6	183.5	209.1	226.8	236.8	.	259.2	263.5	258.8	279.3	288.3	297.5	286.2	300.2
Control	3	V24.MA	16	25.3	48.6	85.6	140	202.1	270.1	310.4	356.5	371	407.7	422.8	442.6	456.4	465.2	482.1	506.7	502.8	509.9
5Flash	2	V24.MB	16.4	25.6	48.5	77.6	126	181.7	234.6	291.9	345.2	366.2	408.5	430.4	449.8	469.9	479.4	506	516.6	522.4	533.9
5Conv	4	V24.MC	16.1	24.9	44.2	68.2	109.8	160.3	205.3	249	293.6	300.2	326.4	339.3	352	376.9	349.6	399.3	412.2	418.6	427.6
8Flash	1	V24.MD	15.9	25.9	45.6	79.9	126.4	138.7	209.1	265.7	312.8	332.6	368.2	382.8	401.8	421.7	432.9	446.9	456.1	467.7	475.9
8Conv	5	V24.ME	14.5	22.7	43.1	75.5	125.7	136.5	208.3	266.9	313.9	338.1	378.4	402.7	419.9	444.6	447.8	463.2	476.5	478.1	492.2
Control	3	V24.FA	14.5	24.1	44.3	72.2	116.9	158.3	187.3	217.2	240.7	246.2	271.3	293	290.7	289.7	305.5	318.4	313.4	312.3	300.8
5Flash	2	V24.FB	13.4	22.5	46.1	67.1	105.6	145.6	172.3	196.8	315.6	216	243.6	250.4	251.9	251.6	265	276.6	269.6	266	258.3
5Conv	4	V24.FC	16	24.6	44.4	66.4	109.1	142.9	176.5	196.6	214.6	226.2	240.2	244.1	273.1	254.7	266.7	271.9	268.2	264.8	274.6
8Flash	1	V24.FD	15.8	25.6	49.1	76.1	118.5	150.8	175.6	202.8	224.8	227.9	241.4	261.7	270.5	274	286.1	291.8	286.4	279.6	290.4
8Conv	5	V24.FE	14	22.7	44.8	74.3	122.3	107.3	166.2	186.2	207.1	213.8	238.1	246.9	251.6	248	262.8	273.2	277.3	319.1	277.9
8Conv	5	V25.MA	13.8	23.6	50.5	84.2	132.4	184.3	241.8	293.9	330.4	361.9	397.2	408.2	426.6	432.9	454.9	467	487.9	507.6	511.9
Control	3	V25.MB	15.2	24.6	49.5	86.3	133.6	188	252.5	313.8	357.1	390.6	419.1	426.5	443.4	449.6	461.4	477.3	499.2	507.8	513.4
5Flash	2	V25.MC	14.2	23.7	52.5	91.6	142.9	200	264.1	326.5	375	406.9	429.8	461.5	487.5	505.2	527.9	518	559.7	585.4	594.9
5Conv	4	V25.MD	14.4	24.6	50.5	83.8	133.8	187.2	243.8	302.5	343	372.1	402.1	241.7	437	452.1	391.2	460.8	498.1	517.8	525.2
8Flash	1	V25.ME	14	24	51.6	83.9	126.4	157.2	220.7	279.8	318.6	345.6	371.5	380.3	399.2	424.1	441.4	458.2	457.7	467.2	450.8
8Conv	5	V25.FA	12.5	22.9	45.4	76.4	117.8	152.3	188.1	217.8	234.2	253.8	270.9	274.6	281.1	289.9	296.7	308.5	312.4	321.1	320.4
Control	3	V25.FB	12.7	22.4	50.6	79.3	115.9	153.4	184.6	213.5	232.6	242.3	261.8	268.9	274	284.7	301.2	299.8	309.9	286.5	310.6
5Flash	2	V25.FC	13.9	24.3	50.7	86.3	128.3	167.6	198.1	228.3	252.2	260.2	262	280.7	291.9	301.8	314.5	310.9	310.6	298.4	315.6
5Conv	4	V25.FD	14	24.5	49.1	86.8	126.1	170.8	192.9	212	234.3	240	253.5	250.8	266.8	276.4	291.1	290.9	298	310.3	307.8
8Flash	1	V25.FE	12.3	22.2	45.5	77.9	120.3	160.1	187.3	209.5	234	234.5	244.8	250.9	259.9	265.2	275.5	277.5	289.8	292.4	290.9
8Flash	1	V26.MA	18	29.1	57.7	91.6	130.9	136.3	203.6	247.9	283.9	318	337.5	358.4	334.6	387.8	394.4	.	418	403.9	428.9
8Conv	5	V26.MB	16.9	27	54.3	91.8	133.2	117.9	183.4	239.9	284.9	316.8	347.2	368.7	392.5	417.8	419.4	.	444.8	457.9	445.9
Control	3	V26.MC	13.8	23.5	51	79.4	135.3	195.8	258.6	304.1	348.6	380.9	409.8	432	461.4	473.1	475.5	.	492.9	498.4	484.8
5Flash	2	V26.MD	14.5	23.8	48.2	78	126.3	179.9	215.8	245.7	276.8	294.9	308.6	316.4	331.3	344.9	343.9	.	357.6	368.2	354
5Conv	4	V26.ME	17.9	27	54.2	88.5	139.8	200.5	243.6	289.1	332.8	365.5	395.1	411.4	422.1	438	441.9	.	469.6	487.2	476.3
8Flash	1	V26.FA	14.1	24.2	48.9	76.5	109.7	85.8	142.9	160.5	179.8	189.5	204.5	218.8	224.9	232.9	242.7	.	257.7	254.4	254.6
8Conv	5	V26.FB	17.1	25.9	53.2	87.3	138.7	95.7	149	179.3	201.6	221.1	235.4	239.9	244.1	259.8	260	.	271	275.7	270.9
Control	3	V26.FC	17.2	28	57.2	91.7	137.7	164.9	.	216.4	220.9	240.8	253.5	271.7	278.1	283.6	297.2	.	297.7	301.3	297.2
5Flash	2	V26.FD	16.2	26.2	55.3	87.3	132	169.5	.	211.5	223	234.8	231	252.1	265.3	266.1	268.8	.	291.5	292.9	285.8
5Conv	4	V26.FE	15.4	26	54.3	92	142.4	168.5	190.2	212.1	214.3	245.3	250.8	273.1	277.4	290.3	289.5	.	308.7	316.6	302.9
5Conv	4	V27.MA	17.5	26.7	56.7	92.2	132.3	196.8	253.8	317.4	382.2	428.8	465.5	487.8	496.1	508	.	531.9	547.8	559.2	566.9
8Flash	1	V27.MB	16.7	25.7	54.3	89.1	132.5	129.4	202.6	235	301.1	347.5	385.3	411.9	426.5	444.8	.	478.9	493.6	509.1	522.1
8Conv	5	V27.MC	16.8	25.2	52.5	87.6	121.4	116.8	176.8	233.8	290.7	329.3	354.5	381	402.8	418.5	.	452.4	460	480.4	496.1
Control	3	V27.MD	17.2	25.7	56.2	87.8	119.8	175.4	231	275.7	332.4	383.1	432	463	486.6	505.3	.	555.1	580.4	590.9	603.8
5Flash	2	V27.ME	17.4	26.1	56.8	93.3	136.3	192.7	245.8	284.6	336.5	372.6	399.8	426.3	439.2	462.3	.	488.3	490.3	529.5	473.1
5Conv	4	V27.FA	16.5	25.3	55.6	94	143.2	185.7	223.6	242	261.3	276.9	287.3	302.8	307	307.5	.	320.3	330.3	324.4	327.4
8Flash	1	V27.FB	16.4	24.3	51	79.6	99.7	82.7	130.7	161.1	188.2	201.9	224	258.1	246.3	242.7	.	261.3	269.6	263.9	269.3
8Conv	5	V27.FC	17.1	25.6	53.7	84.5	114.5	83.7	137.9	174.2	202.3	221.3	235.5	235.1	255.3	264.9	.	274	292.2	286.8	297.8
Control	3	V27.FD	16.7	24.5	52.8	87.2	117.9	115.8	187.8	208.9	227.8	238	241.8	270.4	276.1	277.6	.	282.2	294.3	292.6	293.1
5Flash	2	V27.FE	15.9	24.2	52.4	84.3	113.2	165.3	183.2	204.2	223.2	243.1	258.6	252.8	256.4	254.6	.	278.8	277.1	269.8	282.1
5Flash	2	V28.MA	17.8	25.4	53.8	89.5	125.7	169.6	219	268.9	316.4	.	391.1	406.5	427.6	.	454.4	471.8	487.2	451.5	413.8
5Conv	4	V28.MB	19.9	27.3	54.3	91.9	133.2	175.9	224	268.8	320.7	.	394.4	402.3	423.4	.	447.8	457.8	472.4	496.7	503.8
Control	3	V28.MC	16.8	24.6	50.1	88.1	134.1	188.7	256.1	306.2	369.2	.	454.4	451.2	474.1	.	498.6	513.8	538.6	554.9	564
8Flash	1	V28.MD	17.2	25.4	49	80.7	104.2	115.6	165	210.3	259.32	.	331.6	355.1	378.3	.	412.4	435.4	449.4	471.6	476.9
8Conv	5	V28.ME	18.6	26.4	52.2	86.6	100.8	114	165.7	220.6	274.9	.	344.9	363.8	389.2	.	424.3	426.3	463.2	475.5	484.2
5Flash	2	V28.FA	17.1	25.6	52.2	86.5	116.6	149	176.4	198.9	215.9	.	259.7	272.8	296.4	.	294.6	267.3	301.4	321.6	328.1
5Conv	4	V28.FB	15.4	23.1	46.7	80.7	114.2	144.4	175.7	202.8	226.7	.	257.1	264	280.5	.	286.3	292.1	301.4	310.8	301.3
Control	3	V28.FC	18.1	25.6	32.6	90.3	132.1	174.9	200.3	226.3	250.6	.	275.5	289.9	299.9	.	328	328.6	334.1	337.8	337.8
8Flash	1	V28.FD	17	24.5	46.2	80.6	100.8	118.3	152.9	178	202.8	.	239.7	250.2	262.3	.	270.8	280.4	283.7	288.6	296.8
8Conv	5	V28.FE	17.7	25.2	48.1	78.2	101	103.9	144.9	174.2	204.9	.	241.8	253.3	264.5	.	273.3	273.4	385.6	289	294.1
								1	1	1	1	1	1	1	1	1	1	1	1	1	1
								1	1	1	1	1	1	1	1	1	1	1	1	1	1
								1	1	1	1	1	1	1	1	1	1	1	1	1	1
								1	1	1	1	1	1	1	1	1	1	1	1	1	1
								1	1	1	1	1	1	1	1	1	1	1	1	1	1
								1	1	1	1	1	1	1	1	1	1	1	1	1	1
								1	1	1	1	1	1	1	1	1	1	1	1	1	1
								1	1	1	1	1	1	1	1	1	1	1	1	1	1
								1	1	1	1	1	1	1	1	1	1	1	1	1	1
								1	1	1	1	1	1	1	1	1	1	1	1	1	1
								1	1	1	1	1	1	1	1	1	1	1	1	1	1
								1	1	1	1	1	1	1	1	1	1	1	1	1	1
								1	1	1	1	1	1	1	1	1	1	1	1	1	1
								1	1	1	1	1	1	1	1	1	1	1	1	1	1
								1	1	1	1	1	1	1	1	1	1	1	1	1	1
								1	1	1	1	1	1	1	1	1	1	1	1	1	1
								1	1	1	1	1	1	1	1	1	1	1	1	1	1
								1	1	1	1	1	1	1	1	1	1	1	1	1	1
								1	1	1	1	1	1	1	1	1	1	1	1	1	1
								1	1	1	1	1	1	1	1	1	1	1	1	1	1
								1	1	1	1	1	1	1	1	1	1	1	1	1	1
								1	1	1	1	1	1	1	1	1	1	1	1	1	1
								1	1	1	1	1	1	1	1	1	1	1	1	1	1
								1	1	1	1	1	1	1	1	1	1	1	1	1	1
								1	1	1	1	1	1	1	1	1	1	1	1	1	1
								1	1	1	1	1	1	1	1	1	1	1	1	1	1
								1	1	1	1	1	1	1	1	1	1	1	1	1	1
								1	1	1	1	1	1	1	1	1	1	1	1	1	1
								1	1	1	1	1	1	1	1	1	1	1	1	1	1
								1	1	1	1	1	1	1	1	1	1	1	1	1	1
								1	1	1	1	1	1	1	1	1	1	1	1	1	1
								1	1	1	1	1	1	1	1	1	1	1	1	1	1
								1	1	1	1	1	1	1	1	1	1	1	1	1	1
								1	1	1	1	1	1	1	1	1	1	1	1	1	1
								1	1	1	1	1	1	1	1	1	1	1	1	1	1
								1	1	1	1	1	1	1	1	1	1	1	1	1	1
								1	1	1	1	1	1	1	1	1	1	1	1	1	1
								1	1	1	1	1	1	1	1	1	1	1	1	1	1
								1	1	1	1	1	1	1	1	1	1	1	1	1	1
								1	1	1	1	1	1	1	1	1	1	1	1	1	1
								1	1	1	1	1	1	1	1	1	1	1	1	1	1
								1	1	1	1	1	1	1	1	1	1	1	1	1	1
								1	1	1	1	1	1	1	1	1	1	1	1	1	1
								1	1	1	1	1	1	1	1	1	1	1	1	1	1
								1	1	1	1	1	1	1	1	1	1	1	1	1	1
								1	1	1	1	1	1	1	1	1	1	1	1	1	1
								1	1	1	1	1	1	1	1	1	1	1	1	1	1
								1	1	1	1	1	1	1	1	1	1	1	1	1	1
								1	1	1	1	1	1	1	1	1	1	1	1	1	1
								1	1	1	1	1	1	1	1	1	1	1	1	1	1
								1	1	1	1	1	1	1	1	1	1	1	1	1	1
								1	1	1	1	1	1	1	1	1	1	1	1	1	1
								1	1	1	1	1	1	1	1	1	1	1	1	1	1
								1	1	1	1	1	1	1	1	1	1	1	1	1	1
								1	1	1	1	1	1	1	1	1	1	1	1	1	1
								1	1	1	1	1	1	1	1	1	1	1	1	1	1
								1	1	1	1	1	1	1	1	1	1	1	1	1	1
								1	1	1	1	1	1	1	1	1	1	1	1	1	1
								1	1	1	1	1	1	1	1	1	1	1	1	1	1
								1	1	1	1	1	1	1	1	1	1	1	1	1	1
